# Supplementary material for: Phase-Specific Parameter Estimation in Chiral HPLC Using 1‑Site, 2‑Site Stochastic Models, and Unified Equation Approach
Source: Anal Chem. 2026 Apr 29;98(18):13925–39. doi: 10.1021/acs.analchem.6c01634 (PMC13177292; doi:10.1021/acs.analchem.6c01634)
Supplement: Supplementary file 2 [file ac6c01634_si_002.zip › SupportingInformation/03_data_allEluents/LORA_ACN_CELL2_06_25.CSV]

0.00166666666666667	0.0782012939453125
0.005	0.0791549682617188
0.00833333333333334	0.0710487365722657
0.0116666666666667	0.0581741333007813
0.015	0.0457763671875
0.0183333333333334	0.0352859497070313
0.0216666666666667	0.026702880859375
0.025	0.02288818359375
0.0283333333333334	0.0219345092773438
0.0316666666666667	0.0252723693847656
0.035	0.0252723693847656
0.0383333333333334	0.0209808349609375
0.0416666666666667	0.0133514404296875
0.045	0.0109672546386719
0.0483333333333334	0.011444091796875
0.0516666666666667	0.0133514404296875
0.055	0.019073486328125
0.0583333333333334	0.0281333923339844
0.0616666666666667	0.0457763671875
0.065	0.0658035278320313
0.0683333333333334	0.0896453857421875
0.0716666666666667	0.109672546386719
0.075	0.130176544189453
0.0783333333333334	0.146865844726563
0.0816666666666667	0.153064727783203
0.085	0.149250030517578
0.0883333333333334	0.142097473144531
0.0916666666666667	0.136375427246094
0.095	0.128746032714844
0.0983333333333334	0.123023986816406
0.101666666666667	0.122547149658203
0.105	0.122547149658203
0.108333333333334	0.119686126708985
0.111666666666667	0.120162963867188
0.115	0.122547149658203
0.118333333333334	0.123977661132813
0.121666666666667	0.120162963867188
0.125	0.119209289550781
0.128333333333334	0.117301940917969
0.131666666666667	0.113964080810547
0.135	0.102996826171875
0.138333333333334	0.091552734375
0.141666666666667	0.0820159912109375
0.145	0.072479248046875
0.148333333333334	0.0653266906738282
0.151666666666667	0.0591278076171875
0.155	0.0619888305664063
0.158333333333334	0.0658035278320313
0.161666666666667	0.0653266906738282
0.165	0.0619888305664063
0.168333333333334	0.0624656677246094
0.171666666666667	0.0629425048828125
0.175	0.0538825988769532
0.178333333333334	0.0405311584472656
0.181666666666667	0.0309944152832031
0.185	0.0309944152832031
0.188333333333334	0.0309944152832031
0.191666666666667	0.0271797180175781
0.195	0.0281333923339844
0.198333333333334	0.0309944152832031
0.201666666666667	0.0395774841308594
0.205	0.0391006469726563
0.208333333333334	0.0329017639160156
0.211666666666667	0.0252723693847656
0.215	0.0176429748535156
0.218333333333334	0.0157356262207031
0.221666666666667	0.0119209289550781
0.225	0.0128746032714844
0.228333333333334	0.0133514404296875
0.231666666666667	0.0157356262207031
0.235	0.0185966491699219
0.238333333333334	0.0219345092773438
0.241666666666667	0.0257492065429688
0.245	0.0295639038085938
0.248333333333334	0.0338554382324219
0.251666666666667	0.0348091125488281
0.255	0.0357627868652344
0.258333333333334	0.0324249267578125
0.261666666666667	0.026702880859375
0.265	0.0219345092773438
0.268333333333334	0.0219345092773438
0.271666666666667	0.0252723693847656
0.275	0.0233650207519531
0.278333333333334	0.0200271606445313
0.281666666666667	0.019073486328125
0.285	0.0176429748535156
0.288333333333334	0.0143051147460938
0.291666666666667	0.0152587890625
0.295	0.0233650207519531
0.298333333333334	0.0362396240234375
0.301666666666667	0.0429153442382813
0.305	0.0429153442382813
0.308333333333334	0.0386238098144531
0.311666666666667	0.0333786010742188
0.315	0.0276565551757813
0.318333333333334	0.02288818359375
0.321666666666667	0.0205039978027344
0.325	0.0214576721191406
0.328333333333334	0.030517578125
0.331666666666667	0.0424385070800781
0.335	0.0510215759277344
0.338333333333334	0.0557899475097657
0.341666666666667	0.06103515625
0.345	0.0662803649902344
0.348333333333334	0.0638961791992188
0.351666666666667	0.0557899475097657
0.355	0.0476837158203125
0.358333333333334	0.0438690185546875
0.361666666666667	0.0405311584472656
0.365	0.03814697265625
0.368333333333334	0.0414848327636719
0.371666666666667	0.0457763671875
0.375	0.0481605529785156
0.378333333333334	0.0438690185546875
0.381666666666667	0.0424385070800781
0.385	0.041961669921875
0.388333333333334	0.0410079956054688
0.391666666666667	0.0405311584472656
0.395	0.0395774841308594
0.398333333333334	0.0357627868652344
0.401666666666667	0.0262260437011719
0.405	0.0133514404296875
0.408333333333334	0.00429153442382813
0.411666666666667	0.00095367431640625
0.415	0
0.418333333333334	0.00476837158203125
0.421666666666667	0.0100135803222656
0.425	0.0138282775878906
0.428333333333334	0.0138282775878906
0.431666666666667	0.0119209289550781
0.435	0.0128746032714844
0.438333333333334	0.0147819519042969
0.441666666666667	0.0209808349609375
0.445	0.0295639038085938
0.448333333333334	0.0376701354980469
0.451666666666667	0.0424385070800781
0.455	0.0467300415039063
0.458333333333334	0.0476837158203125
0.461666666666667	0.0476837158203125
0.465	0.0452995300292969
0.468333333333334	0.0386238098144531
0.471666666666667	0.0329017639160156
0.475	0.0290870666503906
0.478333333333334	0.0295639038085938
0.481666666666667	0.0271797180175781
0.485	0.0276565551757813
0.488333333333334	0.0281333923339844
0.491666666666667	0.0252723693847656
0.495	0.0162124633789063
0.498333333333334	0.00905990600585938
0.501666666666667	0.00524520874023438
0.505	0.00286102294921875
0.508333333333334	0.00762939453125
0.511666666666667	0.0162124633789063
0.515	0.0262260437011719
0.518333333333334	0.0276565551757813
0.521666666666667	0.0252723693847656
0.525	0.0224113464355469
0.528333333333334	0.0214576721191406
0.531666666666667	0.02288818359375
0.535	0.0276565551757813
0.538333333333334	0.0348091125488281
0.541666666666667	0.0395774841308594
0.545	0.041961669921875
0.548333333333334	0.0405311584472656
0.551666666666667	0.0386238098144531
0.555	0.0414848327636719
0.558333333333334	0.0538825988769532
0.561666666666667	0.0720024108886719
0.565	0.0867843627929688
0.568333333333334	0.0905990600585938
0.571666666666667	0.0863075256347656
0.575	0.0720024108886719
0.578333333333334	0.0543594360351563
0.581666666666667	0.0371932983398438
0.585	0.0276565551757813
0.588333333333334	0.0224113464355469
0.591666666666667	0.0238418579101563
0.595	0.0271797180175781
0.598333333333334	0.0300407409667969
0.601666666666667	0.0333786010742188
0.605	0.0367164611816406
0.608333333333334	0.0467300415039063
0.611666666666667	0.0557899475097657
0.615	0.064849853515625
0.618333333333334	0.0720024108886719
0.621666666666667	0.0743865966796875
0.625	0.0782012939453125
0.628333333333334	0.0796318054199219
0.631666666666667	0.0820159912109375
0.635	0.0805854797363281
0.638333333333334	0.0772476196289063
0.641666666666667	0.0772476196289063
0.645	0.0743865966796875
0.648333333333334	0.0653266906738282
0.651666666666667	0.0481605529785156
0.655	0.0371932983398438
0.658333333333334	0.0333786010742188
0.661666666666667	0.0329017639160156
0.665	0.0276565551757813
0.668333333333334	0.0252723693847656
0.671666666666667	0.0290870666503906
0.675	0.0352859497070313
0.678333333333334	0.0376701354980469
0.681666666666667	0.0338554382324219
0.685	0.0286102294921875
0.688333333333334	0.0295639038085938
0.691666666666667	0.03814697265625
0.695	0.049591064453125
0.698333333333334	0.0562667846679688
0.701666666666667	0.0591278076171875
0.705	0.0638961791992188
0.708333333333334	0.0638961791992188
0.711666666666667	0.0538825988769532
0.715	0.0352859497070313
0.718333333333334	0.0200271606445313
0.721666666666667	0.0152587890625
0.725	0.0195503234863281
0.728333333333334	0.0271797180175781
0.731666666666667	0.034332275390625
0.735	0.0400543212890625
0.738333333333334	0.0481605529785156
0.741666666666667	0.0529289245605469
0.745	0.0543594360351563
0.748333333333334	0.0486373901367188
0.751666666666667	0.0429153442382813
0.755	0.03814697265625
0.758333333333334	0.0314712524414063
0.761666666666667	0.0205039978027344
0.765	0.0095367431640625
0.768333333333334	0.0057220458984375
0.771666666666667	0.0100135803222656
0.775	0.0176429748535156
0.778333333333334	0.0271797180175781
0.781666666666667	0.0424385070800781
0.785	0.0615119934082032
0.788333333333334	0.0782012939453125
0.791666666666667	0.0867843627929688
0.795	0.0886917114257813
0.798333333333334	0.0824928283691406
0.801666666666667	0.0758171081542969
0.805	0.06866455078125
0.808333333333334	0.0681877136230469
0.811666666666667	0.064849853515625
0.815	0.0619888305664063
0.818333333333334	0.0629425048828125
0.821666666666667	0.0705718994140625
0.825	0.0739097595214844
0.828333333333334	0.0677108764648438
0.831666666666667	0.0638961791992188
0.835	0.06866455078125
0.838333333333334	0.0729560852050782
0.841666666666667	0.0653266906738282
0.845	0.0548362731933594
0.848333333333334	0.0553131103515625
0.851666666666667	0.06103515625
0.855	0.0615119934082032
0.858333333333334	0.0619888305664063
0.861666666666667	0.0667572021484375
0.865	0.0772476196289063
0.868333333333334	0.0848770141601563
0.871666666666667	0.0848770141601563
0.875	0.080108642578125
0.878333333333334	0.0720024108886719
0.881666666666667	0.0672340393066407
0.885	0.064849853515625
0.888333333333334	0.0591278076171875
0.891666666666667	0.0529289245605469
0.895	0.0486373901367188
0.898333333333334	0.0529289245605469
0.901666666666667	0.0586509704589844
0.905	0.064849853515625
0.908333333333334	0.0710487365722657
0.911666666666667	0.0767707824707032
0.915	0.0848770141601563
0.918333333333334	0.0882148742675781
0.921666666666667	0.0820159912109375
0.925	0.0672340393066407
0.928333333333334	0.0562667846679688
0.931666666666667	0.0548362731933594
0.935	0.0548362731933594
0.938333333333334	0.0514984130859375
0.941666666666667	0.0524520874023438
0.945	0.0581741333007813
0.948333333333334	0.0553131103515625
0.951666666666667	0.0486373901367188
0.955	0.0414848327636719
0.958333333333334	0.0400543212890625
0.961666666666667	0.0329017639160156
0.965	0.0214576721191406
0.968333333333334	0.0181198120117188
0.971666666666667	0.0166893005371094
0.975	0.0162124633789063
0.978333333333334	0.0157356262207031
0.981666666666667	0.0195503234863281
0.985	0.0300407409667969
0.988333333333334	0.0429153442382813
0.991666666666667	0.0557899475097657
0.995	0.0658035278320313
0.998333333333334	0.0696182250976563
1.00166666666667	0.0758171081542969
1.005	0.080108642578125
1.00833333333334	0.0834465026855469
1.01166666666667	0.0815391540527344
1.015	0.0829696655273438
1.01833333333334	0.0905990600585938
1.02166666666667	0.0987052917480469
1.025	0.103473663330078
1.02833333333334	0.102519989013672
1.03166666666667	0.107765197753906
1.035	0.11444091796875
1.03833333333334	0.120162963867188
1.04166666666667	0.11587142944336
1.045	0.108718872070313
1.04833333333334	0.103950500488281
1.05166666666667	0.0996589660644531
1.055	0.0905990600585938
1.05833333333334	0.0810623168945313
1.06166666666667	0.0820159912109375
1.065	0.0886917114257813
1.06833333333334	0.0944137573242188
1.07166666666667	0.095367431640625
1.075	0.0982284545898438
1.07833333333334	0.101566314697266
1.08166666666667	0.101089477539063
1.085	0.0987052917480469
1.08833333333334	0.0944137573242188
1.09166666666667	0.0910758972167969
1.095	0.0891685485839844
1.09833333333334	0.0944137573242188
1.10166666666667	0.101566314697266
1.105	0.105857849121094
1.10833333333334	0.111103057861328
1.11166666666667	0.118255615234375
1.115	0.122547149658203
1.11833333333334	0.113964080810547
1.12166666666667	0.102043151855469
1.125	0.095367431640625
1.12833333333334	0.0972747802734375
1.13166666666667	0.0982284545898438
1.135	0.0948905944824219
1.13833333333334	0.0910758972167969
1.14166666666667	0.0891685485839844
1.145	0.0905990600585938
1.14833333333334	0.0905990600585938
1.15166666666667	0.0929832458496094
1.155	0.102519989013672
1.15833333333334	0.118732452392578
1.16166666666667	0.130653381347656
1.165	0.135421752929688
1.16833333333334	0.131607055664063
1.17166666666667	0.123023986816406
1.175	0.112533569335938
1.17833333333334	0.104427337646485
1.18166666666667	0.0996589660644531
1.185	0.0967979431152344
1.18833333333334	0.0934600830078125
1.19166666666667	0.0882148742675781
1.195	0.0824928283691406
1.19833333333334	0.0758171081542969
1.20166666666667	0.0729560852050782
1.205	0.0739097595214844
1.20833333333334	0.0767707824707032
1.21166666666667	0.0815391540527344
1.215	0.0891685485839844
1.21833333333334	0.0963211059570313
1.22166666666667	0.101089477539063
1.225	0.0987052917480469
1.22833333333334	0.095367431640625
1.23166666666667	0.0948905944824219
1.235	0.0901222229003906
1.23833333333334	0.0848770141601563
1.24166666666667	0.0777244567871094
1.245	0.072479248046875
1.24833333333334	0.0653266906738282
1.25166666666667	0.0586509704589844
1.255	0.0629425048828125
1.25833333333334	0.0700950622558594
1.26166666666667	0.0782012939453125
1.265	0.0829696655273438
1.26833333333334	0.0896453857421875
1.27166666666667	0.0948905944824219
1.275	0.0929832458496094
1.27833333333334	0.0901222229003906
1.28166666666667	0.0863075256347656
1.285	0.0872611999511719
1.28833333333334	0.0886917114257813
1.29166666666667	0.0872611999511719
1.295	0.0848770141601563
1.29833333333334	0.0824928283691406
1.30166666666667	0.0848770141601563
1.305	0.0872611999511719
1.30833333333334	0.0896453857421875
1.31166666666667	0.091552734375
1.315	0.0905990600585938
1.31833333333334	0.087738037109375
1.32166666666667	0.0815391540527344
1.325	0.0777244567871094
1.32833333333334	0.0715255737304688
1.33166666666667	0.0629425048828125
1.335	0.0567436218261719
1.33833333333334	0.0543594360351563
1.34166666666667	0.0548362731933594
1.345	0.0543594360351563
1.34833333333334	0.05340576171875
1.35166666666667	0.0596046447753907
1.355	0.0739097595214844
1.35833333333334	0.0848770141601563
1.36166666666667	0.0886917114257813
1.365	0.0896453857421875
1.36833333333334	0.0982284545898438
1.37166666666667	0.106334686279297
1.375	0.10824203491211
1.37833333333334	0.105381011962891
1.38166666666667	0.103950500488281
1.385	0.102996826171875
1.38833333333334	0.101089477539063
1.39166666666667	0.0958442687988281
1.395	0.0910758972167969
1.39833333333334	0.0872611999511719
1.40166666666667	0.0863075256347656
1.405	0.0863075256347656
1.40833333333334	0.0848770141601563
1.41166666666667	0.0858306884765625
1.415	0.0863075256347656
1.41833333333334	0.0886917114257813
1.42166666666667	0.0872611999511719
1.425	0.0844001770019531
1.42833333333334	0.087738037109375
1.43166666666667	0.0929832458496094
1.435	0.0987052917480469
1.43833333333334	0.102519989013672
1.44166666666667	0.105857849121094
1.445	0.107288360595703
1.44833333333334	0.103473663330078
1.45166666666667	0.0972747802734375
1.455	0.095367431640625
1.45833333333334	0.0963211059570313
1.46166666666667	0.102519989013672
1.465	0.111579895019531
1.46833333333334	0.116825103759766
1.47166666666667	0.117778778076172
1.475	0.11444091796875
1.47833333333334	0.110149383544922
1.48166666666667	0.102043151855469
1.485	0.0934600830078125
1.48833333333334	0.087738037109375
1.49166666666667	0.0872611999511719
1.495	0.0867843627929688
1.49833333333334	0.0848770141601563
1.50166666666667	0.0834465026855469
1.505	0.0810623168945313
1.50833333333334	0.0796318054199219
1.51166666666667	0.0767707824707032
1.515	0.0786781311035157
1.51833333333334	0.0872611999511719
1.52166666666667	0.0958442687988281
1.525	0.102043151855469
1.52833333333334	0.107288360595703
1.53166666666667	0.112533569335938
1.535	0.112533569335938
1.53833333333334	0.109672546386719
1.54166666666667	0.11444091796875
1.545	0.130176544189453
1.54833333333334	0.146865844726563
1.55166666666667	0.157356262207031
1.555	0.167369842529297
1.55833333333334	0.177860260009766
1.56166666666667	0.185012817382813
1.565	0.185489654541016
1.56833333333334	0.182628631591797
1.57166666666667	0.182151794433594
1.575	0.181674957275391
1.57833333333334	0.185966491699219
1.58166666666667	0.191211700439453
1.585	0.1983642578125
1.58833333333334	0.206470489501953
1.59166666666667	0.216484069824219
1.595	0.230789184570313
1.59833333333334	0.238895416259766
1.60166666666667	0.242710113525391
1.605	0.243663787841797
1.60833333333334	0.249862670898438
1.61166666666667	0.254631042480469
1.615	0.254154205322266
1.61833333333334	0.249862670898438
1.62166666666667	0.245094299316406
1.625	0.241279602050781
1.62833333333334	0.233173370361328
1.63166666666667	0.22268295288086
1.635	0.214099884033203
1.63833333333334	0.208854675292969
1.64166666666667	0.20742416381836
1.645	0.20599365234375
1.64833333333334	0.201702117919922
1.65166666666667	0.195980072021485
1.655	0.18453598022461
1.65833333333334	0.170230865478516
1.66166666666667	0.151634216308594
1.665	0.133514404296875
1.66833333333334	0.116825103759766
1.67166666666667	0.104427337646485
1.675	0.101566314697266
1.67833333333334	0.105857849121094
1.68166666666667	0.113010406494141
1.685	0.118732452392578
1.68833333333334	0.122547149658203
1.69166666666667	0.127315521240235
1.695	0.127792358398438
1.69833333333334	0.124454498291016
1.70166666666667	0.117778778076172
1.705	0.108718872070313
1.70833333333334	0.101089477539063
1.71166666666667	0.0996589660644531
1.715	0.102043151855469
1.71833333333334	0.104427337646485
1.72166666666667	0.103473663330078
1.725	0.107765197753906
1.72833333333334	0.118732452392578
1.73166666666667	0.127315521240235
1.735	0.134468078613281
1.73833333333334	0.141620635986328
1.74166666666667	0.15401840209961
1.745	0.1678466796875
1.74833333333334	0.175952911376953
1.75166666666667	0.180244445800781
1.755	0.179767608642578
1.75833333333334	0.175952911376953
1.76166666666667	0.169754028320313
1.765	0.16021728515625
1.76833333333334	0.153541564941406
1.77166666666667	0.147342681884766
1.775	0.142574310302735
1.77833333333334	0.1373291015625
1.78166666666667	0.125885009765625
1.785	0.113487243652344
1.78833333333334	0.09918212890625
1.79166666666667	0.0910758972167969
1.795	0.0853538513183594
1.79833333333334	0.0872611999511719
1.80166666666667	0.0963211059570313
1.805	0.109195709228516
1.80833333333334	0.117778778076172
1.81166666666667	0.119686126708985
1.815	0.120162963867188
1.81833333333334	0.121116638183594
1.82166666666667	0.121116638183594
1.825	0.117778778076172
1.82833333333334	0.117778778076172
1.83166666666667	0.121116638183594
1.835	0.128746032714844
1.83833333333334	0.133991241455078
1.84166666666667	0.141143798828125
1.845	0.149726867675781
1.84833333333334	0.158309936523438
1.85166666666667	0.162124633789063
1.855	0.159263610839844
1.85833333333334	0.154495239257813
1.86166666666667	0.151157379150391
1.865	0.145435333251953
1.86833333333334	0.143051147460938
1.87166666666667	0.13875961303711
1.875	0.142574310302735
1.87833333333334	0.143051147460938
1.88166666666667	0.143527984619141
1.885	0.149250030517578
1.88833333333334	0.152587890625
1.89166666666667	0.157356262207031
1.895	0.153541564941406
1.89833333333334	0.15401840209961
1.90166666666667	0.155448913574219
1.905	0.156402587890625
1.90833333333334	0.156879425048828
1.91166666666667	0.155448913574219
1.915	0.153064727783203
1.91833333333334	0.145912170410156
1.92166666666667	0.136375427246094
1.925	0.126361846923828
1.92833333333334	0.121116638183594
1.93166666666667	0.119209289550781
1.935	0.123977661132813
1.93833333333334	0.12969970703125
1.94166666666667	0.128746032714844
1.945	0.122547149658203
1.94833333333334	0.115394592285156
1.95166666666667	0.114917755126953
1.955	0.112533569335938
1.95833333333334	0.111579895019531
1.96166666666667	0.114917755126953
1.965	0.123023986816406
1.96833333333334	0.130176544189453
1.97166666666667	0.126838684082031
1.975	0.119686126708985
1.97833333333334	0.11444091796875
1.98166666666667	0.109195709228516
1.985	0.105381011962891
1.98833333333334	0.0987052917480469
1.99166666666667	0.0967979431152344
1.995	0.0972747802734375
1.99833333333334	0.0948905944824219
2.00166666666667	0.0939369201660156
2.005	0.0934600830078125
2.00833333333334	0.0963211059570313
2.01166666666667	0.100135803222656
2.015	0.105857849121094
2.01833333333334	0.116348266601563
2.02166666666667	0.126361846923828
2.025	0.136375427246094
2.02833333333334	0.142097473144531
2.03166666666667	0.14638900756836
2.035	0.145912170410156
2.03833333333334	0.140666961669922
2.04166666666667	0.130653381347656
2.045	0.116825103759766
2.04833333333334	0.105857849121094
2.05166666666667	0.0982284545898438
2.055	0.101089477539063
2.05833333333334	0.106334686279297
2.06166666666667	0.11587142944336
2.065	0.12350082397461
2.06833333333334	0.129222869873047
2.07166666666667	0.130176544189453
2.075	0.127792358398438
2.07833333333334	0.128746032714844
2.08166666666667	0.127792358398438
2.085	0.131607055664063
2.08833333333334	0.131607055664063
2.09166666666667	0.137805938720703
2.095	0.139236450195313
2.09833333333334	0.139713287353516
2.10166666666667	0.136852264404297
2.105	0.131607055664063
2.10833333333334	0.12969970703125
2.11166666666667	0.124454498291016
2.115	0.121593475341797
2.11833333333334	0.113964080810547
2.12166666666667	0.111103057861328
2.125	0.114917755126953
2.12833333333334	0.123023986816406
2.13166666666667	0.12969970703125
2.135	0.134468078613281
2.13833333333334	0.139236450195313
2.14166666666667	0.142097473144531
2.145	0.137805938720703
2.14833333333334	0.128269195556641
2.15166666666667	0.120639801025391
2.155	0.113964080810547
2.15833333333334	0.109195709228516
2.16166666666667	0.1068115234375
2.165	0.111103057861328
2.16833333333334	0.120162963867188
2.17166666666667	0.131607055664063
2.175	0.140190124511719
2.17833333333334	0.139713287353516
2.18166666666667	0.132083892822266
2.185	0.1220703125
2.18833333333334	0.112056732177735
2.19166666666667	0.101089477539063
2.195	0.0925064086914063
2.19833333333334	0.0934600830078125
2.20166666666667	0.103473663330078
2.205	0.114917755126953
2.20833333333334	0.119686126708985
2.21166666666667	0.115394592285156
2.215	0.109672546386719
2.21833333333334	0.109195709228516
2.22166666666667	0.113487243652344
2.225	0.11587142944336
2.22833333333334	0.115394592285156
2.23166666666667	0.118255615234375
2.235	0.122547149658203
2.23833333333334	0.126838684082031
2.24166666666667	0.126361846923828
2.245	0.125408172607422
2.24833333333334	0.124931335449219
2.25166666666667	0.12969970703125
2.255	0.1373291015625
2.25833333333334	0.136852264404297
2.26166666666667	0.129222869873047
2.265	0.122547149658203
2.26833333333334	0.1220703125
2.27166666666667	0.125408172607422
2.275	0.128269195556641
2.27833333333334	0.134468078613281
2.28166666666667	0.144004821777344
2.285	0.148773193359375
2.28833333333334	0.148296356201172
2.29166666666667	0.141620635986328
2.295	0.134944915771485
2.29833333333334	0.132560729980469
2.30166666666667	0.129222869873047
2.305	0.126361846923828
2.30833333333334	0.124454498291016
2.31166666666667	0.120639801025391
2.315	0.117778778076172
2.31833333333334	0.111103057861328
2.32166666666667	0.109672546386719
2.325	0.113010406494141
2.32833333333334	0.113487243652344
2.33166666666667	0.115394592285156
2.335	0.118732452392578
2.33833333333334	0.128269195556641
2.34166666666667	0.136375427246094
2.345	0.139713287353516
2.34833333333334	0.142097473144531
2.35166666666667	0.149250030517578
2.355	0.158309936523438
2.35833333333334	0.162601470947266
2.36166666666667	0.162601470947266
2.365	0.164031982421875
2.36833333333334	0.172138214111328
2.37166666666667	0.171661376953125
2.375	0.167369842529297
2.37833333333334	0.164508819580078
2.38166666666667	0.170230865478516
2.385	0.173091888427735
2.38833333333334	0.166416168212891
2.39166666666667	0.165939331054688
2.395	0.168323516845703
2.39833333333334	0.170707702636719
2.40166666666667	0.166893005371094
2.405	0.167369842529297
2.40833333333334	0.174522399902344
2.41166666666667	0.17690658569336
2.415	0.177860260009766
2.41833333333334	0.177383422851563
2.42166666666667	0.179767608642578
2.425	0.17547607421875
2.42833333333334	0.165462493896485
2.43166666666667	0.159740447998047
2.435	0.155448913574219
2.43833333333334	0.150203704833985
2.44166666666667	0.140190124511719
2.445	0.135898590087891
2.44833333333334	0.139236450195313
2.45166666666667	0.151157379150391
2.455	0.16164779663086
2.45833333333334	0.172615051269531
2.46166666666667	0.181198120117188
2.465	0.191688537597656
2.46833333333334	0.202178955078125
2.47166666666667	0.209331512451172
2.475	0.212669372558594
2.47833333333334	0.210285186767578
2.48166666666667	0.213146209716797
2.485	0.216484069824219
2.48833333333334	0.217437744140625
2.49166666666667	0.214099884033203
2.495	0.210285186767578
2.49833333333334	0.210762023925781
2.50166666666667	0.210285186767578
2.505	0.212192535400391
2.50833333333334	0.214099884033203
2.51166666666667	0.218391418457031
2.515	0.222206115722656
2.51833333333334	0.226974487304688
2.52166666666667	0.229358673095703
2.525	0.225543975830078
2.52833333333334	0.222206115722656
2.53166666666667	0.217437744140625
2.535	0.21505355834961
2.53833333333334	0.213623046875
2.54166666666667	0.21505355834961
2.545	0.217437744140625
2.54833333333334	0.219345092773438
2.55166666666667	0.225067138671875
2.555	0.23031234741211
2.55833333333334	0.233173370361328
2.56166666666667	0.234603881835938
2.565	0.239372253417969
2.56833333333334	0.248432159423828
2.57166666666667	0.254154205322266
2.575	0.258922576904297
2.57833333333334	0.263214111328125
2.58166666666667	0.267982482910156
2.585	0.270366668701172
2.58833333333334	0.270366668701172
2.59166666666667	0.269412994384766
2.595	0.264644622802735
2.59833333333334	0.256061553955078
2.60166666666667	0.248908996582031
2.605	0.246524810791016
2.60833333333334	0.248432159423828
2.61166666666667	0.247478485107422
2.615	0.247001647949219
2.61833333333334	0.248908996582031
2.62166666666667	0.246047973632813
2.625	0.236988067626953
2.62833333333334	0.225543975830078
2.63166666666667	0.226497650146485
2.635	0.236034393310547
2.63833333333334	0.247001647949219
2.64166666666667	0.261306762695313
2.645	0.279903411865235
2.64833333333334	0.295639038085938
2.65166666666667	0.297069549560547
2.655	0.2899169921875
2.65833333333334	0.287532806396485
2.66166666666667	0.290393829345703
2.665	0.293254852294922
2.66833333333334	0.298500061035156
2.67166666666667	0.304698944091797
2.675	0.308513641357422
2.67833333333334	0.301837921142578
2.68166666666667	0.288963317871094
2.685	0.277042388916016
2.68833333333334	0.265598297119141
2.69166666666667	0.258445739746094
2.695	0.254154205322266
2.69833333333334	0.256538391113281
2.70166666666667	0.2593994140625
2.705	0.256538391113281
2.70833333333334	0.248432159423828
2.71166666666667	0.239372253417969
2.715	0.234127044677735
2.71833333333334	0.232219696044922
2.72166666666667	0.23031234741211
2.725	0.231266021728516
2.72833333333334	0.235080718994141
2.73166666666667	0.245094299316406
2.735	0.260353088378906
2.73833333333334	0.269889831542969
2.74166666666667	0.276565551757813
2.745	0.277042388916016
2.74833333333334	0.280857086181641
2.75166666666667	0.281333923339844
2.755	0.27608871459961
2.75833333333334	0.270843505859375
2.76166666666667	0.267982482910156
2.765	0.269412994384766
2.76833333333334	0.264644622802735
2.77166666666667	0.254154205322266
2.775	0.239849090576172
2.77833333333334	0.227928161621094
2.78166666666667	0.218391418457031
2.785	0.213623046875
2.78833333333334	0.214576721191406
2.79166666666667	0.218868255615235
2.795	0.226974487304688
2.79833333333334	0.23031234741211
2.80166666666667	0.226020812988281
2.805	0.213146209716797
2.80833333333334	0.201702117919922
2.81166666666667	0.195980072021485
2.815	0.192642211914063
2.81833333333334	0.19073486328125
2.82166666666667	0.188350677490235
2.825	0.188350677490235
2.82833333333334	0.186920166015625
2.83166666666667	0.18310546875
2.835	0.179290771484375
2.83833333333334	0.178813934326172
2.84166666666667	0.186443328857422
2.845	0.195503234863281
2.84833333333334	0.1983642578125
2.85166666666667	0.201225280761719
2.855	0.20599365234375
2.85833333333334	0.215530395507813
2.86166666666667	0.22125244140625
2.865	0.224590301513672
2.86833333333334	0.227928161621094
2.87166666666667	0.226497650146485
2.875	0.224113464355469
2.87833333333334	0.22125244140625
2.88166666666667	0.224113464355469
2.885	0.227451324462891
2.88833333333334	0.232219696044922
2.89166666666667	0.238418579101563
2.895	0.244617462158203
2.89833333333334	0.244617462158203
2.90166666666667	0.239849090576172
2.905	0.236988067626953
2.90833333333334	0.234603881835938
2.91166666666667	0.231266021728516
2.915	0.222206115722656
2.91833333333334	0.213146209716797
2.92166666666667	0.208854675292969
2.925	0.209331512451172
2.92833333333334	0.211715698242188
2.93166666666667	0.212669372558594
2.935	0.214099884033203
2.93833333333334	0.216960906982422
2.94166666666667	0.213623046875
2.945	0.209331512451172
2.94833333333334	0.207901000976563
2.95166666666667	0.211715698242188
2.955	0.216484069824219
2.95833333333334	0.216484069824219
2.96166666666667	0.216007232666016
2.965	0.216484069824219
2.96833333333334	0.214576721191406
2.97166666666667	0.208377838134766
2.975	0.202655792236328
2.97833333333334	0.202178955078125
2.98166666666667	0.210285186767578
2.985	0.217914581298828
2.98833333333334	0.220775604248047
2.99166666666667	0.220298767089844
2.995	0.216960906982422
2.99833333333334	0.215530395507813
3.00166666666667	0.205516815185547
3.005	0.191688537597656
3.00833333333334	0.178813934326172
3.01166666666667	0.174522399902344
3.015	0.181198120117188
3.01833333333334	0.186443328857422
3.02166666666667	0.194072723388672
3.025	0.197410583496094
3.02833333333334	0.203132629394531
3.03166666666667	0.208377838134766
3.035	0.207901000976563
3.03833333333334	0.214099884033203
3.04166666666667	0.225067138671875
3.045	0.241279602050781
3.04833333333334	0.254631042480469
3.05166666666667	0.262260437011719
3.055	0.268936157226563
3.05833333333334	0.272750854492188
3.06166666666667	0.276565551757813
3.065	0.280380249023438
3.06833333333334	0.286579132080078
3.07166666666667	0.29134750366211
3.075	0.294208526611328
3.07833333333334	0.29134750366211
3.08166666666667	0.288486480712891
3.085	0.288963317871094
3.08833333333334	0.293254852294922
3.09166666666667	0.299930572509766
3.095	0.308990478515625
3.09833333333334	0.315666198730469
3.10166666666667	0.319004058837891
3.105	0.317573547363281
3.10833333333334	0.311851501464844
3.11166666666667	0.308036804199219
3.115	0.302314758300781
3.11833333333334	0.307559967041016
3.12166666666667	0.318050384521485
3.125	0.334739685058594
3.12833333333334	0.351905822753906
3.13166666666667	0.37384033203125
3.135	0.397205352783203
3.13833333333334	0.42104721069336
3.14166666666667	0.452518463134766
3.145	0.503063201904297
3.14833333333334	0.576019287109375
3.15166666666667	0.667572021484375
3.155	0.78725814819336
3.15833333333334	0.937461853027344
3.16166666666667	1.11627578735352
3.165	1.31464004516602
3.16833333333334	1.53303146362305
3.17166666666667	1.76858901977539
3.175	2.01606750488281
3.17833333333334	2.26497650146485
3.18166666666667	2.50959396362305
3.185	2.73847579956055
3.18833333333334	2.94542312622071
3.19166666666667	3.12423706054688
3.195	3.27634811401367
3.19833333333334	3.39841842651367
3.20166666666667	3.48806381225586
3.205	3.54957580566406
3.20833333333334	3.59678268432617
3.21166666666667	3.63969802856446
3.215	3.67498397827149
3.21833333333334	3.71789932250977
3.22166666666667	3.78465652465821
3.225	3.89862060546875
3.22833333333334	4.06837463378906
3.23166666666667	4.31156158447266
3.235	4.6534538269043
3.23833333333334	5.0954818725586
3.24166666666667	5.64241409301758
3.245	6.28662109375
3.24833333333334	7.02667236328125
3.25166666666667	7.84778594970703
3.255	8.72468948364258
3.25833333333334	9.62638854980469
3.26166666666667	10.5152130126953
3.265	11.3554000854492
3.26833333333334	12.1135711669922
3.27166666666667	12.7553939819336
3.275	13.2555961608887
3.27833333333334	13.6041641235352
3.28166666666667	13.7958526611328
3.285	13.8392448425293
3.28833333333334	13.7357711791992
3.29166666666667	13.4963989257813
3.295	13.1282806396485
3.29833333333334	12.6481056213379
3.30166666666667	12.0797157287598
3.305	11.436939239502
3.30833333333334	10.7293128967285
3.31166666666667	9.97781753540039
3.315	9.20295715332031
3.31833333333334	8.41569900512696
3.32166666666667	7.62319564819336
3.325	6.83784484863282
3.32833333333334	6.07919692993164
3.33166666666667	5.35345077514649
3.335	4.66489791870117
3.33833333333334	4.02545928955078
3.34166666666667	3.43942642211914
3.345	2.9134750366211
3.34833333333334	2.44379043579102
3.35166666666667	2.02989578247071
3.355	1.67465209960938
3.35833333333334	1.37805938720703
3.36166666666667	1.14870071411133
3.365	0.980377197265625
3.36833333333334	0.86355209350586
3.37166666666667	0.793933868408203
3.375	0.775814056396485
3.37833333333334	0.800132751464844
3.38166666666667	0.850677490234375
3.385	0.91552734375
3.38833333333334	0.998020172119141
3.39166666666667	1.09672546386719
3.395	1.20067596435547
3.39833333333334	1.30462646484375
3.40166666666667	1.41477584838867
3.405	1.53160095214844
3.40833333333334	1.65033340454102
3.41166666666667	1.76668167114258
3.415	1.88112258911133
3.41833333333334	1.99508666992188
3.42166666666667	2.11048126220703
3.425	2.22539901733399
3.42833333333334	2.33554840087891
3.43166666666667	2.44188308715821
3.435	2.54201889038086
3.43833333333334	2.63690948486328
3.44166666666667	2.7155876159668
3.445	2.78711318969727
3.44833333333334	2.8533935546875
3.45166666666667	2.91585922241211
3.455	2.97021865844727
3.45833333333334	3.0207633972168
3.46166666666667	3.07226181030274
3.465	3.12280654907227
3.46833333333334	3.16286087036133
3.47166666666667	3.19194793701172
3.475	3.21197509765625
3.47833333333334	3.22198867797852
3.48166666666667	3.22389602661133
3.485	3.22008132934571
3.48833333333334	3.22198867797852
3.49166666666667	3.23295593261719
3.495	3.25250625610352
3.49833333333334	3.27205657958985
3.50166666666667	3.28731536865235
3.505	3.2949447631836
3.50833333333334	3.29875946044922
3.51166666666667	3.30495834350586
3.515	3.3102035522461
3.51833333333334	3.31211090087891
3.52166666666667	3.30734252929688
3.525	3.29685211181641
3.52833333333334	3.28588485717774
3.53166666666667	3.26776504516602
3.535	3.25250625610352
3.53833333333334	3.24106216430664
3.54166666666667	3.23820114135742
3.545	3.23247909545899
3.54833333333334	3.21722030639649
3.55166666666667	3.19051742553711
3.555	3.15666198730469
3.55833333333334	3.11803817749024
3.56166666666667	3.07559967041016
3.565	3.0355453491211
3.56833333333334	2.99787521362305
3.57166666666667	2.96258926391602
3.575	2.91872024536133
3.57833333333334	2.8681755065918
3.58166666666667	2.81047821044922
3.585	2.74848937988281
3.58833333333334	2.68220901489258
3.59166666666667	2.61735916137696
3.595	2.55393981933594
3.59833333333334	2.49195098876953
3.60166666666667	2.42662429809571
3.605	2.3646354675293
3.60833333333334	2.3040771484375
3.61166666666667	2.2425651550293
3.615	2.18391418457031
3.61833333333334	2.13289260864258
3.62166666666667	2.09379196166992
3.625	2.06375122070313
3.62833333333334	2.03847885131836
3.63166666666667	2.02131271362305
3.635	2.01225280761719
3.63833333333334	2.01272964477539
3.64166666666667	2.02417373657227
3.645	2.03371047973633
3.64833333333334	2.04610824584961
3.65166666666667	2.0594596862793
3.655	2.08044052124024
3.65833333333334	2.10380554199219
3.66166666666667	2.12764739990235
3.665	2.14672088623047
3.66833333333334	2.16341018676758
3.67166666666667	2.17819213867188
3.675	2.18296051025391
3.67833333333334	2.17342376708985
3.68166666666667	2.14624404907227
3.685	2.11715698242188
3.68833333333334	2.08759307861328
3.69166666666667	2.05039978027344
3.695	2.00605392456055
3.69833333333334	1.95407867431641
3.70166666666667	1.89781188964844
3.705	1.83582305908203
3.70833333333334	1.76525115966797
3.71166666666667	1.6937255859375
3.715	1.61886215209961
3.71833333333334	1.54876708984375
3.72166666666667	1.48248672485352
3.725	1.4181137084961
3.72833333333334	1.35660171508789
3.73166666666667	1.2965202331543
3.735	1.24311447143555
3.73833333333334	1.18684768676758
3.74166666666667	1.13534927368164
3.745	1.08909606933594
3.74833333333334	1.04522705078125
3.75166666666667	1.00231170654297
3.755	0.9613037109375
3.75833333333334	0.933170318603516
3.76166666666667	0.910758972167969
3.765	0.89406967163086
3.76833333333334	0.880241394042969
3.77166666666667	0.868797302246094
3.775	0.855445861816406
3.77833333333334	0.8392333984375
3.78166666666667	0.821113586425781
3.785	0.802993774414063
3.78833333333334	0.782012939453125
3.79166666666667	0.761508941650391
3.795	0.742912292480469
3.79833333333334	0.724315643310547
3.80166666666667	0.711441040039063
3.805	0.702857971191407
3.80833333333334	0.699996948242188
3.81166666666667	0.694751739501953
3.815	0.6866455078125
3.81833333333334	0.678539276123047
3.82166666666667	0.663280487060547
3.825	0.643253326416016
3.82833333333334	0.624656677246094
3.83166666666667	0.620841979980469
3.835	0.62704086303711
3.83833333333334	0.638961791992188
3.84166666666667	0.652790069580078
3.845	0.667095184326172
3.84833333333334	0.674724578857422
3.85166666666667	0.669956207275391
3.855	0.657081604003907
3.85833333333334	0.639438629150391
3.86166666666667	0.61798095703125
3.865	0.600814819335938
3.86833333333334	0.591278076171875
3.87166666666667	0.591278076171875
3.875	0.591278076171875
3.87833333333334	0.587940216064453
3.88166666666667	0.579357147216797
3.885	0.568866729736328
3.88833333333334	0.55694580078125
3.89166666666667	0.547409057617188
3.895	0.535964965820313
3.89833333333334	0.524997711181641
3.90166666666667	0.517368316650391
3.905	0.505924224853516
3.90833333333334	0.492095947265625
3.91166666666667	0.4730224609375
3.915	0.463485717773438
3.91833333333334	0.463008880615235
3.92166666666667	0.466346740722656
3.925	0.473499298095703
3.92833333333334	0.480175018310547
3.93166666666667	0.486850738525391
3.935	0.488758087158203
3.93833333333334	0.491142272949219
3.94166666666667	0.496864318847656
3.945	0.501155853271485
3.94833333333334	0.500679016113282
3.95166666666667	0.49591064453125
3.955	0.488758087158203
3.95833333333334	0.479698181152344
3.96166666666667	0.473499298095703
3.965	0.470161437988281
3.96833333333334	0.473976135253906
3.97166666666667	0.483036041259766
3.975	0.496387481689453
3.97833333333334	0.506401062011719
3.98166666666667	0.505924224853516
3.985	0.504493713378907
3.98833333333334	0.504016876220703
3.99166666666667	0.507831573486328
3.995	0.510692596435547
3.99833333333334	0.512123107910157
4.00166666666667	0.51259994506836
4.005	0.513553619384766
4.00833333333334	0.51259994506836
4.01166666666667	0.507354736328125
4.015	0.499725341796875
4.01833333333334	0.493526458740235
4.02166666666667	0.498294830322266
4.025	0.506401062011719
4.02833333333334	0.51259994506836
4.03166666666667	0.514507293701172
4.035	0.518321990966797
4.03833333333334	0.524520874023438
4.04166666666667	0.525474548339844
4.045	0.516891479492188
4.04833333333334	0.510692596435547
4.05166666666667	0.502586364746094
4.055	0.491619110107422
4.05833333333334	0.473976135253906
4.06166666666667	0.461101531982422
4.065	0.452041625976563
4.06833333333334	0.433444976806641
4.07166666666667	0.409126281738281
4.075	0.381946563720703
4.07833333333334	0.360965728759766
4.08166666666667	0.336170196533203
4.085	0.310420989990235
4.08833333333334	0.278472900390625
4.09166666666667	0.240325927734375
4.095	0.194549560546875
4.09833333333334	0.140666961669922
4.10166666666667	0.0791549682617188
4.105	0.00858306884765625
4.10833333333334	-0.0658035278320313
4.11166666666667	-0.139713287353516
4.115	-0.219345092773438
4.11833333333334	-0.307083129882813
4.12166666666667	-0.402450561523438
4.125	-0.498771667480469
4.12833333333334	-0.593185424804688
4.13166666666667	-0.684738159179688
4.135	-0.771522521972657
4.13833333333334	-0.8544921875
4.14166666666667	-0.935077667236328
4.145	-1.01613998413086
4.14833333333334	-1.0986328125
4.15166666666667	-1.18017196655274
4.155	-1.25551223754883
4.15833333333334	-1.32894515991211
4.16166666666667	-1.39617919921875
4.165	-1.46007537841797
4.16833333333334	-1.51729583740235
4.17166666666667	-1.57213211059571
4.175	-1.62601470947266
4.17833333333334	-1.67655944824219
4.18166666666667	-1.72853469848633
4.185	-1.78003311157227
4.18833333333334	-1.82819366455078
4.19166666666667	-1.86729431152344
4.195	-1.90114974975586
4.19833333333334	-1.93309783935547
4.20166666666667	-1.96027755737305
4.205	-1.98125839233399
4.20833333333334	-2.00128555297852
4.21166666666667	-2.02465057373047
4.215	-2.04992294311524
4.21833333333334	-2.07281112670899
4.22166666666667	-2.0895004272461
4.225	-2.09951400756836
4.22833333333334	-2.09426879882813
4.23166666666667	-2.07948684692383
4.235	-2.06232070922852
4.23833333333334	-2.04277038574219
4.24166666666667	-2.02512741088867
4.245	-2.00843811035156
4.24833333333334	-1.99937820434571
4.25166666666667	-1.99127197265625
4.255	-1.97887420654297
4.25833333333334	-1.96361541748047
4.26166666666667	-1.94692611694336
4.265	-1.92594528198242
4.26833333333334	-1.89924240112305
4.27166666666667	-1.87110900878906
4.275	-1.83820724487305
4.27833333333334	-1.80530548095703
4.28166666666667	-1.77001953125
4.285	-1.74427032470703
4.28833333333334	-1.72090530395508
4.29166666666667	-1.69467926025391
4.295	-1.66416168212891
4.29833333333334	-1.62649154663086
4.30166666666667	-1.58834457397461
4.305	-1.54161453247071
4.30833333333334	-1.4944076538086
4.31166666666667	-1.44767761230469
4.315	-1.40762329101563
4.31833333333334	-1.36756896972656
4.32166666666667	-1.32513046264649
4.325	-1.28507614135742
4.32833333333334	-1.24216079711914
4.33166666666667	-1.20115280151367
4.335	-1.15680694580078
4.33833333333334	-1.11865997314453
4.34166666666667	-1.08146667480469
4.345	-1.03950500488281
4.34833333333334	-0.998020172119141
4.35166666666667	-0.959873199462891
4.355	-0.929832458496094
4.35833333333334	-0.895500183105469
4.36166666666667	-0.851631164550781
4.365	-0.80251693725586
4.36833333333334	-0.754833221435547
4.37166666666667	-0.70953369140625
4.375	-0.666618347167969
4.37833333333334	-0.628948211669922
4.38166666666667	-0.600814819335938
4.385	-0.579833984375
4.38833333333334	-0.555038452148438
4.39166666666667	-0.524044036865235
4.395	-0.485420227050781
4.39833333333334	-0.444412231445313
4.40166666666667	-0.40435791015625
4.405	-0.3662109375
4.40833333333334	-0.333309173583985
4.41166666666667	-0.299930572509766
4.415	-0.267505645751953
4.41833333333334	-0.233650207519531
4.42166666666667	-0.202655792236328
4.425	-0.172615051269531
4.42833333333334	-0.141620635986328
4.43166666666667	-0.112533569335938
4.435	-0.0815391540527344
4.43833333333334	-0.0486373901367188
4.44166666666667	-0.0162124633789063
4.445	0.0152587890625
4.44833333333334	0.0462532043457031
4.45166666666667	0.0748634338378907
4.455	0.0958442687988281
4.45833333333334	0.1068115234375
4.46166666666667	0.117301940917969
4.465	0.128746032714844
4.46833333333334	0.140190124511719
4.47166666666667	0.150203704833985
4.475	0.165939331054688
4.47833333333334	0.191688537597656
4.48166666666667	0.225067138671875
4.485	0.261306762695313
4.48833333333334	0.295639038085938
4.49166666666667	0.325679779052735
4.495	0.345230102539063
4.49833333333334	0.354766845703125
4.50166666666667	0.353813171386719
4.505	0.350475311279297
4.50833333333334	0.349521636962891
4.51166666666667	0.357627868652344
4.515	0.370025634765625
4.51833333333334	0.385284423828125
4.52166666666667	0.39815902709961
4.525	0.407218933105469
4.52833333333334	0.412464141845703
4.53166666666667	0.411033630371094
4.535	0.407218933105469
4.53833333333334	0.401973724365235
4.54166666666667	0.397682189941406
4.545	0.39052963256836
4.54833333333334	0.38290023803711
4.55166666666667	0.379562377929688
4.555	0.38290023803711
4.55833333333334	0.388622283935547
4.56166666666667	0.391006469726563
4.565	0.38909912109375
4.56833333333334	0.3814697265625
4.57166666666667	0.364303588867188
4.575	0.342845916748047
4.57833333333334	0.319957733154297
4.58166666666667	0.304222106933594
4.585	0.2899169921875
4.58833333333334	0.28228759765625
4.59166666666667	0.278472900390625
4.595	0.274181365966797
4.59833333333334	0.263214111328125
4.60166666666667	0.249385833740235
4.605	0.235080718994141
4.60833333333334	0.217437744140625
4.61166666666667	0.19979476928711
4.615	0.182151794433594
4.61833333333334	0.168323516845703
4.62166666666667	0.157356262207031
4.625	0.15401840209961
4.62833333333334	0.152587890625
4.63166666666667	0.14638900756836
4.635	0.136375427246094
4.63833333333334	0.131607055664063
4.64166666666667	0.124454498291016
4.645	0.110626220703125
4.64833333333334	0.0944137573242188
4.65166666666667	0.0824928283691406
4.655	0.0748634338378907
4.65833333333334	0.0605583190917969
4.66166666666667	0.0452995300292969
4.665	0.0324249267578125
4.66833333333334	0.0243186950683594
4.67166666666667	0.0185966491699219
4.675	0.0133514404296875
4.67833333333334	0.00619888305664063
4.68166666666667	-0.003814697265625
4.685	-0.0185966491699219
4.68833333333334	-0.0324249267578125
4.69166666666667	-0.0486373901367188
4.695	-0.0658035278320313
4.69833333333334	-0.0820159912109375
4.70166666666667	-0.0958442687988281
4.705	-0.105857849121094
4.70833333333334	-0.118255615234375
4.71166666666667	-0.128746032714844
4.715	-0.142097473144531
4.71833333333334	-0.155925750732422
4.72166666666667	-0.176429748535156
4.725	-0.198841094970703
4.72833333333334	-0.223159790039063
4.73166666666667	-0.250816345214844
4.735	-0.274658203125
4.73833333333334	-0.303268432617188
4.74166666666667	-0.328540802001953
4.745	-0.356674194335938
4.74833333333334	-0.384330749511719
4.75166666666667	-0.415325164794922
4.755	-0.450611114501953
4.75833333333334	-0.485420227050781
4.76166666666667	-0.523090362548828
4.765	-0.566482543945313
4.76833333333334	-0.61798095703125
4.77166666666667	-0.670909881591797
4.775	-0.727653503417969
4.77833333333334	-0.786781311035157
4.78166666666667	-0.851154327392578
4.785	-0.914573669433594
4.78833333333334	-0.975131988525391
4.79166666666667	-1.0371208190918
4.795	-1.10244750976563
4.79833333333334	-1.17301940917969
4.80166666666667	-1.24311447143555
4.805	-1.31702423095703
4.80833333333334	-1.39856338500977
4.81166666666667	-1.49011611938477
4.815	-1.5859603881836
4.81833333333334	-1.68514251708985
4.82166666666667	-1.78718566894531
4.825	-1.88779830932617
4.82833333333334	-1.98602676391602
4.83166666666667	-2.08234786987305
4.835	-2.18248367309571
4.83833333333334	-2.28214263916016
4.84166666666667	-2.38513946533203
4.845	-2.49147415161133
4.84833333333334	-2.60448455810547
4.85166666666667	-2.71415710449219
4.855	-2.81667709350586
4.85833333333334	-2.90966033935547
4.86166666666667	-3.00121307373047
4.865	-3.08942794799805
4.86833333333334	-3.16572189331055
4.87166666666667	-3.22866439819336
4.875	-3.27730178833008
4.87833333333334	-3.31544876098633
4.88166666666667	-3.33213806152344
4.885	-3.32784652709961
4.88833333333334	-3.3102035522461
4.89166666666667	-3.2806396484375
4.895	-3.23963165283203
4.89833333333334	-3.18384170532227
4.90166666666667	-3.11470031738281
4.905	-3.02886962890625
4.90833333333334	-2.91728973388672
4.91166666666667	-2.78711318969727
4.915	-2.64072418212891
4.91833333333334	-2.48527526855469
4.92166666666667	-2.32124328613281
4.925	-2.15291976928711
4.92833333333334	-1.98984146118164
4.93166666666667	-1.83343887329102
4.935	-1.67894363403321
4.93833333333334	-1.51586532592774
4.94166666666667	-1.34086608886719
4.945	-1.16968154907227
4.94833333333334	-1.00898742675781
4.95166666666667	-0.85592269897461
4.955	-0.71096420288086
4.95833333333334	-0.581741333007813
4.96166666666667	-0.4730224609375
4.965	-0.374794006347656
4.96833333333334	-0.282764434814453
4.97166666666667	-0.199317932128906
4.975	-0.12350082397461
4.97833333333334	-0.0548362731933594
4.98166666666667	0.00476837158203125
4.985	0.0557899475097657
4.98833333333334	0.102996826171875
4.99166666666667	0.14638900756836
4.995	0.178337097167969
4.99833333333334	0.202655792236328
5.00166666666667	0.22268295288086
5.005	0.241279602050781
5.00833333333334	0.25320053100586
5.01166666666667	0.265598297119141
5.015	0.280857086181641
5.01833333333334	0.293731689453125
5.02166666666667	0.302314758300781
5.025	0.308513641357422
5.02833333333334	0.316143035888672
5.03166666666667	0.319480895996094
5.035	0.322341918945313
5.03833333333334	0.322818756103516
5.04166666666667	0.324249267578125
5.045	0.319004058837891
5.04833333333334	0.318050384521485
5.05166666666667	0.3204345703125
5.055	0.322341918945313
5.05833333333334	0.322818756103516
5.06166666666667	0.323295593261719
5.065	0.333309173583985
5.06833333333334	0.339031219482422
5.07166666666667	0.340938568115235
5.075	0.340938568115235
5.07833333333334	0.34332275390625
5.08166666666667	0.34475326538086
5.085	0.339031219482422
5.08833333333334	0.331878662109375
5.09166666666667	0.326633453369141
5.095	0.326633453369141
5.09833333333334	0.327110290527344
5.10166666666667	0.326633453369141
5.105	0.326633453369141
5.10833333333334	0.331401824951172
5.11166666666667	0.33712387084961
5.115	0.341892242431641
5.11833333333334	0.350475311279297
5.12166666666667	0.357627868652344
5.125	0.357151031494141
5.12833333333334	0.347137451171875
5.13166666666667	0.337600708007813
5.135	0.336647033691406
5.13833333333334	0.334262847900391
5.14166666666667	0.331401824951172
5.145	0.330924987792969
5.14833333333334	0.338554382324219
5.15166666666667	0.348091125488281
5.155	0.347614288330078
5.15833333333334	0.340938568115235
5.16166666666667	0.331401824951172
5.165	0.32806396484375
5.16833333333334	0.324249267578125
5.17166666666667	0.319004058837891
5.175	0.314712524414063
5.17833333333334	0.310897827148438
5.18166666666667	0.309944152832031
5.185	0.308513641357422
5.18833333333334	0.305652618408203
5.19166666666667	0.304222106933594
5.195	0.303745269775391
5.19833333333334	0.304222106933594
5.20166666666667	0.302791595458985
5.205	0.296592712402344
5.20833333333334	0.289440155029297
5.21166666666667	0.287055969238281
5.215	0.288009643554688
5.21833333333334	0.297069549560547
5.22166666666667	0.311374664306641
5.225	0.329017639160156
5.22833333333334	0.337600708007813
5.23166666666667	0.335216522216797
5.235	0.328540802001953
5.23833333333334	0.316143035888672
5.24166666666667	0.301361083984375
5.245	0.286579132080078
5.24833333333334	0.286579132080078
5.25166666666667	0.293254852294922
5.255	0.298500061035156
5.25833333333334	0.301837921142578
5.26166666666667	0.30660629272461
5.265	0.315189361572266
5.26833333333334	0.315189361572266
5.27166666666667	0.308036804199219
5.275	0.301837921142578
5.27833333333334	0.302314758300781
5.28166666666667	0.306129455566406
5.285	0.306129455566406
5.28833333333334	0.302791595458985
5.29166666666667	0.300884246826172
5.295	0.29754638671875
5.29833333333334	0.296115875244141
5.30166666666667	0.295639038085938
5.305	0.297069549560547
5.30833333333334	0.301837921142578
5.31166666666667	0.303745269775391
5.315	0.304698944091797
5.31833333333334	0.302314758300781
5.32166666666667	0.301361083984375
5.325	0.305652618408203
5.32833333333334	0.311374664306641
5.33166666666667	0.317096710205078
5.335	0.316619873046875
5.33833333333334	0.31280517578125
5.34166666666667	0.310420989990235
5.345	0.308990478515625
5.34833333333334	0.311374664306641
5.35166666666667	0.315189361572266
5.355	0.3204345703125
5.35833333333334	0.318050384521485
5.36166666666667	0.30660629272461
5.365	0.288963317871094
5.36833333333334	0.270843505859375
5.37166666666667	0.256538391113281
5.375	0.25177001953125
5.37833333333334	0.254154205322266
5.38166666666667	0.258445739746094
5.385	0.260353088378906
5.38833333333334	0.256538391113281
5.39166666666667	0.252246856689453
5.395	0.244140625
5.39833333333334	0.23794174194336
5.40166666666667	0.237464904785156
5.405	0.239849090576172
5.40833333333334	0.247001647949219
5.41166666666667	0.252723693847656
5.415	0.261306762695313
5.41833333333334	0.264167785644531
5.42166666666667	0.258445739746094
5.425	0.251293182373047
5.42833333333334	0.247955322265625
5.43166666666667	0.250339508056641
5.435	0.247001647949219
5.43833333333334	0.242233276367188
5.44166666666667	0.24557113647461
5.445	0.253677368164063
5.44833333333334	0.2593994140625
5.45166666666667	0.257968902587891
5.455	0.257015228271485
5.45833333333334	0.258922576904297
5.46166666666667	0.257968902587891
5.465	0.256538391113281
5.46833333333334	0.248908996582031
5.47166666666667	0.243186950683594
5.475	0.236988067626953
5.47833333333334	0.228404998779297
5.48166666666667	0.222206115722656
5.485	0.217437744140625
5.48833333333334	0.219345092773438
5.49166666666667	0.222206115722656
5.495	0.228404998779297
5.49833333333334	0.235557556152344
5.50166666666667	0.238895416259766
5.505	0.233650207519531
5.50833333333334	0.226974487304688
5.51166666666667	0.226497650146485
5.515	0.227928161621094
5.51833333333334	0.231742858886719
5.52166666666667	0.233173370361328
5.525	0.236988067626953
5.52833333333334	0.23651123046875
5.53166666666667	0.23031234741211
5.535	0.22125244140625
5.53833333333334	0.21505355834961
5.54166666666667	0.216960906982422
5.545	0.22268295288086
5.54833333333334	0.230789184570313
5.55166666666667	0.241279602050781
5.555	0.25177001953125
5.55833333333334	0.257968902587891
5.56166666666667	0.257968902587891
5.565	0.25320053100586
5.56833333333334	0.25177001953125
5.57166666666667	0.251293182373047
5.575	0.253677368164063
5.57833333333334	0.256538391113281
5.58166666666667	0.258922576904297
5.585	0.257015228271485
5.58833333333334	0.25177001953125
5.59166666666667	0.248432159423828
5.595	0.246524810791016
5.59833333333334	0.242233276367188
5.60166666666667	0.23794174194336
5.605	0.238895416259766
5.60833333333334	0.241756439208985
5.61166666666667	0.239849090576172
5.615	0.234603881835938
5.61833333333334	0.234127044677735
5.62166666666667	0.239372253417969
5.625	0.242233276367188
5.62833333333334	0.240325927734375
5.63166666666667	0.239849090576172
5.635	0.242233276367188
5.63833333333334	0.245094299316406
5.64166666666667	0.244617462158203
5.645	0.246047973632813
5.64833333333334	0.247001647949219
5.65166666666667	0.243663787841797
5.655	0.234127044677735
5.65833333333334	0.226974487304688
5.66166666666667	0.223159790039063
5.665	0.222206115722656
5.66833333333334	0.221729278564453
5.67166666666667	0.22125244140625
5.675	0.224113464355469
5.67833333333334	0.227928161621094
5.68166666666667	0.234127044677735
5.685	0.242233276367188
5.68833333333334	0.246047973632813
5.69166666666667	0.244140625
5.695	0.240802764892578
5.69833333333334	0.234603881835938
5.70166666666667	0.226497650146485
5.705	0.217437744140625
5.70833333333334	0.217914581298828
5.71166666666667	0.226020812988281
5.715	0.233650207519531
5.71833333333334	0.235080718994141
5.72166666666667	0.234127044677735
5.725	0.230789184570313
5.72833333333334	0.223636627197266
5.73166666666667	0.217914581298828
5.735	0.211715698242188
5.73833333333334	0.210285186767578
5.74166666666667	0.212192535400391
5.745	0.219345092773438
5.74833333333334	0.227451324462891
5.75166666666667	0.231266021728516
5.755	0.234127044677735
5.75833333333334	0.235080718994141
5.76166666666667	0.233173370361328
5.765	0.2288818359375
5.76833333333334	0.229835510253906
5.77166666666667	0.233650207519531
5.775	0.237464904785156
5.77833333333334	0.238895416259766
5.78166666666667	0.242233276367188
5.785	0.246047973632813
5.78833333333334	0.245094299316406
5.79166666666667	0.24557113647461
5.795	0.249862670898438
5.79833333333334	0.256061553955078
5.80166666666667	0.257492065429688
5.805	0.254154205322266
5.80833333333334	0.252723693847656
5.81166666666667	0.249385833740235
5.815	0.245094299316406
5.81833333333334	0.242710113525391
5.82166666666667	0.244140625
5.825	0.24557113647461
5.82833333333334	0.240325927734375
5.83166666666667	0.234127044677735
5.835	0.224113464355469
5.83833333333334	0.212669372558594
5.84166666666667	0.202178955078125
5.845	0.193595886230469
5.84833333333334	0.187873840332031
5.85166666666667	0.185966491699219
5.855	0.19073486328125
5.85833333333334	0.200271606445313
5.86166666666667	0.204086303710938
5.865	0.209808349609375
5.86833333333334	0.217437744140625
5.87166666666667	0.220298767089844
5.875	0.217914581298828
5.87833333333334	0.214576721191406
5.88166666666667	0.215530395507813
5.885	0.213146209716797
5.88833333333334	0.20599365234375
5.89166666666667	0.200748443603516
5.895	0.196933746337891
5.89833333333334	0.19073486328125
5.90166666666667	0.186920166015625
5.905	0.182628631591797
5.90833333333334	0.181674957275391
5.91166666666667	0.177860260009766
5.915	0.173568725585938
5.91833333333334	0.174045562744141
5.92166666666667	0.172138214111328
5.925	0.174045562744141
5.92833333333334	0.180721282958985
5.93166666666667	0.19073486328125
5.935	0.200271606445313
5.93833333333334	0.204563140869141
5.94166666666667	0.205516815185547
5.945	0.200748443603516
5.94833333333334	0.191688537597656
5.95166666666667	0.187873840332031
5.955	0.189781188964844
5.95833333333334	0.193595886230469
5.96166666666667	0.197410583496094
5.965	0.205039978027344
5.96833333333334	0.217437744140625
5.97166666666667	0.223159790039063
5.975	0.226497650146485
5.97833333333334	0.226974487304688
5.98166666666667	0.23031234741211
5.985	0.227451324462891
5.98833333333334	0.217914581298828
5.99166666666667	0.209331512451172
5.995	0.198841094970703
5.99833333333334	0.189781188964844
6.00166666666667	0.17547607421875
6.005	0.168323516845703
6.00833333333334	0.166893005371094
6.01166666666667	0.169754028320313
6.015	0.173568725585938
6.01833333333334	0.180721282958985
6.02166666666667	0.194072723388672
6.025	0.211238861083985
6.02833333333334	0.222206115722656
6.03166666666667	0.22268295288086
6.035	0.216484069824219
6.03833333333334	0.209331512451172
6.04166666666667	0.207901000976563
6.045	0.202655792236328
6.04833333333334	0.195980072021485
6.05166666666667	0.192642211914063
6.055	0.195980072021485
6.05833333333334	0.200271606445313
6.06166666666667	0.199317932128906
6.065	0.196456909179688
6.06833333333334	0.197887420654297
6.07166666666667	0.201225280761719
6.075	0.205039978027344
6.07833333333334	0.202178955078125
6.08166666666667	0.195026397705078
6.085	0.186920166015625
6.08833333333334	0.181198120117188
6.09166666666667	0.174522399902344
6.095	0.164508819580078
6.09833333333334	0.157833099365235
6.10166666666667	0.156879425048828
6.105	0.159263610839844
6.10833333333334	0.155448913574219
6.11166666666667	0.152111053466797
6.115	0.151157379150391
6.11833333333334	0.151157379150391
6.12166666666667	0.14638900756836
6.125	0.140190124511719
6.12833333333334	0.144004821777344
6.13166666666667	0.155925750732422
6.135	0.168800354003906
6.13833333333334	0.17547607421875
6.14166666666667	0.179767608642578
6.145	0.180244445800781
6.14833333333334	0.171661376953125
6.15166666666667	0.15401840209961
6.155	0.138282775878906
6.15833333333334	0.127315521240235
6.16166666666667	0.121116638183594
6.165	0.11444091796875
6.16833333333334	0.112056732177735
6.17166666666667	0.117301940917969
6.175	0.126838684082031
6.17833333333334	0.133037567138672
6.18166666666667	0.133037567138672
6.185	0.13113021850586
6.18833333333334	0.12969970703125
6.19166666666667	0.125885009765625
6.195	0.116348266601563
6.19833333333334	0.109672546386719
6.20166666666667	0.10824203491211
6.205	0.109672546386719
6.20833333333334	0.103950500488281
6.21166666666667	0.0967979431152344
6.215	0.0948905944824219
6.21833333333334	0.0977516174316406
6.22166666666667	0.104427337646485
6.225	0.107765197753906
6.22833333333334	0.110149383544922
6.23166666666667	0.102519989013672
6.235	0.087738037109375
6.23833333333334	0.0696182250976563
6.24166666666667	0.0500679016113282
6.245	0.0433921813964844
6.24833333333334	0.0433921813964844
6.25166666666667	0.0543594360351563
6.255	0.0634193420410157
6.25833333333334	0.0681877136230469
6.26166666666667	0.0720024108886719
6.265	0.0681877136230469
6.26833333333334	0.0629425048828125
6.27166666666667	0.0562667846679688
6.275	0.05340576171875
6.27833333333334	0.0538825988769532
6.28166666666667	0.0529289245605469
6.285	0.0557899475097657
6.28833333333334	0.06103515625
6.29166666666667	0.0696182250976563
6.295	0.0786781311035157
6.29833333333334	0.0882148742675781
6.30166666666667	0.0929832458496094
6.305	0.0882148742675781
6.30833333333334	0.0762939453125
6.31166666666667	0.0634193420410157
6.315	0.0529289245605469
6.31833333333334	0.0443458557128906
6.32166666666667	0.041961669921875
6.325	0.0462532043457031
6.32833333333334	0.05340576171875
6.33166666666667	0.0562667846679688
6.335	0.0562667846679688
6.33833333333334	0.0524520874023438
6.34166666666667	0.0557899475097657
6.345	0.0615119934082032
6.34833333333334	0.0696182250976563
6.35166666666667	0.0705718994140625
6.355	0.0662803649902344
6.35833333333334	0.0638961791992188
6.36166666666667	0.0596046447753907
6.365	0.0557899475097657
6.36833333333334	0.0481605529785156
6.37166666666667	0.0448226928710938
6.375	0.0467300415039063
6.37833333333334	0.0505447387695313
6.38166666666667	0.0519752502441407
6.385	0.0462532043457031
6.38833333333334	0.0429153442382813
6.39166666666667	0.0448226928710938
6.395	0.0500679016113282
6.39833333333334	0.0486373901367188
6.40166666666667	0.0491142272949219
6.405	0.0576972961425782
6.40833333333334	0.0672340393066407
6.41166666666667	0.0696182250976563
6.415	0.0619888305664063
6.41833333333334	0.0543594360351563
6.42166666666667	0.0462532043457031
6.425	0.0357627868652344
6.42833333333334	0.0243186950683594
6.43166666666667	0.019073486328125
6.435	0.019073486328125
6.43833333333334	0.026702880859375
6.44166666666667	0.0338554382324219
6.445	0.0395774841308594
6.44833333333334	0.0414848327636719
6.45166666666667	0.0367164611816406
6.455	0.030517578125
6.45833333333334	0.0166893005371094
6.46166666666667	0.00095367431640625
6.465	-0.0133514404296875
6.46833333333334	-0.0214576721191406
6.47166666666667	-0.0200271606445313
6.475	-0.0133514404296875
6.47833333333334	-0.00715255737304688
6.48166666666667	-0.00286102294921875
6.485	-0.0019073486328125
6.48833333333334	0
6.49166666666667	0.00095367431640625
6.495	-0.00333786010742188
6.49833333333334	-0.0104904174804688
6.50166666666667	-0.019073486328125
6.505	-0.0233650207519531
6.50833333333334	-0.030517578125
6.51166666666667	-0.0348091125488281
6.515	-0.0376701354980469
6.51833333333334	-0.0395774841308594
6.52166666666667	-0.0352859497070313
6.525	-0.0314712524414063
6.52833333333334	-0.0281333923339844
6.53166666666667	-0.0348091125488281
6.535	-0.041961669921875
6.53833333333334	-0.041961669921875
6.54166666666667	-0.0405311584472656
6.545	-0.0410079956054688
6.54833333333334	-0.0448226928710938
6.55166666666667	-0.0433921813964844
6.555	-0.0376701354980469
6.55833333333334	-0.0367164611816406
6.56166666666667	-0.0443458557128906
6.565	-0.057220458984375
6.56833333333334	-0.0710487365722657
6.57166666666667	-0.0829696655273438
6.575	-0.0939369201660156
6.57833333333334	-0.09918212890625
6.58166666666667	-0.101089477539063
6.585	-0.0963211059570313
6.58833333333334	-0.0858306884765625
6.59166666666667	-0.0786781311035157
6.595	-0.0810623168945313
6.59833333333334	-0.0958442687988281
6.60166666666667	-0.107288360595703
6.605	-0.115394592285156
6.60833333333334	-0.125408172607422
6.61166666666667	-0.133514404296875
6.615	-0.133514404296875
6.61833333333334	-0.123023986816406
6.62166666666667	-0.112056732177735
6.625	-0.107288360595703
6.62833333333334	-0.103950500488281
6.63166666666667	-0.106334686279297
6.635	-0.104427337646485
6.63833333333334	-0.103473663330078
6.64166666666667	-0.103473663330078
6.645	-0.110149383544922
6.64833333333334	-0.121593475341797
6.65166666666667	-0.128746032714844
6.655	-0.137805938720703
6.65833333333334	-0.146865844726563
6.66166666666667	-0.157356262207031
6.665	-0.162601470947266
[truncated: 2,507 more rows]
