# Supplementary material for: Phase-Specific Parameter Estimation in Chiral HPLC Using 1‑Site, 2‑Site Stochastic Models, and Unified Equation Approach
Source: Anal Chem. 2026 Apr 29;98(18):13925–39. doi: 10.1021/acs.analchem.6c01634 (PMC13177292; doi:10.1021/acs.analchem.6c01634)
Supplement: Supplementary file 2 [file ac6c01634_si_002.zip › SupportingInformation/03_data_allEluents/LORA_ACN_CELL2_06_30.CSV]

0.000333333333333334	0.0338554382324219
0.00366666666666667	0.0429153442382813
0.007	0.0605583190917969
0.0103333333333334	0.0710487365722657
0.0136666666666667	0.0734329223632813
0.017	0.0729560852050782
0.0203333333333334	0.0672340393066407
0.0236666666666667	0.0605583190917969
0.027	0.0538825988769532
0.0303333333333334	0.0586509704589844
0.0336666666666667	0.0667572021484375
0.037	0.0729560852050782
0.0403333333333334	0.0743865966796875
0.0436666666666667	0.0758171081542969
0.047	0.0720024108886719
0.0503333333333334	0.0605583190917969
0.0536666666666667	0.0505447387695313
0.057	0.05340576171875
0.0603333333333334	0.0720024108886719
0.0636666666666667	0.0910758972167969
0.067	0.113010406494141
0.0703333333333334	0.138282775878906
0.0736666666666667	0.164508819580078
0.077	0.18310546875
0.0803333333333334	0.194549560546875
0.0836666666666667	0.202178955078125
0.087	0.200271606445313
0.0903333333333334	0.194072723388672
0.0936666666666667	0.186443328857422
0.097	0.182628631591797
0.100333333333334	0.179290771484375
0.103666666666667	0.178337097167969
0.107	0.185489654541016
0.110333333333334	0.195503234863281
0.113666666666667	0.196933746337891
0.117	0.189781188964844
0.120333333333334	0.181198120117188
0.123666666666667	0.178813934326172
0.127	0.178813934326172
0.130333333333334	0.173091888427735
0.133666666666667	0.172138214111328
0.137	0.166893005371094
0.140333333333334	0.158786773681641
0.143666666666667	0.144481658935547
0.147	0.135898590087891
0.150333333333334	0.135421752929688
0.153666666666667	0.136375427246094
0.157	0.143051147460938
0.160333333333334	0.149726867675781
0.163666666666667	0.152587890625
0.167	0.148773193359375
0.170333333333334	0.146865844726563
0.173666666666667	0.149250030517578
0.177	0.147342681884766
0.180333333333334	0.145912170410156
0.183666666666667	0.14495849609375
0.187	0.146865844726563
0.190333333333334	0.143527984619141
0.193666666666667	0.135421752929688
0.197	0.128269195556641
0.200333333333334	0.126838684082031
0.203666666666667	0.125885009765625
0.207	0.119686126708985
0.210333333333334	0.109195709228516
0.213666666666667	0.10061264038086
0.217	0.091552734375
0.220333333333334	0.0786781311035157
0.223666666666667	0.0667572021484375
0.227	0.0581741333007813
0.230333333333334	0.0605583190917969
0.233666666666667	0.0662803649902344
0.237	0.0762939453125
0.240333333333334	0.087738037109375
0.243666666666667	0.095367431640625
0.247	0.0967979431152344
0.250333333333334	0.0920295715332031
0.253666666666667	0.0891685485839844
0.257	0.0872611999511719
0.260333333333334	0.0815391540527344
0.263666666666667	0.0791549682617188
0.267	0.0820159912109375
0.270333333333334	0.0853538513183594
0.273666666666667	0.0853538513183594
0.277	0.0844001770019531
0.280333333333334	0.0872611999511719
0.283666666666667	0.0891685485839844
0.287	0.0910758972167969
0.290333333333334	0.0982284545898438
0.293666666666667	0.111103057861328
0.297	0.12350082397461
0.300333333333334	0.130653381347656
0.303666666666667	0.1373291015625
0.307	0.142097473144531
0.310333333333334	0.140190124511719
0.313666666666667	0.133991241455078
0.317	0.130653381347656
0.320333333333334	0.133991241455078
0.323666666666667	0.136375427246094
0.327	0.135421752929688
0.330333333333334	0.133991241455078
0.333666666666667	0.133037567138672
0.337	0.133037567138672
0.340333333333334	0.127315521240235
0.343666666666667	0.121116638183594
0.347	0.120162963867188
0.350333333333334	0.121593475341797
0.353666666666667	0.121116638183594
0.357	0.113964080810547
0.360333333333334	0.105857849121094
0.363666666666667	0.102043151855469
0.367	0.09918212890625
0.370333333333334	0.0977516174316406
0.373666666666667	0.0944137573242188
0.377	0.0972747802734375
0.380333333333334	0.105381011962891
0.383666666666667	0.113487243652344
0.387	0.120162963867188
0.390333333333334	0.124931335449219
0.393666666666667	0.130653381347656
0.397	0.133514404296875
0.400333333333334	0.129222869873047
0.403666666666667	0.115394592285156
0.407	0.0972747802734375
0.410333333333334	0.0820159912109375
0.413666666666667	0.0710487365722657
0.417	0.0677108764648438
0.420333333333334	0.0772476196289063
0.423666666666667	0.0972747802734375
0.427	0.117778778076172
0.430333333333334	0.128746032714844
0.433666666666667	0.130176544189453
0.437	0.125885009765625
0.440333333333334	0.114917755126953
0.443666666666667	0.102519989013672
0.447	0.091552734375
0.450333333333334	0.0920295715332031
0.453666666666667	0.105381011962891
0.457	0.123023986816406
0.460333333333334	0.141620635986328
0.463666666666667	0.154972076416016
0.467	0.163555145263672
0.470333333333334	0.164985656738281
0.473666666666667	0.160694122314453
0.477	0.155925750732422
0.480333333333334	0.143051147460938
0.483666666666667	0.124931335449219
0.487	0.108718872070313
0.490333333333334	0.0977516174316406
0.493666666666667	0.0910758972167969
0.497	0.0796318054199219
0.500333333333334	0.0739097595214844
0.503666666666667	0.0705718994140625
0.507	0.0696182250976563
0.510333333333334	0.0672340393066407
0.513666666666667	0.0634193420410157
0.517	0.0638961791992188
0.520333333333334	0.0643730163574219
0.523666666666667	0.0696182250976563
0.527	0.0772476196289063
0.530333333333334	0.0863075256347656
0.533666666666667	0.0910758972167969
0.537	0.0886917114257813
0.540333333333334	0.080108642578125
0.543666666666667	0.072479248046875
0.547	0.0696182250976563
0.550333333333334	0.0777244567871094
0.553666666666667	0.0872611999511719
0.557	0.0963211059570313
0.560333333333334	0.105857849121094
0.563666666666667	0.113964080810547
0.567	0.119209289550781
0.570333333333334	0.111103057861328
0.573666666666667	0.102043151855469
0.577	0.0967979431152344
0.580333333333334	0.0982284545898438
0.583666666666667	0.101566314697266
0.587	0.101089477539063
0.590333333333334	0.106334686279297
0.593666666666667	0.116825103759766
0.597	0.13113021850586
0.600333333333334	0.144481658935547
0.603666666666667	0.158786773681641
0.607	0.171184539794922
0.610333333333334	0.16927719116211
0.613666666666667	0.16021728515625
0.617	0.149250030517578
0.620333333333334	0.139713287353516
0.623666666666667	0.124931335449219
0.627	0.112056732177735
0.630333333333334	0.109672546386719
0.633666666666667	0.107288360595703
0.637	0.101566314697266
0.640333333333334	0.0944137573242188
0.643666666666667	0.0977516174316406
0.647	0.103473663330078
0.650333333333334	0.107765197753906
0.653666666666667	0.11587142944336
0.657	0.124931335449219
0.660333333333334	0.128746032714844
0.663666666666667	0.126838684082031
0.667	0.123023986816406
0.670333333333334	0.120639801025391
0.673666666666667	0.11587142944336
0.677	0.114917755126953
0.680333333333334	0.120162963867188
0.683666666666667	0.127315521240235
0.687	0.132560729980469
0.690333333333334	0.135898590087891
0.693666666666667	0.136375427246094
0.697	0.136852264404297
0.700333333333334	0.1373291015625
0.703666666666667	0.140666961669922
0.707	0.144004821777344
0.710333333333334	0.145912170410156
0.713666666666667	0.148773193359375
0.717	0.154495239257813
0.720333333333334	0.156879425048828
0.723666666666667	0.153064727783203
0.727	0.147819519042969
0.730333333333334	0.14495849609375
0.733666666666667	0.143051147460938
0.737	0.132560729980469
0.740333333333334	0.120639801025391
0.743666666666667	0.1068115234375
0.747	0.0944137573242188
0.750333333333334	0.0796318054199219
0.753666666666667	0.0662803649902344
0.757	0.0600814819335938
0.760333333333334	0.0600814819335938
0.763666666666667	0.0672340393066407
0.767	0.0782012939453125
0.770333333333334	0.0867843627929688
0.773666666666667	0.0929832458496094
0.777	0.0939369201660156
0.780333333333334	0.0925064086914063
0.783666666666667	0.0858306884765625
0.787	0.0810623168945313
0.790333333333334	0.0867843627929688
0.793666666666667	0.0958442687988281
0.797	0.102519989013672
0.800333333333334	0.109195709228516
0.803666666666667	0.120162963867188
0.807	0.133514404296875
0.810333333333334	0.1373291015625
0.813666666666667	0.133514404296875
0.817	0.128746032714844
0.820333333333334	0.126361846923828
0.823666666666667	0.128269195556641
0.827	0.128269195556641
0.830333333333334	0.128746032714844
0.833666666666667	0.129222869873047
0.837	0.130176544189453
0.840333333333334	0.125885009765625
0.843666666666667	0.111579895019531
0.847	0.0987052917480469
0.850333333333334	0.0944137573242188
0.853666666666667	0.0982284545898438
0.857	0.105381011962891
0.860333333333334	0.112533569335938
0.863666666666667	0.116348266601563
0.867	0.11444091796875
0.870333333333334	0.110149383544922
0.873666666666667	0.104427337646485
0.877	0.0948905944824219
0.880333333333334	0.087738037109375
0.883666666666667	0.0872611999511719
0.887	0.0882148742675781
0.890333333333334	0.0844001770019531
0.893666666666667	0.0805854797363281
0.897	0.0829696655273438
0.900333333333334	0.091552734375
0.903666666666667	0.102519989013672
0.907	0.113487243652344
0.910333333333334	0.124931335449219
0.913666666666667	0.136375427246094
0.917	0.144481658935547
0.920333333333334	0.145912170410156
0.923666666666667	0.145912170410156
0.927	0.150203704833985
0.930333333333334	0.155448913574219
0.933666666666667	0.16021728515625
0.937	0.164031982421875
0.940333333333334	0.165939331054688
0.943666666666667	0.16164779663086
0.947	0.148773193359375
0.950333333333334	0.134468078613281
0.953666666666667	0.113487243652344
0.957	0.0944137573242188
0.960333333333334	0.0863075256347656
0.963666666666667	0.0901222229003906
0.967	0.0977516174316406
0.970333333333334	0.102043151855469
0.973666666666667	0.11587142944336
0.977	0.12969970703125
0.980333333333334	0.133037567138672
0.983666666666667	0.121593475341797
0.987	0.109195709228516
0.990333333333334	0.100135803222656
0.993666666666667	0.0882148742675781
0.997	0.0748634338378907
1.00033333333334	0.0667572021484375
1.00366666666667	0.06866455078125
1.007	0.0772476196289063
1.01033333333334	0.0929832458496094
1.01366666666667	0.109195709228516
1.017	0.121593475341797
1.02033333333334	0.125885009765625
1.02366666666667	0.126361846923828
1.027	0.124931335449219
1.03033333333334	0.121116638183594
1.03366666666667	0.120162963867188
1.037	0.127792358398438
1.04033333333334	0.142097473144531
1.04366666666667	0.151634216308594
1.047	0.153064727783203
1.05033333333334	0.150680541992188
1.05366666666667	0.146865844726563
1.057	0.139236450195313
1.06033333333334	0.127315521240235
1.06366666666667	0.121593475341797
1.067	0.121593475341797
1.07033333333334	0.119209289550781
1.07366666666667	0.112056732177735
1.077	0.107765197753906
1.08033333333334	0.111579895019531
1.08366666666667	0.118732452392578
1.087	0.128746032714844
1.09033333333334	0.138282775878906
1.09366666666667	0.140666961669922
1.097	0.140190124511719
1.10033333333334	0.134944915771485
1.10366666666667	0.126361846923828
1.107	0.116348266601563
1.11033333333334	0.118255615234375
1.11366666666667	0.13113021850586
1.117	0.139713287353516
1.12033333333334	0.143527984619141
1.12366666666667	0.147342681884766
1.127	0.156402587890625
1.13033333333334	0.162601470947266
1.13366666666667	0.163555145263672
1.137	0.163555145263672
1.14033333333334	0.164985656738281
1.14366666666667	0.170707702636719
1.147	0.175952911376953
1.15033333333334	0.174045562744141
1.15366666666667	0.167369842529297
1.157	0.164508819580078
1.16033333333334	0.164031982421875
1.16366666666667	0.154972076416016
1.167	0.137805938720703
1.17033333333334	0.127792358398438
1.17366666666667	0.12969970703125
1.177	0.136375427246094
1.18033333333334	0.145912170410156
1.18366666666667	0.159263610839844
1.187	0.1678466796875
1.19033333333334	0.166416168212891
1.19366666666667	0.159263610839844
1.197	0.149726867675781
1.20033333333334	0.135421752929688
1.20366666666667	0.118255615234375
1.207	0.109672546386719
1.21033333333334	0.102996826171875
1.21366666666667	0.0920295715332031
1.217	0.0824928283691406
1.22033333333334	0.0834465026855469
1.22366666666667	0.0910758972167969
1.227	0.0982284545898438
1.23033333333334	0.110149383544922
1.23366666666667	0.127315521240235
1.237	0.143527984619141
1.24033333333334	0.152587890625
1.24366666666667	0.158786773681641
1.247	0.163555145263672
1.25033333333334	0.1678466796875
1.25366666666667	0.171184539794922
1.257	0.171661376953125
1.26033333333334	0.164985656738281
1.26366666666667	0.157833099365235
1.267	0.155448913574219
1.27033333333334	0.15401840209961
1.27366666666667	0.150680541992188
1.277	0.145435333251953
1.28033333333334	0.145435333251953
1.28366666666667	0.140190124511719
1.287	0.132560729980469
1.29033333333334	0.123023986816406
1.29366666666667	0.113010406494141
1.297	0.103950500488281
1.30033333333334	0.0963211059570313
1.30366666666667	0.0967979431152344
1.307	0.0929832458496094
1.31033333333334	0.08392333984375
1.31366666666667	0.0786781311035157
1.317	0.0791549682617188
1.32033333333334	0.0772476196289063
1.32366666666667	0.072479248046875
1.327	0.0753402709960938
1.33033333333334	0.0891685485839844
1.33366666666667	0.0982284545898438
1.337	0.102043151855469
1.34033333333334	0.113964080810547
1.34366666666667	0.12969970703125
1.347	0.142097473144531
1.35033333333334	0.145912170410156
1.35366666666667	0.154972076416016
1.357	0.166416168212891
1.36033333333334	0.166893005371094
1.36366666666667	0.16164779663086
1.367	0.155925750732422
1.37033333333334	0.152587890625
1.37366666666667	0.143051147460938
1.377	0.132560729980469
1.38033333333334	0.128746032714844
1.38366666666667	0.126838684082031
1.387	0.117778778076172
1.39033333333334	0.104427337646485
1.39366666666667	0.0944137573242188
1.397	0.0910758972167969
1.40033333333334	0.0824928283691406
1.40366666666667	0.0734329223632813
1.407	0.0791549682617188
1.41033333333334	0.0963211059570313
1.41366666666667	0.11587142944336
1.417	0.125885009765625
1.42033333333334	0.136375427246094
1.42366666666667	0.146865844726563
1.427	0.148296356201172
1.43033333333334	0.140190124511719
1.43366666666667	0.12969970703125
1.437	0.126361846923828
1.44033333333334	0.125885009765625
1.44366666666667	0.125408172607422
1.447	0.12350082397461
1.45033333333334	0.117301940917969
1.45366666666667	0.107765197753906
1.457	0.09918212890625
1.46033333333334	0.0939369201660156
1.46366666666667	0.0920295715332031
1.467	0.0896453857421875
1.47033333333334	0.0910758972167969
1.47366666666667	0.0967979431152344
1.477	0.101566314697266
1.48033333333334	0.101566314697266
1.48366666666667	0.0944137573242188
1.487	0.0910758972167969
1.49033333333334	0.0958442687988281
1.49366666666667	0.103950500488281
1.497	0.111103057861328
1.50033333333334	0.11587142944336
1.50366666666667	0.120639801025391
1.507	0.124931335449219
1.51033333333334	0.125408172607422
1.51366666666667	0.121593475341797
1.517	0.121593475341797
1.52033333333334	0.126361846923828
1.52366666666667	0.131607055664063
1.527	0.132083892822266
1.53033333333334	0.126361846923828
1.53366666666667	0.127315521240235
1.537	0.130653381347656
1.54033333333334	0.136375427246094
1.54366666666667	0.145435333251953
1.547	0.159740447998047
1.55033333333334	0.180721282958985
1.55366666666667	0.189781188964844
1.557	0.186920166015625
1.56033333333334	0.177860260009766
1.56366666666667	0.176429748535156
1.567	0.178813934326172
1.57033333333334	0.182151794433594
1.57366666666667	0.195026397705078
1.577	0.218391418457031
1.58033333333334	0.244140625
1.58366666666667	0.2593994140625
1.587	0.269412994384766
1.59033333333334	0.280380249023438
1.59366666666667	0.292778015136719
1.597	0.300407409667969
1.60033333333334	0.304698944091797
1.60366666666667	0.309467315673828
1.607	0.314712524414063
1.61033333333334	0.312328338623047
1.61366666666667	0.304222106933594
1.617	0.295639038085938
1.62033333333334	0.290393829345703
1.62366666666667	0.283241271972656
1.627	0.269412994384766
1.63033333333334	0.250339508056641
1.63366666666667	0.236034393310547
1.637	0.230789184570313
1.64033333333334	0.226974487304688
1.64366666666667	0.220775604248047
1.647	0.216007232666016
1.65033333333334	0.217437744140625
1.65366666666667	0.213146209716797
1.657	0.193595886230469
1.66033333333334	0.167369842529297
1.66366666666667	0.14495849609375
1.667	0.13113021850586
1.67033333333334	0.122547149658203
1.67366666666667	0.117301940917969
1.677	0.116348266601563
1.68033333333334	0.120162963867188
1.68366666666667	0.123977661132813
1.687	0.12350082397461
1.69033333333334	0.11444091796875
1.69366666666667	0.111103057861328
1.697	0.118732452392578
1.70033333333334	0.127792358398438
1.70366666666667	0.130176544189453
1.707	0.127315521240235
1.71033333333334	0.133991241455078
1.71366666666667	0.141620635986328
1.717	0.144004821777344
1.72033333333334	0.138282775878906
1.72366666666667	0.136852264404297
1.727	0.145435333251953
1.73033333333334	0.152111053466797
1.73366666666667	0.147819519042969
1.737	0.13875961303711
1.74033333333334	0.133514404296875
1.74366666666667	0.133991241455078
1.747	0.130653381347656
1.75033333333334	0.125408172607422
1.75366666666667	0.120639801025391
1.757	0.117778778076172
1.76033333333334	0.120162963867188
1.76366666666667	0.123977661132813
1.767	0.124931335449219
1.77033333333334	0.115394592285156
1.77366666666667	0.101566314697266
1.777	0.0934600830078125
1.78033333333334	0.0872611999511719
1.78366666666667	0.0777244567871094
1.787	0.0658035278320313
1.79033333333334	0.0677108764648438
1.79366666666667	0.0791549682617188
1.797	0.0863075256347656
1.80033333333334	0.0848770141601563
1.80366666666667	0.0815391540527344
1.807	0.0882148742675781
1.81033333333334	0.0882148742675781
1.81366666666667	0.08392333984375
1.817	0.080108642578125
1.82033333333334	0.0891685485839844
1.82366666666667	0.10824203491211
1.827	0.117301940917969
1.83033333333334	0.120639801025391
1.83366666666667	0.124931335449219
1.837	0.135421752929688
1.84033333333334	0.140666961669922
1.84366666666667	0.133514404296875
1.847	0.128269195556641
1.85033333333334	0.130176544189453
1.85366666666667	0.133037567138672
1.857	0.124931335449219
1.86033333333334	0.109195709228516
1.86366666666667	0.09918212890625
1.867	0.0967979431152344
1.87033333333334	0.0996589660644531
1.87366666666667	0.102519989013672
1.877	0.102043151855469
1.88033333333334	0.103950500488281
1.88366666666667	0.103473663330078
1.887	0.0939369201660156
1.89033333333334	0.0772476196289063
1.89366666666667	0.0596046447753907
1.897	0.0543594360351563
1.90033333333334	0.0510215759277344
1.90366666666667	0.0481605529785156
1.907	0.0553131103515625
1.91033333333334	0.0653266906738282
1.91366666666667	0.0782012939453125
1.917	0.0853538513183594
1.92033333333334	0.0967979431152344
1.92366666666667	0.112056732177735
1.927	0.121593475341797
1.93033333333334	0.13113021850586
1.93366666666667	0.141620635986328
1.937	0.150203704833985
1.94033333333334	0.151634216308594
1.94366666666667	0.148773193359375
1.947	0.149250030517578
1.95033333333334	0.149726867675781
1.95366666666667	0.140666961669922
1.957	0.12969970703125
1.96033333333334	0.127315521240235
1.96366666666667	0.128269195556641
1.967	0.129222869873047
1.97033333333334	0.125408172607422
1.97366666666667	0.127792358398438
1.977	0.13113021850586
1.98033333333334	0.129222869873047
1.98366666666667	0.123023986816406
1.987	0.111103057861328
1.99033333333334	0.102043151855469
1.99366666666667	0.0944137573242188
1.997	0.0905990600585938
2.00033333333334	0.0882148742675781
2.00366666666667	0.0858306884765625
2.007	0.0858306884765625
2.01033333333334	0.0824928283691406
2.01366666666667	0.0805854797363281
2.017	0.0815391540527344
2.02033333333334	0.0853538513183594
2.02366666666667	0.0824928283691406
2.027	0.0777244567871094
2.03033333333334	0.0762939453125
2.03366666666667	0.0772476196289063
2.037	0.080108642578125
2.04033333333334	0.0858306884765625
2.04366666666667	0.0963211059570313
2.047	0.104904174804688
2.05033333333334	0.107765197753906
2.05366666666667	0.107765197753906
2.057	0.10824203491211
2.06033333333334	0.103950500488281
2.06366666666667	0.0972747802734375
2.067	0.091552734375
2.07033333333334	0.0920295715332031
2.07366666666667	0.0982284545898438
2.077	0.107288360595703
2.08033333333334	0.117778778076172
2.08366666666667	0.125408172607422
2.087	0.12969970703125
2.09033333333334	0.129222869873047
2.09366666666667	0.120162963867188
2.097	0.107288360595703
2.10033333333334	0.091552734375
2.10366666666667	0.0829696655273438
2.107	0.0815391540527344
2.11033333333334	0.0872611999511719
2.11366666666667	0.0925064086914063
2.117	0.0929832458496094
2.12033333333334	0.091552734375
2.12366666666667	0.0905990600585938
2.127	0.0910758972167969
2.13033333333334	0.0901222229003906
2.13366666666667	0.0891685485839844
2.137	0.0901222229003906
2.14033333333334	0.0910758972167969
2.14366666666667	0.0934600830078125
2.147	0.0987052917480469
2.15033333333334	0.104904174804688
2.15366666666667	0.109672546386719
2.157	0.113487243652344
2.16033333333334	0.123023986816406
2.16366666666667	0.135421752929688
2.167	0.143051147460938
2.17033333333334	0.142574310302735
2.17366666666667	0.135421752929688
2.177	0.131607055664063
2.18033333333334	0.133514404296875
2.18366666666667	0.139236450195313
2.187	0.139713287353516
2.19033333333334	0.134468078613281
2.19366666666667	0.130653381347656
2.197	0.126838684082031
2.20033333333334	0.119209289550781
2.20366666666667	0.10824203491211
2.207	0.101566314697266
2.21033333333334	0.105857849121094
2.21366666666667	0.117778778076172
2.217	0.128269195556641
2.22033333333334	0.13113021850586
2.22366666666667	0.130176544189453
2.227	0.133991241455078
2.23033333333334	0.141143798828125
2.23366666666667	0.147819519042969
2.237	0.152111053466797
2.24033333333334	0.155448913574219
2.24366666666667	0.158786773681641
2.247	0.16164779663086
2.25033333333334	0.162124633789063
2.25366666666667	0.156402587890625
2.257	0.147819519042969
2.26033333333334	0.139713287353516
2.26366666666667	0.140666961669922
2.267	0.145912170410156
2.27033333333334	0.152111053466797
2.27366666666667	0.159263610839844
2.277	0.164985656738281
2.28033333333334	0.169754028320313
2.28366666666667	0.166416168212891
2.287	0.154495239257813
2.29033333333334	0.140190124511719
2.29366666666667	0.133991241455078
2.297	0.140190124511719
2.30033333333334	0.152111053466797
2.30366666666667	0.162124633789063
2.307	0.170230865478516
2.31033333333334	0.178337097167969
2.31366666666667	0.186443328857422
2.317	0.19216537475586
2.32033333333334	0.196456909179688
2.32366666666667	0.202178955078125
2.327	0.206947326660156
2.33033333333334	0.202655792236328
2.33366666666667	0.196933746337891
2.337	0.192642211914063
2.34033333333334	0.193119049072266
2.34366666666667	0.191211700439453
2.347	0.191211700439453
2.35033333333334	0.197410583496094
2.35366666666667	0.199317932128906
2.357	0.1983642578125
2.36033333333334	0.195980072021485
2.36366666666667	0.204086303710938
2.367	0.218391418457031
2.37033333333334	0.2288818359375
2.37366666666667	0.237464904785156
2.377	0.242233276367188
2.38033333333334	0.250816345214844
2.38366666666667	0.254631042480469
2.387	0.255584716796875
2.39033333333334	0.2593994140625
2.39366666666667	0.267982482910156
2.397	0.273227691650391
2.40033333333334	0.267505645751953
2.40366666666667	0.263214111328125
2.407	0.266551971435547
2.41033333333334	0.274181365966797
2.41366666666667	0.281333923339844
2.417	0.29134750366211
2.42033333333334	0.310420989990235
2.42366666666667	0.327587127685547
2.427	0.337600708007813
2.43033333333334	0.341415405273438
2.43366666666667	0.346183776855469
2.437	0.349521636962891
2.44033333333334	0.345230102539063
2.44366666666667	0.337600708007813
2.447	0.332832336425781
2.45033333333334	0.331401824951172
2.45366666666667	0.329971313476563
2.457	0.332832336425781
2.46033333333334	0.336647033691406
2.46366666666667	0.339031219482422
2.467	0.335216522216797
2.47033333333334	0.338077545166016
2.47366666666667	0.348567962646485
2.477	0.362873077392578
2.48033333333334	0.372409820556641
2.48366666666667	0.380039215087891
2.487	0.38909912109375
2.49033333333334	0.397205352783203
2.49366666666667	0.401020050048828
2.497	0.398635864257813
2.50033333333334	0.391960144042969
2.50366666666667	0.383377075195313
2.507	0.379085540771485
2.51033333333334	0.377655029296875
2.51366666666667	0.38290023803711
2.517	0.383853912353516
2.52033333333334	0.386714935302735
2.52366666666667	0.391483306884766
2.527	0.396728515625
2.53033333333334	0.39052963256836
2.53366666666667	0.370502471923828
2.537	0.352859497070313
2.54033333333334	0.342369079589844
2.54366666666667	0.339508056640625
2.547	0.335216522216797
2.55033333333334	0.329971313476563
2.55366666666667	0.32806396484375
2.557	0.331878662109375
2.56033333333334	0.342369079589844
2.56366666666667	0.349998474121094
2.567	0.353813171386719
2.57033333333334	0.36001205444336
2.57366666666667	0.370025634765625
2.577	0.377655029296875
2.58033333333334	0.377655029296875
2.58366666666667	0.37384033203125
2.587	0.371932983398438
2.59033333333334	0.374317169189453
2.59366666666667	0.374317169189453
2.597	0.365257263183594
2.60033333333334	0.350475311279297
2.60366666666667	0.336647033691406
2.607	0.322818756103516
2.61033333333334	0.308990478515625
2.61366666666667	0.295639038085938
2.617	0.290870666503906
2.62033333333334	0.288009643554688
2.62366666666667	0.283241271972656
2.627	0.277042388916016
2.63033333333334	0.270366668701172
2.63366666666667	0.263690948486328
2.637	0.253677368164063
2.64033333333334	0.244617462158203
2.64366666666667	0.236988067626953
2.647	0.234603881835938
2.65033333333334	0.238418579101563
2.65366666666667	0.248908996582031
2.657	0.262737274169922
2.66033333333334	0.277996063232422
2.66366666666667	0.287055969238281
2.667	0.285148620605469
2.67033333333334	0.271320343017578
2.67366666666667	0.254631042480469
2.677	0.239849090576172
2.68033333333334	0.231742858886719
2.68366666666667	0.23031234741211
2.687	0.234127044677735
2.69033333333334	0.244140625
2.69366666666667	0.252246856689453
2.697	0.2593994140625
2.70033333333334	0.2593994140625
2.70366666666667	0.257015228271485
2.707	0.25177001953125
2.71033333333334	0.247478485107422
2.71366666666667	0.242710113525391
2.717	0.236034393310547
2.72033333333334	0.234127044677735
2.72366666666667	0.233173370361328
2.727	0.236034393310547
2.73033333333334	0.232219696044922
2.73366666666667	0.227451324462891
2.737	0.215530395507813
2.74033333333334	0.202655792236328
2.74366666666667	0.191688537597656
2.747	0.185012817382813
2.75033333333334	0.180244445800781
2.75366666666667	0.172138214111328
2.757	0.1678466796875
2.76033333333334	0.168323516845703
2.76366666666667	0.173091888427735
2.767	0.179290771484375
2.77033333333334	0.188827514648438
2.77366666666667	0.194549560546875
2.777	0.195980072021485
2.78033333333334	0.19216537475586
2.78366666666667	0.19073486328125
2.787	0.185489654541016
2.79033333333334	0.181674957275391
2.79366666666667	0.185489654541016
2.797	0.198841094970703
2.80033333333334	0.214099884033203
2.80366666666667	0.225543975830078
2.807	0.229358673095703
2.81033333333334	0.223636627197266
2.81366666666667	0.214576721191406
2.817	0.195026397705078
2.82033333333334	0.171184539794922
2.82366666666667	0.144004821777344
2.827	0.130653381347656
2.83033333333334	0.132560729980469
2.83366666666667	0.140666961669922
2.837	0.15401840209961
2.84033333333334	0.166893005371094
2.84366666666667	0.177860260009766
2.847	0.178337097167969
2.85033333333334	0.170707702636719
2.85366666666667	0.162601470947266
2.857	0.158786773681641
2.86033333333334	0.161170959472656
2.86366666666667	0.172138214111328
2.867	0.190258026123047
2.87033333333334	0.213146209716797
2.87366666666667	0.231266021728516
2.877	0.243663787841797
2.88033333333334	0.247955322265625
2.88366666666667	0.240802764892578
2.887	0.22125244140625
2.89033333333334	0.193595886230469
2.89366666666667	0.16927719116211
2.897	0.151157379150391
2.90033333333334	0.14638900756836
2.90366666666667	0.153541564941406
2.907	0.169754028320313
2.91033333333334	0.185012817382813
2.91366666666667	0.196933746337891
2.917	0.20742416381836
2.92033333333334	0.206947326660156
2.92366666666667	0.197410583496094
2.927	0.182628631591797
2.93033333333334	0.172138214111328
2.93366666666667	0.165462493896485
2.937	0.157833099365235
2.94033333333334	0.155925750732422
2.94366666666667	0.163078308105469
2.947	0.175952911376953
2.95033333333334	0.191688537597656
2.95366666666667	0.207901000976563
2.957	0.219821929931641
2.96033333333334	0.223636627197266
2.96366666666667	0.221729278564453
2.967	0.218868255615235
2.97033333333334	0.214576721191406
2.97366666666667	0.207901000976563
2.977	0.200271606445313
2.98033333333334	0.197410583496094
2.98366666666667	0.195026397705078
2.987	0.19216537475586
2.99033333333334	0.186443328857422
2.99366666666667	0.179767608642578
2.997	0.182628631591797
3.00033333333334	0.19073486328125
3.00366666666667	0.202655792236328
3.007	0.212192535400391
3.01033333333334	0.223159790039063
3.01366666666667	0.239372253417969
3.017	0.247955322265625
3.02033333333334	0.244617462158203
3.02366666666667	0.236034393310547
3.027	0.236988067626953
3.03033333333334	0.242233276367188
3.03366666666667	0.242233276367188
3.037	0.236988067626953
3.04033333333334	0.238895416259766
3.04366666666667	0.244617462158203
3.047	0.238895416259766
3.05033333333334	0.226497650146485
3.05366666666667	0.213623046875
3.057	0.209808349609375
3.06033333333334	0.207901000976563
3.06366666666667	0.204563140869141
3.067	0.208377838134766
3.07033333333334	0.212192535400391
3.07366666666667	0.217914581298828
3.077	0.224590301513672
3.08033333333334	0.23794174194336
3.08366666666667	0.259876251220703
3.087	0.287055969238281
3.09033333333334	0.327587127685547
3.09366666666667	0.380039215087891
3.097	0.438690185546875
3.10033333333334	0.493526458740235
3.10366666666667	0.547885894775391
3.107	0.604629516601563
3.11033333333334	0.667572021484375
3.11366666666667	0.736236572265625
3.117	0.816822052001953
3.12033333333334	0.918865203857422
3.12366666666667	1.04188919067383
3.127	1.17635726928711
3.13033333333334	1.31607055664063
3.13366666666667	1.45912170410156
3.137	1.60074234008789
3.14033333333334	1.73616409301758
3.14366666666667	1.86586380004883
3.147	2.00080871582031
3.15033333333334	2.14385986328125
3.15366666666667	2.29835510253906
3.157	2.47049331665039
3.16033333333334	2.65979766845703
3.16366666666667	2.8676986694336
3.167	3.09181213378906
3.17033333333334	3.33404541015625
3.17366666666667	3.59821319580078
3.177	3.88717651367188
3.18033333333334	4.19759750366211
3.18366666666667	4.51898574829102
3.187	4.83894348144531
3.19033333333334	5.15413284301758
3.19366666666667	5.44977188110352
3.197	5.71489334106446
3.20033333333334	5.94663619995117
3.20366666666667	6.15501403808594
3.207	6.34241104125977
3.21033333333334	6.50978088378907
3.21366666666667	6.65807723999024
3.217	6.79922103881836
3.22033333333334	6.94322586059571
3.22366666666667	7.08675384521485
3.227	7.23552703857422
3.23033333333334	7.39097595214844
3.23366666666667	7.55882263183594
3.237	7.74002075195313
3.24033333333334	7.93647766113282
3.24366666666667	8.15725326538086
3.247	8.39662551879883
3.25033333333334	8.64887237548828
3.25366666666667	8.90922546386719
3.257	9.1695785522461
3.26033333333334	9.41562652587891
3.26366666666667	9.63068008422852
3.267	9.80663299560547
3.27033333333334	9.93585586547852
3.27366666666667	10.0064277648926
3.277	10.0007057189942
3.28033333333334	9.91058349609375
3.28366666666667	9.72700119018555
3.287	9.43899154663086
3.29033333333334	9.04369354248047
3.29366666666667	8.54682922363281
3.297	7.97080993652344
3.30033333333334	7.32898712158203
3.30366666666667	6.64091110229492
3.307	5.93900680541992
3.31033333333334	5.25093078613282
3.31366666666667	4.60290908813477
3.317	4.01020050048828
3.32033333333334	3.48901748657227
3.32366666666667	3.0517578125
3.327	2.70175933837891
3.33033333333334	2.42853164672852
3.33366666666667	2.22349166870117
3.337	2.07042694091797
3.34033333333334	1.96218490600586
3.34366666666667	1.88875198364258
3.347	1.84726715087891
3.35033333333334	1.83963775634766
3.35366666666667	1.86252593994141
3.357	1.91020965576172
3.36033333333334	1.97410583496094
3.36366666666667	2.04896926879883
3.367	2.13336944580078
3.37033333333334	2.21776962280274
3.37366666666667	2.29501724243164
3.377	2.37274169921875
3.38033333333334	2.45285034179688
3.38366666666667	2.5324821472168
3.387	2.60400772094727
3.39033333333334	2.67171859741211
3.39366666666667	2.73942947387696
3.397	2.80189514160156
3.40033333333334	2.85196304321289
3.40366666666667	2.8982162475586
3.407	2.95019149780274
3.41033333333334	3.00693511962891
3.41366666666667	3.06272506713867
3.417	3.11374664306641
3.42033333333334	3.16095352172852
3.42366666666667	3.20005416870117
3.427	3.22294235229492
3.43033333333334	3.23343276977539
3.43366666666667	3.23486328125
3.437	3.23295593261719
3.44033333333334	3.22914123535156
3.44366666666667	3.22008132934571
3.447	3.20291519165039
3.45033333333334	3.18050384521485
3.45366666666667	3.15523147583008
3.457	3.13138961791992
3.46033333333334	3.10802459716797
3.46366666666667	3.08704376220703
3.467	3.07130813598633
3.47033333333334	3.05652618408203
3.47366666666667	3.04031372070313
3.477	3.01790237426758
3.48033333333334	2.98643112182617
3.48366666666667	2.94971466064453
3.487	2.91299819946289
3.49033333333334	2.87914276123047
3.49366666666667	2.84433364868164
3.497	2.80570983886719
3.50033333333334	2.76851654052735
3.50366666666667	2.7308464050293
3.507	2.68602371215821
3.51033333333334	2.63500213623047
3.51366666666667	2.58398056030274
3.517	2.53438949584961
3.52033333333334	2.48575210571289
3.52366666666667	2.43759155273438
3.527	2.39038467407227
3.53033333333334	2.33650207519531
3.53366666666667	2.27451324462891
3.537	2.21300125122071
3.54033333333334	2.15244293212891
3.54366666666667	2.08759307861328
3.547	2.02035903930664
3.55033333333334	1.95980072021485
3.55366666666667	1.90782546997071
3.557	1.85966491699219
3.56033333333334	1.81293487548828
3.56366666666667	1.77192687988281
3.567	1.73377990722656
3.57033333333334	1.69420242309571
3.57366666666667	1.65367126464844
3.577	1.61409378051758
3.58033333333334	1.58071517944336
3.58366666666667	1.55735015869141
3.587	1.54209136962891
3.59033333333334	1.53303146362305
3.59366666666667	1.53207778930664
3.597	1.53923034667969
3.60033333333334	1.54876708984375
3.60366666666667	1.55067443847656
3.607	1.55019760131836
3.61033333333334	1.55067443847656
3.61366666666667	1.55258178710938
3.617	1.54209136962891
3.62033333333334	1.52397155761719
3.62366666666667	1.50203704833985
3.627	1.47771835327149
3.63033333333334	1.44767761230469
3.63366666666667	1.40428543090821
3.637	1.35612487792969
3.64033333333334	1.30558013916016
3.64366666666667	1.25312805175781
3.647	1.19876861572266
3.65033333333334	1.14011764526367
3.65366666666667	1.08098983764649
3.657	1.01947784423828
3.66033333333334	0.950336456298828
3.66366666666667	0.876903533935547
3.667	0.79345703125
3.67033333333334	0.706195831298828
3.67366666666667	0.615119934082032
3.677	0.524044036865235
3.68033333333334	0.435829162597656
3.68366666666667	0.349521636962891
3.687	0.26845932006836
3.69033333333334	0.19216537475586
3.69366666666667	0.117778778076172
3.697	0.0486373901367188
3.70033333333334	-0.0138282775878906
3.70366666666667	-0.072479248046875
3.707	-0.132560729980469
3.71033333333334	-0.195026397705078
3.71366666666667	-0.252246856689453
3.717	-0.301837921142578
3.72033333333334	-0.350475311279297
3.72366666666667	-0.396251678466797
3.727	-0.43630599975586
3.73033333333334	-0.464916229248047
3.73366666666667	-0.491142272949219
3.737	-0.524520874023438
3.74033333333334	-0.557422637939453
3.74366666666667	-0.589370727539063
3.747	-0.61178207397461
3.75033333333334	-0.636577606201172
3.75366666666667	-0.662803649902344
3.757	-0.692844390869141
3.76033333333334	-0.72622299194336
3.76366666666667	-0.757694244384766
3.767	-0.79345703125
3.77033333333334	-0.827789306640625
3.77366666666667	-0.858783721923828
3.777	-0.882625579833985
3.78033333333334	-0.895500183105469
3.78366666666667	-0.904560089111328
3.787	-0.914096832275391
3.79033333333334	-0.925064086914063
3.79366666666667	-0.934600830078125
3.797	-0.943183898925781
3.80033333333334	-0.95510482788086
3.80366666666667	-0.971317291259766
3.807	-0.988006591796875
3.81033333333334	-1.007080078125
3.81366666666667	-1.02567672729492
3.817	-1.04618072509766
3.82033333333334	-1.06000900268555
3.82366666666667	-1.06906890869141
3.827	-1.07240676879883
3.83033333333334	-1.07145309448242
3.83366666666667	-1.0676383972168
3.837	-1.05333328247071
3.84033333333334	-1.03902816772461
3.84366666666667	-1.02329254150391
3.847	-1.01089477539063
3.85033333333334	-0.995159149169922
3.85366666666667	-0.975608825683594
3.857	-0.9613037109375
3.86033333333334	-0.949859619140625
3.86366666666667	-0.939369201660156
3.867	-0.927925109863281
3.87033333333334	-0.914096832275391
3.87366666666667	-0.904083251953125
3.877	-0.893592834472656
3.88033333333334	-0.881671905517578
3.88366666666667	-0.866413116455078
3.887	-0.844478607177735
3.89033333333334	-0.820636749267578
3.89366666666667	-0.790119171142578
3.897	-0.753879547119141
3.90033333333334	-0.715732574462891
3.90366666666667	-0.677585601806641
3.907	-0.641822814941407
3.91033333333334	-0.603675842285157
3.91366666666667	-0.560760498046875
3.917	-0.513553619384766
3.92033333333334	-0.46539306640625
3.92366666666667	-0.41961669921875
3.927	-0.372886657714844
3.93033333333334	-0.323772430419922
3.93366666666667	-0.278472900390625
3.937	-0.23651123046875
3.94033333333334	-0.189304351806641
3.94366666666667	-0.135898590087891
3.947	-0.0858306884765625
3.95033333333334	-0.0505447387695313
3.95366666666667	-0.0214576721191406
3.957	0.003814697265625
3.96033333333334	0.02288818359375
3.96366666666667	0.0348091125488281
3.967	0.049591064453125
3.97033333333334	0.0762939453125
3.97366666666667	0.112056732177735
3.977	0.147342681884766
3.98033333333334	0.179290771484375
3.98366666666667	0.212669372558594
3.987	0.240325927734375
3.99033333333334	0.254631042480469
3.99366666666667	0.254631042480469
3.997	0.249862670898438
4.00033333333334	0.250816345214844
4.00366666666667	0.249862670898438
4.007	0.247478485107422
4.01033333333334	0.242233276367188
4.01366666666667	0.236034393310547
4.017	0.226974487304688
4.02033333333334	0.211715698242188
4.02366666666667	0.19979476928711
4.027	0.189781188964844
4.03033333333334	0.181674957275391
4.03366666666667	0.170230865478516
4.037	0.156879425048828
4.04033333333334	0.13875961303711
4.04366666666667	0.118255615234375
4.047	0.0977516174316406
4.05033333333334	0.0815391540527344
4.05366666666667	0.0705718994140625
4.057	0.0629425048828125
4.06033333333334	0.0538825988769532
4.06366666666667	0.0386238098144531
4.067	0.0214576721191406
4.07033333333334	0.00429153442382813
4.07366666666667	-0.00810623168945313
4.077	-0.0209808349609375
4.08033333333334	-0.0300407409667969
4.08366666666667	-0.0314712524414063
4.087	-0.0290870666503906
4.09033333333334	-0.0309944152832031
4.09366666666667	-0.0314712524414063
4.097	-0.0276565551757813
4.10033333333334	-0.0123977661132813
4.10366666666667	0.00476837158203125
4.107	0.0252723693847656
4.11033333333334	0.0529289245605469
4.11366666666667	0.0810623168945313
4.117	0.109672546386719
4.12033333333334	0.132560729980469
4.12366666666667	0.154495239257813
4.127	0.174999237060547
4.13033333333334	0.192642211914063
4.13366666666667	0.211238861083985
4.137	0.23031234741211
4.14033333333334	0.246047973632813
4.14366666666667	0.256061553955078
4.147	0.263690948486328
4.15033333333334	0.272750854492188
4.15366666666667	0.278949737548828
4.157	0.281810760498047
4.16033333333334	0.283241271972656
4.16366666666667	0.28371810913086
4.167	0.284194946289063
4.17033333333334	0.28228759765625
4.17366666666667	0.281810760498047
4.177	0.282764434814453
4.18033333333334	0.290870666503906
4.18366666666667	0.308036804199219
4.187	0.32949447631836
4.19033333333334	0.351428985595703
4.19366666666667	0.371932983398438
4.197	0.392436981201172
4.20033333333334	0.412464141845703
4.20366666666667	0.432491302490235
4.207	0.454425811767578
4.21033333333334	0.479221343994141
4.21366666666667	0.501632690429688
4.217	0.518798828125
4.22033333333334	0.523090362548828
4.22366666666667	0.519752502441407
4.227	0.513076782226563
4.23033333333334	0.513553619384766
4.23366666666667	0.521659851074219
4.237	0.539302825927735
4.24033333333334	0.566482543945313
4.24366666666667	0.603199005126953
4.247	0.645160675048828
4.25033333333334	0.683307647705078
4.25366666666667	0.716686248779297
4.257	0.741004943847657
4.26033333333334	0.759124755859375
4.26366666666667	0.772476196289063
4.267	0.782489776611328
4.27033333333334	0.789642333984375
4.27366666666667	0.800132751464844
4.277	0.814437866210938
4.28033333333334	0.831127166748047
4.28366666666667	0.841140747070313
4.287	0.849246978759766
4.29033333333334	0.855445861816406
4.29366666666667	0.864028930664063
4.297	0.874042510986328
4.30033333333334	0.879287719726563
4.30366666666667	0.883579254150391
4.307	0.881671905517578
4.31033333333334	0.880241394042969
4.31366666666667	0.872135162353516
4.317	0.864982604980469
4.32033333333334	0.861167907714844
4.32366666666667	0.864028930664063
4.327	0.874996185302735
4.33033333333334	0.890731811523438
4.33366666666667	0.910758972167969
4.337	0.931739807128906
4.34033333333334	0.955581665039063
4.34366666666667	0.977516174316406
4.347	0.992774963378906
4.35033333333334	1.00040435791016
4.35366666666667	1.00469589233399
4.357	1.00421905517578
4.36033333333334	0.998973846435547
4.36366666666667	0.991344451904297
4.367	0.979900360107422
4.37033333333334	0.969886779785156
4.37366666666667	0.963687896728516
4.377	0.967025756835938
4.38033333333334	0.974178314208985
4.38366666666667	0.979423522949219
4.387	0.986576080322266
4.39033333333334	0.992774963378906
4.39366666666667	0.994205474853516
4.397	0.986099243164063
4.40033333333334	0.974655151367188
4.40366666666667	0.97036361694336
4.407	0.972747802734375
4.41033333333334	0.976085662841797
4.41366666666667	0.976085662841797
4.417	0.974178314208985
4.42033333333334	0.971317291259766
4.42366666666667	0.964641571044922
4.427	0.953197479248047
4.43033333333334	0.940799713134766
4.43366666666667	0.926494598388672
4.437	0.906467437744141
4.44033333333334	0.879287719726563
4.44366666666667	0.847816467285156
4.447	0.814914703369141
4.45033333333334	0.780582427978516
4.45366666666667	0.74911117553711
4.457	0.719070434570313
4.46033333333334	0.693798065185547
4.46366666666667	0.664710998535157
4.467	0.632286071777344
4.47033333333334	0.5950927734375
4.47366666666667	0.557899475097657
4.477	0.524520874023438
4.48033333333334	0.494003295898438
4.48366666666667	0.470161437988281
4.487	0.448703765869141
4.49033333333334	0.427722930908203
4.49366666666667	0.404834747314453
4.497	0.380516052246094
4.50033333333334	0.357151031494141
4.50366666666667	0.331878662109375
4.507	0.308990478515625
4.51033333333334	0.285625457763672
4.51366666666667	0.258445739746094
4.517	0.226497650146485
4.52033333333334	0.183582305908203
4.52366666666667	0.135421752929688
4.527	0.0772476196289063
4.53033333333334	0.0176429748535156
4.53366666666667	-0.0405311584472656
4.537	-0.0982284545898438
4.54033333333334	-0.153064727783203
4.54366666666667	-0.209808349609375
4.547	-0.26845932006836
4.55033333333334	-0.332355499267578
4.55366666666667	-0.402927398681641
4.557	-0.478744506835938
4.56033333333334	-0.561237335205078
4.56366666666667	-0.64992904663086
4.567	-0.742912292480469
4.57033333333334	-0.843524932861328
4.57366666666667	-0.95367431640625
4.577	-1.07192993164063
4.58033333333334	-1.19686126708985
4.58366666666667	-1.32417678833008
4.587	-1.45578384399414
4.59033333333334	-1.58548355102539
4.59366666666667	-1.71041488647461
4.597	-1.83582305908203
4.60033333333334	-1.96695327758789
4.60366666666667	-2.1052360534668
4.607	-2.24494934082031
4.61033333333334	-2.38990783691406
4.61366666666667	-2.54154205322266
4.617	-2.70366668701172
4.62033333333334	-2.86960601806641
4.62366666666667	-3.03936004638672
4.627	-3.21292877197266
4.63033333333334	-3.39365005493164
4.63366666666667	-3.57866287231446
4.637	-3.76129150390625
4.64033333333334	-3.94105911254883
4.64366666666667	-4.11510467529297
4.647	-4.28867340087891
4.65033333333334	-4.45365905761719
4.65366666666667	-4.61196899414063
4.657	-4.7607421875
4.66033333333334	-4.89902496337891
4.66366666666667	-5.02967834472657
4.667	-5.15127182006836
4.67033333333334	-5.27048110961914
4.67366666666667	-5.38349151611328
4.677	-5.49030303955078
4.68033333333334	-5.58805465698242
4.68366666666667	-5.68056106567383
4.687	-5.76305389404297
4.69033333333334	-5.82981109619141
4.69366666666667	-5.87177276611328
4.697	-5.88846206665039
4.70033333333334	-5.88274002075196
4.70366666666667	-5.85031509399414
4.707	-5.78689575195313
4.71033333333334	-5.69295883178711
4.71366666666667	-5.57661056518555
4.717	-5.44452667236328
4.72033333333334	-5.29670715332032
4.72366666666667	-5.13315200805664
4.727	-4.96196746826172
4.73033333333334	-4.78601455688477
4.73366666666667	-4.60290908813477
4.737	-4.4088363647461
4.74033333333334	-4.20475006103516
4.74366666666667	-3.98921966552735
4.747	-3.76081466674805
4.75033333333334	-3.51858139038086
4.75366666666667	-3.27491760253906
4.757	-3.04079055786133
4.76033333333334	-2.81810760498047
4.76366666666667	-2.60496139526367
4.767	-2.40612030029297
4.77033333333334	-2.22969055175781
4.77366666666667	-2.06995010375977
4.777	-1.91926956176758
4.78033333333334	-1.77621841430664
4.78366666666667	-1.64318084716797
4.787	-1.51872634887696
4.79033333333334	-1.39665603637696
4.79366666666667	-1.27744674682617
4.797	-1.16634368896485
4.80033333333334	-1.06906890869141
4.80366666666667	-0.985145568847656
4.807	-0.911712646484375
4.81033333333334	-0.851631164550781
4.81366666666667	-0.805854797363281
4.817	-0.766277313232422
4.82033333333334	-0.731468200683594
4.82366666666667	-0.698089599609375
4.827	-0.67138671875
4.83033333333334	-0.651836395263672
4.83366666666667	-0.63467025756836
4.837	-0.61941146850586
4.84033333333334	-0.603199005126953
4.84366666666667	-0.596046447753907
4.847	-0.593662261962891
4.85033333333334	-0.591278076171875
4.85366666666667	-0.582218170166016
4.857	-0.572681427001953
4.86033333333334	-0.560760498046875
4.86366666666667	-0.542640686035157
4.867	-0.521183013916016
4.87033333333334	-0.497817993164063
4.87366666666667	-0.483989715576172
4.877	-0.469684600830078
4.88033333333334	-0.46682357788086
4.88366666666667	-0.470161437988281
4.887	-0.48065185546875
4.89033333333334	-0.492572784423828
4.89366666666667	-0.497817993164063
4.897	-0.503063201904297
4.90033333333334	-0.504493713378907
4.90366666666667	-0.507831573486328
4.907	-0.509738922119141
4.91033333333334	-0.51116943359375
4.91366666666667	-0.515937805175782
4.917	-0.519275665283203
4.92033333333334	-0.517845153808594
4.92366666666667	-0.504493713378907
4.927	-0.489234924316406
4.93033333333334	-0.478267669677735
4.93366666666667	-0.471591949462891
4.937	-0.468730926513672
4.94033333333334	-0.470638275146485
4.94366666666667	-0.476837158203125
4.947	-0.485897064208985
4.95033333333334	-0.495433807373047
4.95366666666667	-0.503063201904297
4.957	-0.509262084960938
4.96033333333334	-0.51116943359375
4.96366666666667	-0.515460968017578
4.967	-0.516891479492188
4.97033333333334	-0.514030456542969
4.97366666666667	-0.513076782226563
4.977	-0.512123107910157
4.98033333333334	-0.514507293701172
4.98366666666667	-0.517368316650391
4.987	-0.520706176757813
4.99033333333334	-0.520706176757813
4.99366666666667	-0.51259994506836
4.997	-0.502586364746094
5.00033333333334	-0.494480133056641
5.00366666666667	-0.487327575683594
5.007	-0.481128692626953
5.01033333333334	-0.483512878417969
5.01366666666667	-0.496864318847656
5.017	-0.513553619384766
5.02033333333334	-0.525474548339844
5.02366666666667	-0.528812408447266
5.027	-0.52642822265625
5.03033333333334	-0.517845153808594
5.03366666666667	-0.50497055053711
5.037	-0.497817993164063
5.04033333333334	-0.493526458740235
5.04366666666667	-0.496864318847656
5.047	-0.506401062011719
5.05033333333334	-0.521659851074219
5.05366666666667	-0.53548812866211
5.057	-0.542163848876953
5.06033333333334	-0.542163848876953
5.06366666666667	-0.533580780029297
5.067	-0.521183013916016
5.07033333333334	-0.507831573486328
5.07366666666667	-0.50497055053711
5.077	-0.51116943359375
5.08033333333334	-0.525951385498047
5.08366666666667	-0.542163848876953
5.087	-0.552177429199219
5.09033333333334	-0.555038452148438
5.09366666666667	-0.544071197509766
5.097	-0.529766082763672
5.10033333333334	-0.513553619384766
5.10366666666667	-0.498771667480469
5.107	-0.485420227050781
5.11033333333334	-0.477313995361328
5.11366666666667	-0.479698181152344
5.117	-0.484943389892578
5.12033333333334	-0.491619110107422
5.12366666666667	-0.498294830322266
5.127	-0.51116943359375
5.13033333333334	-0.524520874023438
5.13366666666667	-0.535964965820313
5.137	-0.541210174560547
5.14033333333334	-0.542163848876953
5.14366666666667	-0.544071197509766
5.147	-0.545978546142578
5.15033333333334	-0.548839569091797
5.15366666666667	-0.54931640625
5.157	-0.550270080566407
5.16033333333334	-0.553607940673828
5.16366666666667	-0.553131103515625
5.167	-0.549793243408203
5.17033333333334	-0.543594360351563
5.17366666666667	-0.535011291503907
5.177	-0.528812408447266
5.18033333333334	-0.524520874023438
5.18366666666667	-0.525474548339844
5.187	-0.527381896972657
5.19033333333334	-0.52785873413086
5.19366666666667	-0.52785873413086
5.197	-0.52785873413086
5.20033333333334	-0.524520874023438
5.20366666666667	-0.520706176757813
5.207	-0.518321990966797
5.21033333333334	-0.518321990966797
5.21366666666667	-0.516414642333985
5.217	-0.514507293701172
5.22033333333334	-0.521659851074219
5.22366666666667	-0.532627105712891
5.227	-0.538825988769532
5.23033333333334	-0.53548812866211
5.23366666666667	-0.533580780029297
5.237	-0.535011291503907
5.24033333333334	-0.531196594238282
5.24366666666667	-0.524520874023438
5.247	-0.522136688232422
5.25033333333334	-0.529289245605469
5.25366666666667	-0.538825988769532
5.257	-0.544548034667969
5.26033333333334	-0.551223754882813
5.26366666666667	-0.559806823730469
5.267	-0.568866729736328
5.27033333333334	-0.571250915527344
5.27366666666667	-0.568389892578125
5.277	-0.557899475097657
5.28033333333334	-0.542640686035157
5.28366666666667	-0.529766082763672
5.287	-0.522613525390625
5.29033333333334	-0.524997711181641
5.29366666666667	-0.533103942871094
5.297	-0.548362731933594
5.30033333333334	-0.563144683837891
5.30366666666667	-0.568389892578125
5.307	-0.56600570678711
5.31033333333334	-0.560760498046875
5.31366666666667	-0.55837631225586
5.317	-0.552177429199219
5.32033333333334	-0.543594360351563
5.32366666666667	-0.541210174560547
5.327	-0.545978546142578
5.33033333333334	-0.548362731933594
5.33366666666667	-0.54168701171875
5.337	-0.538349151611328
5.34033333333334	-0.541210174560547
5.34366666666667	-0.542163848876953
5.347	-0.533580780029297
5.35033333333334	-0.522136688232422
5.35366666666667	-0.523567199707032
5.357	-0.536441802978516
5.36033333333334	-0.555515289306641
5.36366666666667	-0.576972961425782
5.367	-0.600814819335938
5.37033333333334	-0.627517700195313
5.37366666666667	-0.643730163574219
5.377	-0.64992904663086
5.38033333333334	-0.647068023681641
5.38366666666667	-0.642776489257813
5.387	-0.637054443359375
5.39033333333334	-0.628948211669922
5.39366666666667	-0.630855560302735
5.397	-0.635147094726563
5.40033333333334	-0.640392303466797
5.40366666666667	-0.635623931884766
5.407	-0.628471374511719
5.41033333333334	-0.621318817138672
5.41366666666667	-0.606536865234375
5.417	-0.592708587646485
5.42033333333334	-0.583171844482422
5.42366666666667	-0.583648681640625
5.427	-0.585079193115235
5.43033333333334	-0.586986541748047
5.43366666666667	-0.592231750488282
5.437	-0.597476959228516
5.44033333333334	-0.601768493652344
5.44366666666667	-0.603199005126953
5.447	-0.609397888183594
5.45033333333334	-0.61798095703125
5.45366666666667	-0.622749328613282
5.457	-0.622749328613282
5.46033333333334	-0.620841979980469
5.46366666666667	-0.61941146850586
5.467	-0.610828399658203
5.47033333333334	-0.597476959228516
5.47366666666667	-0.582218170166016
5.477	-0.571250915527344
5.48033333333334	-0.56600570678711
5.48366666666667	-0.561714172363282
5.487	-0.561237335205078
5.49033333333334	-0.560283660888672
5.49366666666667	-0.557422637939453
5.497	-0.548362731933594
5.50033333333334	-0.534534454345703
5.50366666666667	-0.525474548339844
5.507	-0.529289245605469
5.51033333333334	-0.543594360351563
5.51366666666667	-0.560760498046875
5.517	-0.573158264160157
5.52033333333334	-0.58126449584961
5.52366666666667	-0.584602355957032
5.527	-0.58126449584961
5.53033333333334	-0.575542449951172
5.53366666666667	-0.566482543945313
5.537	-0.561714172363282
5.54033333333334	-0.556468963623047
5.54366666666667	-0.555992126464844
5.547	-0.551223754882813
5.55033333333334	-0.542163848876953
5.55366666666667	-0.533580780029297
5.557	-0.529766082763672
5.56033333333334	-0.532627105712891
5.56366666666667	-0.53548812866211
5.567	-0.542163848876953
5.57033333333334	-0.554084777832032
5.57366666666667	-0.570774078369141
5.577	-0.578880310058594
5.58033333333334	-0.580787658691407
5.58366666666667	-0.577449798583985
5.587	-0.576019287109375
5.59033333333334	-0.57363510131836
5.59366666666667	-0.567913055419922
5.597	-0.56600570678711
5.60033333333334	-0.568866729736328
5.60366666666667	-0.578403472900391
5.607	-0.582695007324219
5.61033333333334	-0.58746337890625
5.61366666666667	-0.593662261962891
5.617	-0.603675842285157
5.62033333333334	-0.612258911132813
5.62366666666667	-0.615119934082032
5.627	-0.618457794189453
5.63033333333334	-0.614166259765625
5.63366666666667	-0.606536865234375
5.637	-0.598430633544922
5.64033333333334	-0.593662261962891
5.64366666666667	-0.592231750488282
5.647	-0.584602355957032
5.65033333333334	-0.579833984375
5.65366666666667	-0.575065612792969
5.657	-0.573158264160157
5.66033333333334	-0.569343566894532
5.66366666666667	-0.568389892578125
5.667	-0.572681427001953
5.67033333333334	-0.580787658691407
5.67366666666667	-0.58746337890625
5.677	-0.591754913330078
5.68033333333334	-0.597953796386719
5.68366666666667	-0.603675842285157
5.687	-0.608444213867188
5.69033333333334	-0.608444213867188
5.69366666666667	-0.604629516601563
5.697	-0.600337982177735
5.70033333333334	-0.596046447753907
5.70366666666667	-0.589370727539063
5.707	-0.578880310058594
5.71033333333334	-0.569820404052735
5.71366666666667	-0.571727752685547
5.717	-0.576496124267578
5.72033333333334	-0.575542449951172
5.72366666666667	-0.567913055419922
5.727	-0.566482543945313
5.73033333333334	-0.572681427001953
5.73366666666667	-0.580787658691407
5.737	-0.588417053222657
5.74033333333334	-0.597476959228516
5.74366666666667	-0.607490539550782
5.747	-0.607490539550782
5.75033333333334	-0.597476959228516
5.75366666666667	-0.586509704589844
5.757	-0.575542449951172
5.76033333333334	-0.567913055419922
5.76366666666667	-0.565528869628907
5.767	-0.574588775634766
5.77033333333334	-0.58889389038086
5.77366666666667	-0.602245330810547
5.777	-0.615596771240235
5.78033333333334	-0.62704086303711
5.78366666666667	-0.631809234619141
5.787	-0.627994537353516
5.79033333333334	-0.622749328613282
5.79366666666667	-0.616550445556641
5.797	-0.608444213867188
5.80033333333334	-0.59652328491211
5.80366666666667	-0.588417053222657
5.807	-0.586509704589844
5.81033333333334	-0.591278076171875
5.81366666666667	-0.600337982177735
5.817	-0.607490539550782
5.82033333333334	-0.613212585449219
5.82366666666667	-0.618934631347657
5.827	-0.624656677246094
5.83033333333334	-0.628471374511719
5.83366666666667	-0.622749328613282
5.837	-0.614166259765625
5.84033333333334	-0.605106353759766
5.84366666666667	-0.601291656494141
5.847	-0.602245330810547
5.85033333333334	-0.601768493652344
5.85366666666667	-0.601291656494141
5.857	-0.599384307861328
5.86033333333334	-0.60415267944336
5.86366666666667	-0.615119934082032
5.867	-0.628948211669922
5.87033333333334	-0.641822814941407
5.87366666666667	-0.652790069580078
5.877	-0.659465789794922
5.88033333333334	-0.659465789794922
5.88366666666667	-0.651359558105469
5.887	-0.638484954833985
5.89033333333334	-0.628471374511719
5.89366666666667	-0.622749328613282
5.897	-0.623703002929688
5.90033333333334	-0.624179840087891
5.90366666666667	-0.626564025878907
5.907	-0.62704086303711
5.91033333333334	-0.626087188720703
5.91366666666667	-0.617504119873047
5.917	-0.610828399658203
5.92033333333334	-0.612258911132813
5.92366666666667	-0.618457794189453
5.927	-0.621795654296875
5.93033333333334	-0.621318817138672
5.93366666666667	-0.624179840087891
5.937	-0.630378723144532
5.94033333333334	-0.63467025756836
5.94366666666667	-0.63323974609375
5.947	-0.631332397460938
5.95033333333334	-0.631332397460938
5.95366666666667	-0.633716583251953
5.957	-0.634193420410157
5.96033333333334	-0.634193420410157
5.96366666666667	-0.630378723144532
5.967	-0.623226165771485
5.97033333333334	-0.612258911132813
5.97366666666667	-0.599384307861328
5.977	-0.58889389038086
5.98033333333334	-0.580310821533203
5.98366666666667	-0.576019287109375
5.987	-0.576972961425782
5.99033333333334	-0.58889389038086
5.99366666666667	-0.603675842285157
5.997	-0.615596771240235
6.00033333333334	-0.617504119873047
6.00366666666667	-0.615596771240235
6.007	-0.61178207397461
6.01033333333334	-0.603199005126953
6.01366666666667	-0.594139099121094
6.017	-0.581741333007813
6.02033333333334	-0.575542449951172
6.02366666666667	-0.57363510131836
6.027	-0.579833984375
6.03033333333334	-0.582218170166016
6.03366666666667	-0.576019287109375
6.037	-0.569343566894532
6.04033333333334	-0.569343566894532
6.04366666666667	-0.570297241210938
6.047	-0.562191009521485
6.05033333333334	-0.555515289306641
6.05366666666667	-0.555515289306641
6.057	-0.568866729736328
6.06033333333334	-0.584602355957032
6.06366666666667	-0.597953796386719
6.067	-0.608921051025391
6.07033333333334	-0.617027282714844
6.07366666666667	-0.62704086303711
6.077	-0.628948211669922
6.08033333333334	-0.626087188720703
6.08366666666667	-0.621318817138672
6.087	-0.623226165771485
6.09033333333334	-0.628948211669922
6.09366666666667	-0.633716583251953
6.097	-0.631809234619141
6.10033333333334	-0.629425048828125
6.10366666666667	-0.628948211669922
6.107	-0.6256103515625
6.11033333333334	-0.621795654296875
6.11366666666667	-0.61941146850586
6.117	-0.62704086303711
6.12033333333334	-0.63323974609375
6.12366666666667	-0.634193420410157
6.127	-0.632762908935547
6.13033333333334	-0.633716583251953
6.13366666666667	-0.635147094726563
6.137	-0.630855560302735
6.14033333333334	-0.630855560302735
6.14366666666667	-0.638484954833985
6.147	-0.6561279296875
6.15033333333334	-0.670433044433594
6.15366666666667	-0.678539276123047
6.157	-0.686168670654297
6.16033333333334	-0.689506530761719
6.16366666666667	-0.69427490234375
6.167	-0.692844390869141
6.17033333333334	-0.690460205078125
6.17366666666667	-0.695228576660157
6.177	-0.701904296875
6.18033333333334	-0.711441040039063
6.18366666666667	-0.709056854248047
6.187	-0.706195831298828
6.19033333333334	-0.712871551513672
6.19366666666667	-0.723838806152344
6.197	-0.732898712158203
6.20033333333334	-0.734806060791016
6.20366666666667	-0.738620758056641
6.207	-0.74005126953125
6.21033333333334	-0.735759735107422
6.21366666666667	-0.730037689208985
6.217	-0.728130340576172
6.22033333333334	-0.728130340576172
6.22366666666667	-0.729560852050782
6.227	-0.736713409423828
6.23033333333334	-0.743865966796875
6.23366666666667	-0.744819641113282
6.237	-0.738620758056641
6.24033333333334	-0.735759735107422
6.24366666666667	-0.738620758056641
6.247	-0.739097595214844
6.25033333333334	-0.731945037841797
6.25366666666667	-0.726699829101563
6.257	-0.731468200683594
6.26033333333334	-0.741004943847657
6.26366666666667	-0.745296478271485
6.267	-0.743389129638672
6.27033333333334	-0.745296478271485
6.27366666666667	-0.74911117553711
6.277	-0.749588012695313
6.28033333333334	-0.74005126953125
6.28366666666667	-0.728607177734375
6.287	-0.723361968994141
6.29033333333334	-0.721931457519532
6.29366666666667	-0.718116760253907
6.297	-0.70953369140625
6.30033333333334	-0.709056854248047
6.30366666666667	-0.713825225830078
6.307	-0.716209411621094
6.31033333333334	-0.715255737304688
6.31366666666667	-0.719547271728516
6.317	-0.727653503417969
6.32033333333334	-0.729560852050782
6.32366666666667	-0.726699829101563
6.327	-0.727176666259766
6.33033333333334	-0.734806060791016
6.33366666666667	-0.738620758056641
6.337	-0.738143920898438
6.34033333333334	-0.738620758056641
6.34366666666667	-0.741958618164063
6.347	-0.742435455322266
6.35033333333334	-0.738620758056641
6.35366666666667	-0.731468200683594
6.357	-0.729084014892578
6.36033333333334	-0.725746154785157
6.36366666666667	-0.723838806152344
6.367	-0.725746154785157
6.37033333333334	-0.72622299194336
6.37366666666667	-0.727176666259766
6.377	-0.729084014892578
6.38033333333334	-0.735282897949219
6.38366666666667	-0.739574432373047
6.387	-0.734329223632813
6.39033333333334	-0.732421875
6.39366666666667	-0.735282897949219
6.397	-0.741958618164063
6.40033333333334	-0.745773315429688
6.40366666666667	-0.75531005859375
6.407	-0.77056884765625
6.41033333333334	-0.781059265136719
6.41366666666667	-0.783443450927735
6.417	-0.780105590820313
6.42033333333334	-0.775337219238282
6.42366666666667	-0.767707824707032
6.427	-0.767230987548828
6.43033333333334	-0.779151916503907
6.43366666666667	-0.797748565673828
6.437	-0.820636749267578
6.44033333333334	-0.845909118652344
6.44366666666667	-0.873565673828125
6.447	-0.89406967163086
6.45033333333334	-0.903606414794922
6.45366666666667	-0.906467437744141
6.457	-0.904083251953125
6.46033333333334	-0.899791717529297
6.46366666666667	-0.889778137207031
6.467	-0.881671905517578
6.47033333333334	-0.878334045410156
6.47366666666667	-0.875473022460938
6.477	-0.868320465087891
6.48033333333334	-0.864505767822266
6.48366666666667	-0.871658325195313
6.487	-0.883579254150391
6.49033333333334	-0.888824462890625
6.49366666666667	-0.889301300048828
6.497	-0.895500183105469
6.50033333333334	-0.899314880371094
6.50366666666667	-0.89406967163086
6.507	-0.881671905517578
6.51033333333334	-0.873565673828125
6.51366666666667	-0.871658325195313
6.517	-0.869274139404297
6.52033333333334	-0.867366790771485
6.52366666666667	-0.870227813720703
6.527	-0.874519348144531
6.53033333333334	-0.880718231201172
6.53366666666667	-0.884532928466797
6.537	-0.890731811523438
6.54033333333334	-0.897884368896485
6.54366666666667	-0.903606414794922
6.547	-0.908374786376953
6.55033333333334	-0.90789794921875
6.55366666666667	-0.912189483642578
6.557	-0.919342041015625
6.56033333333334	-0.925540924072266
6.56366666666667	-0.925064086914063
6.567	-0.917911529541016
6.57033333333334	-0.90789794921875
6.57366666666667	-0.896930694580078
6.577	-0.880241394042969
6.58033333333334	-0.866413116455078
6.58366666666667	-0.85592269897461
6.587	-0.856876373291016
6.59033333333334	-0.857830047607422
6.59366666666667	-0.859260559082031
6.597	-0.860691070556641
6.60033333333334	-0.866413116455078
6.60366666666667	-0.880241394042969
6.607	-0.893115997314453
6.61033333333334	-0.90932846069336
6.61366666666667	-0.922203063964844
6.617	-0.936031341552735
6.62033333333334	-0.941753387451172
6.62366666666667	-0.940322875976563
6.627	-0.939369201660156
6.63033333333334	-0.943183898925781
6.63366666666667	-0.953197479248047
6.637	-0.960826873779297
6.64033333333334	-0.971317291259766
6.64366666666667	-0.98562240600586
6.647	-0.997066497802735
6.65033333333334	-1.00135803222656
6.65366666666667	-0.998973846435547
6.657	-0.998497009277344
6.66033333333334	-0.991344451904297
6.66366666666667	-0.978946685791016
[truncated: 2,506 more rows]
