# Supplementary material for: Phase-Specific Parameter Estimation in Chiral HPLC Using 1‑Site, 2‑Site Stochastic Models, and Unified Equation Approach
Source: Anal Chem. 2026 Apr 29;98(18):13925–39. doi: 10.1021/acs.analchem.6c01634 (PMC13177292; doi:10.1021/acs.analchem.6c01634)
Supplement: Supplementary file 2 [file ac6c01634_si_002.zip › SupportingInformation/03_data_allEluents/LORA_ACN_CELL2_06_35.CSV]

0.00183333333333334	0.0209808349609375
0.00516666666666667	0.0205039978027344
0.0085	0.0195503234863281
0.0118333333333334	0.0238418579101563
0.0151666666666667	0.0357627868652344
0.0185	0.0395774841308594
0.0218333333333334	0.0433921813964844
0.0251666666666667	0.0467300415039063
0.0285	0.0529289245605469
0.0318333333333334	0.057220458984375
0.0351666666666667	0.0596046447753907
0.0385	0.0634193420410157
0.0418333333333334	0.0600814819335938
0.0451666666666667	0.0510215759277344
0.0485	0.0376701354980469
0.0518333333333334	0.0281333923339844
0.0551666666666667	0.0214576721191406
0.0585	0.0233650207519531
0.0618333333333334	0.0329017639160156
0.0651666666666667	0.0524520874023438
0.0685	0.0791549682617188
0.0718333333333334	0.107288360595703
0.0751666666666667	0.134944915771485
0.0785	0.154495239257813
0.0818333333333334	0.171184539794922
0.0851666666666667	0.179290771484375
0.0885	0.184059143066406
0.0918333333333334	0.185012817382813
0.0951666666666667	0.18453598022461
0.0985000000000001	0.189304351806641
0.101833333333334	0.194549560546875
0.105166666666667	0.200748443603516
0.1085	0.198841094970703
0.111833333333334	0.19216537475586
0.115166666666667	0.182628631591797
0.1185	0.170707702636719
0.121833333333334	0.154972076416016
0.125166666666667	0.140666961669922
0.1285	0.132083892822266
0.131833333333334	0.13113021850586
0.135166666666667	0.133991241455078
0.1385	0.130176544189453
0.141833333333334	0.119686126708985
0.145166666666667	0.102043151855469
0.1485	0.0820159912109375
0.151833333333334	0.0624656677246094
0.155166666666667	0.0481605529785156
0.1585	0.0452995300292969
0.161833333333334	0.0500679016113282
0.165166666666667	0.0586509704589844
0.1685	0.0681877136230469
0.171833333333334	0.0767707824707032
0.175166666666667	0.0834465026855469
0.1785	0.0829696655273438
0.181833333333334	0.0796318054199219
0.185166666666667	0.0767707824707032
0.1885	0.072479248046875
0.191833333333334	0.0734329223632813
0.195166666666667	0.0762939453125
0.1985	0.0772476196289063
0.201833333333334	0.0720024108886719
0.205166666666667	0.0653266906738282
0.2085	0.0605583190917969
0.211833333333334	0.0500679016113282
0.215166666666667	0.0329017639160156
0.2185	0.0195503234863281
0.221833333333334	0.019073486328125
0.225166666666667	0.0271797180175781
0.2285	0.0362396240234375
0.231833333333334	0.0400543212890625
0.235166666666667	0.041961669921875
0.2385	0.0362396240234375
0.241833333333334	0.0243186950683594
0.245166666666667	0.0095367431640625
0.2485	-0.00524520874023438
0.251833333333334	-0.019073486328125
0.255166666666667	-0.030517578125
0.2585	-0.0333786010742188
0.261833333333334	-0.0252723693847656
0.265166666666667	-0.0152587890625
0.2685	-0.00667572021484375
0.271833333333334	0.00095367431640625
0.275166666666667	0.00619888305664063
0.2785	0.00715255737304688
0.281833333333334	0.003814697265625
0.285166666666667	0.0019073486328125
0.2885	0.00476837158203125
0.291833333333334	0.0109672546386719
0.295166666666667	0.0181198120117188
0.2985	0.0219345092773438
0.301833333333334	0.02288818359375
0.305166666666667	0.02288818359375
0.3085	0.0205039978027344
0.311833333333334	0.0123977661132813
0.315166666666667	-0.000476837158203125
0.3185	-0.0100135803222656
0.321833333333334	-0.0166893005371094
0.325166666666667	-0.0195503234863281
0.3285	-0.0238418579101563
0.331833333333334	-0.0257492065429688
0.335166666666667	-0.0214576721191406
0.3385	-0.0095367431640625
0.341833333333334	-0.000476837158203125
0.345166666666667	0.00238418579101563
0.3485	0.00238418579101563
0.351833333333334	0.00762939453125
0.355166666666667	0.0147819519042969
0.3585	0.0176429748535156
0.361833333333334	0.0195503234863281
0.365166666666667	0.0200271606445313
0.3685	0.0200271606445313
0.371833333333334	0.0205039978027344
0.375166666666667	0.0243186950683594
0.3785	0.0276565551757813
0.381833333333334	0.0262260437011719
0.385166666666667	0.0271797180175781
0.3885	0.0290870666503906
0.391833333333334	0.0309944152832031
0.395166666666667	0.0252723693847656
0.3985	0.0157356262207031
0.401833333333334	0.00858306884765625
0.405166666666667	0.00429153442382813
0.4085	0.00667572021484375
0.411833333333334	0.00762939453125
0.415166666666667	0.0095367431640625
0.4185	0.00810623168945313
0.421833333333334	0.00476837158203125
0.425166666666667	-0.00238418579101563
0.4285	-0.0119209289550781
0.431833333333334	-0.019073486328125
0.435166666666667	-0.0209808349609375
0.4385	-0.0171661376953125
0.441833333333334	-0.011444091796875
0.445166666666667	-0.00286102294921875
0.4485	0.00286102294921875
0.451833333333334	0.00476837158203125
0.455166666666667	0.00095367431640625
0.4585	-0.00858306884765625
0.461833333333334	-0.0181198120117188
0.465166666666667	-0.026702880859375
0.4685	-0.0300407409667969
0.471833333333334	-0.0271797180175781
0.475166666666667	-0.019073486328125
0.4785	-0.0100135803222656
0.481833333333334	0.00238418579101563
0.485166666666667	0.011444091796875
0.4885	0.0176429748535156
0.491833333333334	0.0119209289550781
0.495166666666667	0.0019073486328125
0.4985	-0.00476837158203125
0.501833333333334	-0.0133514404296875
0.505166666666667	-0.0214576721191406
0.5085	-0.0276565551757813
0.511833333333334	-0.0247955322265625
0.515166666666667	-0.019073486328125
0.5185	-0.0143051147460938
0.521833333333334	-0.00762939453125
0.525166666666667	0.00143051147460938
0.5285	0.00810623168945313
0.531833333333334	0.0123977661132813
0.535166666666667	0.011444091796875
0.5385	0.00619888305664063
0.541833333333334	-0.00429153442382813
0.545166666666667	-0.0119209289550781
0.5485	-0.0152587890625
0.551833333333334	-0.0166893005371094
0.555166666666667	-0.0143051147460938
0.5585	-0.003814697265625
0.561833333333334	0.0123977661132813
0.565166666666667	0.02288818359375
0.5685	0.0276565551757813
0.571833333333334	0.0309944152832031
0.575166666666667	0.0333786010742188
0.5785	0.0319480895996094
0.581833333333334	0.030517578125
0.585166666666667	0.0333786010742188
0.5885	0.0367164611816406
0.591833333333334	0.0357627868652344
0.595166666666667	0.0329017639160156
0.5985	0.0276565551757813
0.601833333333334	0.0205039978027344
0.605166666666667	0.0152587890625
0.6085	0.0171661376953125
0.611833333333334	0.0233650207519531
0.615166666666667	0.0252723693847656
0.6185	0.0257492065429688
0.621833333333334	0.0271797180175781
0.625166666666667	0.0281333923339844
0.6285	0.0257492065429688
0.631833333333334	0.0271797180175781
0.635166666666667	0.0395774841308594
0.6385	0.0562667846679688
0.641833333333334	0.0734329223632813
0.645166666666667	0.0844001770019531
0.6485	0.0886917114257813
0.651833333333334	0.0882148742675781
0.655166666666667	0.0815391540527344
0.6585	0.0782012939453125
0.661833333333334	0.0743865966796875
0.665166666666667	0.0734329223632813
0.6685	0.0729560852050782
0.671833333333334	0.0715255737304688
0.675166666666667	0.0677108764648438
0.6785	0.0586509704589844
0.681833333333334	0.0548362731933594
0.685166666666667	0.0581741333007813
0.6885	0.0615119934082032
0.691833333333334	0.0619888305664063
0.695166666666667	0.0677108764648438
0.6985	0.0791549682617188
0.701833333333334	0.0901222229003906
0.705166666666667	0.091552734375
0.7085	0.0896453857421875
0.711833333333334	0.0925064086914063
0.715166666666667	0.0934600830078125
0.7185	0.0944137573242188
0.721833333333334	0.0872611999511719
0.725166666666667	0.08392333984375
0.7285	0.0848770141601563
0.731833333333334	0.0886917114257813
0.735166666666667	0.0934600830078125
0.7385	0.0934600830078125
0.741833333333334	0.0948905944824219
0.745166666666667	0.09918212890625
0.7485	0.1068115234375
0.751833333333334	0.114917755126953
0.755166666666667	0.117778778076172
0.7585	0.119209289550781
0.761833333333334	0.120639801025391
0.765166666666667	0.117778778076172
0.7685	0.109195709228516
0.771833333333334	0.095367431640625
0.775166666666667	0.0858306884765625
0.7785	0.0805854797363281
0.781833333333334	0.080108642578125
0.785166666666667	0.0805854797363281
0.7885	0.0820159912109375
0.791833333333334	0.0858306884765625
0.795166666666667	0.091552734375
0.7985	0.0958442687988281
0.801833333333334	0.095367431640625
0.805166666666667	0.095367431640625
0.8085	0.0977516174316406
0.811833333333334	0.100135803222656
0.815166666666667	0.0977516174316406
0.8185	0.0920295715332031
0.821833333333334	0.0872611999511719
0.825166666666667	0.0834465026855469
0.8285	0.0796318054199219
0.831833333333334	0.0767707824707032
0.835166666666667	0.0772476196289063
0.8385	0.08392333984375
0.841833333333334	0.0934600830078125
0.845166666666667	0.101089477539063
0.8485	0.107765197753906
0.851833333333334	0.116348266601563
0.855166666666667	0.129222869873047
0.8585	0.140190124511719
0.861833333333334	0.143527984619141
0.865166666666667	0.145435333251953
0.8685	0.149726867675781
0.871833333333334	0.15401840209961
0.875166666666667	0.151157379150391
0.8785	0.142574310302735
0.881833333333334	0.135898590087891
0.885166666666667	0.125408172607422
0.8885	0.110626220703125
0.891833333333334	0.0925064086914063
0.895166666666667	0.080108642578125
0.8985	0.0777244567871094
0.901833333333334	0.0858306884765625
0.905166666666667	0.102996826171875
0.9085	0.120162963867188
0.911833333333334	0.130176544189453
0.915166666666667	0.133037567138672
0.9185	0.128746032714844
0.921833333333334	0.117778778076172
0.925166666666667	0.103950500488281
0.9285	0.0934600830078125
0.931833333333334	0.0963211059570313
0.935166666666667	0.103473663330078
0.9385	0.112533569335938
0.941833333333334	0.1220703125
0.945166666666667	0.130653381347656
0.9485	0.135421752929688
0.951833333333334	0.136852264404297
0.955166666666667	0.137805938720703
0.9585	0.141143798828125
0.961833333333334	0.138282775878906
0.965166666666667	0.133991241455078
0.9685	0.130176544189453
0.971833333333334	0.126838684082031
0.975166666666667	0.120162963867188
0.9785	0.109195709228516
0.981833333333334	0.10824203491211
0.985166666666667	0.115394592285156
0.9885	0.124931335449219
0.991833333333334	0.130176544189453
0.995166666666667	0.133514404296875
0.9985	0.1373291015625
1.00183333333334	0.136852264404297
1.00516666666667	0.128269195556641
1.0085	0.115394592285156
1.01183333333334	0.102043151855469
1.01516666666667	0.0929832458496094
1.0185	0.0901222229003906
1.02183333333334	0.0920295715332031
1.02516666666667	0.0958442687988281
1.0285	0.102519989013672
1.03183333333334	0.10824203491211
1.03516666666667	0.11444091796875
1.0385	0.115394592285156
1.04183333333334	0.113964080810547
1.04516666666667	0.118255615234375
1.0485	0.124454498291016
1.05183333333334	0.130176544189453
1.05516666666667	0.126838684082031
1.0585	0.127792358398438
1.06183333333334	0.130653381347656
1.06516666666667	0.133514404296875
1.0685	0.132560729980469
1.07183333333334	0.135898590087891
1.07516666666667	0.145912170410156
1.0785	0.149250030517578
1.08183333333334	0.144481658935547
1.08516666666667	0.137805938720703
1.0885	0.138282775878906
1.09183333333334	0.144481658935547
1.09516666666667	0.149726867675781
1.0985	0.159740447998047
1.10183333333334	0.166893005371094
1.10516666666667	0.168323516845703
1.1085	0.157356262207031
1.11183333333334	0.140666961669922
1.11516666666667	0.131607055664063
1.1185	0.126361846923828
1.12183333333334	0.127315521240235
1.12516666666667	0.129222869873047
1.1285	0.135421752929688
1.13183333333334	0.140666961669922
1.13516666666667	0.137805938720703
1.1385	0.134468078613281
1.14183333333334	0.136852264404297
1.14516666666667	0.142574310302735
1.1485	0.14638900756836
1.15183333333334	0.150203704833985
1.15516666666667	0.156402587890625
1.1585	0.158786773681641
1.16183333333334	0.154495239257813
1.16516666666667	0.153064727783203
1.1685	0.158786773681641
1.17183333333334	0.1678466796875
1.17516666666667	0.17547607421875
1.1785	0.180721282958985
1.18183333333334	0.185012817382813
1.18516666666667	0.182151794433594
1.1885	0.173091888427735
1.19183333333334	0.16164779663086
1.19516666666667	0.152587890625
1.1985	0.14638900756836
1.20183333333334	0.13875961303711
1.20516666666667	0.1373291015625
1.2085	0.141143798828125
1.21183333333334	0.14638900756836
1.21516666666667	0.14638900756836
1.2185	0.142097473144531
1.22183333333334	0.142097473144531
1.22516666666667	0.138282775878906
1.2285	0.134468078613281
1.23183333333334	0.125885009765625
1.23516666666667	0.1220703125
1.2385	0.116348266601563
1.24183333333334	0.112056732177735
1.24516666666667	0.109672546386719
1.2485	0.107288360595703
1.25183333333334	0.109195709228516
1.25516666666667	0.107288360595703
1.2585	0.10824203491211
1.26183333333334	0.10824203491211
1.26516666666667	0.113487243652344
1.2685	0.12350082397461
1.27183333333334	0.136375427246094
1.27516666666667	0.147819519042969
1.2785	0.15401840209961
1.28183333333334	0.152111053466797
1.28516666666667	0.143527984619141
1.2885	0.13113021850586
1.29183333333334	0.113487243652344
1.29516666666667	0.0972747802734375
1.2985	0.0858306884765625
1.30183333333334	0.0905990600585938
1.30516666666667	0.0982284545898438
1.3085	0.102043151855469
1.31183333333334	0.107765197753906
1.31516666666667	0.120162963867188
1.3185	0.135421752929688
1.32183333333334	0.13875961303711
1.32516666666667	0.136852264404297
1.3285	0.137805938720703
1.33183333333334	0.133037567138672
1.33516666666667	0.1220703125
1.3385	0.110626220703125
1.34183333333334	0.110626220703125
1.34516666666667	0.115394592285156
1.3485	0.11444091796875
1.35183333333334	0.11587142944336
1.35516666666667	0.121116638183594
1.3585	0.126838684082031
1.36183333333334	0.120639801025391
1.36516666666667	0.110149383544922
1.3685	0.101089477539063
1.37183333333334	0.0948905944824219
1.37516666666667	0.0882148742675781
1.3785	0.0848770141601563
1.38183333333334	0.0920295715332031
1.38516666666667	0.103473663330078
1.3885	0.119209289550781
1.39183333333334	0.135898590087891
1.39516666666667	0.155448913574219
1.3985	0.171184539794922
1.40183333333334	0.177383422851563
1.40516666666667	0.177383422851563
1.4085	0.175952911376953
1.41183333333334	0.173091888427735
1.41516666666667	0.168800354003906
1.4185	0.161170959472656
1.42183333333334	0.155925750732422
1.42516666666667	0.155448913574219
1.4285	0.153541564941406
1.43183333333334	0.151157379150391
1.43516666666667	0.148296356201172
1.4385	0.151157379150391
1.44183333333334	0.156879425048828
1.44516666666667	0.163078308105469
1.4485	0.165462493896485
1.45183333333334	0.164985656738281
1.45516666666667	0.161170959472656
1.4585	0.158786773681641
1.46183333333334	0.156879425048828
1.46516666666667	0.155448913574219
1.4685	0.153064727783203
1.47183333333334	0.153064727783203
1.47516666666667	0.156402587890625
1.4785	0.155925750732422
1.48183333333334	0.148773193359375
1.48516666666667	0.137805938720703
1.4885	0.128269195556641
1.49183333333334	0.118255615234375
1.49516666666667	0.104427337646485
1.4985	0.0948905944824219
1.50183333333334	0.0929832458496094
1.50516666666667	0.0967979431152344
1.5085	0.102043151855469
1.51183333333334	0.107288360595703
1.51516666666667	0.11444091796875
1.5185	0.118255615234375
1.52183333333334	0.120162963867188
1.52516666666667	0.120162963867188
1.5285	0.121593475341797
1.53183333333334	0.124454498291016
1.53516666666667	0.128746032714844
1.5385	0.133514404296875
1.54183333333334	0.139236450195313
1.54516666666667	0.142574310302735
1.5485	0.145912170410156
1.55183333333334	0.148296356201172
1.55516666666667	0.155448913574219
1.5585	0.167369842529297
1.56183333333334	0.180721282958985
1.56516666666667	0.198841094970703
1.5685	0.223159790039063
1.57183333333334	0.253677368164063
1.57516666666667	0.281810760498047
1.5785	0.29897689819336
1.58183333333334	0.305652618408203
1.58516666666667	0.304222106933594
1.5885	0.29897689819336
1.59183333333334	0.29134750366211
1.59516666666667	0.28371810913086
1.5985	0.277996063232422
1.60183333333334	0.279426574707031
1.60516666666667	0.288486480712891
1.6085	0.299453735351563
1.61183333333334	0.310897827148438
1.61516666666667	0.317096710205078
1.6185	0.329017639160156
1.62183333333334	0.333309173583985
1.62516666666667	0.32949447631836
1.6285	0.311851501464844
1.63183333333334	0.289440155029297
1.63516666666667	0.269412994384766
1.6385	0.242710113525391
1.64183333333334	0.22125244140625
1.64516666666667	0.205516815185547
1.6485	0.207901000976563
1.65183333333334	0.211238861083985
1.65516666666667	0.213146209716797
1.6585	0.219821929931641
1.66183333333334	0.226020812988281
1.66516666666667	0.228404998779297
1.6685	0.221729278564453
1.67183333333334	0.216960906982422
1.67516666666667	0.210285186767578
1.6785	0.195980072021485
1.68183333333334	0.180244445800781
1.68516666666667	0.171661376953125
1.6885	0.168800354003906
1.69183333333334	0.165939331054688
1.69516666666667	0.163555145263672
1.6985	0.162601470947266
1.70183333333334	0.162124633789063
1.70516666666667	0.159263610839844
1.7085	0.156879425048828
1.71183333333334	0.15401840209961
1.71516666666667	0.150680541992188
1.7185	0.149726867675781
1.72183333333334	0.147819519042969
1.72516666666667	0.141143798828125
1.7285	0.12969970703125
1.73183333333334	0.123023986816406
1.73516666666667	0.12350082397461
1.7385	0.126838684082031
1.74183333333334	0.131607055664063
1.74516666666667	0.138282775878906
1.7485	0.149726867675781
1.75183333333334	0.154495239257813
1.75516666666667	0.152587890625
1.7585	0.148296356201172
1.76183333333334	0.145435333251953
1.76516666666667	0.142574310302735
1.7685	0.132083892822266
1.77183333333334	0.123977661132813
1.77516666666667	0.117778778076172
1.7785	0.11444091796875
1.78183333333334	0.107765197753906
1.78516666666667	0.107288360595703
1.7885	0.113487243652344
1.79183333333334	0.127315521240235
1.79516666666667	0.144481658935547
1.7985	0.161170959472656
1.80183333333334	0.177860260009766
1.80516666666667	0.185012817382813
1.8085	0.191211700439453
1.81183333333334	0.193119049072266
1.81516666666667	0.189781188964844
1.8185	0.180721282958985
1.82183333333334	0.1678466796875
1.82516666666667	0.152587890625
1.8285	0.134944915771485
1.83183333333334	0.119686126708985
1.83516666666667	0.110149383544922
1.8385	0.106334686279297
1.84183333333334	0.110626220703125
1.84516666666667	0.124931335449219
1.8485	0.145435333251953
1.85183333333334	0.162124633789063
1.85516666666667	0.174045562744141
1.8585	0.181674957275391
1.86183333333334	0.186443328857422
1.86516666666667	0.18310546875
1.8685	0.169754028320313
1.87183333333334	0.15401840209961
1.87516666666667	0.140190124511719
1.8785	0.129222869873047
1.88183333333334	0.120162963867188
1.88516666666667	0.117778778076172
1.8885	0.121593475341797
1.89183333333334	0.12350082397461
1.89516666666667	0.120639801025391
1.8985	0.119686126708985
1.90183333333334	0.122547149658203
1.90516666666667	0.126361846923828
1.9085	0.123977661132813
1.91183333333334	0.123023986816406
1.91516666666667	0.124454498291016
1.9185	0.125885009765625
1.92183333333334	0.119686126708985
1.92516666666667	0.111579895019531
1.9285	0.107765197753906
1.93183333333334	0.1068115234375
1.93516666666667	0.104904174804688
1.9385	0.09918212890625
1.94183333333334	0.0982284545898438
1.94516666666667	0.0996589660644531
1.9485	0.103950500488281
1.95183333333334	0.107765197753906
1.95516666666667	0.118732452392578
1.9585	0.134468078613281
1.96183333333334	0.151157379150391
1.96516666666667	0.158786773681641
1.9685	0.159263610839844
1.97183333333334	0.160694122314453
1.97516666666667	0.16164779663086
1.9785	0.16021728515625
1.98183333333334	0.152111053466797
1.98516666666667	0.139713287353516
1.9885	0.125885009765625
1.99183333333334	0.112056732177735
1.99516666666667	0.101566314697266
1.9985	0.0934600830078125
2.00183333333334	0.0896453857421875
2.00516666666667	0.0910758972167969
2.0085	0.0977516174316406
2.01183333333334	0.105857849121094
2.01516666666667	0.1068115234375
2.0185	0.103950500488281
2.02183333333334	0.0972747802734375
2.02516666666667	0.095367431640625
2.0285	0.102043151855469
2.03183333333334	0.11444091796875
2.03516666666667	0.127792358398438
2.0385	0.134468078613281
2.04183333333334	0.139236450195313
2.04516666666667	0.13875961303711
2.0485	0.127315521240235
2.05183333333334	0.1068115234375
2.05516666666667	0.0863075256347656
2.0585	0.0815391540527344
2.06183333333334	0.0863075256347656
2.06516666666667	0.0948905944824219
2.0685	0.0963211059570313
2.07183333333334	0.091552734375
2.07516666666667	0.0834465026855469
2.0785	0.072479248046875
2.08183333333334	0.0677108764648438
2.08516666666667	0.0672340393066407
2.0885	0.0782012939453125
2.09183333333334	0.0934600830078125
2.09516666666667	0.1068115234375
2.0985	0.115394592285156
2.10183333333334	0.113010406494141
2.10516666666667	0.104904174804688
2.1085	0.095367431640625
2.11183333333334	0.0920295715332031
2.11516666666667	0.0939369201660156
2.1185	0.0982284545898438
2.12183333333334	0.106334686279297
2.12516666666667	0.119209289550781
2.1285	0.134468078613281
2.13183333333334	0.14638900756836
2.13516666666667	0.159263610839844
2.1385	0.165939331054688
2.14183333333334	0.164508819580078
2.14516666666667	0.150203704833985
2.1485	0.136375427246094
2.15183333333334	0.127315521240235
2.15516666666667	0.117778778076172
2.1585	0.107288360595703
2.16183333333334	0.103950500488281
2.16516666666667	0.116348266601563
2.1685	0.131607055664063
2.17183333333334	0.137805938720703
2.17516666666667	0.136852264404297
2.1785	0.143527984619141
2.18183333333334	0.151634216308594
2.18516666666667	0.150203704833985
2.1885	0.141143798828125
2.19183333333334	0.13875961303711
2.19516666666667	0.142097473144531
2.1985	0.139713287353516
2.20183333333334	0.132560729980469
2.20516666666667	0.127315521240235
2.2085	0.128269195556641
2.21183333333334	0.128269195556641
2.21516666666667	0.13113021850586
2.2185	0.141620635986328
2.22183333333334	0.158786773681641
2.22516666666667	0.177383422851563
2.2285	0.194549560546875
2.23183333333334	0.208854675292969
2.23516666666667	0.215530395507813
2.2385	0.21505355834961
2.24183333333334	0.212669372558594
2.24516666666667	0.212669372558594
2.2485	0.213146209716797
2.25183333333334	0.211715698242188
2.25516666666667	0.208377838134766
2.2585	0.201225280761719
2.26183333333334	0.192642211914063
2.26516666666667	0.182151794433594
2.2685	0.173568725585938
2.27183333333334	0.168800354003906
2.27516666666667	0.167369842529297
2.2785	0.174999237060547
2.28183333333334	0.189304351806641
2.28516666666667	0.203132629394531
2.2885	0.214099884033203
2.29183333333334	0.221729278564453
2.29516666666667	0.235080718994141
2.2985	0.243186950683594
2.30183333333334	0.245094299316406
2.30516666666667	0.247478485107422
2.3085	0.252723693847656
2.31183333333334	0.263214111328125
2.31516666666667	0.273227691650391
2.3185	0.285625457763672
2.32183333333334	0.298023223876953
2.32516666666667	0.310897827148438
2.3285	0.319480895996094
2.33183333333334	0.325679779052735
2.33516666666667	0.329017639160156
2.3385	0.32949447631836
2.34183333333334	0.323295593261719
2.34516666666667	0.31280517578125
2.3485	0.30660629272461
2.35183333333334	0.29897689819336
2.35516666666667	0.2899169921875
2.3585	0.28228759765625
2.36183333333334	0.284671783447266
2.36516666666667	0.290870666503906
2.3685	0.296115875244141
2.37183333333334	0.305652618408203
2.37516666666667	0.319957733154297
2.3785	0.338077545166016
2.38183333333334	0.349998474121094
2.38516666666667	0.355243682861328
2.3885	0.356197357177735
2.39183333333334	0.352859497070313
2.39516666666667	0.348567962646485
2.3985	0.345230102539063
2.40183333333334	0.341415405273438
2.40516666666667	0.339031219482422
2.4085	0.336647033691406
2.41183333333334	0.335693359375
2.41516666666667	0.336170196533203
2.4185	0.333786010742188
2.42183333333334	0.333309173583985
2.42516666666667	0.338077545166016
2.4285	0.346183776855469
2.43183333333334	0.354290008544922
2.43516666666667	0.36001205444336
2.4385	0.36764144897461
2.44183333333334	0.369071960449219
2.44516666666667	0.360488891601563
2.4485	0.347614288330078
2.45183333333334	0.340938568115235
2.45516666666667	0.333309173583985
2.4585	0.3204345703125
2.46183333333334	0.30660629272461
2.46516666666667	0.296592712402344
2.4685	0.2899169921875
2.47183333333334	0.279903411865235
2.47516666666667	0.271320343017578
2.4785	0.263214111328125
2.48183333333334	0.257015228271485
2.48516666666667	0.257015228271485
2.4885	0.26082992553711
2.49183333333334	0.265598297119141
2.49516666666667	0.264167785644531
2.4985	0.264167785644531
2.50183333333334	0.267505645751953
2.50516666666667	0.266551971435547
2.5085	0.257492065429688
2.51183333333334	0.244617462158203
2.51516666666667	0.236034393310547
2.5185	0.230789184570313
2.52183333333334	0.225543975830078
2.52516666666667	0.221729278564453
2.5285	0.219821929931641
2.53183333333334	0.214099884033203
2.53516666666667	0.205516815185547
2.5385	0.194549560546875
2.54183333333334	0.187397003173828
2.54516666666667	0.18310546875
2.5485	0.181198120117188
2.55183333333334	0.175952911376953
2.55516666666667	0.165939331054688
2.5585	0.154495239257813
2.56183333333334	0.14495849609375
2.56516666666667	0.136852264404297
2.5685	0.135421752929688
2.57183333333334	0.144481658935547
2.57516666666667	0.158309936523438
2.5785	0.171184539794922
2.58183333333334	0.17547607421875
2.58516666666667	0.172138214111328
2.5885	0.163078308105469
2.59183333333334	0.153541564941406
2.59516666666667	0.143051147460938
2.5985	0.13113021850586
2.60183333333334	0.121593475341797
2.60516666666667	0.121116638183594
2.6085	0.12350082397461
2.61183333333334	0.12350082397461
2.61516666666667	0.121116638183594
2.6185	0.125885009765625
2.62183333333334	0.135898590087891
2.62516666666667	0.139713287353516
2.6285	0.13875961303711
2.63183333333334	0.139713287353516
2.63516666666667	0.146865844726563
2.6385	0.153064727783203
2.64183333333334	0.157833099365235
2.64516666666667	0.163555145263672
2.6485	0.170230865478516
2.65183333333334	0.170707702636719
2.65516666666667	0.168323516845703
2.6585	0.166893005371094
2.66183333333334	0.166416168212891
2.66516666666667	0.159263610839844
2.6685	0.145435333251953
2.67183333333334	0.134944915771485
2.67516666666667	0.12969970703125
2.6785	0.122547149658203
2.68183333333334	0.111579895019531
2.68516666666667	0.102996826171875
2.6885	0.103473663330078
2.69183333333334	0.1068115234375
2.69516666666667	0.103950500488281
2.6985	0.104904174804688
2.70183333333334	0.112533569335938
2.70516666666667	0.12350082397461
2.7085	0.123023986816406
2.71183333333334	0.11444091796875
2.71516666666667	0.107288360595703
2.7185	0.0977516174316406
2.72183333333334	0.0848770141601563
2.72516666666667	0.0715255737304688
2.7285	0.0681877136230469
2.73183333333334	0.0720024108886719
2.73516666666667	0.0777244567871094
2.7385	0.0824928283691406
2.74183333333334	0.0848770141601563
2.74516666666667	0.0896453857421875
2.7485	0.0929832458496094
2.75183333333334	0.0967979431152344
2.75516666666667	0.0987052917480469
2.7585	0.0996589660644531
2.76183333333334	0.102519989013672
2.76516666666667	0.102043151855469
2.7685	0.0996589660644531
2.77183333333334	0.09918212890625
2.77516666666667	0.102519989013672
2.7785	0.107765197753906
2.78183333333334	0.110149383544922
2.78516666666667	0.112056732177735
2.7885	0.120162963867188
2.79183333333334	0.127315521240235
2.79516666666667	0.130176544189453
2.7985	0.125408172607422
2.80183333333334	0.117301940917969
2.80516666666667	0.107288360595703
2.8085	0.095367431640625
2.81183333333334	0.0829696655273438
2.81516666666667	0.0743865966796875
2.8185	0.0767707824707032
2.82183333333334	0.0920295715332031
2.82516666666667	0.113010406494141
2.8285	0.125885009765625
2.83183333333334	0.134468078613281
2.83516666666667	0.135898590087891
2.8385	0.129222869873047
2.84183333333334	0.113964080810547
2.84516666666667	0.0929832458496094
2.8485	0.0796318054199219
2.85183333333334	0.0720024108886719
2.85516666666667	0.0734329223632813
2.8585	0.0767707824707032
2.86183333333334	0.0772476196289063
2.86516666666667	0.0739097595214844
2.8685	0.06866455078125
2.87183333333334	0.064849853515625
2.87516666666667	0.0605583190917969
2.8785	0.0624656677246094
2.88183333333334	0.06866455078125
2.88516666666667	0.0796318054199219
2.8885	0.0929832458496094
2.89183333333334	0.104904174804688
2.89516666666667	0.113487243652344
2.8985	0.113964080810547
2.90183333333334	0.112533569335938
2.90516666666667	0.110149383544922
2.9085	0.105857849121094
2.91183333333334	0.0963211059570313
2.91516666666667	0.0829696655273438
2.9185	0.0705718994140625
2.92183333333334	0.0691413879394532
2.92516666666667	0.0734329223632813
2.9285	0.0767707824707032
2.93183333333334	0.0762939453125
2.93516666666667	0.0762939453125
2.9385	0.0782012939453125
2.94183333333334	0.0762939453125
2.94516666666667	0.0715255737304688
2.9485	0.0739097595214844
2.95183333333334	0.0824928283691406
2.95516666666667	0.0982284545898438
2.9585	0.112533569335938
2.96183333333334	0.12350082397461
2.96516666666667	0.129222869873047
2.9685	0.128746032714844
2.97183333333334	0.129222869873047
2.97516666666667	0.128269195556641
2.9785	0.125408172607422
2.98183333333334	0.123023986816406
2.98516666666667	0.125885009765625
2.9885	0.134944915771485
2.99183333333334	0.140190124511719
2.99516666666667	0.141620635986328
2.9985	0.139713287353516
3.00183333333334	0.139236450195313
3.00516666666667	0.133991241455078
3.0085	0.12969970703125
3.01183333333334	0.128269195556641
3.01516666666667	0.134944915771485
3.0185	0.147342681884766
3.02183333333334	0.156402587890625
3.02516666666667	0.166893005371094
3.0285	0.173091888427735
3.03183333333334	0.177383422851563
3.03516666666667	0.175952911376953
3.0385	0.173091888427735
3.04183333333334	0.171661376953125
3.04516666666667	0.172138214111328
3.0485	0.174045562744141
3.05183333333334	0.177860260009766
3.05516666666667	0.187397003173828
3.0585	0.201225280761719
3.06183333333334	0.216960906982422
3.06516666666667	0.232696533203125
3.0685	0.247955322265625
3.07183333333334	0.265121459960938
3.07516666666667	0.284194946289063
3.0785	0.305652618408203
3.08183333333334	0.340461730957031
3.08516666666667	0.390052795410156
3.0885	0.457286834716797
3.09183333333334	0.536918640136719
3.09516666666667	0.627517700195313
3.0985	0.731945037841797
3.10183333333334	0.846385955810547
3.10516666666667	0.971317291259766
3.1085	1.10626220703125
3.11183333333334	1.251220703125
3.11516666666667	1.40762329101563
3.1185	1.56450271606446
3.12183333333334	1.71375274658203
3.12516666666667	1.85394287109375
3.1285	1.99031829833985
3.13183333333334	2.12955474853516
3.13516666666667	2.26879119873047
3.1385	2.40612030029297
3.14183333333334	2.55107879638672
3.14516666666667	2.70128250122071
3.1485	2.85577774047852
3.15183333333334	3.01170349121094
3.15516666666667	3.17573547363281
3.1585	3.35168838500977
3.16183333333334	3.53622436523438
3.16516666666667	3.73315811157227
3.1685	3.94535064697266
3.17183333333334	4.17089462280274
3.17516666666667	4.40835952758789
3.1785	4.65822219848633
3.18183333333334	4.91619110107422
3.18516666666667	5.18035888671875
3.1885	5.44834136962891
3.19183333333334	5.72013854980469
3.19516666666667	5.98812103271485
3.1985	6.25276565551758
3.20183333333334	6.51979446411133
3.20516666666667	6.78443908691407
3.2085	7.04193115234375
3.21183333333334	7.29227066040039
3.21516666666667	7.537841796875
3.2185	7.77530670166016
3.22183333333334	7.99894332885742
3.22516666666667	8.20970535278321
3.2285	8.40044021606446
3.23183333333334	8.5597038269043
3.23516666666667	8.67938995361328
3.2385	8.75377655029297
3.24183333333334	8.77857208251953
3.24516666666667	8.74614715576172
3.2485	8.65411758422852
3.25183333333334	8.50963592529297
3.25516666666667	8.31365585327149
3.2585	8.0718994140625
3.26183333333334	7.78532028198242
3.26516666666667	7.4605941772461
3.2685	7.10344314575196
3.27183333333334	6.71577453613282
3.27516666666667	6.29949569702149
3.2785	5.85603713989258
3.28183333333334	5.39445877075196
3.28516666666667	4.9276351928711
3.2885	4.45795059204102
3.29183333333334	3.98778915405274
3.29516666666667	3.53431701660156
3.2985	3.12042236328125
3.30183333333334	2.75516510009766
3.30516666666667	2.43520736694336
3.3085	2.16388702392578
3.31183333333334	1.94978713989258
3.31516666666667	1.78956985473633
3.3185	1.66702270507813
3.32183333333334	1.58166885375977
3.32516666666667	1.53255462646485
3.3285	1.52063369750977
3.33183333333334	1.53112411499024
3.33516666666667	1.56545639038086
3.3385	1.62363052368164
3.34183333333334	1.69992446899414
3.34516666666667	1.7852783203125
3.3485	1.87397003173828
3.35183333333334	1.97172164916992
3.35516666666667	2.07185745239258
3.3585	2.17819213867188
3.36183333333334	2.28404998779297
3.36516666666667	2.38609313964844
3.3685	2.47907638549805
3.37183333333334	2.56633758544922
3.37516666666667	2.64692306518555
3.3785	2.71844863891602
3.38183333333334	2.78329849243164
3.38516666666667	2.84576416015625
3.3885	2.90584564208985
3.39183333333334	2.95495986938477
3.39516666666667	2.99739837646485
3.3985	3.03268432617188
3.40183333333334	3.05223464965821
3.40516666666667	3.05557250976563
3.4085	3.04698944091797
3.41183333333334	3.03936004638672
3.41516666666667	3.02600860595703
3.4185	3.01027297973633
3.42183333333334	2.99882888793946
3.42516666666667	2.99358367919922
3.4285	2.98357009887696
3.43183333333334	2.960205078125
3.43516666666667	2.93350219726563
3.4385	2.90489196777344
3.44183333333334	2.86912918090821
3.44516666666667	2.8223991394043
3.4485	2.77233123779297
3.45183333333334	2.72369384765625
3.45516666666667	2.66838073730469
3.4585	2.60257720947266
3.46183333333334	2.53152847290039
3.46516666666667	2.46715545654297
3.4685	2.41136550903321
3.47183333333334	2.36558914184571
3.47516666666667	2.31409072875977
3.4785	2.25925445556641
3.48183333333334	2.20298767089844
3.48516666666667	2.14767456054688
3.4885	2.08711624145508
3.49183333333334	2.01034545898438
3.49516666666667	1.93500518798828
3.4985	1.8610954284668
3.50183333333334	1.78575515747071
3.50516666666667	1.70660018920899
3.5085	1.6317367553711
3.51183333333334	1.57022476196289
3.51516666666667	1.51586532592774
3.5185	1.46245956420899
3.52183333333334	1.41239166259766
3.52516666666667	1.36804580688477
3.5285	1.3275146484375
3.53183333333334	1.28507614135742
3.53516666666667	1.24406814575196
3.5385	1.21927261352539
3.54183333333334	1.20878219604492
3.54516666666667	1.2049674987793
3.5485	1.20353698730469
3.55183333333334	1.20592117309571
3.55516666666667	1.21116638183594
3.5585	1.20592117309571
3.56183333333334	1.19590759277344
3.56516666666667	1.18160247802735
3.5685	1.16682052612305
3.57183333333334	1.15156173706055
3.57516666666667	1.13773345947266
3.5785	1.129150390625
3.58183333333334	1.11770629882813
3.58516666666667	1.10483169555664
3.5885	1.09243392944336
3.59183333333334	1.07574462890625
3.59516666666667	1.0528564453125
3.5985	1.0223388671875
3.60183333333334	0.987052917480469
3.60516666666667	0.949859619140625
3.6085	0.908374786376953
3.61183333333334	0.869274139404297
3.61516666666667	0.831127166748047
3.6185	0.794410705566407
3.62183333333334	0.753879547119141
3.62516666666667	0.708580017089844
3.6285	0.662326812744141
3.63183333333334	0.6103515625
3.63516666666667	0.554561614990235
3.6385	0.496864318847656
3.64183333333334	0.447273254394531
3.64516666666667	0.399589538574219
3.6485	0.354766845703125
3.65183333333334	0.313282012939453
3.65516666666667	0.277996063232422
3.6585	0.249385833740235
3.66183333333334	0.218868255615235
3.66516666666667	0.185489654541016
3.6685	0.152111053466797
3.67183333333334	0.125885009765625
3.67516666666667	0.107288360595703
3.6785	0.08392333984375
3.68183333333334	0.0581741333007813
3.68516666666667	0.0309944152832031
3.6885	0.00333786010742188
3.69183333333334	-0.0333786010742188
3.69516666666667	-0.0758171081542969
3.6985	-0.104427337646485
3.70183333333334	-0.121116638183594
3.70516666666667	-0.131607055664063
3.7085	-0.144004821777344
3.71183333333334	-0.147342681884766
3.71516666666667	-0.146865844726563
3.7185	-0.154972076416016
3.72183333333334	-0.16927719116211
3.72516666666667	-0.181198120117188
3.7285	-0.181674957275391
3.73183333333334	-0.177860260009766
3.73516666666667	-0.171661376953125
3.7385	-0.16164779663086
3.74183333333334	-0.152587890625
3.74516666666667	-0.149250030517578
3.7485	-0.152587890625
3.75183333333334	-0.165462493896485
3.75516666666667	-0.181674957275391
3.7585	-0.198841094970703
3.76183333333334	-0.201702117919922
3.76516666666667	-0.189304351806641
3.7685	-0.168323516845703
3.77183333333334	-0.141143798828125
3.77516666666667	-0.118255615234375
3.7785	-0.0972747802734375
3.78183333333334	-0.0929832458496094
3.78516666666667	-0.0972747802734375
3.7885	-0.106334686279297
3.79183333333334	-0.109672546386719
3.79516666666667	-0.103950500488281
3.7985	-0.0944137573242188
3.80183333333334	-0.0786781311035157
3.80516666666667	-0.0634193420410157
3.8085	-0.0481605529785156
3.81183333333334	-0.0352859497070313
3.81516666666667	-0.02288818359375
3.8185	-0.003814697265625
3.82183333333334	0.019073486328125
3.82516666666667	0.0462532043457031
3.8285	0.0720024108886719
3.83183333333334	0.0982284545898438
3.83516666666667	0.12969970703125
3.8385	0.157833099365235
3.84183333333334	0.18453598022461
3.84516666666667	0.20599365234375
3.8485	0.229358673095703
3.85183333333334	0.255107879638672
3.85516666666667	0.277996063232422
3.8585	0.305652618408203
3.86183333333334	0.339031219482422
3.86516666666667	0.379562377929688
3.8685	0.42724609375
3.87183333333334	0.473499298095703
3.87516666666667	0.515937805175782
3.8785	0.551700592041016
3.88183333333334	0.58126449584961
3.88516666666667	0.606536865234375
3.8885	0.6256103515625
3.89183333333334	0.641822814941407
3.89516666666667	0.654697418212891
3.8985	0.665664672851563
3.90183333333334	0.670909881591797
3.90516666666667	0.674247741699219
3.9085	0.678539276123047
3.91183333333334	0.683307647705078
3.91516666666667	0.685691833496094
3.9185	0.685691833496094
3.92183333333334	0.6866455078125
3.92516666666667	0.689029693603516
3.9285	0.682353973388672
3.93183333333334	0.662326812744141
3.93516666666667	0.628471374511719
3.9385	0.588417053222657
3.94183333333334	0.54311752319336
3.94516666666667	0.494003295898438
3.9485	0.448703765869141
3.95183333333334	0.414371490478516
3.95516666666667	0.396728515625
3.9585	0.387668609619141
3.96183333333334	0.377655029296875
3.96516666666667	0.361919403076172
3.9685	0.345230102539063
3.97183333333334	0.32949447631836
3.97516666666667	0.311374664306641
3.9785	0.293254852294922
3.98183333333334	0.284671783447266
3.98516666666667	0.286579132080078
3.9885	0.288963317871094
3.99183333333334	0.287532806396485
3.99516666666667	0.279426574707031
3.9985	0.266075134277344
4.00183333333334	0.248432159423828
4.00516666666667	0.2288818359375
4.0085	0.217437744140625
4.01183333333334	0.210285186767578
4.01516666666667	0.212192535400391
4.0185	0.221729278564453
4.02183333333334	0.232219696044922
4.02516666666667	0.238895416259766
4.0285	0.239372253417969
4.03183333333334	0.238418579101563
4.03516666666667	0.238418579101563
4.0385	0.242710113525391
4.04183333333334	0.254631042480469
4.04516666666667	0.270843505859375
4.0485	0.285625457763672
4.05183333333333	0.295162200927735
4.05516666666667	0.302314758300781
4.0585	0.304222106933594
4.06183333333334	0.297069549560547
4.06516666666667	0.2899169921875
4.0685	0.290870666503906
4.07183333333334	0.304222106933594
4.07516666666667	0.321388244628906
4.0785	0.338554382324219
4.08183333333334	0.351905822753906
4.08516666666667	0.366687774658203
4.0885	0.37384033203125
4.09183333333333	0.380039215087891
4.09516666666667	0.380039215087891
4.0985	0.379085540771485
4.10183333333334	0.384330749511719
4.10516666666667	0.391006469726563
4.1085	0.403404235839844
4.11183333333334	0.40578842163086
4.11516666666667	0.409126281738281
4.1185	0.412464141845703
4.12183333333334	0.423908233642578
4.12516666666667	0.437736511230469
4.1285	0.447750091552735
4.13183333333333	0.458240509033203
4.13516666666667	0.470161437988281
4.1385	0.483036041259766
4.14183333333334	0.48828125
4.14516666666667	0.486373901367188
4.1485	0.483036041259766
4.15183333333334	0.475883483886719
4.15516666666667	0.464916229248047
4.1585	0.45156478881836
4.16183333333334	0.438690185546875
4.16516666666667	0.42724609375
4.1685	0.415802001953125
4.17183333333333	0.409126281738281
4.17516666666667	0.40435791015625
4.1785	0.402450561523438
4.18183333333334	0.400066375732422
4.18516666666667	0.39815902709961
4.1885	0.392913818359375
4.19183333333334	0.387191772460938
4.19516666666667	0.381946563720703
4.1985	0.376701354980469
4.20183333333334	0.368595123291016
4.20516666666667	0.353336334228516
4.2085	0.338077545166016
4.21183333333333	0.330924987792969
4.21516666666667	0.332832336425781
4.2185	0.33712387084961
4.22183333333334	0.342369079589844
4.22516666666667	0.351905822753906
4.2285	0.3662109375
4.23183333333334	0.371932983398438
4.23516666666667	0.36764144897461
4.2385	0.353813171386719
4.24183333333334	0.338077545166016
4.24516666666667	0.324249267578125
4.2485	0.311851501464844
4.25183333333334	0.300407409667969
4.25516666666667	0.290393829345703
4.2585	0.280380249023438
4.26183333333334	0.269889831542969
4.26516666666667	0.262737274169922
4.2685	0.260353088378906
4.27183333333334	0.267505645751953
4.27516666666667	0.280380249023438
4.2785	0.29897689819336
4.28183333333334	0.319480895996094
4.28516666666667	0.334739685058594
4.2885	0.342845916748047
4.29183333333334	0.34475326538086
4.29516666666667	0.344276428222656
4.2985	0.349521636962891
4.30183333333334	0.356674194335938
4.30516666666667	0.362396240234375
4.3085	0.36764144897461
4.31183333333334	0.368595123291016
4.31516666666667	0.368595123291016
4.3185	0.360488891601563
4.32183333333334	0.353813171386719
4.32516666666667	0.351905822753906
4.3285	0.352859497070313
4.33183333333334	0.354290008544922
4.33516666666667	0.350475311279297
4.3385	0.34475326538086
4.34183333333333	0.336170196533203
4.34516666666667	0.325679779052735
4.3485	0.311851501464844
4.35183333333334	0.295639038085938
4.35516666666667	0.276565551757813
4.3585	0.256538391113281
4.36183333333334	0.229358673095703
4.36516666666667	0.193119049072266
4.3685	0.154495239257813
4.37183333333334	0.118732452392578
4.37516666666667	0.0863075256347656
4.3785	0.0557899475097657
4.38183333333333	0.0252723693847656
4.38516666666667	-0.00667572021484375
4.3885	-0.0486373901367188
4.39183333333334	-0.0996589660644531
4.39516666666667	-0.156402587890625
4.3985	-0.219821929931641
4.40183333333334	-0.291824340820313
4.40516666666667	-0.37384033203125
4.4085	-0.45919418334961
4.41183333333334	-0.546932220458985
4.41516666666667	-0.639915466308594
4.4185	-0.738620758056641
4.42183333333333	-0.840187072753906
4.42516666666667	-0.93984603881836
4.4285	-1.03902816772461
4.43183333333334	-1.14250183105469
4.43516666666667	-1.25646591186524
4.4385	-1.38187408447266
4.44183333333334	-1.5106201171875
4.44516666666667	-1.63888931274414
4.4485	-1.77192687988281
4.45183333333334	-1.91116333007813
4.45516666666667	-2.05373764038086
4.4585	-2.1963119506836
4.46183333333333	-2.34365463256836
4.46516666666667	-2.50101089477539
4.4685	-2.66742706298828
4.47183333333334	-2.84624099731446
4.47516666666667	-3.03125381469727
4.4785	-3.21817398071289
4.48183333333334	-3.40461730957031
4.48516666666667	-3.59106063842774
4.4885	-3.77893447875977
4.49183333333334	-3.96060943603516
4.49516666666667	-4.13656234741211
4.4985	-4.31299209594727
4.50183333333334	-4.49657440185547
4.50516666666667	-4.69064712524414
4.5085	-4.88758087158203
4.51183333333334	-5.0802230834961
4.51516666666667	-5.26762008666992
4.5185	-5.44929504394532
4.52183333333334	-5.62286376953125
4.52516666666667	-5.78117370605469
4.5285	-5.92470169067383
4.53183333333334	-6.05821609497071
4.53516666666667	-6.1798095703125
4.5385	-6.28376007080078
4.54183333333334	-6.36577606201172
4.54516666666667	-6.43491744995117
4.5485	-6.49404525756836
4.55183333333334	-6.54363632202149
4.55516666666667	-6.57892227172852
4.5585	-6.60324096679688
4.56183333333334	-6.61659240722657
4.56516666666667	-6.61182403564453
4.5685	-6.58607482910157
4.57183333333334	-6.53886795043946
4.57516666666667	-6.47926330566407
4.5785	-6.39915466308594
4.58183333333334	-6.30474090576172
4.58516666666667	-6.1945915222168
4.5885	-6.06822967529297
4.59183333333333	-5.92279434204102
4.59516666666667	-5.75590133666992
4.5985	-5.57804107666016
4.60183333333334	-5.38682937622071
4.60516666666667	-5.17988204956055
4.6085	-4.96149063110352
4.61183333333334	-4.74166870117188
4.61516666666667	-4.52041625976563
4.6185	-4.29296493530274
4.62183333333334	-4.0583610534668
4.62516666666667	-3.82614135742188
4.6285	-3.59535217285156
4.63183333333333	-3.36694717407227
4.63516666666667	-3.1423568725586
4.6385	-2.93111801147461
4.64183333333334	-2.73609161376953
4.64516666666667	-2.55775451660156
4.6485	-2.39038467407227
4.65183333333334	-2.23255157470703
4.65516666666667	-2.08330154418946
4.6585	-1.94263458251953
4.66183333333334	-1.80864334106446
4.66516666666667	-1.68609619140625
4.6685	-1.58166885375977
4.67183333333333	-1.49202346801758
4.67516666666667	-1.4185905456543
4.6785	-1.3580322265625
4.68183333333334	-1.31082534790039
4.68516666666667	-1.26457214355469
4.6885	-1.21450424194336
4.69183333333334	-1.16443634033203
4.69516666666667	-1.11675262451172
4.6985	-1.07145309448242
4.70183333333334	-1.02901458740235
4.70516666666667	-0.992774963378906
4.7085	-0.966548919677735
4.71183333333333	-0.948429107666016
4.71516666666667	-0.941276550292969
4.7185	-0.940322875976563
4.72183333333334	-0.937938690185547
4.72516666666667	-0.931262969970703
4.7285	-0.92458724975586
4.73183333333334	-0.920295715332031
4.73516666666667	-0.913619995117188
4.7385	-0.905513763427735
4.74183333333334	-0.898838043212891
4.74516666666667	-0.898361206054688
4.7485	-0.896930694580078
4.75183333333334	-0.895977020263672
4.75516666666667	-0.89406967163086
4.7585	-0.897407531738281
4.76183333333334	-0.903606414794922
4.76516666666667	-0.906944274902344
4.7685	-0.909805297851563
4.77183333333334	-0.910758972167969
4.77516666666667	-0.914096832275391
4.7785	-0.913619995117188
4.78183333333334	-0.912666320800781
4.78516666666667	-0.91552734375
4.7885	-0.916481018066406
4.79183333333334	-0.918865203857422
4.79516666666667	-0.92315673828125
4.7985	-0.929832458496094
4.80183333333334	-0.936985015869141
4.80516666666667	-0.941276550292969
4.8085	-0.948429107666016
4.81183333333334	-0.952243804931641
4.81516666666667	-0.949382781982422
4.8185	-0.941276550292969
4.82183333333334	-0.932693481445313
4.82516666666667	-0.929355621337891
4.8285	-0.928878784179688
4.83183333333334	-0.9307861328125
4.83516666666667	-0.934600830078125
4.8385	-0.944137573242188
4.84183333333334	-0.958442687988281
4.84516666666667	-0.969409942626953
4.8485	-0.974178314208985
4.85183333333334	-0.972270965576172
4.85516666666667	-0.968456268310547
4.8585	-0.960826873779297
4.86183333333334	-0.95367431640625
4.86516666666667	-0.94747543334961
4.8685	-0.947952270507813
4.87183333333334	-0.953197479248047
4.87516666666667	-0.957489013671875
4.8785	-0.963211059570313
4.88183333333333	-0.964641571044922
4.88516666666667	-0.97036361694336
4.8885	-0.974655151367188
4.89183333333334	-0.983715057373047
4.89516666666667	-0.995635986328125
4.8985	-1.00898742675781
4.90183333333334	-1.01995468139649
4.90516666666667	-1.02663040161133
4.9085	-1.02996826171875
4.91183333333334	-1.02710723876953
4.91516666666667	-1.02090835571289
4.9185	-1.00851058959961
4.92183333333333	-0.997543334960938
4.92516666666667	-0.988006591796875
4.9285	-0.982761383056641
4.93183333333334	-0.980854034423828
4.93516666666667	-0.983238220214844
4.9385	-0.994682312011719
4.94183333333334	-1.00326538085938
4.94516666666667	-1.00278854370117
4.9485	-0.994205474853516
4.95183333333334	-0.985145568847656
4.95516666666667	-0.980854034423828
4.9585	-0.978469848632813
4.96183333333333	-0.977516174316406
4.96516666666667	-0.981807708740235
4.9685	-0.988006591796875
4.97183333333334	-0.992774963378906
4.97516666666667	-0.987052917480469
4.9785	-0.973701477050781
4.98183333333334	-0.96273422241211
4.98516666666667	-0.959873199462891
4.9885	-0.961780548095703
4.99183333333334	-0.966072082519531
4.99516666666667	-0.974178314208985
4.9985	-0.987529754638672
5.00183333333334	-0.996589660644531
5.00516666666667	-1.00088119506836
5.0085	-1.00564956665039
5.01183333333334	-1.00946426391602
5.01516666666667	-1.01280212402344
5.0185	-1.01232528686524
5.02183333333334	-1.01423263549805
5.02516666666667	-1.01375579833985
5.0285	-1.00851058959961
5.03183333333334	-1.00374221801758
5.03516666666667	-1.00135803222656
5.0385	-1.00183486938477
5.04183333333334	-1.00278854370117
5.04516666666667	-1.00946426391602
5.0485	-1.02043151855469
5.05183333333334	-1.02996826171875
5.05516666666667	-1.03521347045899
5.0585	-1.0371208190918
5.06183333333334	-1.04045867919922
5.06516666666667	-1.03950500488281
5.0685	-1.03902816772461
5.07183333333334	-1.03044509887696
5.07516666666667	-1.0223388671875
5.0785	-1.01613998413086
5.08183333333334	-1.00898742675781
5.08516666666667	-1.0066032409668
5.0885	-1.00469589233399
5.09183333333334	-1.01375579833985
5.09516666666667	-1.02281570434571
5.0985	-1.02710723876953
5.10183333333334	-1.02853775024414
5.10516666666667	-1.02710723876953
5.1085	-1.02615356445313
5.11183333333334	-1.0223388671875
5.11516666666667	-1.01947784423828
5.1185	-1.02424621582031
5.12183333333334	-1.02949142456055
5.12516666666667	-1.03330612182617
5.1285	-1.03521347045899
5.13183333333334	-1.03282928466797
5.13516666666667	-1.03235244750977
5.1385	-1.02758407592774
5.14183333333334	-1.03044509887696
5.14516666666667	-1.03616714477539
5.1485	-1.04188919067383
5.15183333333334	-1.04522705078125
5.15516666666667	-1.04808807373047
5.1585	-1.05524063110352
5.16183333333334	-1.05857849121094
5.16516666666667	-1.06000900268555
5.1685	-1.05667114257813
5.17183333333334	-1.0523796081543
5.17516666666667	-1.04808807373047
5.1785	-1.04045867919922
5.18183333333334	-1.02949142456055
5.18516666666667	-1.01757049560547
5.1885	-1.01041793823242
5.19183333333334	-1.01613998413086
5.19516666666667	-1.02519989013672
5.1985	-1.03282928466797
5.20183333333334	-1.03473663330078
5.20516666666667	-1.0371208190918
5.2085	-1.04331970214844
5.21183333333334	-1.04379653930664
5.21516666666667	-1.03855133056641
5.2185	-1.03282928466797
5.22183333333334	-1.03187561035156
5.22516666666667	-1.02663040161133
5.2285	-1.01280212402344
5.23183333333334	-1.00040435791016
5.23516666666667	-1.00183486938477
5.2385	-1.01184844970703
5.24183333333334	-1.02376937866211
5.24516666666667	-1.04093551635742
5.2485	-1.06477737426758
5.25183333333334	-1.08480453491211
5.25516666666667	-1.09338760375977
5.2585	-1.09243392944336
5.26183333333334	-1.08909606933594
5.26516666666667	-1.08480453491211
5.2685	-1.07192993164063
5.27183333333334	-1.05524063110352
5.27516666666667	-1.03902816772461
5.2785	-1.02710723876953
5.28183333333334	-1.0213851928711
5.28516666666667	-1.01757049560547
5.2885	-1.0223388671875
5.29183333333334	-1.03235244750977
5.29516666666667	-1.04045867919922
5.2985	-1.04951858520508
5.30183333333334	-1.0519027709961
5.30516666666667	-1.05333328247071
5.3085	-1.05476379394531
5.31183333333334	-1.05619430541992
5.31516666666667	-1.06239318847656
5.3185	-1.06143951416016
5.32183333333334	-1.06287002563477
5.32516666666667	-1.06287002563477
5.3285	-1.06334686279297
5.33183333333334	-1.06239318847656
5.33516666666667	-1.05571746826172
5.3385	-1.0528564453125
5.34183333333334	-1.04570388793946
5.34516666666667	-1.03855133056641
5.3485	-1.03044509887696
5.35183333333334	-1.03044509887696
5.35516666666667	-1.03569030761719
5.3585	-1.03807449340821
5.36183333333334	-1.03998184204102
5.36516666666667	-1.03807449340821
5.3685	-1.03282928466797
5.37183333333334	-1.0218620300293
5.37516666666667	-1.01280212402344
5.3785	-1.00946426391602
5.38183333333334	-1.00946426391602
5.38516666666667	-1.01184844970703
5.3885	-1.01757049560547
5.39183333333334	-1.02329254150391
5.39516666666667	-1.02949142456055
5.3985	-1.03378295898438
5.40183333333334	-1.04093551635742
5.40516666666667	-1.04570388793946
5.4085	-1.04856491088867
5.41183333333334	-1.04951858520508
5.41516666666667	-1.04856491088867
5.4185	-1.04761123657227
5.42183333333333	-1.04188919067383
5.42516666666667	-1.03998184204102
5.4285	-1.03902816772461
5.43183333333334	-1.04093551635742
5.43516666666667	-1.04188919067383
5.4385	-1.04141235351563
5.44183333333334	-1.04284286499024
5.44516666666667	-1.04045867919922
5.4485	-1.03569030761719
5.45183333333334	-1.02710723876953
5.45516666666667	-1.02376937866211
5.4585	-1.0223388671875
5.46183333333333	-1.0223388671875
5.46516666666667	-1.01947784423828
5.4685	-1.01947784423828
5.47183333333334	-1.0218620300293
5.47516666666667	-1.01995468139649
5.4785	-1.01900100708008
5.48183333333334	-1.01327896118164
5.48516666666667	-1.01423263549805
5.4885	-1.01232528686524
5.49183333333334	-1.01137161254883
5.49516666666667	-1.01661682128906
5.4985	-1.02519989013672
5.50183333333334	-1.0371208190918
5.50516666666667	-1.04284286499024
5.5085	-1.04856491088867
5.51183333333334	-1.05619430541992
5.51516666666667	-1.0519027709961
5.5185	-1.04141235351563
5.52183333333334	-1.02615356445313
5.52516666666667	-1.01280212402344
5.5285	-0.99945068359375
5.53183333333334	-0.987052917480469
5.53516666666667	-0.984668731689453
5.5385	-0.989913940429688
5.54183333333334	-0.996589660644531
5.54516666666667	-1.00326538085938
5.5485	-1.01041793823242
5.55183333333334	-1.01661682128906
5.55516666666667	-1.01852416992188
5.5585	-1.01232528686524
5.56183333333334	-1.00374221801758
5.56516666666667	-0.998020172119141
5.5685	-0.997066497802735
5.57183333333334	-0.996589660644531
5.57516666666667	-0.994205474853516
5.5785	-0.992298126220703
5.58183333333334	-0.996112823486328
5.58516666666667	-1.00183486938477
5.5885	-1.00994110107422
5.59183333333334	-1.01709365844727
5.59516666666667	-1.02329254150391
5.5985	-1.02949142456055
5.60183333333334	-1.0371208190918
5.60516666666667	-1.04284286499024
5.6085	-1.04045867919922
5.61183333333334	-1.03044509887696
5.61516666666667	-1.02043151855469
5.6185	-1.01423263549805
5.62183333333334	-1.00326538085938
5.62516666666667	-0.989913940429688
5.6285	-0.980854034423828
5.63183333333334	-0.982284545898438
5.63516666666667	-0.983715057373047
5.6385	-0.979900360107422
5.64183333333334	-0.980377197265625
5.64516666666667	-0.984668731689453
5.6485	-0.993728637695313
5.65183333333334	-0.991344451904297
5.65516666666667	-0.987529754638672
5.6585	-0.990390777587891
5.66183333333334	-0.997066497802735
5.66516666666667	-1.00231170654297
5.6685	-0.996112823486328
5.67183333333334	-0.990867614746094
5.67516666666667	-0.98562240600586
5.6785	-0.979900360107422
5.68183333333334	-0.968456268310547
5.68516666666667	-0.957965850830078
5.6885	-0.952243804931641
5.69183333333334	-0.954151153564453
5.69516666666667	-0.960350036621094
5.6985	-0.966548919677735
5.70183333333334	-0.973701477050781
5.70516666666667	-0.980377197265625
5.7085	-0.988483428955078
5.71183333333333	-0.992298126220703
5.71516666666667	-0.988006591796875
5.7185	-0.9765625
5.72183333333334	-0.964641571044922
5.72516666666667	-0.953197479248047
5.7285	-0.939369201660156
5.73183333333334	-0.927448272705078
5.73516666666667	-0.926494598388672
5.7385	-0.934600830078125
5.74183333333334	-0.943660736083985
5.74516666666667	-0.954627990722656
5.7485	-0.966548919677735
5.75183333333334	-0.975131988525391
5.75516666666667	-0.972270965576172
5.7585	-0.965118408203125
5.76183333333334	-0.960826873779297
5.76516666666667	-0.954627990722656
5.7685	-0.952243804931641
5.77183333333334	-0.95510482788086
5.77516666666667	-0.967025756835938
5.7785	-0.978946685791016
5.78183333333334	-0.982761383056641
5.78516666666667	-0.980854034423828
5.7885	-0.968456268310547
5.79183333333334	-0.95367431640625
5.79516666666667	-0.93841552734375
5.7985	-0.9307861328125
5.80183333333334	-0.925540924072266
5.80516666666667	-0.921249389648438
5.8085	-0.919818878173828
5.81183333333334	-0.925064086914063
5.81516666666667	-0.936985015869141
5.8185	-0.946998596191406
5.82183333333334	-0.957489013671875
5.82516666666667	-0.971317291259766
5.8285	-0.988960266113281
5.83183333333334	-1.00088119506836
5.83516666666667	-1.00088119506836
5.8385	-0.995159149169922
5.84183333333334	-0.992774963378906
5.84516666666667	-0.99325180053711
5.8485	-0.998020172119141
5.85183333333334	-1.00231170654297
5.85516666666667	-1.01137161254883
5.8585	-1.01375579833985
5.86183333333334	-1.01280212402344
5.86516666666667	-1.00898742675781
5.8685	-1.00278854370117
5.87183333333334	-0.99325180053711
5.87516666666667	-0.981330871582031
5.8785	-0.980377197265625
5.88183333333334	-0.987052917480469
5.88516666666667	-0.993728637695313
5.8885	-0.99945068359375
5.89183333333334	-1.00326538085938
5.89516666666667	-1.0061264038086
5.8985	-1.00517272949219
5.90183333333334	-0.999927520751953
5.90516666666667	-0.998973846435547
5.9085	-1.00040435791016
5.91183333333334	-1.00374221801758
5.91516666666667	-1.00326538085938
5.9185	-1.00040435791016
5.92183333333334	-1.00421905517578
5.92516666666667	-1.00946426391602
5.9285	-1.01423263549805
5.93183333333334	-1.02329254150391
5.93516666666667	-1.04141235351563
5.9385	-1.06239318847656
5.94183333333334	-1.07097625732422
5.94516666666667	-1.07049942016602
5.9485	-1.06668472290039
5.95183333333334	-1.05905532836914
5.95516666666667	-1.04093551635742
5.9585	-1.01804733276367
5.96183333333334	-1.00231170654297
5.96516666666667	-0.995159149169922
5.9685	-0.994682312011719
5.97183333333334	-0.998973846435547
5.97516666666667	-1.01232528686524
5.9785	-1.02758407592774
5.98183333333334	-1.03950500488281
5.98516666666667	-1.04951858520508
5.9885	-1.05619430541992
5.99183333333334	-1.05953216552735
5.99516666666667	-1.05953216552735
5.9985	-1.06143951416016
6.00183333333334	-1.06954574584961
6.00516666666667	-1.07526779174805
6.0085	-1.07908248901367
6.01183333333334	-1.08003616333008
6.01516666666667	-1.07955932617188
6.0185	-1.07765197753906
6.02183333333334	-1.07097625732422
6.02516666666667	-1.06382369995117
6.0285	-1.05714797973633
6.03183333333334	-1.0523796081543
6.03516666666667	-1.0519027709961
6.0385	-1.06000900268555
6.04183333333334	-1.07431411743164
6.04516666666667	-1.09195709228516
6.0485	-1.11055374145508
6.05183333333334	-1.12724304199219
6.05516666666667	-1.13964080810547
6.0585	-1.13964080810547
6.06183333333334	-1.13201141357422
6.06516666666667	-1.11770629882813
6.0685	-1.10006332397461
6.07183333333334	-1.08861923217774
6.07516666666667	-1.08098983764649
6.0785	-1.07908248901367
6.08183333333334	-1.08098983764649
6.08516666666667	-1.0833740234375
6.0885	-1.08528137207031
6.09183333333334	-1.0833740234375
6.09516666666667	-1.08575820922852
6.0985	-1.09148025512696
6.10183333333334	-1.0976791381836
6.10516666666667	-1.10626220703125
6.1085	-1.11675262451172
6.11183333333334	-1.12962722778321
6.11516666666667	-1.13821029663086
6.1185	-1.1439323425293
6.12183333333334	-1.14583969116211
6.12516666666667	-1.14822387695313
6.1285	-1.15108489990235
6.13183333333334	-1.15251541137696
6.13516666666667	-1.1587142944336
6.1385	-1.16300582885742
6.14183333333334	-1.16395950317383
6.14516666666667	-1.15633010864258
6.1485	-1.14774703979492
6.15183333333334	-1.14107131958008
6.15516666666667	-1.13201141357422
6.1585	-1.12438201904297
6.16183333333334	-1.12152099609375
6.16516666666667	-1.12533569335938
6.1685	-1.13153457641602
6.17183333333334	-1.13248825073242
6.17516666666667	-1.12628936767578
6.1785	-1.1134147644043
6.18183333333334	-1.10054016113281
6.18516666666667	-1.09004974365235
6.1885	-1.08146667480469
6.19183333333334	-1.07955932617188
6.19516666666667	-1.08861923217774
6.1985	-1.10864639282227
6.20183333333334	-1.12533569335938
6.20516666666667	-1.14059448242188
6.2085	-1.15346908569336
6.21183333333334	-1.1587142944336
6.21516666666667	-1.15299224853516
6.2185	-1.14202499389649
6.22183333333334	-1.13534927368164
6.22516666666667	-1.13821029663086
6.2285	-1.13916397094727
6.23183333333334	-1.13725662231446
6.23516666666667	-1.13010406494141
6.2385	-1.12390518188477
6.24183333333334	-1.12152099609375
6.24516666666667	-1.1129379272461
6.2485	-1.09958648681641
6.25183333333334	-1.08766555786133
6.25516666666667	-1.08146667480469
6.2585	-1.07765197753906
6.26183333333334	-1.068115234375
6.26516666666667	-1.06000900268555
6.2685	-1.05810165405274
6.27183333333334	-1.05953216552735
6.27516666666667	-1.06859207153321
6.2785	-1.07669830322266
6.28183333333334	-1.08194351196289
6.28516666666667	-1.07431411743164
6.2885	-1.06382369995117
6.29183333333334	-1.05524063110352
6.29516666666667	-1.04856491088867
6.2985	-1.04522705078125
6.30183333333334	-1.04713439941406
6.30516666666667	-1.05571746826172
6.3085	-1.06668472290039
6.31183333333334	-1.07669830322266
6.31516666666667	-1.07908248901367
6.3185	-1.07240676879883
6.32183333333334	-1.06048583984375
6.32516666666667	-1.05524063110352
6.3285	-1.05476379394531
6.33183333333334	-1.0519027709961
6.33516666666667	-1.04522705078125
6.3385	-1.03998184204102
6.34183333333334	-1.03569030761719
6.34516666666667	-1.02758407592774
6.3485	-1.01613998413086
6.35183333333334	-1.00803375244141
6.35516666666667	-1.00326538085938
6.3585	-1.00231170654297
6.36183333333334	-1.00564956665039
6.36516666666667	-1.00755691528321
6.3685	-1.00374221801758
6.37183333333334	-0.9918212890625
6.37516666666667	-0.979900360107422
6.3785	-0.969409942626953
6.38183333333334	-0.957965850830078
6.38516666666667	-0.951766967773438
6.3885	-0.954151153564453
6.39183333333334	-0.965595245361328
6.39516666666667	-0.974655151367188
6.3985	-0.975608825683594
6.40183333333334	-0.966072082519531
6.40516666666667	-0.951766967773438
6.4085	-0.932693481445313
6.41183333333334	-0.91552734375
6.41516666666667	-0.902175903320313
6.4185	-0.894546508789063
6.42183333333334	-0.890731811523438
6.42516666666667	-0.887393951416016
6.4285	-0.884056091308594
6.43183333333334	-0.879764556884766
6.43516666666667	-0.875473022460938
6.4385	-0.873088836669922
6.44183333333334	-0.870704650878906
6.44516666666667	-0.867843627929688
6.4485	-0.860691070556641
6.45183333333334	-0.850677490234375
6.45516666666667	-0.838279724121094
6.4585	-0.82540512084961
6.46183333333334	-0.811576843261719
6.46516666666667	-0.800132751464844
6.4685	-0.791549682617188
6.47183333333334	-0.786781311035157
6.47516666666667	-0.780105590820313
6.4785	-0.774860382080078
6.48183333333334	-0.772476196289063
6.48516666666667	-0.772953033447266
6.4885	-0.773906707763672
6.49183333333334	-0.768184661865235
6.49516666666667	-0.764846801757813
6.4985	-0.762939453125
6.50183333333334	-0.76436996459961
6.50516666666667	-0.757217407226563
6.5085	-0.746250152587891
6.51183333333334	-0.736236572265625
6.51516666666667	-0.730514526367188
6.5185	-0.723361968994141
6.52183333333334	-0.707626342773438
6.52516666666667	-0.698089599609375
6.5285	-0.690937042236328
6.53183333333334	-0.68807601928711
6.53516666666667	-0.685214996337891
6.5385	-0.685214996337891
6.54183333333334	-0.691890716552735
6.54516666666667	-0.692844390869141
6.5485	-0.686168670654297
6.55183333333334	-0.67281723022461
6.55516666666667	-0.655174255371094
6.5585	-0.635623931884766
6.56183333333334	-0.617504119873047
6.56516666666667	-0.609397888183594
6.5685	-0.612258911132813
6.57183333333334	-0.622749328613282
6.57516666666667	-0.63323974609375
6.5785	-0.636577606201172
6.58183333333334	-0.63467025756836
6.58516666666667	-0.632286071777344
6.5885	-0.629425048828125
6.59183333333334	-0.621795654296875
6.59516666666667	-0.606536865234375
6.5985	-0.594139099121094
6.60183333333334	-0.589370727539063
6.60516666666667	-0.584602355957032
6.6085	-0.577449798583985
6.61183333333334	-0.569820404052735
6.61516666666667	-0.565052032470703
6.6185	-0.561237335205078
6.62183333333334	-0.553607940673828
6.62516666666667	-0.54168701171875
6.6285	-0.523090362548828
6.63183333333334	-0.498294830322266
6.63516666666667	-0.478744506835938
6.6385	-0.462055206298828
6.64183333333334	-0.444889068603516
6.64516666666667	-0.431060791015625
6.6485	-0.42724609375
6.65183333333334	-0.437736511230469
6.65516666666667	-0.445365905761719
6.6585	-0.445365905761719
6.66183333333334	-0.438213348388672
6.66516666666667	-0.426292419433594
[truncated: 2,507 more rows]
