# Supplementary material for: Phase-Specific Parameter Estimation in Chiral HPLC Using 1‑Site, 2‑Site Stochastic Models, and Unified Equation Approach
Source: Anal Chem. 2026 Apr 29;98(18):13925–39. doi: 10.1021/acs.analchem.6c01634 (PMC13177292; doi:10.1021/acs.analchem.6c01634)
Supplement: Supplementary file 2 [file ac6c01634_si_002.zip › SupportingInformation/03_data_allEluents/LORA_ACN_CELL2_06_40.CSV]

0.00166666666666667	0.0820159912109375
0.005	0.0596046447753907
0.00833333333333334	0.0443458557128906
0.0116666666666667	0.0357627868652344
0.015	0.0371932983398438
0.0183333333333334	0.0481605529785156
0.0216666666666667	0.0691413879394532
0.025	0.0929832458496094
0.0283333333333334	0.118732452392578
0.0316666666666667	0.142574310302735
0.035	0.159263610839844
0.0383333333333334	0.168323516845703
0.0416666666666667	0.172615051269531
0.045	0.176429748535156
0.0483333333333334	0.177383422851563
0.0516666666666667	0.185489654541016
0.055	0.1983642578125
0.0583333333333334	0.211238861083985
0.0616666666666667	0.216007232666016
0.065	0.216960906982422
0.0683333333333334	0.219345092773438
0.0716666666666667	0.218391418457031
0.075	0.215530395507813
0.0783333333333334	0.209808349609375
0.0816666666666667	0.199317932128906
0.085	0.183582305908203
0.0883333333333334	0.157356262207031
0.0916666666666667	0.133991241455078
0.095	0.117301940917969
0.0983333333333334	0.107765197753906
0.101666666666667	0.102996826171875
0.105	0.10061264038086
0.108333333333334	0.107765197753906
0.111666666666667	0.116348266601563
0.115	0.124454498291016
0.118333333333334	0.130176544189453
0.121666666666667	0.138282775878906
0.125	0.149726867675781
0.128333333333334	0.164031982421875
0.131666666666667	0.182151794433594
0.135	0.195503234863281
0.138333333333334	0.20599365234375
0.141666666666667	0.217914581298828
0.145	0.23031234741211
0.148333333333334	0.23651123046875
0.151666666666667	0.234127044677735
0.155	0.235557556152344
0.158333333333334	0.242233276367188
0.161666666666667	0.251293182373047
0.165	0.2593994140625
0.168333333333334	0.26702880859375
0.171666666666667	0.276565551757813
0.175	0.28228759765625
0.178333333333334	0.28228759765625
0.181666666666667	0.274658203125
0.185	0.261783599853516
0.188333333333334	0.249385833740235
0.191666666666667	0.232696533203125
0.195	0.218391418457031
0.198333333333334	0.209331512451172
0.201666666666667	0.207901000976563
0.205	0.209808349609375
0.208333333333334	0.210762023925781
0.211666666666667	0.209331512451172
0.215	0.205039978027344
0.218333333333334	0.199317932128906
0.221666666666667	0.191211700439453
0.225	0.185489654541016
0.228333333333334	0.185012817382813
0.231666666666667	0.19073486328125
0.235	0.191211700439453
0.238333333333334	0.187873840332031
0.241666666666667	0.180721282958985
0.245	0.171661376953125
0.248333333333334	0.161170959472656
0.251666666666667	0.151157379150391
0.255	0.145912170410156
0.258333333333334	0.143051147460938
0.261666666666667	0.141620635986328
0.265	0.141620635986328
0.268333333333334	0.144481658935547
0.271666666666667	0.150680541992188
0.275	0.157833099365235
0.278333333333334	0.1678466796875
0.281666666666667	0.18310546875
0.285	0.195980072021485
0.288333333333334	0.203132629394531
0.291666666666667	0.199317932128906
0.295	0.193595886230469
0.298333333333334	0.18310546875
0.301666666666667	0.1678466796875
0.305	0.153064727783203
0.308333333333334	0.13875961303711
0.311666666666667	0.122547149658203
0.315	0.0967979431152344
0.318333333333334	0.0720024108886719
0.321666666666667	0.049591064453125
0.325	0.034332275390625
0.328333333333334	0.0252723693847656
0.331666666666667	0.0286102294921875
0.335	0.0443458557128906
0.338333333333334	0.0634193420410157
0.341666666666667	0.0777244567871094
0.345	0.0810623168945313
0.348333333333334	0.0772476196289063
0.351666666666667	0.0696182250976563
0.355	0.0619888305664063
0.358333333333334	0.0553131103515625
0.361666666666667	0.0500679016113282
0.365	0.0481605529785156
0.368333333333334	0.0529289245605469
0.371666666666667	0.0596046447753907
0.375	0.0662803649902344
0.378333333333334	0.0681877136230469
0.381666666666667	0.072479248046875
0.385	0.0786781311035157
0.388333333333334	0.08392333984375
0.391666666666667	0.0901222229003906
0.395	0.0977516174316406
0.398333333333334	0.109195709228516
0.401666666666667	0.121593475341797
0.405	0.133991241455078
0.408333333333334	0.146865844726563
0.411666666666667	0.158309936523438
0.415	0.168800354003906
0.418333333333334	0.177860260009766
0.421666666666667	0.18453598022461
0.425	0.193595886230469
0.428333333333334	0.208854675292969
0.431666666666667	0.227928161621094
0.435	0.241756439208985
0.438333333333334	0.246047973632813
0.441666666666667	0.249862670898438
0.445	0.249385833740235
0.448333333333334	0.235557556152344
0.451666666666667	0.20599365234375
0.455	0.171661376953125
0.458333333333334	0.141143798828125
0.461666666666667	0.113010406494141
0.465	0.0886917114257813
0.468333333333334	0.0720024108886719
0.471666666666667	0.0638961791992188
0.475	0.0638961791992188
0.478333333333334	0.064849853515625
0.481666666666667	0.064849853515625
0.485	0.0557899475097657
0.488333333333334	0.0462532043457031
0.491666666666667	0.0452995300292969
0.495	0.0510215759277344
0.498333333333334	0.057220458984375
0.501666666666667	0.0596046447753907
0.505	0.0662803649902344
0.508333333333334	0.0681877136230469
0.511666666666667	0.0634193420410157
0.515	0.0538825988769532
0.518333333333334	0.049591064453125
0.521666666666667	0.0476837158203125
0.525	0.0467300415039063
0.528333333333334	0.0529289245605469
0.531666666666667	0.06103515625
0.535	0.0658035278320313
0.538333333333334	0.0643730163574219
0.541666666666667	0.0734329223632813
0.545	0.0905990600585938
0.548333333333334	0.104427337646485
0.551666666666667	0.113487243652344
0.555	0.126838684082031
0.558333333333334	0.144481658935547
0.561666666666667	0.154495239257813
0.565	0.151634216308594
0.568333333333334	0.148296356201172
0.571666666666667	0.147819519042969
0.575	0.143527984619141
0.578333333333334	0.134944915771485
0.581666666666667	0.128746032714844
0.585	0.12969970703125
0.588333333333334	0.133991241455078
0.591666666666667	0.134944915771485
0.595	0.133037567138672
0.598333333333334	0.127315521240235
0.601666666666667	0.120639801025391
0.605	0.117778778076172
0.608333333333334	0.113964080810547
0.611666666666667	0.116825103759766
0.615	0.124931335449219
0.618333333333334	0.1373291015625
0.621666666666667	0.143527984619141
0.625	0.140666961669922
0.628333333333334	0.135898590087891
0.631666666666667	0.132083892822266
0.635	0.128269195556641
0.638333333333334	0.13113021850586
0.641666666666667	0.140666961669922
0.645	0.152111053466797
0.648333333333334	0.156402587890625
0.651666666666667	0.156402587890625
0.655	0.16021728515625
0.658333333333334	0.163555145263672
0.661666666666667	0.166416168212891
0.665	0.171661376953125
0.668333333333334	0.18310546875
0.671666666666667	0.195503234863281
0.675	0.203132629394531
0.678333333333334	0.209331512451172
0.681666666666667	0.218391418457031
0.685	0.23031234741211
0.688333333333334	0.244140625
0.691666666666667	0.25320053100586
0.695	0.259876251220703
0.698333333333334	0.258922576904297
0.701666666666667	0.251293182373047
0.705	0.236034393310547
0.708333333333334	0.218391418457031
0.711666666666667	0.207901000976563
0.715	0.198841094970703
0.718333333333334	0.191688537597656
0.721666666666667	0.185489654541016
0.725	0.185966491699219
0.728333333333334	0.192642211914063
0.731666666666667	0.19979476928711
0.735	0.207901000976563
0.738333333333334	0.216007232666016
0.741666666666667	0.220775604248047
0.745	0.222206115722656
0.748333333333334	0.216484069824219
0.751666666666667	0.203609466552735
0.755	0.188350677490235
0.758333333333334	0.181198120117188
0.761666666666667	0.189781188964844
0.765	0.200748443603516
0.768333333333334	0.210762023925781
0.771666666666667	0.219345092773438
0.775	0.229835510253906
0.778333333333334	0.236988067626953
0.781666666666667	0.23794174194336
0.785	0.240325927734375
0.788333333333334	0.247001647949219
0.791666666666667	0.259876251220703
0.795	0.271320343017578
0.798333333333334	0.278472900390625
0.801666666666667	0.280380249023438
0.805	0.280380249023438
0.808333333333334	0.280857086181641
0.811666666666667	0.279903411865235
0.815	0.280380249023438
0.818333333333334	0.279426574707031
0.821666666666667	0.275135040283203
0.825	0.262260437011719
0.828333333333334	0.242233276367188
0.831666666666667	0.225543975830078
0.835	0.213146209716797
0.838333333333334	0.202655792236328
0.841666666666667	0.19216537475586
0.845	0.181198120117188
0.848333333333334	0.179290771484375
0.851666666666667	0.174522399902344
0.855	0.164031982421875
0.858333333333334	0.148296356201172
0.861666666666667	0.133514404296875
0.865	0.125408172607422
0.868333333333334	0.1220703125
0.871666666666667	0.123023986816406
0.875	0.130176544189453
0.878333333333334	0.144481658935547
0.881666666666667	0.164985656738281
0.885	0.192642211914063
0.888333333333334	0.215530395507813
0.891666666666667	0.239849090576172
0.895	0.255584716796875
0.898333333333334	0.269889831542969
0.901666666666667	0.277996063232422
0.905	0.281333923339844
0.908333333333334	0.283241271972656
0.911666666666667	0.281810760498047
0.915	0.283241271972656
0.918333333333334	0.287055969238281
0.921666666666667	0.294208526611328
0.925	0.304698944091797
0.928333333333334	0.312328338623047
0.931666666666667	0.313758850097656
0.935	0.310897827148438
0.938333333333334	0.303745269775391
0.941666666666667	0.294208526611328
0.945	0.277042388916016
0.948333333333334	0.252246856689453
0.951666666666667	0.225543975830078
0.955	0.195980072021485
0.958333333333334	0.168800354003906
0.961666666666667	0.144004821777344
0.965	0.124454498291016
0.968333333333334	0.116348266601563
0.971666666666667	0.122547149658203
0.975	0.146865844726563
0.978333333333334	0.174045562744141
0.981666666666667	0.201225280761719
0.985	0.2288818359375
0.988333333333334	0.260353088378906
0.991666666666667	0.286102294921875
0.995	0.299930572509766
0.998333333333334	0.311374664306641
1.00166666666667	0.3204345703125
1.005	0.321388244628906
1.00833333333334	0.308036804199219
1.01166666666667	0.287532806396485
1.015	0.269412994384766
1.01833333333334	0.257015228271485
1.02166666666667	0.245094299316406
1.025	0.23651123046875
1.02833333333334	0.232219696044922
1.03166666666667	0.230789184570313
1.035	0.225543975830078
1.03833333333334	0.21505355834961
1.04166666666667	0.203609466552735
1.045	0.195980072021485
1.04833333333334	0.19216537475586
1.05166666666667	0.190258026123047
1.055	0.185489654541016
1.05833333333334	0.174999237060547
1.06166666666667	0.164508819580078
1.065	0.155925750732422
1.06833333333334	0.15401840209961
1.07166666666667	0.159263610839844
1.075	0.173091888427735
1.07833333333334	0.196456909179688
1.08166666666667	0.224113464355469
1.085	0.257015228271485
1.08833333333334	0.286102294921875
1.09166666666667	0.308513641357422
1.095	0.323295593261719
1.09833333333334	0.332355499267578
1.10166666666667	0.336170196533203
1.105	0.32806396484375
1.10833333333334	0.311851501464844
1.11166666666667	0.297069549560547
1.115	0.290393829345703
1.11833333333334	0.280857086181641
1.12166666666667	0.266551971435547
1.125	0.255107879638672
1.12833333333334	0.252723693847656
1.13166666666667	0.252246856689453
1.135	0.244617462158203
1.13833333333334	0.236034393310547
1.14166666666667	0.234603881835938
1.145	0.23651123046875
1.14833333333334	0.23651123046875
1.15166666666667	0.231742858886719
1.155	0.232219696044922
1.15833333333334	0.246524810791016
1.16166666666667	0.26845932006836
1.165	0.290870666503906
1.16833333333334	0.308036804199219
1.17166666666667	0.321388244628906
1.175	0.332355499267578
1.17833333333334	0.338077545166016
1.18166666666667	0.335216522216797
1.185	0.323772430419922
1.18833333333334	0.311851501464844
1.19166666666667	0.300407409667969
1.195	0.28228759765625
1.19833333333334	0.254631042480469
1.20166666666667	0.225543975830078
1.205	0.20599365234375
1.20833333333334	0.187397003173828
1.21166666666667	0.175952911376953
1.215	0.172615051269531
1.21833333333334	0.180244445800781
1.22166666666667	0.19073486328125
1.225	0.198841094970703
1.22833333333334	0.208854675292969
1.23166666666667	0.215530395507813
1.235	0.219345092773438
1.23833333333334	0.219821929931641
1.24166666666667	0.220298767089844
1.245	0.220298767089844
1.24833333333334	0.218868255615235
1.25166666666667	0.220775604248047
1.255	0.226020812988281
1.25833333333334	0.235080718994141
1.26166666666667	0.247001647949219
1.265	0.261783599853516
1.26833333333334	0.282764434814453
1.27166666666667	0.299930572509766
1.275	0.308513641357422
1.27833333333334	0.305652618408203
1.28166666666667	0.301361083984375
1.285	0.29754638671875
1.28833333333334	0.288963317871094
1.29166666666667	0.280857086181641
1.295	0.278949737548828
1.29833333333334	0.278949737548828
1.30166666666667	0.272750854492188
1.305	0.256538391113281
1.30833333333334	0.242710113525391
1.31166666666667	0.226974487304688
1.315	0.211238861083985
1.31833333333334	0.193119049072266
1.32166666666667	0.179767608642578
1.325	0.174522399902344
1.32833333333334	0.174522399902344
1.33166666666667	0.178337097167969
1.335	0.186443328857422
1.33833333333334	0.204563140869141
1.34166666666667	0.226497650146485
1.345	0.24557113647461
1.34833333333334	0.254631042480469
1.35166666666667	0.263690948486328
1.355	0.275135040283203
1.35833333333334	0.29134750366211
1.36166666666667	0.307083129882813
1.365	0.324249267578125
1.36833333333334	0.341415405273438
1.37166666666667	0.355243682861328
1.375	0.360488891601563
1.37833333333334	0.362873077392578
1.38166666666667	0.362396240234375
1.385	0.357627868652344
1.38833333333334	0.345706939697266
1.39166666666667	0.332832336425781
1.395	0.315666198730469
1.39833333333334	0.29134750366211
1.40166666666667	0.265121459960938
1.405	0.247001647949219
1.40833333333334	0.243663787841797
1.41166666666667	0.244140625
1.415	0.244140625
1.41833333333334	0.242233276367188
1.42166666666667	0.238895416259766
1.425	0.23031234741211
1.42833333333334	0.213623046875
1.43166666666667	0.196456909179688
1.435	0.188350677490235
1.43833333333334	0.189304351806641
1.44166666666667	0.195026397705078
1.445	0.200271606445313
1.44833333333334	0.205516815185547
1.45166666666667	0.207901000976563
1.455	0.208377838134766
1.45833333333334	0.20599365234375
1.46166666666667	0.204086303710938
1.465	0.200748443603516
1.46833333333334	0.200271606445313
1.47166666666667	0.199317932128906
1.475	0.193595886230469
1.47833333333334	0.187397003173828
1.48166666666667	0.181198120117188
1.485	0.177860260009766
1.48833333333334	0.172615051269531
1.49166666666667	0.170230865478516
1.495	0.176429748535156
1.49833333333334	0.186920166015625
1.50166666666667	0.201225280761719
1.505	0.218391418457031
1.50833333333334	0.23794174194336
1.51166666666667	0.253677368164063
1.515	0.265121459960938
1.51833333333334	0.277042388916016
1.52166666666667	0.289440155029297
1.525	0.298023223876953
1.52833333333334	0.304222106933594
1.53166666666667	0.310420989990235
1.535	0.313282012939453
1.53833333333334	0.303268432617188
1.54166666666667	0.285148620605469
1.545	0.26845932006836
1.54833333333334	0.262260437011719
1.55166666666667	0.263690948486328
1.555	0.266551971435547
1.55833333333334	0.269412994384766
1.56166666666667	0.27608871459961
1.565	0.291824340820313
1.56833333333334	0.31280517578125
1.57166666666667	0.330448150634766
1.575	0.345230102539063
1.57833333333334	0.365257263183594
1.58166666666667	0.385761260986328
1.585	0.399112701416016
1.58833333333334	0.400543212890625
1.59166666666667	0.403881072998047
1.595	0.411033630371094
1.59833333333334	0.420093536376953
1.60166666666667	0.425338745117188
1.605	0.427722930908203
1.60833333333334	0.429153442382813
1.61166666666667	0.429153442382813
1.615	0.432968139648438
1.61833333333334	0.434398651123047
1.62166666666667	0.43630599975586
1.625	0.429630279541016
1.62833333333334	0.41961669921875
1.63166666666667	0.408649444580078
1.635	0.402927398681641
1.63833333333334	0.400066375732422
1.64166666666667	0.397205352783203
1.645	0.396251678466797
1.64833333333334	0.395298004150391
1.65166666666667	0.391960144042969
1.655	0.380039215087891
1.65833333333334	0.368118286132813
1.66166666666667	0.358104705810547
1.665	0.351428985595703
1.66833333333334	0.344276428222656
1.67166666666667	0.333786010742188
1.675	0.323295593261719
1.67833333333334	0.308513641357422
1.68166666666667	0.300884246826172
1.685	0.304222106933594
1.68833333333334	0.319957733154297
1.69166666666667	0.342845916748047
1.695	0.368118286132813
1.69833333333334	0.394344329833985
1.70166666666667	0.411033630371094
1.705	0.416278839111328
1.70833333333334	0.415802001953125
1.71166666666667	0.418663024902344
1.715	0.420570373535156
1.71833333333334	0.421524047851563
1.72166666666667	0.422000885009766
1.725	0.424385070800781
1.72833333333334	0.42104721069336
1.73166666666667	0.409603118896485
1.735	0.39815902709961
1.73833333333334	0.389575958251953
1.74166666666667	0.388145446777344
1.745	0.389575958251953
1.74833333333334	0.393390655517578
1.75166666666667	0.397682189941406
1.755	0.401020050048828
1.75833333333334	0.396728515625
1.76166666666667	0.383853912353516
1.765	0.363826751708985
1.76833333333334	0.345230102539063
1.77166666666667	0.331401824951172
1.775	0.321388244628906
1.77833333333334	0.317573547363281
1.78166666666667	0.317573547363281
1.785	0.313282012939453
1.78833333333334	0.29897689819336
1.79166666666667	0.28371810913086
1.795	0.271797180175781
1.79833333333334	0.264644622802735
1.80166666666667	0.255107879638672
1.805	0.25177001953125
1.80833333333334	0.261783599853516
1.81166666666667	0.277519226074219
1.815	0.293254852294922
1.81833333333334	0.308036804199219
1.82166666666667	0.325679779052735
1.825	0.349998474121094
1.82833333333334	0.373363494873047
1.83166666666667	0.388622283935547
1.835	0.397682189941406
1.83833333333334	0.39815902709961
1.84166666666667	0.399112701416016
1.845	0.396251678466797
1.84833333333334	0.387668609619141
1.85166666666667	0.379562377929688
1.855	0.367164611816406
1.85833333333334	0.360488891601563
1.86166666666667	0.349998474121094
1.865	0.33712387084961
1.86833333333334	0.319004058837891
1.87166666666667	0.300407409667969
1.875	0.290393829345703
1.87833333333334	0.286102294921875
1.88166666666667	0.287055969238281
1.885	0.285148620605469
1.88833333333334	0.287532806396485
1.89166666666667	0.286102294921875
1.895	0.277519226074219
1.89833333333334	0.260353088378906
1.90166666666667	0.240802764892578
1.905	0.228404998779297
1.90833333333334	0.222206115722656
1.91166666666667	0.22125244140625
1.915	0.22125244140625
1.91833333333334	0.226497650146485
1.92166666666667	0.235557556152344
1.925	0.243186950683594
1.92833333333334	0.243663787841797
1.93166666666667	0.247955322265625
1.935	0.259876251220703
1.93833333333334	0.272750854492188
1.94166666666667	0.281333923339844
1.945	0.290870666503906
1.94833333333334	0.308513641357422
1.95166666666667	0.327110290527344
1.955	0.34332275390625
1.95833333333334	0.356197357177735
1.96166666666667	0.37384033203125
1.965	0.386238098144531
1.96833333333334	0.388145446777344
1.97166666666667	0.379562377929688
1.975	0.370979309082031
1.97833333333334	0.368595123291016
1.98166666666667	0.370025634765625
1.985	0.378608703613281
1.98833333333334	0.389575958251953
1.99166666666667	0.401020050048828
1.995	0.39815902709961
1.99833333333334	0.384807586669922
2.00166666666667	0.362873077392578
2.005	0.339031219482422
2.00833333333334	0.316619873046875
2.01166666666667	0.300407409667969
2.015	0.290393829345703
2.01833333333334	0.277519226074219
2.02166666666667	0.262737274169922
2.025	0.249385833740235
2.02833333333334	0.234127044677735
2.03166666666667	0.216960906982422
2.035	0.201702117919922
2.03833333333334	0.194549560546875
2.04166666666667	0.191688537597656
2.045	0.193119049072266
2.04833333333334	0.201225280761719
2.05166666666667	0.213146209716797
2.055	0.224590301513672
2.05833333333334	0.234603881835938
2.06166666666667	0.243663787841797
2.065	0.248908996582031
2.06833333333334	0.256538391113281
2.07166666666667	0.274181365966797
2.075	0.306129455566406
2.07833333333334	0.339508056640625
2.08166666666667	0.372409820556641
2.085	0.399589538574219
2.08833333333334	0.420570373535156
2.09166666666667	0.423431396484375
2.095	0.408172607421875
2.09833333333334	0.3814697265625
2.10166666666667	0.351428985595703
2.105	0.326156616210938
2.10833333333334	0.301837921142578
2.11166666666667	0.288009643554688
2.115	0.288963317871094
2.11833333333334	0.30660629272461
2.12166666666667	0.334739685058594
2.125	0.363349914550781
2.12833333333334	0.396251678466797
2.13166666666667	0.427722930908203
2.135	0.449180603027344
2.13833333333334	0.460147857666016
2.14166666666667	0.464916229248047
2.145	0.472068786621094
2.14833333333334	0.479698181152344
2.15166666666667	0.487804412841797
2.155	0.499725341796875
2.15833333333334	0.513076782226563
2.16166666666667	0.525951385498047
2.165	0.535964965820313
2.16833333333334	0.537872314453125
2.17166666666667	0.534534454345703
2.175	0.532150268554688
2.17833333333334	0.533580780029297
2.18166666666667	0.529766082763672
2.185	0.521659851074219
2.18833333333334	0.518321990966797
2.19166666666667	0.52642822265625
2.195	0.540733337402344
2.19833333333334	0.546932220458985
2.20166666666667	0.552654266357422
2.205	0.551223754882813
2.20833333333334	0.54168701171875
2.21166666666667	0.52022933959961
2.215	0.492572784423828
2.21833333333334	0.47445297241211
2.22166666666667	0.464439392089844
2.225	0.468730926513672
2.22833333333334	0.482559204101563
2.23166666666667	0.505924224853516
2.235	0.532150268554688
2.23833333333334	0.559806823730469
2.24166666666667	0.586032867431641
2.245	0.608444213867188
2.24833333333334	0.623226165771485
2.25166666666667	0.627994537353516
2.255	0.630855560302735
2.25833333333334	0.629425048828125
2.26166666666667	0.623703002929688
2.265	0.613689422607422
2.26833333333334	0.601291656494141
2.27166666666667	0.591754913330078
2.275	0.580787658691407
2.27833333333334	0.572681427001953
2.28166666666667	0.576972961425782
2.285	0.594615936279297
2.28833333333334	0.625133514404297
2.29166666666667	0.656604766845703
2.295	0.683784484863282
2.29833333333334	0.700950622558594
2.30166666666667	0.704288482666016
2.305	0.693321228027344
2.30833333333334	0.673770904541016
2.31166666666667	0.651836395263672
2.315	0.634193420410157
2.31833333333334	0.628948211669922
2.32166666666667	0.63467025756836
2.325	0.652313232421875
2.32833333333334	0.675678253173828
2.33166666666667	0.704765319824219
2.335	0.73385238647461
2.33833333333334	0.754356384277344
2.34166666666667	0.761508941650391
2.345	0.757217407226563
2.34833333333334	0.742435455322266
2.35166666666667	0.719547271728516
2.355	0.688552856445313
2.35833333333334	0.65755844116211
2.36166666666667	0.630378723144532
2.365	0.606060028076172
2.36833333333334	0.58889389038086
2.37166666666667	0.578880310058594
2.375	0.580787658691407
2.37833333333334	0.593185424804688
2.38166666666667	0.615596771240235
2.385	0.644207000732422
2.38833333333334	0.668525695800782
2.39166666666667	0.68807601928711
2.395	0.693321228027344
2.39833333333334	0.681400299072266
2.40166666666667	0.654220581054688
2.405	0.622749328613282
2.40833333333334	0.596046447753907
2.41166666666667	0.566959381103516
2.415	0.540256500244141
2.41833333333334	0.517845153808594
2.42166666666667	0.505924224853516
2.425	0.494003295898438
2.42833333333334	0.483989715576172
2.43166666666667	0.476837158203125
2.435	0.479221343994141
2.43833333333334	0.490188598632813
2.44166666666667	0.503063201904297
2.445	0.516414642333985
2.44833333333334	0.522613525390625
2.45166666666667	0.524044036865235
2.455	0.516414642333985
2.45833333333334	0.501155853271485
2.46166666666667	0.476837158203125
2.465	0.449180603027344
2.46833333333334	0.42724609375
2.47166666666667	0.412940979003906
2.475	0.411033630371094
2.47833333333334	0.421524047851563
2.48166666666667	0.444412231445313
2.485	0.468730926513672
2.48833333333334	0.488758087158203
2.49166666666667	0.504016876220703
2.495	0.514984130859375
2.49833333333334	0.513553619384766
2.50166666666667	0.499248504638672
2.505	0.483989715576172
2.50833333333334	0.473499298095703
2.51166666666667	0.464439392089844
2.515	0.45013427734375
2.51833333333334	0.435352325439453
2.52166666666667	0.423908233642578
2.525	0.414848327636719
2.52833333333334	0.406265258789063
2.53166666666667	0.398635864257813
2.535	0.397205352783203
2.53833333333334	0.405311584472656
2.54166666666667	0.417709350585938
2.545	0.431060791015625
2.54833333333334	0.444889068603516
2.55166666666667	0.459671020507813
2.555	0.473499298095703
2.55833333333334	0.481605529785156
2.56166666666667	0.483989715576172
2.565	0.476837158203125
2.56833333333334	0.464439392089844
2.57166666666667	0.451087951660156
2.575	0.437736511230469
2.57833333333334	0.418663024902344
2.58166666666667	0.396251678466797
2.585	0.383377075195313
2.58833333333334	0.386714935302735
2.59166666666667	0.39815902709961
2.595	0.409603118896485
2.59833333333334	0.426769256591797
2.60166666666667	0.448226928710938
2.605	0.46539306640625
2.60833333333334	0.46539306640625
2.61166666666667	0.454425811767578
2.615	0.439643859863281
2.61833333333334	0.428199768066406
2.62166666666667	0.41341781616211
2.625	0.396728515625
2.62833333333334	0.379562377929688
2.63166666666667	0.365734100341797
2.635	0.356674194335938
2.63833333333334	0.348091125488281
2.64166666666667	0.350475311279297
2.645	0.365734100341797
2.64833333333334	0.396728515625
2.65166666666667	0.429630279541016
2.655	0.462055206298828
2.65833333333334	0.490665435791016
2.66166666666667	0.51116943359375
2.665	0.520706176757813
2.66833333333334	0.51259994506836
2.67166666666667	0.493049621582031
2.675	0.465869903564453
2.67833333333334	0.439643859863281
2.68166666666667	0.417709350585938
2.685	0.398635864257813
2.68833333333334	0.388622283935547
2.69166666666667	0.388145446777344
2.695	0.400543212890625
2.69833333333334	0.414848327636719
2.70166666666667	0.424861907958985
2.705	0.431537628173828
2.70833333333334	0.432491302490235
2.71166666666667	0.435352325439453
2.715	0.435352325439453
2.71833333333334	0.439167022705078
2.72166666666667	0.447750091552735
2.725	0.45919418334961
2.72833333333334	0.4730224609375
2.73166666666667	0.482559204101563
2.735	0.486373901367188
2.73833333333334	0.483512878417969
2.74166666666667	0.4730224609375
2.745	0.45919418334961
2.74833333333334	0.440597534179688
2.75166666666667	0.42104721069336
2.755	0.405311584472656
2.75833333333334	0.391960144042969
2.76166666666667	0.387191772460938
2.765	0.39052963256836
2.76833333333334	0.406265258789063
2.77166666666667	0.427722930908203
2.775	0.447750091552735
2.77833333333334	0.464439392089844
2.78166666666667	0.471591949462891
2.785	0.461101531982422
2.78833333333334	0.432491302490235
2.79166666666667	0.399589538574219
2.795	0.37527084350586
2.79833333333334	0.359058380126953
2.80166666666667	0.35238265991211
2.805	0.363349914550781
2.80833333333334	0.391483306884766
2.81166666666667	0.421524047851563
2.815	0.438690185546875
2.81833333333334	0.441551208496094
2.82166666666667	0.436782836914063
2.825	0.423431396484375
2.82833333333334	0.403404235839844
2.83166666666667	0.377655029296875
2.835	0.364780426025391
2.83833333333334	0.368118286132813
2.84166666666667	0.386714935302735
2.845	0.410079956054688
2.84833333333334	0.42724609375
2.85166666666667	0.438690185546875
2.855	0.437259674072266
2.85833333333334	0.42867660522461
2.86166666666667	0.414371490478516
2.865	0.40578842163086
2.86833333333334	0.410556793212891
2.87166666666667	0.426292419433594
2.875	0.448703765869141
2.87833333333334	0.464439392089844
2.88166666666667	0.466346740722656
2.885	0.452995300292969
2.88833333333334	0.433921813964844
2.89166666666667	0.415802001953125
2.895	0.400543212890625
2.89833333333334	0.396728515625
2.90166666666667	0.403881072998047
2.905	0.418663024902344
2.90833333333334	0.420570373535156
2.91166666666667	0.41341781616211
2.915	0.406742095947266
2.91833333333334	0.403881072998047
2.92166666666667	0.40435791015625
2.925	0.409603118896485
2.92833333333334	0.430583953857422
2.93166666666667	0.45919418334961
2.935	0.482559204101563
2.93833333333334	0.490665435791016
2.94166666666667	0.485897064208985
2.945	0.472068786621094
2.94833333333334	0.463962554931641
2.95166666666667	0.460147857666016
2.955	0.463485717773438
2.95833333333334	0.468254089355469
2.96166666666667	0.473976135253906
2.965	0.478267669677735
2.96833333333334	0.472545623779297
2.97166666666667	0.461578369140625
2.975	0.449180603027344
2.97833333333334	0.445365905761719
2.98166666666667	0.452995300292969
2.985	0.46682357788086
2.98833333333334	0.477790832519531
2.99166666666667	0.480175018310547
2.995	0.468254089355469
2.99833333333334	0.449657440185547
3.00166666666667	0.430107116699219
3.005	0.422000885009766
3.00833333333334	0.425338745117188
3.01166666666667	0.444412231445313
3.015	0.471591949462891
3.01833333333334	0.498771667480469
3.02166666666667	0.517845153808594
3.025	0.525951385498047
3.02833333333334	0.523090362548828
3.03166666666667	0.510215759277344
3.035	0.500202178955078
3.03833333333334	0.497817993164063
3.04166666666667	0.507354736328125
3.045	0.530242919921875
3.04833333333334	0.55837631225586
3.05166666666667	0.587940216064453
3.055	0.609874725341797
3.05833333333334	0.62704086303711
3.06166666666667	0.644207000732422
3.065	0.661849975585938
3.06833333333334	0.692367553710938
3.07166666666667	0.738143920898438
3.075	0.805377960205078
3.07833333333334	0.882625579833985
3.08166666666667	0.963211059570313
3.085	1.04808807373047
3.08833333333334	1.15489959716797
3.09166666666667	1.28936767578125
3.095	1.44720077514649
3.09833333333334	1.61552429199219
3.10166666666667	1.79433822631836
3.105	1.97982788085938
3.10833333333334	2.15673446655274
3.11166666666667	2.3183822631836
3.115	2.47049331665039
3.11833333333334	2.63118743896485
3.12166666666667	2.79283523559571
3.125	2.95305252075196
3.12833333333334	3.10516357421875
3.13166666666667	3.25441360473633
3.135	3.39174270629883
3.13833333333334	3.5085678100586
3.14166666666667	3.61347198486328
3.145	3.71456146240235
3.14833333333334	3.82471084594727
3.15166666666667	3.94010543823242
3.155	4.07600402832031
3.15833333333334	4.24814224243164
3.16166666666667	4.4698715209961
3.165	4.7297477722168
3.16833333333334	5.01441955566407
3.17166666666667	5.32007217407227
3.175	5.64908981323242
3.17833333333334	5.99813461303711
3.18166666666667	6.35671615600586
3.185	6.73007965087891
3.18833333333334	7.11870193481446
3.19166666666667	7.5225830078125
3.195	7.92932510375977
3.19833333333334	8.32128524780274
3.20166666666667	8.68654251098633
3.205	9.00316238403321
3.20833333333334	9.2620849609375
3.21166666666667	9.45043563842774
3.215	9.56821441650391
3.21833333333334	9.62209701538086
3.22166666666667	9.6125602722168
3.225	9.55009460449219
3.22833333333334	9.43517684936524
3.23166666666667	9.27925109863281
3.235	9.0780258178711
3.23833333333334	8.82482528686524
3.24166666666667	8.50915908813477
3.245	8.1319808959961
3.24833333333334	7.70425796508789
3.25166666666667	7.23886489868164
3.255	6.74867630004883
3.25833333333334	6.24799728393555
3.26166666666667	5.75876235961914
3.265	5.29003143310547
3.26833333333334	4.84323501586914
3.27166666666667	4.41503524780274
3.275	4.01020050048828
3.27833333333334	3.64017486572266
3.28166666666667	3.30972671508789
3.285	3.03030014038086
3.28833333333334	2.8076171875
3.29166666666667	2.64167785644531
3.295	2.52723693847656
3.29833333333334	2.45904922485352
3.30166666666667	2.43425369262696
3.305	2.43806838989258
3.30833333333334	2.46572494506836
3.31166666666667	2.50768661499024
3.315	2.55966186523438
3.31833333333334	2.61354446411133
3.32166666666667	2.66265869140625
3.325	2.70843505859375
3.32833333333334	2.74944305419922
3.33166666666667	2.79855728149414
3.335	2.86102294921875
3.33833333333334	2.93016433715821
3.34166666666667	3.00025939941406
3.345	3.06987762451172
3.34833333333334	3.13854217529297
3.35166666666667	3.19671630859375
3.355	3.23295593261719
3.35833333333334	3.25536727905274
3.36166666666667	3.26204299926758
3.365	3.25822830200196
3.36833333333334	3.24726104736328
3.37166666666667	3.23247909545899
3.375	3.22055816650391
3.37833333333334	3.20672988891602
3.38166666666667	3.20196151733399
3.385	3.20196151733399
3.38833333333334	3.19623947143555
3.39166666666667	3.17764282226563
3.395	3.14426422119141
3.39833333333334	3.09944152832031
3.40166666666667	3.04031372070313
3.405	2.96640396118164
3.40833333333334	2.88534164428711
3.41166666666667	2.80332565307617
3.415	2.72512435913086
3.41833333333334	2.65359878540039
3.42166666666667	2.58922576904297
3.425	2.53438949584961
3.42833333333334	2.48336791992188
3.43166666666667	2.43377685546875
3.435	2.3798942565918
3.43833333333334	2.31742858886719
3.44166666666667	2.24685668945313
3.445	2.16484069824219
3.44833333333334	2.07662582397461
3.45166666666667	1.98602676391602
3.455	1.89733505249024
3.45833333333334	1.81770324707031
3.46166666666667	1.73997879028321
3.465	1.66511535644531
3.46833333333334	1.5869140625
3.47166666666667	1.50680541992188
3.475	1.42335891723633
3.47833333333334	1.33275985717774
3.48166666666667	1.23977661132813
3.485	1.15156173706055
3.48833333333334	1.07479095458985
3.49166666666667	1.01137161254883
3.495	0.961780548095703
3.49833333333334	0.929355621337891
3.50166666666667	0.906944274902344
3.505	0.885486602783203
3.50833333333334	0.861644744873047
3.51166666666667	0.840187072753906
3.515	0.818729400634766
3.51833333333334	0.792980194091797
3.52166666666667	0.775337219238282
3.525	0.777244567871094
3.52833333333334	0.794410705566407
3.53166666666667	0.804901123046875
3.535	0.80108642578125
3.53833333333334	0.789165496826172
3.54166666666667	0.773429870605469
3.545	0.753402709960938
3.54833333333334	0.732898712158203
3.55166666666667	0.720024108886719
3.555	0.7171630859375
3.55833333333334	0.719070434570313
3.56166666666667	0.710487365722657
3.565	0.687122344970703
3.56833333333334	0.646591186523438
3.57166666666667	0.591754913330078
3.575	0.529766082763672
3.57833333333334	0.464439392089844
3.58166666666667	0.409603118896485
3.585	0.366687774658203
3.58833333333334	0.333786010742188
3.59166666666667	0.307083129882813
3.595	0.280857086181641
3.59833333333334	0.250339508056641
3.60166666666667	0.203609466552735
3.605	0.143051147460938
3.60833333333334	0.0753402709960938
3.61166666666667	0.0162124633789063
3.615	-0.0281333923339844
3.61833333333334	-0.057220458984375
3.62166666666667	-0.0743865966796875
3.625	-0.0905990600585938
3.62833333333334	-0.111103057861328
3.63166666666667	-0.143051147460938
3.635	-0.185489654541016
3.63833333333334	-0.227928161621094
3.64166666666667	-0.262737274169922
3.645	-0.28371810913086
3.64833333333334	-0.294208526611328
3.65166666666667	-0.299930572509766
3.655	-0.309467315673828
3.65833333333334	-0.329971313476563
3.66166666666667	-0.360488891601563
3.665	-0.394821166992188
3.66833333333334	-0.418663024902344
3.67166666666667	-0.425815582275391
3.675	-0.414371490478516
3.67833333333334	-0.397205352783203
3.68166666666667	-0.38290023803711
3.685	-0.37527084350586
3.68833333333334	-0.380516052246094
3.69166666666667	-0.394821166992188
3.695	-0.413894653320313
3.69833333333334	-0.420093536376953
3.70166666666667	-0.410556793212891
3.705	-0.393390655517578
3.70833333333334	-0.376224517822266
3.71166666666667	-0.370025634765625
3.715	-0.369071960449219
3.71833333333334	-0.373363494873047
3.72166666666667	-0.37527084350586
3.725	-0.370979309082031
3.72833333333334	-0.354766845703125
3.73166666666667	-0.331878662109375
3.735	-0.31280517578125
3.73833333333334	-0.306129455566406
3.74166666666667	-0.311374664306641
3.745	-0.319004058837891
3.74833333333334	-0.325679779052735
3.75166666666667	-0.327587127685547
3.755	-0.32806396484375
3.75833333333334	-0.319480895996094
3.76166666666667	-0.29897689819336
3.765	-0.268936157226563
3.76833333333334	-0.233173370361328
3.77166666666667	-0.188827514648438
3.775	-0.139713287353516
3.77833333333334	-0.0958442687988281
3.78166666666667	-0.0658035278320313
3.785	-0.0452995300292969
3.78833333333334	-0.0262260437011719
3.79166666666667	-0.00524520874023438
3.795	0.0238418579101563
3.79833333333334	0.0524520874023438
3.80166666666667	0.0786781311035157
3.805	0.0987052917480469
3.80833333333334	0.110626220703125
3.81166666666667	0.117301940917969
3.815	0.121593475341797
3.81833333333334	0.140666961669922
3.82166666666667	0.174999237060547
3.825	0.210762023925781
3.82833333333334	0.242710113525391
3.83166666666667	0.262260437011719
3.835	0.267982482910156
3.83833333333334	0.253677368164063
3.84166666666667	0.228404998779297
3.845	0.203132629394531
3.84833333333334	0.180244445800781
3.85166666666667	0.163555145263672
3.855	0.153064727783203
3.85833333333334	0.149250030517578
3.86166666666667	0.139713287353516
3.865	0.115394592285156
3.86833333333334	0.0815391540527344
3.87166666666667	0.0395774841308594
3.875	-0.00810623168945313
3.87833333333334	-0.0586509704589844
3.88166666666667	-0.0963211059570313
3.885	-0.107765197753906
3.88833333333334	-0.105381011962891
3.89166666666667	-0.101089477539063
3.895	-0.10061264038086
3.89833333333334	-0.105857849121094
3.90166666666667	-0.124454498291016
3.905	-0.159740447998047
3.90833333333334	-0.19979476928711
3.91166666666667	-0.230789184570313
3.915	-0.248908996582031
3.91833333333334	-0.257968902587891
3.92166666666667	-0.262260437011719
3.925	-0.269412994384766
3.92833333333334	-0.286579132080078
3.93166666666667	-0.310420989990235
3.935	-0.339984893798828
3.93833333333334	-0.362873077392578
3.94166666666667	-0.378131866455078
3.945	-0.378131866455078
3.94833333333334	-0.366687774658203
3.95166666666667	-0.351905822753906
3.955	-0.335693359375
3.95833333333334	-0.32806396484375
3.96166666666667	-0.332832336425781
3.965	-0.353336334228516
3.96833333333334	-0.378131866455078
3.97166666666667	-0.401973724365235
3.975	-0.418663024902344
3.97833333333334	-0.431060791015625
3.98166666666667	-0.435829162597656
3.985	-0.439167022705078
3.98833333333334	-0.45013427734375
3.99166666666667	-0.469207763671875
3.995	-0.501632690429688
3.99833333333334	-0.542640686035157
4.00166666666667	-0.592231750488282
4.005	-0.633716583251953
4.00833333333334	-0.659942626953125
4.01166666666667	-0.669002532958985
4.015	-0.670909881591797
4.01833333333334	-0.662803649902344
4.02166666666667	-0.649452209472657
4.025	-0.64229965209961
4.02833333333334	-0.649452209472657
4.03166666666667	-0.673770904541016
4.035	-0.706195831298828
4.03833333333334	-0.746250152587891
4.04166666666667	-0.780105590820313
4.045	-0.803947448730469
4.04833333333334	-0.813961029052735
4.05166666666667	-0.815391540527344
4.055	-0.814437866210938
4.05833333333334	-0.818729400634766
4.06166666666667	-0.831127166748047
4.065	-0.847816467285156
4.06833333333334	-0.867843627929688
4.07166666666667	-0.887870788574219
4.075	-0.905990600585938
4.07833333333334	-0.912666320800781
4.08166666666667	-0.912666320800781
4.085	-0.90932846069336
4.08833333333334	-0.907421112060547
4.09166666666667	-0.904560089111328
4.095	-0.894546508789063
4.09833333333334	-0.883579254150391
4.10166666666667	-0.879287719726563
4.105	-0.885009765625
4.10833333333334	-0.894546508789063
4.11166666666667	-0.905036926269531
4.115	-0.911712646484375
4.11833333333334	-0.913143157958985
4.12166666666667	-0.905990600585938
4.125	-0.89263916015625
4.12833333333334	-0.875949859619141
4.13166666666667	-0.859737396240235
4.135	-0.852584838867188
4.13833333333334	-0.853538513183594
4.14166666666667	-0.853538513183594
4.145	-0.846385955810547
4.14833333333334	-0.829696655273438
4.15166666666667	-0.806808471679688
4.155	-0.776290893554688
4.15833333333334	-0.743389129638672
4.16166666666667	-0.719070434570313
4.165	-0.706195831298828
4.16833333333334	-0.70333480834961
4.17166666666667	-0.703811645507813
4.175	-0.697135925292969
4.17833333333334	-0.677585601806641
4.18166666666667	-0.638484954833985
4.185	-0.590801239013672
4.18833333333334	-0.545978546142578
4.19166666666667	-0.512123107910157
4.195	-0.495433807373047
4.19833333333334	-0.496864318847656
4.20166666666667	-0.510215759277344
4.205	-0.518798828125
4.20833333333334	-0.509262084960938
4.21166666666667	-0.484466552734375
4.215	-0.45156478881836
4.21833333333334	-0.42104721069336
4.22166666666667	-0.398635864257813
4.225	-0.384807586669922
4.22833333333334	-0.376224517822266
4.23166666666667	-0.368595123291016
4.235	-0.364303588867188
4.23833333333334	-0.364303588867188
4.24166666666667	-0.3662109375
4.245	-0.368118286132813
4.24833333333334	-0.380516052246094
4.25166666666667	-0.399589538574219
4.255	-0.418663024902344
4.25833333333334	-0.434398651123047
4.26166666666667	-0.451087951660156
4.265	-0.476837158203125
4.26833333333334	-0.516891479492188
4.27166666666667	-0.576496124267578
4.275	-0.646114349365235
4.27833333333334	-0.718116760253907
4.28166666666667	-0.788211822509766
4.285	-0.861644744873047
4.28833333333334	-0.940322875976563
4.29166666666667	-1.0223388671875
4.295	-1.12342834472656
4.29833333333334	-1.23977661132813
4.30166666666667	-1.36899948120117
4.305	-1.49726867675781
4.30833333333334	-1.62744522094727
4.31166666666667	-1.76095962524414
4.315	-1.89828872680664
4.31833333333334	-2.04849243164063
4.32166666666667	-2.21014022827149
4.325	-2.38513946533203
4.32833333333334	-2.56633758544922
4.33166666666667	-2.75325775146485
4.335	-2.93731689453125
4.33833333333334	-3.12042236328125
4.34166666666667	-3.30781936645508
4.345	-3.51142883300781
4.34833333333334	-3.73315811157227
4.35166666666667	-3.96966934204102
4.355	-4.21237945556641
4.35833333333334	-4.45318222045899
4.36166666666667	-4.68921661376953
4.365	-4.92286682128906
4.36833333333334	-5.15556335449219
4.37166666666667	-5.39255142211914
4.375	-5.63764572143555
4.37833333333334	-5.88607788085938
4.38166666666667	-6.134033203125
4.385	-6.37149810791016
4.38833333333334	-6.60419464111328
4.39166666666667	-6.82783126831055
4.395	-7.03954696655274
4.39833333333334	-7.25030899047852
4.40166666666667	-7.45964050292969
4.405	-7.66086578369141
4.40833333333334	-7.83538818359375
4.41166666666667	-7.98892974853516
4.415	-8.12911987304688
4.41833333333334	-8.25119018554688
4.42166666666667	-8.35275650024414
4.425	-8.42952728271485
4.42833333333334	-8.48007202148438
4.43166666666667	-8.49008560180664
4.435	-8.45861434936524
4.43833333333334	-8.39757919311524
4.44166666666667	-8.31079483032227
4.445	-8.1930160522461
4.44833333333334	-8.04185867309571
4.45166666666667	-7.87019729614258
4.455	-7.67850875854492
4.45833333333334	-7.44771957397461
4.46166666666667	-7.16972351074219
4.465	-6.86120986938477
4.46833333333334	-6.5460205078125
4.47166666666667	-6.22844696044922
4.475	-5.90181350708008
4.47833333333334	-5.56516647338867
4.48166666666667	-5.23233413696289
4.485	-4.90474700927735
4.48833333333334	-4.58383560180664
4.49166666666667	-4.26387786865235
4.495	-3.95917892456055
4.49833333333334	-3.67927551269531
4.50166666666667	-3.42226028442383
4.505	-3.18479537963867
4.50833333333334	-2.95591354370117
4.51166666666667	-2.74419784545899
4.515	-2.54678726196289
4.51833333333334	-2.36892700195313
4.52166666666667	-2.21347808837891
4.525	-2.07805633544922
4.52833333333334	-1.96456909179688
4.53166666666667	-1.861572265625
4.535	-1.77288055419922
4.53833333333334	-1.69658660888672
4.54166666666667	-1.63030624389649
4.545	-1.5711784362793
4.54833333333334	-1.51824951171875
4.55166666666667	-1.47867202758789
4.555	-1.44767761230469
4.55833333333334	-1.41763687133789
4.56166666666667	-1.38902664184571
4.565	-1.36375427246094
4.56833333333334	-1.34897232055664
4.57166666666667	-1.34086608886719
4.575	-1.33466720581055
4.57833333333334	-1.33228302001953
4.58166666666667	-1.33085250854492
4.585	-1.33132934570313
4.58833333333334	-1.32513046264649
4.59166666666667	-1.31702423095703
4.595	-1.30844116210938
4.59833333333334	-1.30271911621094
4.60166666666667	-1.29270553588867
4.605	-1.2807846069336
4.60833333333334	-1.27267837524414
4.61166666666667	-1.27077102661133
4.615	-1.27124786376953
4.61833333333334	-1.26886367797852
4.62166666666667	-1.26934051513672
4.625	-1.27315521240235
4.62833333333334	-1.27983093261719
4.63166666666667	-1.27935409545899
4.635	-1.26981735229492
4.63833333333334	-1.25455856323242
4.64166666666667	-1.24406814575196
4.645	-1.24263763427735
4.64833333333334	-1.24883651733399
4.65166666666667	-1.25646591186524
4.655	-1.26123428344727
4.65833333333334	-1.26934051513672
4.66166666666667	-1.27935409545899
4.665	-1.29413604736328
4.66833333333334	-1.30558013916016
4.67166666666667	-1.31082534790039
4.675	-1.30891799926758
4.67833333333334	-1.29890441894531
4.68166666666667	-1.28698348999024
4.685	-1.27363204956055
4.68833333333334	-1.26457214355469
4.69166666666667	-1.25646591186524
4.695	-1.25646591186524
4.69833333333334	-1.2660026550293
4.70166666666667	-1.27887725830078
4.705	-1.29318237304688
4.70833333333334	-1.29890441894531
4.71166666666667	-1.30319595336914
4.715	-1.30271911621094
4.71833333333334	-1.29365921020508
4.72166666666667	-1.28412246704102
4.725	-1.27267837524414
4.72833333333334	-1.26981735229492
4.73166666666667	-1.27124786376953
4.735	-1.27649307250977
4.73833333333334	-1.28412246704102
4.74166666666667	-1.29079818725586
4.745	-1.29222869873047
4.74833333333334	-1.28841400146485
4.75166666666667	-1.28459930419922
4.755	-1.28841400146485
4.75833333333334	-1.30081176757813
4.76166666666667	-1.31034851074219
4.765	-1.30844116210938
4.76833333333334	-1.29318237304688
4.77166666666667	-1.27935409545899
4.775	-1.27601623535156
4.77833333333334	-1.26886367797852
4.78166666666667	-1.25408172607422
4.785	-1.24073028564453
4.78833333333334	-1.24597549438477
4.79166666666667	-1.26123428344727
4.795	-1.26934051513672
4.79833333333334	-1.27124786376953
4.80166666666667	-1.27220153808594
4.805	-1.28030776977539
4.80833333333334	-1.28650665283203
4.81166666666667	-1.28936767578125
4.815	-1.29175186157227
4.81833333333334	-1.29985809326172
4.82166666666667	-1.3113021850586
4.825	-1.32274627685547
4.82833333333334	-1.32846832275391
4.83166666666667	-1.3275146484375
4.835	-1.32465362548828
4.83833333333334	-1.31940841674805
4.84166666666667	-1.31320953369141
4.845	-1.30033493041992
4.84833333333334	-1.28602981567383
4.85166666666667	-1.27029418945313
4.855	-1.25551223754883
4.85833333333334	-1.24406814575196
4.86166666666667	-1.23882293701172
4.865	-1.24597549438477
4.86833333333334	-1.25551223754883
4.87166666666667	-1.26743316650391
4.875	-1.27410888671875
4.87833333333334	-1.27649307250977
4.88166666666667	-1.27553939819336
4.885	-1.27267837524414
4.88833333333334	-1.27029418945313
4.89166666666667	-1.26504898071289
4.895	-1.25885009765625
4.89833333333334	-1.25360488891602
4.90166666666667	-1.25265121459961
4.905	-1.25169754028321
4.90833333333334	-1.24835968017578
4.91166666666667	-1.24359130859375
4.915	-1.24025344848633
4.91833333333334	-1.24120712280274
4.92166666666667	-1.24788284301758
4.925	-1.25312805175781
4.92833333333334	-1.24883651733399
4.93166666666667	-1.23834609985352
4.935	-1.23167037963867
4.93833333333334	-1.23643875122071
4.94166666666667	-1.24359130859375
4.945	-1.24931335449219
4.94833333333334	-1.25312805175781
4.95166666666667	-1.25789642333985
4.955	-1.26791000366211
4.95833333333334	-1.27363204956055
4.96166666666667	-1.27410888671875
4.965	-1.2664794921875
4.96833333333334	-1.25885009765625
4.97166666666667	-1.25503540039063
4.975	-1.25455856323242
4.97833333333334	-1.25551223754883
4.98166666666667	-1.25885009765625
4.985	-1.27077102661133
4.98833333333334	-1.28459930419922
4.99166666666667	-1.30128860473633
4.995	-1.31416320800781
4.99833333333334	-1.3270378112793
5.00166666666667	-1.33275985717774
5.005	-1.32894515991211
5.00833333333334	-1.32083892822266
5.01166666666667	-1.31702423095703
5.015	-1.31273269653321
5.01833333333334	-1.29985809326172
5.02166666666667	-1.28173828125
5.025	-1.26934051513672
5.02833333333334	-1.26934051513672
5.03166666666667	-1.27315521240235
5.035	-1.27649307250977
5.03833333333334	-1.27553939819336
5.04166666666667	-1.27077102661133
5.045	-1.2655258178711
5.04833333333334	-1.26171112060547
5.05166666666667	-1.26218795776367
5.055	-1.25312805175781
5.05833333333334	-1.23786926269531
5.06166666666667	-1.22547149658203
5.065	-1.22356414794922
5.06833333333334	-1.22833251953125
5.07166666666667	-1.22356414794922
5.075	-1.220703125
5.07833333333334	-1.22976303100586
5.08166666666667	-1.25455856323242
5.085	-1.28030776977539
5.08833333333334	-1.29365921020508
5.09166666666667	-1.29032135009766
5.095	-1.27792358398438
5.09833333333334	-1.26171112060547
5.10166666666667	-1.24549865722656
5.105	-1.23119354248047
5.10833333333334	-1.21736526489258
5.11166666666667	-1.21545791625977
5.115	-1.220703125
5.11833333333334	-1.23023986816406
5.12166666666667	-1.23214721679688
5.125	-1.22690200805664
5.12833333333334	-1.22547149658203
5.13166666666667	-1.22833251953125
5.135	-1.23834609985352
5.13833333333334	-1.24883651733399
5.14166666666667	-1.25169754028321
5.145	-1.24311447143555
5.14833333333334	-1.22880935668946
5.15166666666667	-1.2197494506836
5.155	-1.21259689331055
5.15833333333334	-1.20115280151367
5.16166666666667	-1.1892318725586
5.165	-1.18827819824219
5.16833333333334	-1.19876861572266
5.17166666666667	-1.20782852172852
5.175	-1.21164321899414
5.17833333333334	-1.20306015014649
5.18166666666667	-1.19352340698242
5.185	-1.18541717529297
5.18833333333334	-1.18160247802735
5.19166666666667	-1.17588043212891
5.195	-1.16205215454102
5.19833333333334	-1.15299224853516
5.20166666666667	-1.15394592285156
5.205	-1.16205215454102
5.20833333333334	-1.16395950317383
5.21166666666667	-1.15966796875
5.215	-1.15442276000977
5.21833333333334	-1.1591911315918
5.22166666666667	-1.16777420043946
5.225	-1.17063522338867
5.22833333333334	-1.16252899169922
5.23166666666667	-1.14774703979492
5.235	-1.14107131958008
5.23833333333334	-1.13630294799805
5.24166666666667	-1.13248825073242
5.245	-1.12724304199219
5.24833333333334	-1.12581253051758
5.25166666666667	-1.13868713378906
5.255	-1.15346908569336
5.25833333333334	-1.16395950317383
5.26166666666667	-1.16062164306641
5.265	-1.15442276000977
5.26833333333334	-1.15585327148438
5.27166666666667	-1.15108489990235
5.275	-1.14011764526367
5.27833333333334	-1.129150390625
5.28166666666667	-1.13296508789063
5.285	-1.14250183105469
5.28833333333334	-1.1444091796875
5.29166666666667	-1.14059448242188
5.295	-1.13868713378906
5.29833333333334	-1.14297866821289
5.30166666666667	-1.13868713378906
5.305	-1.12724304199219
5.30833333333334	-1.11103057861328
5.31166666666667	-1.10483169555664
5.315	-1.10673904418946
5.31833333333334	-1.10721588134766
5.32166666666667	-1.10387802124024
5.325	-1.10673904418946
5.32833333333334	-1.12009048461914
5.33166666666667	-1.1286735534668
5.335	-1.11913681030274
5.33833333333334	-1.09910964965821
5.34166666666667	-1.09148025512696
5.345	-1.09052658081055
5.34833333333334	-1.08575820922852
5.35166666666667	-1.08385086059571
5.355	-1.09529495239258
5.35833333333334	-1.12295150756836
5.36166666666667	-1.14059448242188
5.365	-1.14250183105469
5.36833333333334	-1.13821029663086
5.37166666666667	-1.13487243652344
5.375	-1.13534927368164
5.37833333333334	-1.12628936767578
5.38166666666667	-1.1129379272461
5.385	-1.10340118408203
5.38833333333334	-1.10578536987305
5.39166666666667	-1.11675262451172
5.395	-1.12247467041016
5.39833333333334	-1.12199783325196
5.40166666666667	-1.12438201904297
5.405	-1.13248825073242
5.40833333333334	-1.13868713378906
5.41166666666667	-1.13677978515625
5.415	-1.1286735534668
5.41833333333334	-1.1281967163086
5.42166666666667	-1.14154815673828
5.425	-1.1591911315918
5.42833333333334	-1.16872787475586
5.43166666666667	-1.16825103759766
5.435	-1.1749267578125
5.43833333333334	-1.18780136108399
5.44166666666667	-1.19447708129883
5.445	-1.18875503540039
5.44833333333334	-1.18637084960938
5.45166666666667	-1.19543075561524
5.455	-1.20735168457031
5.45833333333334	-1.20973587036133
5.46166666666667	-1.21068954467774
5.465	-1.21927261352539
5.46833333333334	-1.23071670532227
5.47166666666667	-1.23691558837891
5.475	-1.23739242553711
5.47833333333334	-1.24025344848633
5.48166666666667	-1.24502182006836
5.485	-1.2502670288086
5.48833333333334	-1.24740600585938
5.49166666666667	-1.23977661132813
5.495	-1.23357772827149
5.49833333333334	-1.2354850769043
5.50166666666667	-1.23739242553711
5.505	-1.23357772827149
5.50833333333334	-1.23262405395508
5.51166666666667	-1.24549865722656
5.515	-1.26838684082031
5.51833333333334	-1.28841400146485
5.52166666666667	-1.29938125610352
5.525	-1.30558013916016
5.52833333333334	-1.31559371948242
5.53166666666667	-1.32989883422852
5.535	-1.34706497192383
5.53833333333334	-1.36137008666992
5.54166666666667	-1.37090682983399
5.545	-1.38092041015625
5.54833333333334	-1.39045715332031
5.55166666666667	-1.39904022216797
5.555	-1.39760971069336
5.55833333333334	-1.3880729675293
5.56166666666667	-1.38044357299805
5.565	-1.37758255004883
5.56833333333334	-1.37996673583985
5.57166666666667	-1.38092041015625
5.575	-1.38092041015625
5.57833333333334	-1.38044357299805
5.58166666666667	-1.37662887573242
5.585	-1.3728141784668
5.58833333333334	-1.36756896972656
5.59166666666667	-1.35898590087891
5.595	-1.35135650634766
5.59833333333334	-1.34515762329102
5.60166666666667	-1.3422966003418
5.605	-1.33991241455078
5.60833333333334	-1.33752822875977
5.61166666666667	-1.33943557739258
5.615	-1.33848190307617
5.61833333333334	-1.33609771728516
5.62166666666667	-1.33562088012696
5.625	-1.33895874023438
5.62833333333334	-1.3427734375
5.63166666666667	-1.33419036865235
5.635	-1.32274627685547
5.63833333333334	-1.31416320800781
5.64166666666667	-1.30605697631836
5.645	-1.29413604736328
5.64833333333334	-1.27935409545899
5.65166666666667	-1.27506256103516
5.655	-1.27601623535156
5.65833333333334	-1.27410888671875
5.66166666666667	-1.26409530639649
5.665	-1.25408172607422
5.66833333333334	-1.24645233154297
5.67166666666667	-1.23643875122071
5.675	-1.22594833374024
5.67833333333334	-1.21498107910156
5.68166666666667	-1.20925903320313
5.685	-1.20067596435547
5.68833333333334	-1.19400024414063
5.69166666666667	-1.18684768676758
5.695	-1.18112564086914
5.69833333333334	-1.17254257202149
5.70166666666667	-1.16252899169922
5.705	-1.15156173706055
5.70833333333334	-1.13821029663086
5.71166666666667	-1.12390518188477
5.715	-1.10816955566406
5.71833333333334	-1.09481811523438
5.72166666666667	-1.07812881469727
5.725	-1.06143951416016
5.72833333333334	-1.04427337646485
5.73166666666667	-1.03330612182617
5.735	-1.02806091308594
5.73833333333334	-1.02567672729492
5.74166666666667	-1.02090835571289
5.745	-1.01518630981446
5.74833333333334	-1.00803375244141
5.75166666666667	-0.994682312011719
5.755	-0.977516174316406
5.75833333333334	-0.96273422241211
5.76166666666667	-0.94747543334961
5.765	-0.927925109863281
5.76833333333334	-0.904560089111328
5.77166666666667	-0.882148742675781
5.775	-0.867366790771485
5.77833333333334	-0.858306884765625
5.78166666666667	-0.856876373291016
5.785	-0.8544921875
5.78833333333334	-0.844478607177735
5.79166666666667	-0.829696655273438
5.795	-0.813961029052735
5.79833333333334	-0.799179077148438
5.80166666666667	-0.784873962402344
5.805	-0.770092010498047
5.80833333333334	-0.757217407226563
5.81166666666667	-0.742435455322266
5.815	-0.727176666259766
5.81833333333334	-0.717639923095703
5.82166666666667	-0.713825225830078
5.825	-0.715732574462891
5.82833333333334	-0.7171630859375
5.83166666666667	-0.715732574462891
5.835	-0.706195831298828
5.83833333333334	-0.689029693603516
5.84166666666667	-0.674724578857422
5.845	-0.668048858642578
5.84833333333334	-0.664234161376953
5.85166666666667	-0.653266906738282
5.855	-0.636100769042969
5.85833333333334	-0.619888305664063
5.86166666666667	-0.607013702392578
5.865	-0.601291656494141
5.86833333333334	-0.59652328491211
5.87166666666667	-0.588417053222657
5.875	-0.576972961425782
5.87833333333334	-0.565052032470703
5.88166666666667	-0.556468963623047
5.885	-0.547885894775391
5.88833333333334	-0.542640686035157
5.89166666666667	-0.54311752319336
5.895	-0.545501708984375
5.89833333333334	-0.542163848876953
5.90166666666667	-0.529289245605469
5.905	-0.51116943359375
5.90833333333334	-0.494956970214844
5.91166666666667	-0.487327575683594
5.915	-0.482559204101563
5.91833333333334	-0.471115112304688
5.92166666666667	-0.457763671875
5.925	-0.450611114501953
5.92833333333334	-0.453472137451172
5.93166666666667	-0.452041625976563
5.935	-0.444412231445313
5.93833333333334	-0.437736511230469
5.94166666666667	-0.430583953857422
5.945	-0.42104721069336
5.94833333333334	-0.410079956054688
5.95166666666667	-0.40578842163086
5.955	-0.403881072998047
5.95833333333334	-0.396251678466797
5.96166666666667	-0.380992889404297
5.965	-0.363349914550781
5.96833333333334	-0.340938568115235
5.97166666666667	-0.323772430419922
5.975	-0.315666198730469
5.97833333333334	-0.32186508178711
5.98166666666667	-0.329017639160156
5.985	-0.328540802001953
5.98833333333334	-0.317573547363281
5.99166666666667	-0.30517578125
5.995	-0.297069549560547
5.99833333333334	-0.295639038085938
6.00166666666667	-0.301361083984375
6.005	-0.308036804199219
6.00833333333334	-0.31280517578125
6.01166666666667	-0.299930572509766
6.015	-0.275135040283203
6.01833333333334	-0.247955322265625
6.02166666666667	-0.234603881835938
6.025	-0.23651123046875
6.02833333333334	-0.244617462158203
6.03166666666667	-0.25320053100586
6.035	-0.255584716796875
6.03833333333334	-0.249385833740235
6.04166666666667	-0.236988067626953
6.045	-0.223636627197266
6.04833333333334	-0.208377838134766
6.05166666666667	-0.193595886230469
6.055	-0.177860260009766
6.05833333333334	-0.164985656738281
6.06166666666667	-0.154495239257813
6.065	-0.143051147460938
6.06833333333334	-0.132083892822266
6.07166666666667	-0.122547149658203
6.075	-0.119686126708985
6.07833333333334	-0.12350082397461
6.08166666666667	-0.127315521240235
6.085	-0.127792358398438
6.08833333333334	-0.124931335449219
6.09166666666667	-0.12350082397461
6.095	-0.121593475341797
6.09833333333334	-0.115394592285156
6.10166666666667	-0.105857849121094
6.105	-0.0944137573242188
6.10833333333334	-0.087738037109375
6.11166666666667	-0.0796318054199219
6.115	-0.0672340393066407
6.11833333333334	-0.0505447387695313
6.12166666666667	-0.0333786010742188
6.125	-0.0219345092773438
6.12833333333334	-0.00762939453125
6.13166666666667	0.0095367431640625
6.135	0.0281333923339844
6.13833333333334	0.03814697265625
6.14166666666667	0.0386238098144531
6.145	0.03814697265625
6.14833333333334	0.0391006469726563
6.15166666666667	0.0391006469726563
6.155	0.0329017639160156
6.15833333333334	0.0281333923339844
6.16166666666667	0.0314712524414063
6.165	0.041961669921875
6.16833333333334	0.0557899475097657
6.17166666666667	0.0715255737304688
6.175	0.0824928283691406
6.17833333333334	0.0901222229003906
6.18166666666667	0.0977516174316406
6.185	0.109672546386719
6.18833333333334	0.1220703125
6.19166666666667	0.130176544189453
6.195	0.135898590087891
6.19833333333334	0.140190124511719
6.20166666666667	0.146865844726563
6.205	0.154972076416016
6.20833333333334	0.153541564941406
6.21166666666667	0.142574310302735
6.215	0.130653381347656
6.21833333333334	0.132560729980469
6.22166666666667	0.149726867675781
6.225	0.163555145263672
6.22833333333334	0.168800354003906
6.23166666666667	0.1678466796875
6.235	0.169754028320313
6.23833333333334	0.174999237060547
6.24166666666667	0.173568725585938
6.245	0.166416168212891
6.24833333333334	0.164985656738281
6.25166666666667	0.173568725585938
6.255	0.18453598022461
6.25833333333334	0.188827514648438
6.26166666666667	0.19073486328125
6.265	0.199317932128906
6.26833333333334	0.212669372558594
6.27166666666667	0.225067138671875
6.275	0.233650207519531
6.27833333333334	0.23651123046875
6.28166666666667	0.234603881835938
6.285	0.232219696044922
6.28833333333334	0.23651123046875
6.29166666666667	0.247478485107422
6.295	0.257015228271485
6.29833333333334	0.267982482910156
6.30166666666667	0.280380249023438
6.305	0.294685363769531
6.30833333333334	0.301837921142578
6.31166666666667	0.298023223876953
6.315	0.288009643554688
6.31833333333334	0.277042388916016
6.32166666666667	0.271320343017578
6.325	0.270843505859375
6.32833333333334	0.274181365966797
6.33166666666667	0.280380249023438
6.335	0.291824340820313
6.33833333333334	0.309944152832031
6.34166666666667	0.330924987792969
6.345	0.342369079589844
6.34833333333334	0.340938568115235
6.35166666666667	0.332832336425781
6.355	0.331401824951172
6.35833333333334	0.338554382324219
6.36166666666667	0.345230102539063
6.365	0.347614288330078
6.36833333333334	0.352859497070313
6.37166666666667	0.365257263183594
6.375	0.376701354980469
6.37833333333334	0.378131866455078
6.38166666666667	0.375747680664063
6.385	0.380992889404297
6.38833333333334	0.38909912109375
6.39166666666667	0.387668609619141
6.395	0.374317169189453
6.39833333333334	0.360488891601563
6.40166666666667	0.354290008544922
6.405	0.347137451171875
6.40833333333334	0.331878662109375
6.41166666666667	0.320911407470703
6.415	0.323772430419922
6.41833333333334	0.330448150634766
6.42166666666667	0.327587127685547
6.425	0.321388244628906
6.42833333333334	0.333786010742188
6.43166666666667	0.350475311279297
6.435	0.35858154296875
6.43833333333334	0.35858154296875
6.44166666666667	0.367164611816406
6.445	0.386714935302735
6.44833333333334	0.397682189941406
6.45166666666667	0.39815902709961
6.455	0.396251678466797
6.45833333333334	0.403881072998047
6.46166666666667	0.410556793212891
6.465	0.403881072998047
6.46833333333334	0.385284423828125
6.47166666666667	0.364303588867188
6.475	0.3509521484375
6.47833333333334	0.338077545166016
6.48166666666667	0.323772430419922
6.485	0.310420989990235
6.48833333333334	0.309944152832031
6.49166666666667	0.325202941894531
6.495	0.339031219482422
6.49833333333334	0.343799591064453
6.50166666666667	0.339031219482422
6.505	0.335693359375
6.50833333333334	0.336647033691406
6.51166666666667	0.343799591064453
6.515	0.350475311279297
6.51833333333334	0.353336334228516
6.52166666666667	0.355720520019531
6.525	0.3662109375
6.52833333333334	0.37384033203125
6.53166666666667	0.366687774658203
6.535	0.349521636962891
6.53833333333334	0.341892242431641
6.54166666666667	0.345230102539063
6.545	0.345706939697266
6.54833333333334	0.345230102539063
6.55166666666667	0.347614288330078
6.555	0.365257263183594
6.55833333333334	0.386238098144531
6.56166666666667	0.401973724365235
6.565	0.403404235839844
6.56833333333334	0.396251678466797
6.57166666666667	0.392436981201172
6.575	0.388145446777344
6.57833333333334	0.380039215087891
6.58166666666667	0.364780426025391
6.585	0.35238265991211
6.58833333333334	0.349998474121094
6.59166666666667	0.351428985595703
6.595	0.3509521484375
6.59833333333334	0.344276428222656
6.60166666666667	0.339984893798828
6.605	0.345230102539063
6.60833333333334	0.351428985595703
6.61166666666667	0.349998474121094
6.615	0.335216522216797
6.61833333333334	0.330924987792969
6.62166666666667	0.341892242431641
6.625	0.356197357177735
6.62833333333334	0.35858154296875
6.63166666666667	0.360488891601563
6.635	0.377178192138672
6.63833333333334	0.38909912109375
6.64166666666667	0.387191772460938
6.645	0.373363494873047
6.64833333333334	0.374317169189453
6.65166666666667	0.388145446777344
6.655	0.395774841308594
6.65833333333334	0.396251678466797
6.66166666666667	0.394344329833985
6.665	0.39815902709961
[truncated: 1,008 more rows]
