# Supplementary material for: Phase-Specific Parameter Estimation in Chiral HPLC Using 1‑Site, 2‑Site Stochastic Models, and Unified Equation Approach
Source: Anal Chem. 2026 Apr 29;98(18):13925–39. doi: 10.1021/acs.analchem.6c01634 (PMC13177292; doi:10.1021/acs.analchem.6c01634)
Supplement: Supplementary file 2 [file ac6c01634_si_002.zip › SupportingInformation/03_data_allEluents/LORA_ACN_CELL2_07_10.CSV]

0.00283333333333334	-0.10061264038086
0.00616666666666667	-0.0996589660644531
0.0095	-0.104427337646485
0.0128333333333334	-0.1068115234375
0.0161666666666667	-0.107765197753906
0.0195	-0.107765197753906
0.0228333333333334	-0.110149383544922
0.0261666666666667	-0.116825103759766
0.0295	-0.1220703125
0.0328333333333334	-0.128269195556641
0.0361666666666667	-0.132083892822266
0.0395	-0.139713287353516
0.0428333333333334	-0.143051147460938
0.0461666666666667	-0.139713287353516
0.0495	-0.12969970703125
0.0528333333333334	-0.121116638183594
0.0561666666666667	-0.115394592285156
0.0595	-0.110149383544922
0.0628333333333334	-0.108718872070313
0.0661666666666667	-0.10824203491211
0.0695	-0.115394592285156
0.0728333333333334	-0.125408172607422
0.0761666666666667	-0.138282775878906
0.0795	-0.146865844726563
0.0828333333333334	-0.148773193359375
0.0861666666666667	-0.147819519042969
0.0895	-0.143527984619141
0.0928333333333334	-0.141620635986328
0.0961666666666667	-0.137805938720703
0.0995	-0.136852264404297
0.102833333333334	-0.143051147460938
0.106166666666667	-0.154495239257813
0.1095	-0.164031982421875
0.112833333333334	-0.161170959472656
0.116166666666667	-0.152111053466797
0.1195	-0.140190124511719
0.122833333333334	-0.128746032714844
0.126166666666667	-0.11587142944336
0.1295	-0.10824203491211
0.132833333333334	-0.1068115234375
0.136166666666667	-0.109672546386719
0.1395	-0.116825103759766
0.142833333333334	-0.125885009765625
0.146166666666667	-0.132560729980469
0.1495	-0.136375427246094
0.152833333333334	-0.145912170410156
0.156166666666667	-0.154495239257813
0.1595	-0.157833099365235
0.162833333333334	-0.154495239257813
0.166166666666667	-0.153064727783203
0.1695	-0.151634216308594
0.172833333333334	-0.145912170410156
0.176166666666667	-0.139713287353516
0.1795	-0.13875961303711
0.182833333333334	-0.139713287353516
0.186166666666667	-0.136375427246094
0.1895	-0.133514404296875
0.192833333333334	-0.134468078613281
0.196166666666667	-0.139236450195313
0.1995	-0.142097473144531
0.202833333333334	-0.143527984619141
0.206166666666667	-0.147342681884766
0.2095	-0.152111053466797
0.212833333333334	-0.152587890625
0.216166666666667	-0.147819519042969
0.2195	-0.144481658935547
0.222833333333334	-0.14638900756836
0.226166666666667	-0.153064727783203
0.2295	-0.158309936523438
0.232833333333334	-0.16021728515625
0.236166666666667	-0.157833099365235
0.2395	-0.15401840209961
0.242833333333334	-0.148773193359375
0.246166666666667	-0.139713287353516
0.2495	-0.130653381347656
0.252833333333334	-0.126838684082031
0.256166666666667	-0.133514404296875
0.2595	-0.140190124511719
0.262833333333334	-0.149250030517578
0.266166666666667	-0.153064727783203
0.2695	-0.156879425048828
0.272833333333334	-0.156402587890625
0.276166666666667	-0.154495239257813
0.2795	-0.151157379150391
0.282833333333334	-0.142097473144531
0.286166666666667	-0.133037567138672
0.2895	-0.126361846923828
0.292833333333334	-0.125408172607422
0.296166666666667	-0.12350082397461
0.2995	-0.12350082397461
0.302833333333334	-0.12350082397461
0.306166666666667	-0.126361846923828
0.3095	-0.128269195556641
0.312833333333334	-0.13113021850586
0.316166666666667	-0.133514404296875
0.3195	-0.140666961669922
0.322833333333334	-0.151157379150391
0.326166666666667	-0.162601470947266
0.3295	-0.169754028320313
0.332833333333334	-0.175952911376953
0.336166666666667	-0.180721282958985
0.3395	-0.181198120117188
0.342833333333334	-0.17547607421875
0.346166666666667	-0.168323516845703
0.3495	-0.160694122314453
0.352833333333334	-0.149250030517578
0.356166666666667	-0.134944915771485
0.3595	-0.124454498291016
0.362833333333334	-0.121593475341797
0.366166666666667	-0.1220703125
0.3695	-0.127792358398438
0.372833333333334	-0.133991241455078
0.376166666666667	-0.140190124511719
0.3795	-0.139713287353516
0.382833333333334	-0.136852264404297
0.386166666666667	-0.136375427246094
0.3895	-0.135898590087891
0.392833333333334	-0.135898590087891
0.396166666666667	-0.133037567138672
0.3995	-0.133991241455078
0.402833333333334	-0.136375427246094
0.406166666666667	-0.135898590087891
0.4095	-0.128746032714844
0.412833333333334	-0.122547149658203
0.416166666666667	-0.12350082397461
0.4195	-0.132083892822266
0.422833333333334	-0.1373291015625
0.426166666666667	-0.13875961303711
0.4295	-0.142097473144531
0.432833333333334	-0.145435333251953
0.436166666666667	-0.142574310302735
0.4395	-0.134944915771485
0.442833333333334	-0.133037567138672
0.446166666666667	-0.133514404296875
0.4495	-0.135898590087891
0.452833333333334	-0.140190124511719
0.456166666666667	-0.151157379150391
0.4595	-0.158786773681641
0.462833333333334	-0.16021728515625
0.466166666666667	-0.163555145263672
0.4695	-0.16927719116211
0.472833333333334	-0.171661376953125
0.476166666666667	-0.168323516845703
0.4795	-0.165939331054688
0.482833333333334	-0.165462493896485
0.486166666666667	-0.162601470947266
0.4895	-0.16021728515625
0.492833333333334	-0.16021728515625
0.496166666666667	-0.159740447998047
0.4995	-0.151634216308594
0.502833333333334	-0.13875961303711
0.506166666666667	-0.129222869873047
0.5095	-0.125408172607422
0.512833333333334	-0.126361846923828
0.516166666666667	-0.133991241455078
0.5195	-0.148773193359375
0.522833333333334	-0.163078308105469
0.526166666666667	-0.170230865478516
0.5295	-0.167369842529297
0.532833333333334	-0.160694122314453
0.536166666666667	-0.153541564941406
0.5395	-0.15401840209961
0.542833333333334	-0.16021728515625
0.546166666666667	-0.166416168212891
0.5495	-0.16927719116211
0.552833333333334	-0.16927719116211
0.556166666666667	-0.17547607421875
0.5595	-0.175952911376953
0.562833333333334	-0.171184539794922
0.566166666666667	-0.168800354003906
0.5695	-0.171184539794922
0.572833333333334	-0.170707702636719
0.576166666666667	-0.158786773681641
0.5795	-0.150203704833985
0.582833333333334	-0.147819519042969
0.586166666666667	-0.146865844726563
0.5895	-0.149250030517578
0.592833333333334	-0.158309936523438
0.596166666666667	-0.168323516845703
0.5995	-0.167369842529297
0.602833333333334	-0.159740447998047
0.606166666666667	-0.157833099365235
0.6095	-0.154972076416016
0.612833333333334	-0.147342681884766
0.616166666666667	-0.132560729980469
0.6195	-0.124931335449219
0.622833333333334	-0.123977661132813
0.626166666666667	-0.120639801025391
0.6295	-0.117301940917969
0.632833333333334	-0.117778778076172
0.636166666666667	-0.125885009765625
0.6395	-0.136375427246094
0.642833333333334	-0.145435333251953
0.646166666666667	-0.156402587890625
0.6495	-0.164508819580078
0.652833333333334	-0.162124633789063
0.656166666666667	-0.158786773681641
0.6595	-0.157833099365235
0.662833333333334	-0.159263610839844
0.666166666666667	-0.151157379150391
0.6695	-0.143051147460938
0.672833333333334	-0.141143798828125
0.676166666666667	-0.143051147460938
0.6795	-0.138282775878906
0.682833333333334	-0.132083892822266
0.686166666666667	-0.135898590087891
0.6895	-0.144481658935547
0.692833333333334	-0.154972076416016
0.696166666666667	-0.158309936523438
0.6995	-0.159740447998047
0.702833333333334	-0.154972076416016
0.706166666666667	-0.146865844726563
0.7095	-0.138282775878906
0.712833333333334	-0.132083892822266
0.716166666666667	-0.134468078613281
0.7195	-0.143527984619141
0.722833333333334	-0.156879425048828
0.726166666666667	-0.166893005371094
0.7295	-0.168800354003906
0.732833333333334	-0.16021728515625
0.736166666666667	-0.146865844726563
0.7395	-0.13113021850586
0.742833333333334	-0.118255615234375
0.746166666666667	-0.113010406494141
0.7495	-0.118732452392578
0.752833333333334	-0.134944915771485
0.756166666666667	-0.147819519042969
0.7595	-0.155448913574219
0.762833333333334	-0.158786773681641
0.766166666666667	-0.161170959472656
0.7695	-0.158786773681641
0.772833333333334	-0.154495239257813
0.776166666666667	-0.151634216308594
0.7795	-0.149726867675781
0.782833333333334	-0.14638900756836
0.786166666666667	-0.141620635986328
0.7895	-0.140190124511719
0.792833333333334	-0.138282775878906
0.796166666666667	-0.1373291015625
0.7995	-0.136852264404297
0.802833333333334	-0.133514404296875
0.806166666666667	-0.125408172607422
0.8095	-0.110149383544922
0.812833333333334	-0.0963211059570313
0.816166666666667	-0.0848770141601563
0.8195	-0.0791549682617188
0.822833333333334	-0.0782012939453125
0.826166666666667	-0.0805854797363281
0.8295	-0.0844001770019531
0.832833333333334	-0.0848770141601563
0.836166666666667	-0.0872611999511719
0.8395	-0.091552734375
0.842833333333334	-0.101089477539063
0.846166666666667	-0.113010406494141
0.8495	-0.124454498291016
0.852833333333334	-0.133037567138672
0.856166666666667	-0.134468078613281
0.8595	-0.133037567138672
0.862833333333334	-0.129222869873047
0.866166666666667	-0.12350082397461
0.8695	-0.119209289550781
0.872833333333334	-0.113964080810547
0.876166666666667	-0.112533569335938
0.8795	-0.113010406494141
0.882833333333334	-0.115394592285156
0.886166666666667	-0.119209289550781
0.8895	-0.124931335449219
0.892833333333334	-0.135898590087891
0.896166666666667	-0.140666961669922
0.8995	-0.136852264404297
0.902833333333334	-0.123023986816406
0.906166666666667	-0.107288360595703
0.9095	-0.0934600830078125
0.912833333333334	-0.0824928283691406
0.916166666666667	-0.0777244567871094
0.9195	-0.0782012939453125
0.922833333333334	-0.0858306884765625
0.926166666666667	-0.0958442687988281
0.9295	-0.102043151855469
0.932833333333334	-0.101089477539063
0.936166666666667	-0.0958442687988281
0.9395	-0.0920295715332031
0.942833333333334	-0.0905990600585938
0.946166666666667	-0.0896453857421875
0.9495	-0.0858306884765625
0.952833333333334	-0.0815391540527344
0.956166666666667	-0.0777244567871094
0.9595	-0.0753402709960938
0.962833333333334	-0.0777244567871094
0.966166666666667	-0.0829696655273438
0.9695	-0.0901222229003906
0.972833333333334	-0.0967979431152344
0.976166666666667	-0.107765197753906
0.9795	-0.11444091796875
0.982833333333334	-0.112056732177735
0.986166666666667	-0.09918212890625
0.9895	-0.0872611999511719
0.992833333333334	-0.0824928283691406
0.996166666666667	-0.0824928283691406
0.9995	-0.08392333984375
1.00283333333334	-0.0867843627929688
1.00616666666667	-0.0920295715332031
1.0095	-0.102996826171875
1.01283333333334	-0.11444091796875
1.01616666666667	-0.11587142944336
1.0195	-0.1068115234375
1.02283333333334	-0.0958442687988281
1.02616666666667	-0.0891685485839844
1.0295	-0.0848770141601563
1.03283333333334	-0.0796318054199219
1.03616666666667	-0.0805854797363281
1.0395	-0.0896453857421875
1.04283333333334	-0.0996589660644531
1.04616666666667	-0.100135803222656
1.0495	-0.0925064086914063
1.05283333333334	-0.0858306884765625
1.05616666666667	-0.0805854797363281
1.0595	-0.0743865966796875
1.06283333333334	-0.0662803649902344
1.06616666666667	-0.0658035278320313
1.0695	-0.0739097595214844
1.07283333333334	-0.0863075256347656
1.07616666666667	-0.0967979431152344
1.0795	-0.113964080810547
1.08283333333334	-0.133991241455078
1.08616666666667	-0.147819519042969
1.0895	-0.151634216308594
1.09283333333334	-0.147819519042969
1.09616666666667	-0.142574310302735
1.0995	-0.128746032714844
1.10283333333334	-0.115394592285156
1.10616666666667	-0.108718872070313
1.1095	-0.103473663330078
1.11283333333334	-0.0948905944824219
1.11616666666667	-0.0858306884765625
1.1195	-0.08392333984375
1.12283333333334	-0.0853538513183594
1.12616666666667	-0.0848770141601563
1.1295	-0.0872611999511719
1.13283333333334	-0.0929832458496094
1.13616666666667	-0.102043151855469
1.1395	-0.106334686279297
1.14283333333334	-0.110626220703125
1.14616666666667	-0.115394592285156
1.1495	-0.118732452392578
1.15283333333334	-0.119209289550781
1.15616666666667	-0.117301940917969
1.1595	-0.115394592285156
1.16283333333334	-0.111103057861328
1.16616666666667	-0.103473663330078
1.1695	-0.09918212890625
1.17283333333334	-0.102996826171875
1.17616666666667	-0.110626220703125
1.1795	-0.117778778076172
1.18283333333334	-0.123023986816406
1.18616666666667	-0.132083892822266
1.1895	-0.145435333251953
1.19283333333334	-0.156879425048828
1.19616666666667	-0.164031982421875
1.1995	-0.167369842529297
1.20283333333334	-0.168323516845703
1.20616666666667	-0.165462493896485
1.2095	-0.151157379150391
1.21283333333334	-0.133991241455078
1.21616666666667	-0.118255615234375
1.2195	-0.11444091796875
1.22283333333334	-0.11587142944336
1.22616666666667	-0.115394592285156
1.2295	-0.11444091796875
1.23283333333334	-0.109672546386719
1.23616666666667	-0.105857849121094
1.2395	-0.09918212890625
1.24283333333334	-0.0925064086914063
1.24616666666667	-0.087738037109375
1.2495	-0.0891685485839844
1.25283333333334	-0.095367431640625
1.25616666666667	-0.101566314697266
1.2595	-0.100135803222656
1.26283333333334	-0.0939369201660156
1.26616666666667	-0.0848770141601563
1.2695	-0.0758171081542969
1.27283333333334	-0.0681877136230469
1.27616666666667	-0.0619888305664063
1.2795	-0.0591278076171875
1.28283333333334	-0.0586509704589844
1.28616666666667	-0.064849853515625
1.2895	-0.0762939453125
1.29283333333334	-0.0901222229003906
1.29616666666667	-0.102519989013672
1.2995	-0.112056732177735
1.30283333333334	-0.121593475341797
1.30616666666667	-0.12350082397461
1.3095	-0.113487243652344
1.31283333333334	-0.0972747802734375
1.31616666666667	-0.0796318054199219
1.3195	-0.0743865966796875
1.32283333333334	-0.0758171081542969
1.32616666666667	-0.0863075256347656
1.3295	-0.0996589660644531
1.33283333333334	-0.111579895019531
1.33616666666667	-0.122547149658203
1.3395	-0.122547149658203
1.34283333333334	-0.114917755126953
1.34616666666667	-0.102043151855469
1.3495	-0.0910758972167969
1.35283333333334	-0.0872611999511719
1.35616666666667	-0.0882148742675781
1.3595	-0.0929832458496094
1.36283333333334	-0.0963211059570313
1.36616666666667	-0.0958442687988281
1.3695	-0.0891685485839844
1.37283333333334	-0.0748634338378907
1.37616666666667	-0.0519752502441407
1.3795	-0.0257492065429688
1.38283333333334	-0.000476837158203125
1.38616666666667	0.0214576721191406
1.3895	0.0386238098144531
1.39283333333334	0.05340576171875
1.39616666666667	0.0677108764648438
1.3995	0.0853538513183594
1.40283333333334	0.0972747802734375
1.40616666666667	0.102519989013672
1.4095	0.0977516174316406
1.41283333333334	0.0905990600585938
1.41616666666667	0.0791549682617188
1.4195	0.0638961791992188
1.42283333333334	0.0481605529785156
1.42616666666667	0.0314712524414063
1.4295	0.019073486328125
1.43283333333334	0.00619888305664063
1.43616666666667	-0.00524520874023438
1.4395	-0.0133514404296875
1.44283333333334	-0.019073486328125
1.44616666666667	-0.02288818359375
1.4495	-0.0286102294921875
1.45283333333334	-0.0338554382324219
1.45616666666667	-0.041961669921875
1.4595	-0.0581741333007813
1.46283333333334	-0.0767707824707032
1.46616666666667	-0.0929832458496094
1.4695	-0.101089477539063
1.47283333333334	-0.105857849121094
1.47616666666667	-0.104427337646485
1.4795	-0.0977516174316406
1.48283333333334	-0.0872611999511719
1.48616666666667	-0.0753402709960938
1.4895	-0.0605583190917969
1.49283333333334	-0.0476837158203125
1.49616666666667	-0.041961669921875
1.4995	-0.0457763671875
1.50283333333334	-0.0514984130859375
1.50616666666667	-0.0581741333007813
1.5095	-0.0662803649902344
1.51283333333334	-0.0748634338378907
1.51616666666667	-0.0824928283691406
1.5195	-0.0824928283691406
1.52283333333334	-0.0805854797363281
1.52616666666667	-0.0772476196289063
1.5295	-0.0786781311035157
1.53283333333334	-0.0844001770019531
1.53616666666667	-0.0896453857421875
1.5395	-0.0948905944824219
1.54283333333334	-0.10061264038086
1.54616666666667	-0.104904174804688
1.5495	-0.101566314697266
1.55283333333334	-0.0910758972167969
1.55616666666667	-0.0791549682617188
1.5595	-0.06866455078125
1.56283333333334	-0.0605583190917969
1.56616666666667	-0.0548362731933594
1.5695	-0.0543594360351563
1.57283333333334	-0.0567436218261719
1.57616666666667	-0.06103515625
1.5795	-0.0653266906738282
1.58283333333334	-0.0705718994140625
1.58616666666667	-0.0748634338378907
1.5895	-0.0748634338378907
1.59283333333334	-0.072479248046875
1.59616666666667	-0.0696182250976563
1.5995	-0.0681877136230469
1.60283333333334	-0.064849853515625
1.60616666666667	-0.0605583190917969
1.6095	-0.0600814819335938
1.61283333333334	-0.0672340393066407
1.61616666666667	-0.0758171081542969
1.6195	-0.0786781311035157
1.62283333333334	-0.0743865966796875
1.62616666666667	-0.0705718994140625
1.6295	-0.0739097595214844
1.63283333333334	-0.0782012939453125
1.63616666666667	-0.0820159912109375
1.6395	-0.0834465026855469
1.64283333333334	-0.0848770141601563
1.64616666666667	-0.08392333984375
1.6495	-0.0844001770019531
1.65283333333334	-0.0858306884765625
1.65616666666667	-0.087738037109375
1.6595	-0.0886917114257813
1.66283333333334	-0.0905990600585938
1.66616666666667	-0.0977516174316406
1.6695	-0.10061264038086
1.67283333333334	-0.0977516174316406
1.67616666666667	-0.087738037109375
1.6795	-0.0848770141601563
1.68283333333334	-0.091552734375
1.68616666666667	-0.10061264038086
1.6895	-0.101089477539063
1.69283333333334	-0.0963211059570313
1.69616666666667	-0.0972747802734375
1.6995	-0.102996826171875
1.70283333333334	-0.103473663330078
1.70616666666667	-0.0996589660644531
1.7095	-0.101089477539063
1.71283333333334	-0.110626220703125
1.71616666666667	-0.121593475341797
1.7195	-0.1220703125
1.72283333333334	-0.113487243652344
1.72616666666667	-0.102519989013672
1.7295	-0.0958442687988281
1.73283333333334	-0.0896453857421875
1.73616666666667	-0.0805854797363281
1.7395	-0.0762939453125
1.74283333333334	-0.0829696655273438
1.74616666666667	-0.0934600830078125
1.7495	-0.102043151855469
1.75283333333334	-0.105857849121094
1.75616666666667	-0.110149383544922
1.7595	-0.112056732177735
1.76283333333334	-0.113010406494141
1.76616666666667	-0.111579895019531
1.7695	-0.105857849121094
1.77283333333334	-0.0977516174316406
1.77616666666667	-0.0901222229003906
1.7795	-0.087738037109375
1.78283333333334	-0.08392333984375
1.78616666666667	-0.0805854797363281
1.7895	-0.0777244567871094
1.79283333333334	-0.0796318054199219
1.79616666666667	-0.0820159912109375
1.7995	-0.0805854797363281
1.80283333333334	-0.0767707824707032
1.80616666666667	-0.0729560852050782
1.8095	-0.0758171081542969
1.81283333333334	-0.0786781311035157
1.81616666666667	-0.0805854797363281
1.8195	-0.0872611999511719
1.82283333333334	-0.10061264038086
1.82616666666667	-0.112533569335938
1.8295	-0.113964080810547
1.83283333333334	-0.109672546386719
1.83616666666667	-0.10824203491211
1.8395	-0.105381011962891
1.84283333333334	-0.0939369201660156
1.84616666666667	-0.0772476196289063
1.8495	-0.0643730163574219
1.85283333333334	-0.0600814819335938
1.85616666666667	-0.0553131103515625
1.8595	-0.0491142272949219
1.86283333333334	-0.0462532043457031
1.86616666666667	-0.0510215759277344
1.8695	-0.0619888305664063
1.87283333333334	-0.0762939453125
1.87616666666667	-0.0901222229003906
1.8795	-0.103950500488281
1.88283333333334	-0.118732452392578
1.88616666666667	-0.133037567138672
1.8895	-0.134944915771485
1.89283333333334	-0.123023986816406
1.89616666666667	-0.109195709228516
1.8995	-0.095367431640625
1.90283333333334	-0.0844001770019531
1.90616666666667	-0.0758171081542969
1.9095	-0.0805854797363281
1.91283333333334	-0.0934600830078125
1.91616666666667	-0.102996826171875
1.9195	-0.10824203491211
1.92283333333334	-0.114917755126953
1.92616666666667	-0.119209289550781
1.9295	-0.118732452392578
1.93283333333334	-0.11444091796875
1.93616666666667	-0.112533569335938
1.9395	-0.113010406494141
1.94283333333334	-0.112056732177735
1.94616666666667	-0.114917755126953
1.9495	-0.118732452392578
1.95283333333334	-0.121593475341797
1.95616666666667	-0.120162963867188
1.9595	-0.118255615234375
1.96283333333334	-0.11587142944336
1.96616666666667	-0.110149383544922
1.9695	-0.102996826171875
1.97283333333334	-0.0982284545898438
1.97616666666667	-0.0972747802734375
1.9795	-0.095367431640625
1.98283333333334	-0.0934600830078125
1.98616666666667	-0.0910758972167969
1.9895	-0.0886917114257813
1.99283333333334	-0.0829696655273438
1.99616666666667	-0.0782012939453125
1.9995	-0.0782012939453125
2.00283333333334	-0.0810623168945313
2.00616666666667	-0.0858306884765625
2.0095	-0.087738037109375
2.01283333333334	-0.0910758972167969
2.01616666666667	-0.0934600830078125
2.0195	-0.0948905944824219
2.02283333333334	-0.0948905944824219
2.02616666666667	-0.0939369201660156
2.0295	-0.0934600830078125
2.03283333333334	-0.0920295715332031
2.03616666666667	-0.0925064086914063
2.0395	-0.0958442687988281
2.04283333333334	-0.0977516174316406
2.04616666666667	-0.0972747802734375
2.0495	-0.0939369201660156
2.05283333333334	-0.0948905944824219
2.05616666666667	-0.0963211059570313
2.0595	-0.0958442687988281
2.06283333333334	-0.0939369201660156
2.06616666666667	-0.0905990600585938
2.0695	-0.0920295715332031
2.07283333333334	-0.0872611999511719
2.07616666666667	-0.0815391540527344
2.0795	-0.0729560852050782
2.08283333333334	-0.06866455078125
2.08616666666667	-0.06866455078125
2.0895	-0.0681877136230469
2.09283333333334	-0.0710487365722657
2.09616666666667	-0.0743865966796875
2.0995	-0.0810623168945313
2.10283333333334	-0.0820159912109375
2.10616666666667	-0.0762939453125
2.1095	-0.0672340393066407
2.11283333333334	-0.0629425048828125
2.11616666666667	-0.0619888305664063
2.1195	-0.06103515625
2.12283333333334	-0.0596046447753907
2.12616666666667	-0.06103515625
2.1295	-0.0662803649902344
2.13283333333334	-0.06866455078125
2.13616666666667	-0.0672340393066407
2.1395	-0.0681877136230469
2.14283333333334	-0.0696182250976563
2.14616666666667	-0.0734329223632813
2.1495	-0.0777244567871094
2.15283333333334	-0.0848770141601563
2.15616666666667	-0.0958442687988281
2.1595	-0.101089477539063
2.16283333333334	-0.10061264038086
2.16616666666667	-0.0963211059570313
2.1695	-0.095367431640625
2.17283333333334	-0.0925064086914063
2.17616666666667	-0.0858306884765625
2.1795	-0.08392333984375
2.18283333333334	-0.0934600830078125
2.18616666666667	-0.107288360595703
2.1895	-0.11587142944336
2.19283333333334	-0.121593475341797
2.19616666666667	-0.125408172607422
2.1995	-0.124454498291016
2.20283333333334	-0.11444091796875
2.20616666666667	-0.0977516174316406
2.2095	-0.08392333984375
2.21283333333334	-0.0739097595214844
2.21616666666667	-0.0691413879394532
2.2195	-0.0677108764648438
2.22283333333334	-0.0715255737304688
2.22616666666667	-0.0820159912109375
2.2295	-0.0925064086914063
2.23283333333334	-0.100135803222656
2.23616666666667	-0.102043151855469
2.2395	-0.104904174804688
2.24283333333334	-0.105857849121094
2.24616666666667	-0.102043151855469
2.2495	-0.0958442687988281
2.25283333333334	-0.0929832458496094
2.25616666666667	-0.0963211059570313
2.2595	-0.0925064086914063
2.26283333333334	-0.0863075256347656
2.26616666666667	-0.0796318054199219
2.2695	-0.0772476196289063
2.27283333333334	-0.0672340393066407
2.27616666666667	-0.0529289245605469
2.2795	-0.0457763671875
2.28283333333334	-0.0505447387695313
2.28616666666667	-0.0600814819335938
2.2895	-0.06866455078125
2.29283333333334	-0.0753402709960938
2.29616666666667	-0.080108642578125
2.2995	-0.0805854797363281
2.30283333333334	-0.0772476196289063
2.30616666666667	-0.0710487365722657
2.3095	-0.0643730163574219
2.31283333333334	-0.064849853515625
2.31616666666667	-0.0700950622558594
2.3195	-0.0743865966796875
2.32283333333334	-0.0758171081542969
2.32616666666667	-0.0815391540527344
2.3295	-0.0910758972167969
2.33283333333334	-0.105381011962891
2.33616666666667	-0.118255615234375
2.3395	-0.133991241455078
2.34283333333334	-0.142574310302735
2.34616666666667	-0.144004821777344
2.3495	-0.139236450195313
2.35283333333334	-0.127315521240235
2.35616666666667	-0.109672546386719
2.3595	-0.0886917114257813
2.36283333333334	-0.0729560852050782
2.36616666666667	-0.0653266906738282
2.3695	-0.0629425048828125
2.37283333333334	-0.0634193420410157
2.37616666666667	-0.0705718994140625
2.3795	-0.0791549682617188
2.38283333333334	-0.0882148742675781
2.38616666666667	-0.0901222229003906
2.3895	-0.0939369201660156
2.39283333333334	-0.095367431640625
2.39616666666667	-0.0963211059570313
2.3995	-0.095367431640625
2.40283333333334	-0.0896453857421875
2.40616666666667	-0.0829696655273438
2.4095	-0.0772476196289063
2.41283333333334	-0.0786781311035157
2.41616666666667	-0.0815391540527344
2.4195	-0.0844001770019531
2.42283333333334	-0.0920295715332031
2.42616666666667	-0.104904174804688
2.4295	-0.118255615234375
2.43283333333334	-0.1220703125
2.43616666666667	-0.121593475341797
2.4395	-0.121593475341797
2.44283333333334	-0.12350082397461
2.44616666666667	-0.120162963867188
2.4495	-0.110626220703125
2.45283333333334	-0.102519989013672
2.45616666666667	-0.102519989013672
2.4595	-0.1068115234375
2.46283333333334	-0.1068115234375
2.46616666666667	-0.107765197753906
2.4695	-0.112533569335938
2.47283333333334	-0.123977661132813
2.47616666666667	-0.134468078613281
2.4795	-0.142574310302735
2.48283333333334	-0.146865844726563
2.48616666666667	-0.14638900756836
2.4895	-0.138282775878906
2.49283333333334	-0.124931335449219
2.49616666666667	-0.110149383544922
2.4995	-0.100135803222656
2.50283333333334	-0.0982284545898438
2.50616666666667	-0.10061264038086
2.5095	-0.102519989013672
2.51283333333334	-0.101566314697266
2.51616666666667	-0.09918212890625
2.5195	-0.0929832458496094
2.52283333333334	-0.0824928283691406
2.52616666666667	-0.0762939453125
2.5295	-0.0805854797363281
2.53283333333334	-0.087738037109375
2.53616666666667	-0.0920295715332031
2.5395	-0.0905990600585938
2.54283333333334	-0.0891685485839844
2.54616666666667	-0.08392333984375
2.5495	-0.0762939453125
2.55283333333334	-0.0700950622558594
2.55616666666667	-0.0672340393066407
2.5595	-0.0696182250976563
2.56283333333334	-0.0734329223632813
2.56616666666667	-0.0791549682617188
2.5695	-0.0805854797363281
2.57283333333334	-0.0844001770019531
2.57616666666667	-0.0925064086914063
2.5795	-0.104904174804688
2.58283333333334	-0.117301940917969
2.58616666666667	-0.121116638183594
2.5895	-0.123023986816406
2.59283333333334	-0.117301940917969
2.59616666666667	-0.104904174804688
2.5995	-0.0886917114257813
2.60283333333334	-0.0786781311035157
2.60616666666667	-0.0791549682617188
2.6095	-0.0820159912109375
2.61283333333334	-0.0834465026855469
2.61616666666667	-0.08392333984375
2.6195	-0.0829696655273438
2.62283333333334	-0.0829696655273438
2.62616666666667	-0.0858306884765625
2.6295	-0.0901222229003906
2.63283333333334	-0.0996589660644531
2.63616666666667	-0.112533569335938
2.6395	-0.125408172607422
2.64283333333334	-0.131607055664063
2.64616666666667	-0.125885009765625
2.6495	-0.117301940917969
2.65283333333334	-0.109672546386719
2.65616666666667	-0.101089477539063
2.6595	-0.0905990600585938
2.66283333333334	-0.080108642578125
2.66616666666667	-0.0791549682617188
2.6695	-0.0805854797363281
2.67283333333334	-0.0782012939453125
2.67616666666667	-0.0672340393066407
2.6795	-0.0567436218261719
2.68283333333334	-0.0457763671875
2.68616666666667	-0.0309944152832031
2.6895	-0.0123977661132813
2.69283333333334	0.003814697265625
2.69616666666667	0.0143051147460938
2.6995	0.0262260437011719
2.70283333333334	0.0348091125488281
2.70616666666667	0.0395774841308594
2.7095	0.03814697265625
2.71283333333334	0.0309944152832031
2.71616666666667	0.0195503234863281
2.7195	0.00476837158203125
2.72283333333334	-0.00667572021484375
2.72616666666667	-0.011444091796875
2.7295	-0.0157356262207031
2.73283333333334	-0.0185966491699219
2.73616666666667	-0.0219345092773438
2.7395	-0.0219345092773438
2.74283333333334	-0.02288818359375
2.74616666666667	-0.0243186950683594
2.7495	-0.0133514404296875
2.75283333333334	0.00858306884765625
2.75616666666667	0.041961669921875
2.7595	0.0767707824707032
2.76283333333334	0.120162963867188
2.76616666666667	0.17547607421875
2.7695	0.24557113647461
2.77283333333334	0.345706939697266
2.77616666666667	0.48208236694336
2.7795	0.668048858642578
2.78283333333334	0.895500183105469
2.78616666666667	1.16300582885742
2.7895	1.45959854125977
2.79283333333334	1.77717208862305
2.79616666666667	2.10332870483399
2.7995	2.43043899536133
2.80283333333334	2.7461051940918
2.80616666666667	3.0360221862793
2.8095	3.28683853149414
2.81283333333334	3.48329544067383
2.81616666666667	3.62014770507813
2.8195	3.69071960449219
2.82283333333334	3.70264053344727
2.82616666666667	3.6616325378418
2.8295	3.57723236083985
2.83283333333334	3.45516204833985
2.83616666666667	3.31258773803711
2.8395	3.16524505615235
2.84283333333334	3.03030014038086
2.84616666666667	2.92062759399414
2.8495	2.85720825195313
2.85283333333334	2.87675857543946
2.85616666666667	3.00645828247071
2.8595	3.2801628112793
2.86283333333334	3.72362136840821
2.86616666666667	4.36210632324219
2.8695	5.21039962768555
2.87283333333334	6.26659393310547
2.87616666666667	7.50780105590821
2.8795	8.87632369995117
2.88283333333334	10.2968215942383
2.88616666666667	11.6853713989258
2.8895	12.9623413085938
2.89283333333334	14.0433311462403
2.89616666666667	14.8625373840332
2.8995	15.3851509094238
2.90283333333334	15.6087875366211
2.90616666666667	15.5563354492188
2.9095	15.2597427368164
2.91283333333334	14.7519111633301
2.91616666666667	14.0767097473145
2.9195	13.2780075073242
2.92283333333334	12.4011039733887
2.92616666666667	11.476993560791
2.9295	10.5266571044922
2.93283333333334	9.58013534545899
2.93616666666667	8.65507125854492
2.9395	7.77292251586914
2.94283333333334	6.93798065185547
2.94616666666667	6.15739822387696
2.9495	5.44548034667969
2.95283333333334	4.80890274047852
2.95616666666667	4.25052642822266
2.9595	3.76701354980469
2.96283333333334	3.35693359375
2.96616666666667	3.01980972290039
2.9695	2.74133682250977
2.97283333333334	2.5177001953125
2.97616666666667	2.3488998413086
2.9795	2.23159790039063
2.98283333333334	2.15578079223633
2.98616666666667	2.10952758789063
2.9895	2.0895004272461
2.99283333333334	2.0899772644043
2.99616666666667	2.10762023925781
2.9995	2.13146209716797
3.00283333333334	2.15768814086914
3.00616666666667	2.19345092773438
3.0095	2.23398208618164
3.01283333333334	2.27594375610352
3.01616666666667	2.31266021728516
3.0195	2.34842300415039
3.02283333333334	2.38847732543946
3.02616666666667	2.42424011230469
3.0295	2.4566650390625
3.03283333333334	2.4862289428711
3.03616666666667	2.5177001953125
3.0395	2.54869461059571
3.04283333333334	2.57682800292969
3.04616666666667	2.60686874389649
3.0495	2.63833999633789
3.05283333333334	2.66647338867188
3.05616666666667	2.68268585205078
3.0595	2.69031524658203
3.06283333333334	2.69556045532227
3.06616666666667	2.69889831542969
3.0695	2.69508361816406
3.07283333333334	2.68650054931641
3.07616666666667	2.67887115478516
3.0795	2.67314910888672
3.08283333333334	2.65741348266602
3.08616666666667	2.63500213623047
3.0895	2.61926651000977
3.09283333333334	2.61211395263672
3.09616666666667	2.6092529296875
3.0995	2.59923934936524
3.10283333333334	2.59113311767578
3.10616666666667	2.58445739746094
3.1095	2.57444381713867
3.11283333333334	2.55489349365235
3.11616666666667	2.53105163574219
3.1195	2.51436233520508
3.12283333333334	2.50530242919922
3.12616666666667	2.49671936035156
3.1295	2.48813629150391
3.13283333333334	2.48432159423828
3.13616666666667	2.48336791992188
3.1395	2.48479843139649
3.14283333333334	2.48098373413086
3.14616666666667	2.48193740844727
3.1495	2.4871826171875
3.15283333333334	2.49910354614258
3.15616666666667	2.51531600952149
3.1595	2.52914428710938
3.16283333333334	2.54344940185547
3.16616666666667	2.55441665649414
3.1695	2.56729125976563
3.17283333333334	2.57921218872071
3.17616666666667	2.58827209472656
3.1795	2.59447097778321
3.18283333333334	2.60210037231446
3.18616666666667	2.61116027832031
3.1895	2.62260437011719
3.19283333333334	2.63214111328125
3.19616666666667	2.64263153076172
3.1995	2.65169143676758
3.20283333333334	2.65693664550781
3.20616666666667	2.65359878540039
3.2095	2.6392936706543
3.21283333333334	2.61831283569336
3.21616666666667	2.5935173034668
3.2195	2.57158279418946
3.22283333333334	2.54869461059571
3.22616666666667	2.52771377563477
3.2295	2.50339508056641
3.23283333333334	2.47478485107422
3.23616666666667	2.43997573852539
3.2395	2.39849090576172
3.24283333333334	2.35891342163086
3.24616666666667	2.32124328613281
3.2495	2.288818359375
3.25283333333334	2.26354598999024
3.25616666666667	2.24971771240235
3.2595	2.24971771240235
3.26283333333334	2.25114822387696
3.26616666666667	2.25067138671875
3.2695	2.24924087524414
3.27283333333334	2.25353240966797
3.27616666666667	2.26211547851563
3.2795	2.27451324462891
3.28283333333334	2.29406356811524
3.28616666666667	2.31981277465821
3.2895	2.34699249267578
3.29283333333334	2.36177444458008
3.29616666666667	2.36749649047852
3.2995	2.35891342163086
3.30283333333334	2.34603881835938
3.30616666666667	2.32791900634766
3.3095	2.30979919433594
3.31283333333334	2.28691101074219
3.31616666666667	2.25400924682617
3.3195	2.20298767089844
3.32283333333334	2.1352767944336
3.32616666666667	2.05612182617188
3.3295	1.96933746337891
3.33283333333334	1.88446044921875
3.33616666666667	1.80149078369141
3.3395	1.72901153564453
3.34283333333334	1.66130065917969
3.34616666666667	1.59311294555664
3.3495	1.52063369750977
3.35283333333334	1.44433975219727
3.35616666666667	1.37424468994141
3.3595	1.30748748779297
3.36283333333334	1.24406814575196
3.36616666666667	1.18827819824219
3.3695	1.13916397094727
3.37283333333334	1.09386444091797
3.37616666666667	1.04618072509766
3.3795	0.99945068359375
3.38283333333334	0.9613037109375
3.38616666666667	0.934123992919922
3.3895	0.914096832275391
3.39283333333334	0.897407531738281
3.39616666666667	0.879287719726563
3.3995	0.869274139404297
3.40283333333334	0.860691070556641
3.40616666666667	0.845909118652344
3.4095	0.826358795166016
3.41283333333334	0.808238983154297
3.41616666666667	0.796794891357422
3.4195	0.782489776611328
3.42283333333334	0.767707824707032
3.42616666666667	0.759124755859375
3.4295	0.756263732910157
3.43283333333334	0.759124755859375
3.43616666666667	0.766754150390625
3.4395	0.7781982421875
3.44283333333334	0.786304473876953
3.44616666666667	0.787734985351563
3.4495	0.786304473876953
3.45283333333334	0.788688659667969
3.45616666666667	0.792503356933594
3.4595	0.796318054199219
3.46283333333334	0.797748565673828
3.46616666666667	0.804424285888672
3.4695	0.811100006103516
3.47283333333334	0.815391540527344
3.47616666666667	0.803947448730469
3.4795	0.78725814819336
3.48283333333334	0.771045684814453
3.48616666666667	0.761032104492188
3.4895	0.752925872802735
3.49283333333334	0.746250152587891
3.49616666666667	0.752449035644532
3.4995	0.760078430175782
3.50283333333334	0.767230987548828
3.50616666666667	0.765800476074219
3.5095	0.765323638916016
3.51283333333334	0.760555267333985
3.51616666666667	0.74911117553711
3.5195	0.736236572265625
3.52283333333334	0.730991363525391
3.52616666666667	0.731945037841797
3.5295	0.731468200683594
3.53283333333334	0.727653503417969
3.53616666666667	0.729084014892578
3.5395	0.738143920898438
3.54283333333334	0.747203826904297
3.54616666666667	0.753879547119141
3.5495	0.763893127441407
3.55283333333334	0.7781982421875
3.55616666666667	0.787734985351563
3.5595	0.78725814819336
3.56283333333334	0.782012939453125
3.56616666666667	0.775337219238282
3.5695	0.768661499023438
3.57283333333334	0.761985778808594
3.57616666666667	0.761985778808594
3.5795	0.767707824707032
3.58283333333334	0.776290893554688
3.58616666666667	0.784397125244141
3.5895	0.789642333984375
3.59283333333334	0.789165496826172
3.59616666666667	0.786304473876953
3.5995	0.78725814819336
3.60283333333334	0.793933868408203
3.60616666666667	0.807762145996094
3.6095	0.820159912109375
3.61283333333334	0.835895538330078
3.61616666666667	0.84829330444336
3.6195	0.857830047607422
3.62283333333334	0.854969024658203
3.62616666666667	0.844478607177735
3.6295	0.829219818115235
3.63283333333334	0.81777572631836
3.63616666666667	0.810623168945313
3.6395	0.80251693725586
3.64283333333334	0.798702239990235
3.64616666666667	0.800132751464844
3.6495	0.806808471679688
3.65283333333334	0.805854797363281
3.65616666666667	0.797748565673828
3.6595	0.786304473876953
3.66283333333334	0.77199935913086
3.66616666666667	0.752925872802735
3.6695	0.731468200683594
3.67283333333334	0.717639923095703
3.67616666666667	0.712394714355469
3.6795	0.709056854248047
3.68283333333334	0.699043273925782
3.68616666666667	0.681877136230469
3.6895	0.666141510009766
3.69283333333334	0.653266906738282
3.69616666666667	0.644683837890625
3.6995	0.635623931884766
3.70283333333334	0.631809234619141
3.70616666666667	0.632286071777344
3.7095	0.630855560302735
3.71283333333334	0.618457794189453
3.71616666666667	0.592231750488282
3.7195	0.562667846679688
3.72283333333334	0.537395477294922
3.72616666666667	0.516891479492188
3.7295	0.498294830322266
3.73283333333334	0.479698181152344
3.73616666666667	0.464916229248047
3.7395	0.453948974609375
3.74283333333334	0.4425048828125
3.74616666666667	0.432491302490235
3.7495	0.426769256591797
3.75283333333334	0.425338745117188
3.75616666666667	0.422477722167969
3.7595	0.414848327636719
3.76283333333334	0.407695770263672
3.76616666666667	0.398635864257813
3.7695	0.384807586669922
3.77283333333334	0.370025634765625
3.77616666666667	0.360488891601563
3.7795	0.36001205444336
3.78283333333334	0.360488891601563
3.78616666666667	0.359058380126953
3.7895	0.359058380126953
3.79283333333334	0.360965728759766
3.79616666666667	0.369548797607422
3.7995	0.380516052246094
3.80283333333334	0.393390655517578
3.80616666666667	0.406265258789063
3.8095	0.424385070800781
3.81283333333334	0.442981719970703
3.81616666666667	0.457286834716797
3.8195	0.471115112304688
3.82283333333334	0.48971176147461
3.82616666666667	0.518798828125
3.8295	0.544548034667969
3.83283333333334	0.56600570678711
3.83616666666667	0.584125518798828
3.8395	0.602245330810547
3.84283333333334	0.61941146850586
3.84616666666667	0.630855560302735
3.8495	0.644683837890625
3.85283333333334	0.662326812744141
3.85616666666667	0.680923461914063
3.8595	0.692367553710938
3.86283333333334	0.698566436767578
3.86616666666667	0.701427459716797
3.8695	0.701904296875
3.87283333333334	0.694751739501953
3.87616666666667	0.682353973388672
3.8795	0.668525695800782
3.88283333333334	0.651359558105469
3.88616666666667	0.630855560302735
3.8895	0.599861145019532
3.89283333333334	0.566959381103516
3.89616666666667	0.528335571289063
3.8995	0.487327575683594
3.90283333333334	0.443458557128906
3.90616666666667	0.395298004150391
3.9095	0.352859497070313
3.91283333333334	0.314712524414063
3.91616666666667	0.284194946289063
3.9195	0.257015228271485
3.92283333333334	0.23031234741211
3.92616666666667	0.205039978027344
3.9295	0.181198120117188
3.93283333333334	0.159740447998047
3.93616666666667	0.138282775878906
3.9395	0.112056732177735
3.94283333333334	0.0858306884765625
3.94616666666667	0.0634193420410157
3.9495	0.0429153442382813
3.95283333333334	0.0171661376953125
3.95616666666667	-0.0123977661132813
3.9595	-0.0376701354980469
3.96283333333334	-0.0562667846679688
3.96616666666667	-0.0715255737304688
3.9695	-0.0863075256347656
3.97283333333334	-0.0910758972167969
3.97616666666667	-0.0872611999511719
3.9795	-0.0796318054199219
3.98283333333334	-0.0767707824707032
3.98616666666667	-0.0782012939453125
3.9895	-0.0810623168945313
3.99283333333334	-0.0891685485839844
3.99616666666667	-0.0977516174316406
3.9995	-0.108718872070313
4.00283333333334	-0.117301940917969
4.00616666666667	-0.126361846923828
4.0095	-0.13875961303711
4.01283333333334	-0.149726867675781
4.01616666666667	-0.166893005371094
4.0195	-0.181198120117188
4.02283333333334	-0.195980072021485
4.02616666666667	-0.205039978027344
4.0295	-0.212192535400391
4.03283333333334	-0.227451324462891
4.03616666666667	-0.246047973632813
4.0395	-0.264167785644531
4.04283333333334	-0.277996063232422
4.04616666666667	-0.295162200927735
4.0495	-0.314712524414063
4.05283333333334	-0.329971313476563
4.05616666666667	-0.339031219482422
4.0595	-0.351905822753906
4.06283333333334	-0.369071960449219
4.06616666666667	-0.391960144042969
4.0695	-0.413894653320313
4.07283333333334	-0.438213348388672
4.07616666666667	-0.464916229248047
4.0795	-0.491142272949219
4.08283333333334	-0.515460968017578
4.08616666666667	-0.531196594238282
4.0895	-0.543594360351563
4.09283333333334	-0.556468963623047
4.09616666666667	-0.569820404052735
4.0995	-0.585079193115235
4.10283333333334	-0.60415267944336
4.10616666666667	-0.627994537353516
4.1095	-0.6561279296875
4.11283333333334	-0.684261322021485
4.11616666666667	-0.713825225830078
4.1195	-0.740528106689453
4.12283333333334	-0.762939453125
4.12616666666667	-0.789165496826172
4.1295	-0.818252563476563
4.13283333333334	-0.843524932861328
4.13616666666667	-0.861167907714844
4.1395	-0.873088836669922
4.14283333333334	-0.88644027709961
4.14616666666667	-0.896453857421875
4.1495	-0.903129577636719
4.15283333333334	-0.911712646484375
4.15616666666667	-0.926017761230469
4.1595	-0.948429107666016
4.16283333333334	-0.973701477050781
4.16616666666667	-0.998497009277344
4.1695	-1.02281570434571
4.17283333333334	-1.04665756225586
4.17616666666667	-1.07336044311524
4.1795	-1.09481811523438
4.18283333333334	-1.1134147644043
4.18616666666667	-1.12771987915039
4.1895	-1.14297866821289
4.19283333333334	-1.15251541137696
4.19616666666667	-1.15776062011719
4.1995	-1.16252899169922
4.20283333333334	-1.16920471191406
4.20616666666667	-1.17826461791992
4.2095	-1.18541717529297
4.21283333333334	-1.19638442993164
4.21616666666667	-1.20878219604492
4.2195	-1.22165679931641
4.22283333333334	-1.23214721679688
4.22616666666667	-1.24311447143555
4.2295	-1.25503540039063
4.23283333333334	-1.26695632934571
4.23616666666667	-1.27887725830078
4.2395	-1.29222869873047
4.24283333333334	-1.30653381347656
4.24616666666667	-1.31559371948242
4.2495	-1.31797790527344
4.25283333333334	-1.31750106811524
4.25616666666667	-1.31607055664063
4.2595	-1.31750106811524
4.26283333333334	-1.32036209106446
4.26616666666667	-1.32894515991211
4.2695	-1.33657455444336
4.27283333333334	-1.34468078613281
4.27616666666667	-1.35993957519531
4.2795	-1.38187408447266
4.28283333333334	-1.40810012817383
4.28616666666667	-1.43051147460938
4.2895	-1.45387649536133
4.29283333333334	-1.47438049316406
4.29616666666667	-1.48916244506836
4.2995	-1.50012969970703
4.30283333333334	-1.51491165161133
4.30616666666667	-1.53732299804688
4.3095	-1.56164169311524
4.31283333333334	-1.58548355102539
4.31616666666667	-1.61504745483399
4.3195	-1.64318084716797
4.32283333333334	-1.66749954223633
4.32616666666667	-1.68943405151367
4.3295	-1.71566009521485
4.33283333333334	-1.74760818481446
4.33616666666667	-1.77812576293946
4.3395	-1.80721282958985
4.34283333333334	-1.84202194213867
4.34616666666667	-1.88779830932617
4.3495	-1.94311141967774
4.35283333333334	-2.00176239013672
4.35616666666667	-2.05707550048828
4.3595	-2.10809707641602
4.36283333333334	-2.15196609497071
4.36616666666667	-2.18915939331055
4.3695	-2.21681594848633
4.37283333333334	-2.23970413208008
4.37616666666667	-2.26640701293946
4.3795	-2.30264663696289
4.38283333333334	-2.34174728393555
4.38616666666667	-2.38132476806641
4.3895	-2.42757797241211
4.39283333333334	-2.48098373413086
4.39616666666667	-2.53963470458985
4.3995	-2.59160995483399
4.40283333333334	-2.63690948486328
4.40616666666667	-2.67267227172852
4.4095	-2.7003288269043
4.41283333333334	-2.72607803344727
4.41616666666667	-2.7456283569336
4.4195	-2.76756286621094
4.42283333333334	-2.79283523559571
4.42616666666667	-2.82621383666992
4.4295	-2.85768508911133
4.43283333333334	-2.8834342956543
4.43616666666667	-2.91109085083008
4.4395	-2.94637680053711
4.44283333333334	-2.98309326171875
4.44616666666667	-3.01408767700196
4.4495	-3.04317474365235
4.45283333333334	-3.07083129882813
4.45616666666667	-3.09467315673828
4.4595	-3.11136245727539
4.46283333333334	-3.13138961791992
4.46616666666667	-3.16143035888672
4.4695	-3.19671630859375
4.47283333333334	-3.2339096069336
4.47616666666667	-3.27014923095703
4.4795	-3.30924987792969
4.48283333333334	-3.34501266479492
4.48616666666667	-3.37934494018555
4.4895	-3.41129302978516
4.49283333333334	-3.44276428222656
4.49616666666667	-3.47471237182617
4.4995	-3.50236892700196
4.50283333333334	-3.53050231933594
4.50616666666667	-3.55768203735352
4.5095	-3.58676910400391
4.51283333333334	-3.61776351928711
4.51616666666667	-3.64732742309571
4.5195	-3.68404388427735
4.52283333333334	-3.72505187988281
4.52616666666667	-3.77130508422852
4.5295	-3.81517410278321
4.53283333333334	-3.85618209838867
4.53616666666667	-3.89814376831055
4.5395	-3.93867492675781
4.54283333333334	-3.97157669067383
4.54616666666667	-4.00018692016602
4.5495	-4.03356552124024
4.55283333333334	-4.06837463378906
4.55616666666667	-4.10079956054688
4.5595	-4.12368774414063
4.56283333333334	-4.14705276489258
4.56616666666667	-4.16803359985352
4.5695	-4.18615341186524
4.57283333333334	-4.20141220092774
4.57616666666667	-4.21953201293946
4.5795	-4.24432754516602
4.58283333333334	-4.27341461181641
4.58616666666667	-4.30488586425781
4.5895	-4.33969497680664
4.59283333333334	-4.3792724609375
4.59616666666667	-4.42028045654297
4.5995	-4.45985794067383
4.60283333333334	-4.49514389038086
4.60616666666667	-4.51993942260742
4.6095	-4.54187393188477
4.61283333333334	-4.56094741821289
4.61616666666667	-4.57859039306641
4.6195	-4.59003448486328
4.62283333333334	-4.60147857666016
4.62616666666667	-4.6234130859375
4.6295	-4.65059280395508
4.63283333333334	-4.68015670776367
4.63616666666667	-4.71067428588867
4.6395	-4.74739074707031
4.64283333333334	-4.78601455688477
4.64616666666667	-4.81748580932617
4.6495	-4.84228134155274
4.65283333333334	-4.86898422241211
4.65616666666667	-4.90045547485352
4.6595	-4.93526458740235
4.66283333333334	-4.96959686279297
4.66616666666667	-5.00345230102539
4.6695	-5.03683090209961
4.67283333333334	-5.06639480590821
4.67616666666667	-5.0954818725586
4.6795	-5.126953125
4.68283333333334	-5.157470703125
4.68616666666667	-5.19371032714844
4.6895	-5.23567199707032
4.69283333333334	-5.279541015625
4.69616666666667	-5.31625747680664
4.6995	-5.34629821777344
4.70283333333334	-5.37443161010742
4.70616666666667	-5.40018081665039
4.7095	-5.42211532592774
4.71283333333334	-5.44261932373047
4.71616666666667	-5.46646118164063
4.7195	-5.49030303955078
4.72283333333334	-5.51176071166992
4.72616666666667	-5.52845001220703
4.7295	-5.54561614990235
4.73283333333334	-5.55562973022461
4.73616666666667	-5.55706024169922
4.7395	-5.54752349853516
4.74283333333334	-5.53464889526367
4.74616666666667	-5.51652908325196
4.7495	-5.48887252807617
4.75283333333334	-5.45215606689453
4.75616666666667	-5.40685653686524
4.7595	-5.35821914672852
4.76283333333334	-5.29956817626953
4.76616666666667	-5.23233413696289
4.7695	-5.157470703125
4.77283333333334	-5.07211685180664
4.77616666666667	-4.98104095458985
4.7795	-4.8828125
4.78283333333334	-4.78029251098633
4.78616666666667	-4.67395782470703
4.7895	-4.55904006958008
4.79283333333334	-4.4398307800293
4.79616666666667	-4.31060791015625
4.7995	-4.17661666870117
4.80283333333334	-4.03881072998047
4.80616666666667	-3.89480590820313
4.8095	-3.753662109375
4.81283333333334	-3.61871719360352
4.81616666666667	-3.4937858581543
4.8195	-3.37314605712891
4.82283333333334	-3.24869155883789
4.82616666666667	-3.13043594360352
4.8295	-3.01456451416016
4.83283333333334	-2.90060043334961
4.83616666666667	-2.78520584106446
4.8395	-2.66456604003906
4.84283333333334	-2.55107879638672
4.84616666666667	-2.44331359863281
4.8495	-2.34651565551758
4.85283333333334	-2.25543975830078
4.85616666666667	-2.17103958129883
4.8595	-2.10380554199219
4.86283333333334	-2.04133987426758
4.86616666666667	-1.97553634643555
4.8695	-1.90448760986328
4.87283333333334	-1.83916091918946
4.87616666666667	-1.78241729736328
4.8795	-1.72758102416992
4.88283333333334	-1.67417526245117
4.88616666666667	-1.62601470947266
4.8895	-1.58500671386719
4.89283333333334	-1.54638290405274
4.89616666666667	-1.50680541992188
4.8995	-1.4638900756836
4.90283333333334	-1.42240524291992
4.90616666666667	-1.38473510742188
4.9095	-1.34563446044922
4.91283333333334	-1.30176544189453
4.91616666666667	-1.25551223754883
4.9195	-1.21593475341797
4.92283333333334	-1.18350982666016
4.92616666666667	-1.15251541137696
4.9295	-1.12533569335938
4.93283333333334	-1.10530853271485
4.93616666666667	-1.09338760375977
4.9395	-1.0828971862793
4.94283333333334	-1.07049942016602
4.94616666666667	-1.05381011962891
4.9495	-1.03425979614258
4.95283333333334	-1.01232528686524
4.95616666666667	-0.988483428955078
4.9595	-0.963687896728516
4.96283333333334	-0.942707061767578
4.96616666666667	-0.927448272705078
4.9695	-0.918865203857422
4.97283333333334	-0.908851623535156
4.97616666666667	-0.900745391845703
4.9795	-0.89263916015625
4.98283333333334	-0.87881088256836
4.98616666666667	-0.861644744873047
4.9895	-0.842094421386719
4.99283333333334	-0.826835632324219
4.99616666666667	-0.808238983154297
4.9995	-0.787734985351563
5.00283333333334	-0.77056884765625
5.00616666666667	-0.753402709960938
5.0095	-0.737667083740235
5.01283333333334	-0.720977783203125
5.01616666666667	-0.707626342773438
5.0195	-0.698089599609375
5.02283333333334	-0.687122344970703
5.02616666666667	-0.677585601806641
5.0295	-0.667572021484375
5.03283333333334	-0.65755844116211
5.03616666666667	-0.639915466308594
5.0395	-0.620841979980469
5.04283333333334	-0.604629516601563
5.04616666666667	-0.588417053222657
5.0495	-0.56600570678711
5.05283333333334	-0.542163848876953
5.05616666666667	-0.525951385498047
5.0595	-0.513553619384766
5.06283333333334	-0.495433807373047
5.06616666666667	-0.473499298095703
5.0695	-0.452518463134766
5.07283333333334	-0.433921813964844
5.07616666666667	-0.415802001953125
5.0795	-0.397682189941406
5.08283333333334	-0.383377075195313
5.08616666666667	-0.367164611816406
5.0895	-0.349044799804688
5.09283333333334	-0.327587127685547
5.09616666666667	-0.301361083984375
5.0995	-0.272750854492188
5.10283333333334	-0.243663787841797
5.10616666666667	-0.225543975830078
5.1095	-0.217914581298828
5.11283333333334	-0.21505355834961
5.11616666666667	-0.214099884033203
5.1195	-0.210762023925781
5.12283333333334	-0.208854675292969
5.12616666666667	-0.198841094970703
5.1295	-0.18453598022461
5.13283333333334	-0.171184539794922
5.13616666666667	-0.164031982421875
5.1395	-0.16164779663086
5.14283333333334	-0.155448913574219
5.14616666666667	-0.152587890625
5.1495	-0.152587890625
5.15283333333334	-0.153541564941406
5.15616666666667	-0.150680541992188
5.1595	-0.14638900756836
5.16283333333334	-0.148296356201172
5.16616666666667	-0.156879425048828
5.1695	-0.167369842529297
5.17283333333334	-0.174522399902344
5.17616666666667	-0.177383422851563
5.1795	-0.185012817382813
5.18283333333334	-0.197410583496094
5.18616666666667	-0.209331512451172
5.1895	-0.218391418457031
5.19283333333334	-0.222206115722656
5.19616666666667	-0.228404998779297
5.1995	-0.231742858886719
5.20283333333334	-0.233173370361328
5.20616666666667	-0.229835510253906
5.2095	-0.22268295288086
5.21283333333334	-0.222206115722656
5.21616666666667	-0.226974487304688
5.2195	-0.234127044677735
5.22283333333334	-0.238418579101563
5.22616666666667	-0.243663787841797
5.2295	-0.250339508056641
5.23283333333334	-0.253677368164063
5.23616666666667	-0.254154205322266
5.2395	-0.255584716796875
5.24283333333334	-0.2593994140625
5.24616666666667	-0.265598297119141
5.2495	-0.270843505859375
5.25283333333334	-0.272274017333985
5.25616666666667	-0.267505645751953
5.2595	-0.257015228271485
5.26283333333334	-0.240802764892578
5.26616666666667	-0.220775604248047
5.2695	-0.206947326660156
5.27283333333334	-0.19979476928711
5.27616666666667	-0.196933746337891
5.2795	-0.194549560546875
5.28283333333334	-0.193119049072266
5.28616666666667	-0.194549560546875
5.2895	-0.194549560546875
5.29283333333334	-0.19216537475586
5.29616666666667	-0.188350677490235
5.2995	-0.182628631591797
5.30283333333334	-0.176429748535156
5.30616666666667	-0.168323516845703
5.3095	-0.160694122314453
5.31283333333334	-0.152587890625
5.31616666666667	-0.144004821777344
5.3195	-0.13875961303711
5.32283333333334	-0.137805938720703
5.32616666666667	-0.139236450195313
5.3295	-0.136852264404297
5.33283333333334	-0.132560729980469
5.33616666666667	-0.127792358398438
5.3395	-0.125885009765625
5.34283333333334	-0.126361846923828
5.34616666666667	-0.127315521240235
5.3495	-0.129222869873047
5.35283333333334	-0.132560729980469
5.35616666666667	-0.136375427246094
5.3595	-0.134944915771485
5.36283333333334	-0.128746032714844
5.36616666666667	-0.122547149658203
5.3695	-0.117778778076172
5.37283333333334	-0.113010406494141
5.37616666666667	-0.107288360595703
5.3795	-0.109672546386719
5.38283333333334	-0.113487243652344
5.38616666666667	-0.111579895019531
5.3895	-0.102519989013672
5.39283333333334	-0.0891685485839844
5.39616666666667	-0.0762939453125
5.3995	-0.0586509704589844
5.40283333333334	-0.0438690185546875
5.40616666666667	-0.0362396240234375
5.4095	-0.0324249267578125
5.41283333333334	-0.0319480895996094
5.41616666666667	-0.0295639038085938
5.4195	-0.0243186950683594
5.42283333333334	-0.0152587890625
5.42616666666667	-0.00667572021484375
5.4295	-0.00762939453125
5.43283333333334	-0.0119209289550781
5.43616666666667	-0.0157356262207031
5.4395	-0.0166893005371094
5.44283333333334	-0.0195503234863281
5.44616666666667	-0.019073486328125
5.4495	-0.00762939453125
5.45283333333334	0.00858306884765625
5.45616666666667	0.0214576721191406
5.4595	0.0252723693847656
5.46283333333334	0.0314712524414063
5.46616666666667	0.0376701354980469
5.4695	0.0391006469726563
5.47283333333334	0.0348091125488281
5.47616666666667	0.0300407409667969
5.4795	0.0324249267578125
5.48283333333334	0.0391006469726563
5.48616666666667	0.0529289245605469
5.4895	0.0677108764648438
5.49283333333334	0.0782012939453125
5.49616666666667	0.0824928283691406
5.4995	0.0853538513183594
5.50283333333334	0.091552734375
5.50616666666667	0.0944137573242188
5.5095	0.0929832458496094
5.51283333333334	0.095367431640625
5.51616666666667	0.107288360595703
5.5195	0.120639801025391
5.52283333333334	0.121116638183594
5.52616666666667	0.112056732177735
5.5295	0.103950500488281
5.53283333333334	0.102519989013672
5.53616666666667	0.105381011962891
5.5395	0.1068115234375
5.54283333333334	0.1068115234375
5.54616666666667	0.107765197753906
5.5495	0.110626220703125
5.55283333333334	0.115394592285156
5.55616666666667	0.117301940917969
5.5595	0.116825103759766
5.56283333333334	0.118732452392578
5.56616666666667	0.126361846923828
5.5695	0.136852264404297
5.57283333333334	0.147342681884766
5.57616666666667	0.152587890625
5.5795	0.152587890625
5.58283333333334	0.15401840209961
5.58616666666667	0.155448913574219
5.5895	0.155925750732422
5.59283333333334	0.152111053466797
5.59616666666667	0.153064727783203
5.5995	0.16164779663086
5.60283333333334	0.168800354003906
5.60616666666667	0.173568725585938
5.6095	0.176429748535156
5.61283333333334	0.180721282958985
5.61616666666667	0.180244445800781
5.6195	0.177860260009766
5.62283333333334	0.17690658569336
5.62616666666667	0.179767608642578
5.6295	0.182628631591797
5.63283333333334	0.18453598022461
5.63616666666667	0.189304351806641
5.6395	0.194072723388672
5.64283333333334	0.197410583496094
5.64616666666667	0.198841094970703
5.6495	0.197887420654297
5.65283333333334	0.196933746337891
5.65616666666667	0.192642211914063
5.6595	0.193119049072266
5.66283333333334	0.196456909179688
5.66616666666667	0.195503234863281
5.6695	0.194549560546875
5.67283333333334	0.197887420654297
5.67616666666667	0.20599365234375
5.6795	0.211715698242188
5.68283333333334	0.214099884033203
5.68616666666667	0.215530395507813
5.6895	0.21505355834961
5.69283333333334	0.209331512451172
5.69616666666667	0.202655792236328
5.6995	0.192642211914063
5.70283333333334	0.188350677490235
5.70616666666667	0.191688537597656
5.7095	0.1983642578125
5.71283333333334	0.19979476928711
5.71616666666667	0.194549560546875
5.7195	0.194549560546875
5.72283333333334	0.194072723388672
5.72616666666667	0.194072723388672
5.7295	0.195980072021485
5.73283333333334	0.205039978027344
5.73616666666667	0.216007232666016
5.7395	0.220298767089844
5.74283333333334	0.222206115722656
5.74616666666667	0.226020812988281
5.7495	0.2288818359375
5.75283333333334	0.226974487304688
5.75616666666667	0.224113464355469
5.7595	0.226020812988281
5.76283333333334	0.228404998779297
5.76616666666667	0.228404998779297
5.7695	0.227928161621094
5.77283333333334	0.224113464355469
5.77616666666667	0.22125244140625
5.7795	0.215530395507813
5.78283333333334	0.208377838134766
5.78616666666667	0.194549560546875
5.7895	0.179290771484375
5.79283333333334	0.171661376953125
5.79616666666667	0.172138214111328
5.7995	0.175952911376953
5.80283333333334	0.18310546875
5.80616666666667	0.200271606445313
5.8095	0.221729278564453
5.81283333333334	0.240802764892578
5.81616666666667	0.247955322265625
5.8195	0.246047973632813
5.82283333333334	0.234127044677735
5.82616666666667	0.212669372558594
5.8295	0.19073486328125
5.83283333333334	0.173091888427735
5.83616666666667	0.164985656738281
5.8395	0.164508819580078
5.84283333333334	0.171184539794922
5.84616666666667	0.183582305908203
5.8495	0.19216537475586
5.85283333333334	0.195026397705078
5.85616666666667	0.195026397705078
5.8595	0.200271606445313
5.86283333333334	0.205039978027344
5.86616666666667	0.209331512451172
5.8695	0.212669372558594
5.87283333333334	0.218391418457031
5.87616666666667	0.216960906982422
5.8795	0.209331512451172
5.88283333333334	0.203609466552735
5.88616666666667	0.200271606445313
5.8895	0.196456909179688
5.89283333333334	0.19216537475586
5.89616666666667	0.194072723388672
5.8995	0.19979476928711
5.90283333333334	0.201702117919922
5.90616666666667	0.199317932128906
5.9095	0.195026397705078
5.91283333333334	0.19073486328125
5.91616666666667	0.185966491699219
5.9195	0.180721282958985
5.92283333333334	0.177383422851563
5.92616666666667	0.17690658569336
5.9295	0.181674957275391
5.93283333333334	0.184059143066406
5.93616666666667	0.185012817382813
5.9395	0.182151794433594
5.94283333333334	0.181198120117188
5.94616666666667	0.181674957275391
5.9495	0.183582305908203
5.95283333333334	0.188827514648438
5.95616666666667	0.201225280761719
5.9595	0.213146209716797
5.96283333333334	0.21505355834961
5.96616666666667	0.208854675292969
5.9695	0.200748443603516
5.97283333333334	0.194549560546875
5.97616666666667	0.179290771484375
5.9795	0.160694122314453
5.98283333333334	0.147342681884766
5.98616666666667	0.147819519042969
5.9895	0.154495239257813
5.99283333333334	0.163555145263672
5.99616666666667	0.173568725585938
5.9995	0.185489654541016
6.00283333333334	0.195026397705078
6.00616666666667	0.197410583496094
6.0095	0.197887420654297
6.01283333333334	0.192642211914063
6.01616666666667	0.186443328857422
6.0195	0.177383422851563
6.02283333333334	0.1678466796875
6.02616666666667	0.159263610839844
6.0295	0.151634216308594
6.03283333333334	0.149250030517578
6.03616666666667	0.152587890625
6.0395	0.160694122314453
6.04283333333334	0.170230865478516
6.04616666666667	0.17547607421875
6.0495	0.173568725585938
6.05283333333334	0.163555145263672
6.05616666666667	0.151634216308594
6.0595	0.145435333251953
6.06283333333334	0.144004821777344
6.06616666666667	0.147819519042969
6.0695	0.147819519042969
6.07283333333334	0.146865844726563
6.07616666666667	0.14495849609375
6.0795	0.142097473144531
6.08283333333334	0.13875961303711
6.08616666666667	0.136375427246094
6.0895	0.141620635986328
6.09283333333334	0.153064727783203
6.09616666666667	0.162124633789063
6.0995	0.168323516845703
6.10283333333334	0.166893005371094
6.10616666666667	0.165939331054688
6.1095	0.158309936523438
6.11283333333334	0.145912170410156
6.11616666666667	0.135421752929688
6.1195	0.130653381347656
6.12283333333334	0.135898590087891
6.12616666666667	0.1373291015625
6.1295	0.136375427246094
6.13283333333334	0.133991241455078
6.13616666666667	0.135898590087891
6.1395	0.137805938720703
6.14283333333334	0.136375427246094
6.14616666666667	0.134944915771485
6.1495	0.143527984619141
6.15283333333334	0.153064727783203
6.15616666666667	0.154972076416016
6.1595	0.150680541992188
6.16283333333334	0.144481658935547
6.16616666666667	0.141143798828125
6.1695	0.13113021850586
6.17283333333334	0.117301940917969
6.17616666666667	0.102996826171875
6.1795	0.0905990600585938
6.18283333333334	0.0824928283691406
6.18616666666667	0.0762939453125
6.1895	0.0710487365722657
6.19283333333334	0.0658035278320313
6.19616666666667	0.0629425048828125
6.1995	0.0619888305664063
6.20283333333334	0.0586509704589844
6.20616666666667	0.0505447387695313
6.2095	0.0424385070800781
6.21283333333334	0.0357627868652344
6.21616666666667	0.0357627868652344
6.2195	0.03814697265625
6.22283333333334	0.0410079956054688
6.22616666666667	0.0467300415039063
6.2295	0.0562667846679688
6.23283333333334	0.0715255737304688
6.23616666666667	0.080108642578125
6.2395	0.0810623168945313
6.24283333333334	0.0758171081542969
6.24616666666667	0.0672340393066407
6.2495	0.0548362731933594
6.25283333333334	0.0391006469726563
6.25616666666667	0.0247955322265625
6.2595	0.0152587890625
6.26283333333334	0.011444091796875
6.26616666666667	0.0104904174804688
6.2695	0.0133514404296875
6.27283333333334	0.0185966491699219
6.27616666666667	0.0247955322265625
6.2795	0.0243186950683594
6.28283333333334	0.0200271606445313
6.28616666666667	0.0109672546386719
6.2895	0.00238418579101563
6.29283333333334	-0.00476837158203125
6.29616666666667	-0.003814697265625
6.2995	0.003814697265625
6.30283333333334	0.0104904174804688
6.30616666666667	0.0200271606445313
6.3095	0.0252723693847656
6.31283333333334	0.0290870666503906
6.31616666666667	0.0224113464355469
6.3195	0.0147819519042969
6.32283333333334	0.00810623168945313
6.32616666666667	0.00143051147460938
6.3295	-0.00476837158203125
6.33283333333334	-0.0157356262207031
6.33616666666667	-0.0262260437011719
6.3395	-0.0348091125488281
6.34283333333334	-0.0367164611816406
6.34616666666667	-0.034332275390625
6.3495	-0.0314712524414063
6.35283333333334	-0.0257492065429688
6.35616666666667	-0.0224113464355469
6.3595	-0.0247955322265625
6.36283333333334	-0.0314712524414063
6.36616666666667	-0.0338554382324219
6.3695	-0.0348091125488281
6.37283333333334	-0.0371932983398438
6.37616666666667	-0.0367164611816406
6.3795	-0.0333786010742188
6.38283333333334	-0.0333786010742188
6.38616666666667	-0.0376701354980469
6.3895	-0.0405311584472656
6.39283333333334	-0.0424385070800781
6.39616666666667	-0.0472068786621094
6.3995	-0.0543594360351563
6.40283333333334	-0.0586509704589844
6.40616666666667	-0.0658035278320313
6.4095	-0.0777244567871094
6.41283333333334	-0.0920295715332031
6.41616666666667	-0.0987052917480469
6.4195	-0.0987052917480469
6.42283333333334	-0.0982284545898438
6.42616666666667	-0.0972747802734375
6.4295	-0.0944137573242188
6.43283333333334	-0.0872611999511719
6.43616666666667	-0.0829696655273438
6.4395	-0.0834465026855469
6.44283333333334	-0.0901222229003906
6.44616666666667	-0.0987052917480469
6.4495	-0.107765197753906
6.45283333333334	-0.11587142944336
6.45616666666667	-0.123977661132813
6.4595	-0.128746032714844
6.46283333333334	-0.130176544189453
6.46616666666667	-0.12969970703125
6.4695	-0.132083892822266
6.47283333333334	-0.140666961669922
6.47616666666667	-0.151634216308594
6.4795	-0.16021728515625
6.48283333333334	-0.166416168212891
6.48616666666667	-0.170230865478516
6.4895	-0.173568725585938
6.49283333333334	-0.17547607421875
6.49616666666667	-0.179290771484375
6.4995	-0.185012817382813
6.50283333333334	-0.189304351806641
6.50616666666667	-0.193595886230469
6.5095	-0.192642211914063
6.51283333333334	-0.190258026123047
6.51616666666667	-0.18453598022461
6.5195	-0.184059143066406
6.52283333333334	-0.183582305908203
6.52616666666667	-0.178337097167969
6.5295	-0.172615051269531
6.53283333333334	-0.168800354003906
6.53616666666667	-0.165462493896485
6.5395	-0.159263610839844
6.54283333333334	-0.156402587890625
6.54616666666667	-0.161170959472656
6.5495	-0.166893005371094
6.55283333333334	-0.170230865478516
6.55616666666667	-0.174045562744141
6.5595	-0.179767608642578
6.56283333333334	-0.186920166015625
6.56616666666667	-0.19073486328125
6.5695	-0.198841094970703
6.57283333333334	-0.210285186767578
6.57616666666667	-0.22268295288086
6.5795	-0.232219696044922
6.58283333333334	-0.238895416259766
6.58616666666667	-0.247001647949219
6.5895	-0.254154205322266
6.59283333333334	-0.260353088378906
6.59616666666667	-0.264644622802735
6.5995	-0.26845932006836
6.60283333333334	-0.274658203125
6.60616666666667	-0.281333923339844
6.6095	-0.288963317871094
6.61283333333334	-0.291824340820313
6.61616666666667	-0.293254852294922
6.6195	-0.296115875244141
6.62283333333334	-0.301361083984375
6.62616666666667	-0.30660629272461
6.6295	-0.30517578125
6.63283333333334	-0.308036804199219
6.63616666666667	-0.314712524414063
6.6395	-0.316143035888672
6.64283333333334	-0.311374664306641
6.64616666666667	-0.305652618408203
6.6495	-0.308990478515625
6.65283333333334	-0.312328338623047
6.65616666666667	-0.309944152832031
6.6595	-0.311851501464844
6.66283333333334	-0.319957733154297
6.66616666666667	-0.330448150634766
[truncated: 2,507 more rows]
