# Supplementary material for: Phase-Specific Parameter Estimation in Chiral HPLC Using 1‑Site, 2‑Site Stochastic Models, and Unified Equation Approach
Source: Anal Chem. 2026 Apr 29;98(18):13925–39. doi: 10.1021/acs.analchem.6c01634 (PMC13177292; doi:10.1021/acs.analchem.6c01634)
Supplement: Supplementary file 2 [file ac6c01634_si_002.zip › SupportingInformation/03_data_allEluents/LORA_ACN_CELL2_07_15.CSV]

0.000333333333333334	-0.0128746032714844
0.00366666666666667	-0.0290870666503906
0.007	-0.0491142272949219
0.0103333333333334	-0.0681877136230469
0.0136666666666667	-0.080108642578125
0.017	-0.0853538513183594
0.0203333333333334	-0.0901222229003906
0.0236666666666667	-0.091552734375
0.027	-0.0867843627929688
0.0303333333333334	-0.0786781311035157
0.0336666666666667	-0.0700950622558594
0.037	-0.0596046447753907
0.0403333333333334	-0.0452995300292969
0.0436666666666667	-0.0348091125488281
0.047	-0.0352859497070313
0.0503333333333334	-0.0352859497070313
0.0536666666666667	-0.0309944152832031
0.057	-0.0290870666503906
0.0603333333333334	-0.0324249267578125
0.0636666666666667	-0.0405311584472656
0.067	-0.0395774841308594
0.0703333333333334	-0.0391006469726563
0.0736666666666667	-0.0376701354980469
0.077	-0.0352859497070313
0.0803333333333334	-0.026702880859375
0.0836666666666667	-0.011444091796875
0.087	-0.000476837158203125
0.0903333333333334	0.00238418579101563
0.0936666666666667	0.00095367431640625
0.097	0
0.100333333333334	0.000476837158203125
0.103666666666667	0
0.107	0
0.110333333333334	0.00286102294921875
0.113666666666667	0.003814697265625
0.117	0.00238418579101563
0.120333333333334	-0.00286102294921875
0.123666666666667	-0.00858306884765625
0.127	-0.0133514404296875
0.130333333333334	-0.0152587890625
0.133666666666667	-0.0147819519042969
0.137	-0.0143051147460938
0.140333333333334	-0.0138282775878906
0.143666666666667	-0.0171661376953125
0.147	-0.0238418579101563
0.150333333333334	-0.0357627868652344
0.153666666666667	-0.0433921813964844
0.157	-0.0457763671875
0.160333333333334	-0.0429153442382813
0.163666666666667	-0.0348091125488281
0.167	-0.0219345092773438
0.170333333333334	-0.00905990600585938
0.173666666666667	-0.003814697265625
0.177	-0.00762939453125
0.180333333333334	-0.0185966491699219
0.183666666666667	-0.0295639038085938
0.187	-0.0429153442382813
0.190333333333334	-0.0491142272949219
0.193666666666667	-0.05340576171875
0.197	-0.0510215759277344
0.200333333333334	-0.0491142272949219
0.203666666666667	-0.0476837158203125
0.207	-0.0443458557128906
0.210333333333334	-0.0448226928710938
0.213666666666667	-0.0438690185546875
0.217	-0.0438690185546875
0.220333333333334	-0.0433921813964844
0.223666666666667	-0.0472068786621094
0.227	-0.0500679016113282
0.230333333333334	-0.0529289245605469
0.233666666666667	-0.0576972961425782
0.237	-0.0624656677246094
0.240333333333334	-0.0653266906738282
0.243666666666667	-0.06103515625
0.247	-0.0562667846679688
0.250333333333334	-0.0548362731933594
0.253666666666667	-0.0514984130859375
0.257	-0.0472068786621094
0.260333333333334	-0.0405311584472656
0.263666666666667	-0.0357627868652344
0.267	-0.0329017639160156
0.270333333333334	-0.026702880859375
0.273666666666667	-0.019073486328125
0.277	-0.0133514404296875
0.280333333333334	-0.011444091796875
0.283666666666667	-0.00858306884765625
0.287	-0.00667572021484375
0.290333333333334	-0.003814697265625
0.293666666666667	-0.00762939453125
0.297	-0.0119209289550781
0.300333333333334	-0.0138282775878906
0.303666666666667	-0.0162124633789063
0.307	-0.019073486328125
0.310333333333334	-0.0257492065429688
0.313666666666667	-0.0243186950683594
0.317	-0.0147819519042969
0.320333333333334	-0.00619888305664063
0.323666666666667	-0.000476837158203125
0.327	0.000476837158203125
0.330333333333334	0.00238418579101563
0.333666666666667	-0.000476837158203125
0.337	-0.00858306884765625
0.340333333333334	-0.0123977661132813
0.343666666666667	-0.0119209289550781
0.347	-0.00715255737304688
0.350333333333334	-0.00429153442382813
0.353666666666667	0.00095367431640625
0.357	0.00524520874023438
0.360333333333334	0.00095367431640625
0.363666666666667	-0.00905990600585938
0.367	-0.0176429748535156
0.370333333333334	-0.0224113464355469
0.373666666666667	-0.0271797180175781
0.377	-0.0324249267578125
0.380333333333334	-0.0329017639160156
0.383666666666667	-0.0290870666503906
0.387	-0.0233650207519531
0.390333333333334	-0.0147819519042969
0.393666666666667	-0.0057220458984375
0.397	0.003814697265625
0.400333333333334	0.0104904174804688
0.403666666666667	0.0152587890625
0.407	0.0166893005371094
0.410333333333334	0.0104904174804688
0.413666666666667	-0.00095367431640625
0.417	-0.0133514404296875
0.420333333333334	-0.026702880859375
0.423666666666667	-0.0352859497070313
0.427	-0.0395774841308594
0.430333333333334	-0.0386238098144531
0.433666666666667	-0.0319480895996094
0.437	-0.0247955322265625
0.440333333333334	-0.0185966491699219
0.443666666666667	-0.0181198120117188
0.447	-0.0262260437011719
0.450333333333334	-0.0386238098144531
0.453666666666667	-0.0514984130859375
0.457	-0.0596046447753907
0.460333333333334	-0.06103515625
0.463666666666667	-0.0567436218261719
0.467	-0.0443458557128906
0.470333333333334	-0.0290870666503906
0.473666666666667	-0.00667572021484375
0.477	0.0138282775878906
0.480333333333334	0.0295639038085938
0.483666666666667	0.0329017639160156
0.487	0.0309944152832031
0.490333333333334	0.026702880859375
0.493666666666667	0.0147819519042969
0.497	0.0019073486328125
0.500333333333334	-0.00667572021484375
0.503666666666667	-0.0057220458984375
0.507	-0.000476837158203125
0.510333333333334	0.00286102294921875
0.513666666666667	0.00238418579101563
0.517	-0.00238418579101563
0.520333333333334	-0.00810623168945313
0.523666666666667	-0.0100135803222656
0.527	-0.00905990600585938
0.530333333333334	-0.00143051147460938
0.533666666666667	0.011444091796875
0.537	0.0252723693847656
0.540333333333334	0.0329017639160156
0.543666666666667	0.0324249267578125
0.547	0.0276565551757813
0.550333333333334	0.0200271606445313
0.553666666666667	0.0119209289550781
0.557	0.00905990600585938
0.560333333333334	0.0095367431640625
0.563666666666667	0.0128746032714844
0.567	0.0176429748535156
0.570333333333334	0.0166893005371094
0.573666666666667	0.00667572021484375
0.577	-0.011444091796875
0.580333333333334	-0.0252723693847656
0.583666666666667	-0.0352859497070313
0.587	-0.0448226928710938
0.590333333333334	-0.0486373901367188
0.593666666666667	-0.0438690185546875
0.597	-0.030517578125
0.600333333333334	-0.0243186950683594
0.603666666666667	-0.0224113464355469
0.607	-0.0238418579101563
0.610333333333334	-0.0252723693847656
0.613666666666667	-0.0286102294921875
0.617	-0.0324249267578125
0.620333333333334	-0.0329017639160156
0.623666666666667	-0.030517578125
0.627	-0.0243186950683594
0.630333333333334	-0.019073486328125
0.633666666666667	-0.0123977661132813
0.637	-0.0133514404296875
0.640333333333334	-0.0181198120117188
0.643666666666667	-0.0247955322265625
0.647	-0.0276565551757813
0.650333333333334	-0.026702880859375
0.653666666666667	-0.0262260437011719
0.657	-0.0233650207519531
0.660333333333334	-0.0152587890625
0.663666666666667	-0.00619888305664063
0.667	0.0019073486328125
0.670333333333334	0.0095367431640625
0.673666666666667	0.0195503234863281
0.677	0.0333786010742188
0.680333333333334	0.0400543212890625
0.683666666666667	0.0400543212890625
0.687	0.03814697265625
0.690333333333334	0.0319480895996094
0.693666666666667	0.0233650207519531
0.697	0.00715255737304688
0.700333333333334	-0.0019073486328125
0.703666666666667	0.00143051147460938
0.707	0.0019073486328125
0.710333333333334	-0.00715255737304688
0.713666666666667	-0.0214576721191406
0.717	-0.0371932983398438
0.720333333333334	-0.0519752502441407
0.723666666666667	-0.0696182250976563
0.727	-0.0758171081542969
0.730333333333334	-0.0696182250976563
0.733666666666667	-0.05340576171875
0.737	-0.0371932983398438
0.740333333333334	-0.0243186950683594
0.743666666666667	-0.0171661376953125
0.747	-0.0152587890625
0.750333333333334	-0.0152587890625
0.753666666666667	-0.019073486328125
0.757	-0.0166893005371094
0.760333333333334	-0.0128746032714844
0.763666666666667	-0.00667572021484375
0.767	-0.0019073486328125
0.770333333333334	0.00143051147460938
0.773666666666667	0.00810623168945313
0.777	0.0119209289550781
0.780333333333334	0.0147819519042969
0.783666666666667	0.0157356262207031
0.787	0.0171661376953125
0.790333333333334	0.0157356262207031
0.793666666666667	0.00905990600585938
0.797	0.00429153442382813
0.800333333333334	0.00429153442382813
0.803666666666667	0.00810623168945313
0.807	0.00524520874023438
0.810333333333334	-0.00143051147460938
0.813666666666667	-0.00476837158203125
0.817	-0.00905990600585938
0.820333333333334	-0.0143051147460938
0.823666666666667	-0.0157356262207031
0.827	-0.00667572021484375
0.830333333333334	0.0100135803222656
0.833666666666667	0.0257492065429688
0.837	0.0362396240234375
0.840333333333334	0.0395774841308594
0.843666666666667	0.0357627868652344
0.847	0.0319480895996094
0.850333333333334	0.0290870666503906
0.853666666666667	0.0233650207519531
0.857	0.0152587890625
0.860333333333334	0.00429153442382813
0.863666666666667	-0.00095367431640625
0.867	-0.00429153442382813
0.870333333333334	-0.00810623168945313
0.873666666666667	-0.0138282775878906
0.877	-0.019073486328125
0.880333333333334	-0.0166893005371094
0.883666666666667	-0.0143051147460938
0.887	-0.0166893005371094
0.890333333333334	-0.0176429748535156
0.893666666666667	-0.0133514404296875
0.897	-0.000476837158203125
0.900333333333334	0.0138282775878906
0.903666666666667	0.02288818359375
0.907	0.0257492065429688
0.910333333333334	0.0200271606445313
0.913666666666667	0.0133514404296875
0.917	0.0019073486328125
0.920333333333334	-0.0100135803222656
0.923666666666667	-0.0157356262207031
0.927	-0.0128746032714844
0.930333333333334	-0.00286102294921875
0.933666666666667	0.00715255737304688
0.937	0.0171661376953125
0.940333333333334	0.0243186950683594
0.943666666666667	0.0286102294921875
0.947	0.0314712524414063
0.950333333333334	0.0338554382324219
0.953666666666667	0.0371932983398438
0.957	0.0433921813964844
0.960333333333334	0.0491142272949219
0.963666666666667	0.0519752502441407
0.967	0.0505447387695313
0.970333333333334	0.0481605529785156
0.973666666666667	0.0500679016113282
0.977	0.0529289245605469
0.980333333333334	0.0538825988769532
0.983666666666667	0.0548362731933594
0.987	0.0524520874023438
0.990333333333334	0.0491142272949219
0.993666666666667	0.03814697265625
0.997	0.0252723693847656
1.00033333333334	0.0138282775878906
1.00366666666667	0.00095367431640625
1.007	-0.00810623168945313
1.01033333333334	-0.0176429748535156
1.01366666666667	-0.02288818359375
1.017	-0.026702880859375
1.02033333333334	-0.0252723693847656
1.02366666666667	-0.02288818359375
1.027	-0.0205039978027344
1.03033333333334	-0.0157356262207031
1.03366666666667	-0.0109672546386719
1.037	-0.0104904174804688
1.04033333333334	-0.0171661376953125
1.04366666666667	-0.0238418579101563
1.047	-0.0309944152832031
1.05033333333334	-0.0410079956054688
1.05366666666667	-0.0524520874023438
1.057	-0.0543594360351563
1.06033333333334	-0.0452995300292969
1.06366666666667	-0.030517578125
1.067	-0.0181198120117188
1.07033333333334	-0.00762939453125
1.07366666666667	0.00858306884765625
1.077	0.0247955322265625
1.08033333333334	0.0329017639160156
1.08366666666667	0.0333786010742188
1.087	0.03814697265625
1.09033333333334	0.0524520874023438
1.09366666666667	0.057220458984375
1.097	0.0524520874023438
1.10033333333334	0.0452995300292969
1.10366666666667	0.0405311584472656
1.107	0.030517578125
1.11033333333334	0.0138282775878906
1.11366666666667	0.00476837158203125
1.117	-0.00095367431640625
1.12033333333334	-0.00619888305664063
1.12366666666667	-0.00667572021484375
1.127	0.00286102294921875
1.13033333333334	0.0123977661132813
1.13366666666667	0.0143051147460938
1.137	0.011444091796875
1.14033333333334	0.0152587890625
1.14366666666667	0.0176429748535156
1.147	0.0152587890625
1.15033333333334	0.0152587890625
1.15366666666667	0.019073486328125
1.157	0.030517578125
1.16033333333334	0.0386238098144531
1.16366666666667	0.0452995300292969
1.167	0.0462532043457031
1.17033333333334	0.0386238098144531
1.17366666666667	0.0257492065429688
1.177	0.0123977661132813
1.18033333333334	0.00762939453125
1.18366666666667	0.00762939453125
1.187	0.0095367431640625
1.19033333333334	0.0128746032714844
1.19366666666667	0.0219345092773438
1.197	0.0290870666503906
1.20033333333334	0.0286102294921875
1.20366666666667	0.0238418579101563
1.207	0.0195503234863281
1.21033333333334	0.019073486328125
1.21366666666667	0.0162124633789063
1.217	0.0143051147460938
1.22033333333334	0.0157356262207031
1.22366666666667	0.0200271606445313
1.227	0.0262260437011719
1.23033333333334	0.0286102294921875
1.23366666666667	0.0290870666503906
1.237	0.0281333923339844
1.24033333333334	0.0247955322265625
1.24366666666667	0.0205039978027344
1.247	0.0133514404296875
1.25033333333334	0.011444091796875
1.25366666666667	0.0147819519042969
1.257	0.02288818359375
1.26033333333334	0.0348091125488281
1.26366666666667	0.0414848327636719
1.267	0.0448226928710938
1.27033333333334	0.0438690185546875
1.27366666666667	0.0429153442382813
1.277	0.03814697265625
1.28033333333334	0.0290870666503906
1.28366666666667	0.019073486328125
1.287	0.0095367431640625
1.29033333333334	0
1.29366666666667	-0.00905990600585938
1.297	-0.0185966491699219
1.30033333333334	-0.0224113464355469
1.30366666666667	-0.019073486328125
1.307	-0.0095367431640625
1.31033333333334	-0.00095367431640625
1.31366666666667	0.00286102294921875
1.317	0.0057220458984375
1.32033333333334	0.00333786010742188
1.32366666666667	0.00333786010742188
1.327	0.00619888305664063
1.33033333333334	0.0143051147460938
1.33366666666667	0.0205039978027344
1.337	0.0271797180175781
1.34033333333334	0.034332275390625
1.34366666666667	0.0391006469726563
1.347	0.0391006469726563
1.35033333333334	0.0405311584472656
1.35366666666667	0.0500679016113282
1.357	0.0600814819335938
1.36033333333334	0.0667572021484375
1.36366666666667	0.0696182250976563
1.367	0.0758171081542969
1.37033333333334	0.0834465026855469
1.37366666666667	0.095367431640625
1.377	0.115394592285156
1.38033333333334	0.139713287353516
1.38366666666667	0.166416168212891
1.387	0.192642211914063
1.39033333333334	0.222206115722656
1.39366666666667	0.243186950683594
1.397	0.245094299316406
1.40033333333334	0.238895416259766
1.40366666666667	0.229358673095703
1.407	0.216484069824219
1.41033333333334	0.189304351806641
1.41366666666667	0.160694122314453
1.417	0.141143798828125
1.42033333333334	0.126361846923828
1.42366666666667	0.110149383544922
1.427	0.0905990600585938
1.43033333333334	0.0767707824707032
1.43366666666667	0.0672340393066407
1.437	0.0605583190917969
1.44033333333334	0.0548362731933594
1.44366666666667	0.0491142272949219
1.447	0.0457763671875
1.45033333333334	0.041961669921875
1.45366666666667	0.0405311584472656
1.457	0.0348091125488281
1.46033333333334	0.0286102294921875
1.46366666666667	0.0238418579101563
1.467	0.0214576721191406
1.47033333333334	0.0247955322265625
1.47366666666667	0.030517578125
1.477	0.0362396240234375
1.48033333333334	0.034332275390625
1.48366666666667	0.0319480895996094
1.487	0.0300407409667969
1.49033333333334	0.0300407409667969
1.49366666666667	0.0238418579101563
1.497	0.0119209289550781
1.50033333333334	0.003814697265625
1.50366666666667	0.00143051147460938
1.507	0.000476837158203125
1.51033333333334	-0.00810623168945313
1.51366666666667	-0.0128746032714844
1.517	-0.00715255737304688
1.52033333333334	0.0057220458984375
1.52366666666667	0.0171661376953125
1.527	0.0243186950683594
1.53033333333334	0.0290870666503906
1.53366666666667	0.0271797180175781
1.537	0.0200271606445313
1.54033333333334	0.0123977661132813
1.54366666666667	0.00858306884765625
1.547	0.00524520874023438
1.55033333333334	0.00286102294921875
1.55366666666667	0.00810623168945313
1.557	0.0171661376953125
1.56033333333334	0.0214576721191406
1.56366666666667	0.0224113464355469
1.567	0.0252723693847656
1.57033333333334	0.0286102294921875
1.57366666666667	0.0271797180175781
1.577	0.0276565551757813
1.58033333333334	0.0319480895996094
1.58366666666667	0.0362396240234375
1.587	0.0367164611816406
1.59033333333334	0.0367164611816406
1.59366666666667	0.0357627868652344
1.597	0.0271797180175781
1.60033333333334	0.0143051147460938
1.60366666666667	0.00667572021484375
1.607	0.00715255737304688
1.61033333333334	0.0104904174804688
1.61366666666667	0.00858306884765625
1.617	0.0100135803222656
1.62033333333334	0.00762939453125
1.62366666666667	0
1.627	-0.0157356262207031
1.63033333333334	-0.0281333923339844
1.63366666666667	-0.0281333923339844
1.637	-0.0238418579101563
1.64033333333334	-0.0109672546386719
1.64366666666667	0.000476837158203125
1.647	0.011444091796875
1.65033333333334	0.0166893005371094
1.65366666666667	0.0143051147460938
1.657	0.011444091796875
1.66033333333334	0.00810623168945313
1.66366666666667	0.00810623168945313
1.667	0.0128746032714844
1.67033333333334	0.0185966491699219
1.67366666666667	0.0252723693847656
1.677	0.026702880859375
1.68033333333334	0.0238418579101563
1.68366666666667	0.0214576721191406
1.687	0.019073486328125
1.69033333333334	0.0157356262207031
1.69366666666667	0.0095367431640625
1.697	0.00095367431640625
1.70033333333334	-0.00715255737304688
1.70366666666667	-0.0157356262207031
1.707	-0.02288818359375
1.71033333333334	-0.0281333923339844
1.71366666666667	-0.030517578125
1.717	-0.0238418579101563
1.72033333333334	-0.0147819519042969
1.72366666666667	-0.00905990600585938
1.727	-0.00905990600585938
1.73033333333334	-0.0128746032714844
1.73366666666667	-0.0147819519042969
1.737	-0.0133514404296875
1.74033333333334	-0.0123977661132813
1.74366666666667	-0.0138282775878906
1.747	-0.0157356262207031
1.75033333333334	-0.00858306884765625
1.75366666666667	0.00095367431640625
1.757	0.00619888305664063
1.76033333333334	0.00905990600585938
1.76366666666667	0.0095367431640625
1.767	0.00858306884765625
1.77033333333334	0.00476837158203125
1.77366666666667	0.00238418579101563
1.777	-0.00143051147460938
1.78033333333334	-0.00667572021484375
1.78366666666667	-0.0147819519042969
1.787	-0.0205039978027344
1.79033333333334	-0.0247955322265625
1.79366666666667	-0.0333786010742188
1.797	-0.0462532043457031
1.80033333333334	-0.0600814819335938
1.80366666666667	-0.0653266906738282
1.807	-0.0653266906738282
1.81033333333334	-0.06103515625
1.81366666666667	-0.0543594360351563
1.817	-0.0414848327636719
1.82033333333334	-0.0247955322265625
1.82366666666667	-0.0109672546386719
1.827	0
1.83033333333334	0.003814697265625
1.83366666666667	0.000476837158203125
1.837	-0.0119209289550781
1.84033333333334	-0.0247955322265625
1.84366666666667	-0.0290870666503906
1.847	-0.0300407409667969
1.85033333333334	-0.030517578125
1.85366666666667	-0.0271797180175781
1.857	-0.0176429748535156
1.86033333333334	-0.00715255737304688
1.86366666666667	-0.00715255737304688
1.867	-0.0152587890625
1.87033333333334	-0.0252723693847656
1.87366666666667	-0.0348091125488281
1.877	-0.0410079956054688
1.88033333333334	-0.0500679016113282
1.88366666666667	-0.0600814819335938
1.887	-0.0710487365722657
1.89033333333334	-0.0767707824707032
1.89366666666667	-0.0791549682617188
1.897	-0.0796318054199219
1.90033333333334	-0.0753402709960938
1.90366666666667	-0.0696182250976563
1.907	-0.0591278076171875
1.91033333333334	-0.0543594360351563
1.91366666666667	-0.0500679016113282
1.917	-0.0457763671875
1.92033333333334	-0.0395774841308594
1.92366666666667	-0.0286102294921875
1.927	-0.0243186950683594
1.93033333333334	-0.0209808349609375
1.93366666666667	-0.0219345092773438
1.937	-0.0200271606445313
1.94033333333334	-0.0185966491699219
1.94366666666667	-0.0162124633789063
1.947	-0.00667572021484375
1.95033333333334	0.00476837158203125
1.95366666666667	0.0123977661132813
1.957	0.0119209289550781
1.96033333333334	0.0100135803222656
1.96366666666667	0.011444091796875
1.967	0.0133514404296875
1.97033333333334	0.0157356262207031
1.97366666666667	0.0181198120117188
1.977	0.0238418579101563
1.98033333333334	0.0286102294921875
1.98366666666667	0.0309944152832031
1.987	0.0281333923339844
1.99033333333334	0.0276565551757813
1.99366666666667	0.0309944152832031
1.997	0.0324249267578125
2.00033333333334	0.0300407409667969
2.00366666666667	0.0224113464355469
2.007	0.0200271606445313
2.01033333333334	0.0181198120117188
2.01366666666667	0.0143051147460938
2.017	0.00667572021484375
2.02033333333334	-0.0019073486328125
2.02366666666667	-0.00810623168945313
2.027	-0.0133514404296875
2.03033333333334	-0.0157356262207031
2.03366666666667	-0.0128746032714844
2.037	-0.0104904174804688
2.04033333333334	-0.00858306884765625
2.04366666666667	-0.0100135803222656
2.047	-0.0133514404296875
2.05033333333334	-0.02288818359375
2.05366666666667	-0.0324249267578125
2.057	-0.0324249267578125
2.06033333333334	-0.02288818359375
2.06366666666667	-0.0104904174804688
2.067	-0.003814697265625
2.07033333333334	0.0019073486328125
2.07366666666667	0.0057220458984375
2.077	0.0095367431640625
2.08033333333334	0.0104904174804688
2.08366666666667	0.0123977661132813
2.087	0.0143051147460938
2.09033333333334	0.0133514404296875
2.09366666666667	0.0100135803222656
2.097	0.0057220458984375
2.10033333333334	-0.00238418579101563
2.10366666666667	-0.0143051147460938
2.107	-0.0233650207519531
2.11033333333334	-0.0262260437011719
2.11366666666667	-0.0209808349609375
2.117	-0.0166893005371094
2.12033333333334	-0.0133514404296875
2.12366666666667	-0.0123977661132813
2.127	-0.00715255737304688
2.13033333333334	0
2.13366666666667	0.000476837158203125
2.137	-0.003814697265625
2.14033333333334	-0.0057220458984375
2.14366666666667	-0.00333786010742188
2.147	-0.00429153442382813
2.15033333333334	-0.00810623168945313
2.15366666666667	-0.00905990600585938
2.157	-0.00667572021484375
2.16033333333334	-0.00286102294921875
2.16366666666667	0.00715255737304688
2.167	0.0219345092773438
2.17033333333334	0.0309944152832031
2.17366666666667	0.0300407409667969
2.177	0.0224113464355469
2.18033333333334	0.0157356262207031
2.18366666666667	0.00429153442382813
2.187	-0.0100135803222656
2.19033333333334	-0.0233650207519531
2.19366666666667	-0.034332275390625
2.197	-0.0338554382324219
2.20033333333334	-0.030517578125
2.20366666666667	-0.0219345092773438
2.207	-0.0209808349609375
2.21033333333334	-0.019073486328125
2.21366666666667	-0.0109672546386719
2.217	-0.003814697265625
2.22033333333334	0.00286102294921875
2.22366666666667	0.00286102294921875
2.227	0.00905990600585938
2.23033333333334	0.0152587890625
2.23366666666667	0.0233650207519531
2.237	0.030517578125
2.24033333333334	0.0333786010742188
2.24366666666667	0.0333786010742188
2.247	0.034332275390625
2.25033333333334	0.0371932983398438
2.25366666666667	0.0371932983398438
2.257	0.0329017639160156
2.26033333333334	0.0233650207519531
2.26366666666667	0.0147819519042969
2.267	0.00810623168945313
2.27033333333334	0.00905990600585938
2.27366666666667	0.00858306884765625
2.277	0.00333786010742188
2.28033333333334	-0.0019073486328125
2.28366666666667	0.000476837158203125
2.287	0.003814697265625
2.29033333333334	-0.00238418579101563
2.29366666666667	-0.011444091796875
2.297	-0.0143051147460938
2.30033333333334	-0.011444091796875
2.30366666666667	-0.0128746032714844
2.307	-0.0166893005371094
2.31033333333334	-0.0128746032714844
2.31366666666667	-0.00333786010742188
2.317	0.00333786010742188
2.32033333333334	0.003814697265625
2.32366666666667	0.00667572021484375
2.327	0.0157356262207031
2.33033333333334	0.0252723693847656
2.33366666666667	0.0281333923339844
2.337	0.0324249267578125
2.34033333333334	0.0405311584472656
2.34366666666667	0.0448226928710938
2.347	0.0410079956054688
2.35033333333334	0.0309944152832031
2.35366666666667	0.0262260437011719
2.357	0.0214576721191406
2.36033333333334	0.0195503234863281
2.36366666666667	0.0233650207519531
2.367	0.0309944152832031
2.37033333333334	0.0391006469726563
2.37366666666667	0.0438690185546875
2.377	0.0462532043457031
2.38033333333334	0.0424385070800781
2.38366666666667	0.0324249267578125
2.387	0.0209808349609375
2.39033333333334	0.0104904174804688
2.39366666666667	0.00143051147460938
2.397	-0.00619888305664063
2.40033333333334	-0.0095367431640625
2.40366666666667	-0.0119209289550781
2.407	-0.0147819519042969
2.41033333333334	-0.019073486328125
2.41366666666667	-0.0224113464355469
2.417	-0.0257492065429688
2.42033333333334	-0.030517578125
2.42366666666667	-0.0333786010742188
2.427	-0.0348091125488281
2.43033333333334	-0.0352859497070313
2.43366666666667	-0.0348091125488281
2.437	-0.030517578125
2.44033333333334	-0.0247955322265625
2.44366666666667	-0.0247955322265625
2.447	-0.0290870666503906
2.45033333333334	-0.0319480895996094
2.45366666666667	-0.030517578125
2.457	-0.0271797180175781
2.46033333333334	-0.0243186950683594
2.46366666666667	-0.0176429748535156
2.467	-0.0104904174804688
2.47033333333334	-0.0095367431640625
2.47366666666667	-0.019073486328125
2.477	-0.0329017639160156
2.48033333333334	-0.0400543212890625
2.48366666666667	-0.0414848327636719
2.487	-0.0395774841308594
2.49033333333334	-0.0362396240234375
2.49366666666667	-0.0286102294921875
2.497	-0.0209808349609375
2.50033333333334	-0.0181198120117188
2.50366666666667	-0.0171661376953125
2.507	-0.0157356262207031
2.51033333333334	-0.00810623168945313
2.51366666666667	-0.00238418579101563
2.517	0.00238418579101563
2.52033333333334	0.00286102294921875
2.52366666666667	-0.00095367431640625
2.527	-0.00715255737304688
2.53033333333334	-0.00858306884765625
2.53366666666667	-0.00429153442382813
2.537	0.00667572021484375
2.54033333333334	0.0209808349609375
2.54366666666667	0.0352859497070313
2.547	0.0467300415039063
2.55033333333334	0.0486373901367188
2.55366666666667	0.0443458557128906
2.557	0.0352859497070313
2.56033333333334	0.0300407409667969
2.56366666666667	0.0286102294921875
2.567	0.0290870666503906
2.57033333333334	0.030517578125
2.57366666666667	0.026702880859375
2.577	0.0238418579101563
2.58033333333334	0.0138282775878906
2.58366666666667	-0.00095367431640625
2.587	-0.0143051147460938
2.59033333333334	-0.0214576721191406
2.59366666666667	-0.019073486328125
2.597	-0.0185966491699219
2.60033333333334	-0.0109672546386719
2.60366666666667	0.00429153442382813
2.607	0.0205039978027344
2.61033333333334	0.0286102294921875
2.61366666666667	0.0309944152832031
2.617	0.034332275390625
2.62033333333334	0.0386238098144531
2.62366666666667	0.0367164611816406
2.627	0.0362396240234375
2.63033333333334	0.0438690185546875
2.63366666666667	0.0538825988769532
2.637	0.0586509704589844
2.64033333333334	0.057220458984375
2.64366666666667	0.0553131103515625
2.647	0.0524520874023438
2.65033333333334	0.0452995300292969
2.65366666666667	0.0376701354980469
2.657	0.0357627868652344
2.66033333333334	0.0438690185546875
2.66366666666667	0.0586509704589844
2.667	0.0743865966796875
2.67033333333334	0.0886917114257813
2.67366666666667	0.104427337646485
2.677	0.12350082397461
2.68033333333334	0.139236450195313
2.68366666666667	0.152587890625
2.687	0.158786773681641
2.69033333333334	0.165939331054688
2.69366666666667	0.167369842529297
2.697	0.170230865478516
2.70033333333334	0.170707702636719
2.70366666666667	0.164508819580078
2.707	0.155925750732422
2.71033333333334	0.142574310302735
2.71366666666667	0.133991241455078
2.717	0.120639801025391
2.72033333333334	0.108718872070313
2.72366666666667	0.107288360595703
2.727	0.119686126708985
2.73033333333334	0.148296356201172
2.73366666666667	0.185489654541016
2.737	0.233650207519531
2.74033333333334	0.295162200927735
2.74366666666667	0.374317169189453
2.747	0.476837158203125
2.75033333333334	0.608921051025391
2.75366666666667	0.777244567871094
2.757	0.988960266113281
2.76033333333334	1.2359619140625
2.76366666666667	1.5106201171875
2.767	1.79815292358399
2.77033333333334	2.09569931030274
2.77366666666667	2.39324569702149
2.777	2.67648696899414
2.78033333333334	2.93827056884766
2.78366666666667	3.1728744506836
2.787	3.38029861450196
2.79033333333334	3.53670120239258
2.79366666666667	3.63397598266602
2.797	3.67212295532227
2.80033333333334	3.66306304931641
2.80366666666667	3.6158561706543
2.807	3.53765487670899
2.81033333333334	3.46755981445313
2.81366666666667	3.43418121337891
2.817	3.46660614013672
2.82033333333334	3.59296798706055
2.82366666666667	3.85046005249024
2.827	4.27961349487305
2.83033333333334	4.89902496337891
2.83366666666667	5.72681427001953
2.837	6.76298141479492
2.84033333333334	7.99083709716797
2.84366666666667	9.36985015869141
2.847	10.8428001403809
2.85033333333334	12.3381614685059
2.85366666666667	13.7753486633301
2.857	15.0775909423828
2.86033333333334	16.1771774291992
2.86366666666667	17.0230865478516
2.867	17.5786018371582
2.87033333333334	17.8284645080567
2.87366666666667	17.7783966064453
2.877	17.4446105957031
2.88033333333334	16.8557167053223
2.88366666666667	16.0422325134278
2.887	15.0485038757324
2.89033333333334	13.9198303222656
2.89366666666667	12.7043724060059
2.897	11.4512443542481
2.90033333333334	10.2052688598633
2.90366666666667	9.00554656982422
2.907	7.87878036499024
2.91033333333334	6.84404373168946
2.91366666666667	5.91421127319336
2.917	5.10025024414063
2.92033333333334	4.39834594726563
2.92366666666667	3.81278991699219
2.927	3.33023071289063
2.93033333333334	2.95257568359375
2.93366666666667	2.66647338867188
2.937	2.45714187622071
2.94033333333334	2.31742858886719
2.94366666666667	2.23016738891602
2.947	2.19440460205078
2.95033333333334	2.18915939331055
2.95366666666667	2.21443176269531
2.957	2.26306915283203
2.96033333333334	2.32791900634766
2.96366666666667	2.40516662597656
2.967	2.49195098876953
2.97033333333334	2.58874893188477
2.97366666666667	2.685546875
2.977	2.77996063232422
2.98033333333334	2.87294387817383
2.98366666666667	2.96115875244141
2.987	3.04222106933594
2.99033333333334	3.11756134033203
2.99366666666667	3.19290161132813
2.997	3.2644271850586
3.00033333333334	3.32498550415039
3.00366666666667	3.37600708007813
3.007	3.42082977294922
3.01033333333334	3.45993041992188
3.01366666666667	3.49187850952149
3.017	3.52239608764649
3.02033333333334	3.55339050292969
3.02366666666667	3.57675552368164
3.027	3.58343124389649
3.03033333333334	3.57484817504883
3.03366666666667	3.56006622314453
3.037	3.54194641113281
3.04033333333334	3.52621078491211
3.04366666666667	3.51190567016602
3.047	3.50713729858399
3.05033333333334	3.49998474121094
3.05366666666667	3.48806381225586
3.057	3.46660614013672
3.06033333333334	3.43799591064453
3.06366666666667	3.40509414672852
3.067	3.36790084838867
3.07033333333334	3.33690643310547
3.07366666666667	3.30448150634766
3.077	3.27205657958985
3.08033333333334	3.23629379272461
3.08366666666667	3.20100784301758
3.087	3.17001342773438
3.09033333333334	3.1428337097168
3.09366666666667	3.12280654907227
3.097	3.10325622558594
3.10033333333334	3.08513641357422
3.10366666666667	3.07035446166992
3.107	3.05938720703125
3.11033333333334	3.04889678955078
3.11366666666667	3.03411483764649
3.117	3.01933288574219
3.12033333333334	3.00741195678711
3.12366666666667	2.99501419067383
3.127	2.97880172729492
3.13033333333334	2.96449661254883
3.13366666666667	2.95448303222656
3.137	2.94733047485352
3.14033333333334	2.93636322021485
3.14366666666667	2.92158126831055
3.147	2.90298461914063
3.15033333333334	2.87055969238281
3.15366666666667	2.82478332519531
3.157	2.76851654052735
3.16033333333334	2.70700454711914
3.16366666666667	2.6388168334961
3.167	2.56967544555664
3.17033333333334	2.50625610351563
3.17366666666667	2.45046615600586
3.177	2.39706039428711
3.18033333333334	2.34079360961914
3.18366666666667	2.2883415222168
3.187	2.23875045776367
3.19033333333334	2.19011306762696
3.19366666666667	2.13909149169922
3.197	2.0895004272461
3.20033333333334	2.04992294311524
3.20366666666667	2.01940536499024
3.207	2.00319290161133
3.21033333333334	1.99937820434571
3.21366666666667	2.00843811035156
3.217	2.02655792236328
3.22033333333334	2.05612182617188
3.22366666666667	2.0895004272461
3.227	2.12240219116211
3.23033333333334	2.14910507202149
3.23366666666667	2.17294692993164
3.237	2.1967887878418
3.24033333333334	2.21395492553711
3.24366666666667	2.22444534301758
3.247	2.22110748291016
3.25033333333334	2.20203399658203
3.25366666666667	2.17103958129883
3.257	2.13003158569336
3.26033333333334	2.07614898681641
3.26366666666667	2.00891494750977
3.267	1.93166732788086
3.27033333333334	1.85298919677735
3.27366666666667	1.76668167114258
3.277	1.67560577392578
3.28033333333334	1.58166885375977
3.28366666666667	1.48868560791016
3.287	1.40047073364258
3.29033333333334	1.32369995117188
3.29366666666667	1.25646591186524
3.297	1.19304656982422
3.30033333333334	1.13630294799805
3.30366666666667	1.08671188354492
3.307	1.04379653930664
3.31033333333334	0.997066497802735
3.31366666666667	0.95510482788086
3.317	0.917434692382813
3.32033333333334	0.884532928466797
3.32366666666667	0.847339630126953
3.327	0.810623168945313
3.33033333333334	0.775337219238282
3.33366666666667	0.740528106689453
3.337	0.710010528564453
3.34033333333334	0.682830810546875
3.34366666666667	0.660896301269532
3.347	0.640869140625
3.35033333333334	0.631332397460938
3.35366666666667	0.628948211669922
3.357	0.626087188720703
3.36033333333334	0.620365142822266
3.36366666666667	0.61798095703125
3.367	0.622749328613282
3.37033333333334	0.624656677246094
3.37366666666667	0.618457794189453
3.377	0.610828399658203
3.38033333333334	0.605106353759766
3.38366666666667	0.601768493652344
3.387	0.5950927734375
3.39033333333334	0.58889389038086
3.39366666666667	0.58889389038086
3.397	0.5950927734375
3.40033333333334	0.599861145019532
3.40366666666667	0.597000122070313
3.407	0.586032867431641
3.41033333333334	0.575542449951172
3.41366666666667	0.567913055419922
3.417	0.56600570678711
3.42033333333334	0.569820404052735
3.42366666666667	0.574111938476563
3.427	0.575065612792969
3.43033333333334	0.566482543945313
3.43366666666667	0.557422637939453
3.437	0.548839569091797
3.44033333333334	0.545024871826172
3.44366666666667	0.542163848876953
3.447	0.545978546142578
3.45033333333334	0.552654266357422
3.45366666666667	0.551223754882813
3.457	0.538349151611328
3.46033333333334	0.525951385498047
3.46366666666667	0.517845153808594
3.467	0.519275665283203
3.47033333333334	0.524044036865235
3.47366666666667	0.528335571289063
3.477	0.529289245605469
3.48033333333334	0.52022933959961
3.48366666666667	0.508308410644532
3.487	0.493049621582031
3.49033333333334	0.48065185546875
3.49366666666667	0.472068786621094
3.497	0.464916229248047
3.50033333333334	0.463485717773438
3.50366666666667	0.468254089355469
3.507	0.477313995361328
3.51033333333334	0.484943389892578
3.51366666666667	0.490188598632813
3.517	0.494480133056641
3.52033333333334	0.492572784423828
3.52366666666667	0.48065185546875
3.527	0.469684600830078
3.53033333333334	0.467300415039063
3.53366666666667	0.47445297241211
3.537	0.484466552734375
3.54033333333334	0.493049621582031
3.54366666666667	0.506877899169922
3.547	0.517368316650391
3.55033333333334	0.518321990966797
3.55366666666667	0.507354736328125
3.557	0.496864318847656
3.56033333333334	0.496387481689453
3.56366666666667	0.497817993164063
3.567	0.494956970214844
3.57033333333334	0.489234924316406
3.57366666666667	0.48971176147461
3.577	0.494480133056641
3.58033333333334	0.499248504638672
3.58366666666667	0.495433807373047
3.587	0.487327575683594
3.59033333333334	0.478744506835938
3.59366666666667	0.467777252197266
3.597	0.456333160400391
3.60033333333334	0.437259674072266
3.60366666666667	0.419139862060547
3.607	0.401496887207031
3.61033333333334	0.384330749511719
3.61366666666667	0.3662109375
3.617	0.348567962646485
3.62033333333334	0.341415405273438
3.62366666666667	0.335693359375
3.627	0.331401824951172
3.63033333333334	0.326633453369141
3.63366666666667	0.325679779052735
3.637	0.324726104736328
3.64033333333334	0.315666198730469
3.64366666666667	0.310420989990235
3.647	0.30660629272461
3.65033333333334	0.307083129882813
3.65366666666667	0.302314758300781
3.657	0.298500061035156
3.66033333333334	0.299453735351563
3.66366666666667	0.304698944091797
3.667	0.315189361572266
3.67033333333334	0.332832336425781
3.67366666666667	0.360965728759766
3.677	0.392436981201172
3.68033333333334	0.422000885009766
3.68366666666667	0.444412231445313
3.687	0.468254089355469
3.69033333333334	0.492095947265625
3.69366666666667	0.515937805175782
3.697	0.536918640136719
3.70033333333334	0.552654266357422
3.70366666666667	0.568866729736328
3.707	0.576972961425782
3.71033333333334	0.584125518798828
3.71366666666667	0.58746337890625
3.717	0.592231750488282
3.72033333333334	0.597476959228516
3.72366666666667	0.597476959228516
3.727	0.593662261962891
3.73033333333334	0.578403472900391
3.73366666666667	0.552177429199219
3.737	0.520706176757813
3.74033333333334	0.483989715576172
3.74366666666667	0.445365905761719
3.747	0.405311584472656
3.75033333333334	0.364303588867188
3.75366666666667	0.319004058837891
3.757	0.269889831542969
3.76033333333334	0.222206115722656
3.76366666666667	0.180721282958985
3.767	0.143051147460938
3.77033333333334	0.10824203491211
3.77366666666667	0.0767707824707032
3.777	0.0457763671875
3.78033333333334	0.0181198120117188
3.78366666666667	-0.0109672546386719
3.787	-0.0391006469726563
3.79033333333334	-0.0662803649902344
3.79366666666667	-0.0925064086914063
3.797	-0.116348266601563
3.80033333333334	-0.141620635986328
3.80366666666667	-0.1678466796875
3.807	-0.192642211914063
3.81033333333334	-0.21505355834961
3.81366666666667	-0.236034393310547
3.817	-0.256061553955078
3.82033333333334	-0.273704528808594
3.82366666666667	-0.2899169921875
3.827	-0.308990478515625
3.83033333333334	-0.326156616210938
3.83366666666667	-0.339984893798828
3.837	-0.351905822753906
3.84033333333334	-0.368595123291016
3.84366666666667	-0.39052963256836
3.847	-0.413894653320313
3.85033333333334	-0.433921813964844
3.85366666666667	-0.452995300292969
3.857	-0.471115112304688
3.86033333333334	-0.48828125
3.86366666666667	-0.501632690429688
3.867	-0.508308410644532
3.87033333333334	-0.521183013916016
3.87366666666667	-0.54168701171875
3.877	-0.57220458984375
3.88033333333334	-0.600337982177735
3.88366666666667	-0.627517700195313
3.887	-0.654220581054688
3.89033333333334	-0.677108764648438
3.89366666666667	-0.689029693603516
3.897	-0.695228576660157
3.90033333333334	-0.706672668457032
3.90366666666667	-0.723838806152344
3.907	-0.748634338378907
3.91033333333334	-0.781536102294922
3.91366666666667	-0.82540512084961
3.917	-0.870227813720703
3.92033333333334	-0.905513763427735
3.92366666666667	-0.932693481445313
3.927	-0.95510482788086
3.93033333333334	-0.977039337158203
3.93366666666667	-0.999927520751953
3.937	-1.02376937866211
3.94033333333334	-1.05333328247071
3.94366666666667	-1.08385086059571
3.947	-1.11627578735352
3.95033333333334	-1.14727020263672
3.95366666666667	-1.17874145507813
3.957	-1.20878219604492
3.96033333333334	-1.2354850769043
3.96366666666667	-1.26409530639649
3.967	-1.29365921020508
3.97033333333334	-1.3265609741211
3.97366666666667	-1.3580322265625
3.977	-1.39188766479492
3.98033333333334	-1.43241882324219
3.98366666666667	-1.47294998168946
3.987	-1.5106201171875
3.99033333333334	-1.53970718383789
3.99366666666667	-1.56497955322266
3.997	-1.58548355102539
4.00033333333334	-1.60312652587891
4.00366666666667	-1.62696838378906
4.007	-1.65319442749024
4.01033333333334	-1.67989730834961
4.01366666666667	-1.70278549194336
4.017	-1.72853469848633
4.02033333333334	-1.7538070678711
4.02366666666667	-1.77192687988281
4.027	-1.78575515747071
4.03033333333334	-1.80196762084961
4.03366666666667	-1.82199478149414
4.037	-1.84011459350586
4.04033333333334	-1.84917449951172
4.04366666666667	-1.85728073120117
4.047	-1.85918807983399
4.05033333333334	-1.86347961425781
4.05366666666667	-1.87015533447266
4.057	-1.87873840332031
4.06033333333334	-1.89065933227539
4.06366666666667	-1.89971923828125
4.067	-1.90925598144531
4.07033333333334	-1.90973281860352
4.07366666666667	-1.90353393554688
4.077	-1.89638137817383
4.08033333333334	-1.89304351806641
4.08366666666667	-1.8911361694336
4.087	-1.89256668090821
4.09033333333334	-1.90162658691406
4.09366666666667	-1.91068649291992
4.097	-1.91402435302735
4.10033333333334	-1.90973281860352
4.10366666666667	-1.9073486328125
4.107	-1.90925598144531
4.11033333333334	-1.9063949584961
4.11366666666667	-1.90019607543946
4.117	-1.89352035522461
4.12033333333334	-1.89352035522461
4.12366666666667	-1.89447402954102
4.127	-1.89256668090821
4.13033333333334	-1.88779830932617
4.13366666666667	-1.87826156616211
4.137	-1.86729431152344
4.14033333333334	-1.85346603393555
4.14366666666667	-1.84249877929688
4.147	-1.83153152465821
4.15033333333334	-1.82247161865235
4.15366666666667	-1.81818008422852
4.157	-1.81770324707031
4.16033333333334	-1.81293487548828
4.16366666666667	-1.80578231811524
4.167	-1.80244445800781
4.17033333333334	-1.80578231811524
4.17366666666667	-1.81436538696289
4.177	-1.82390213012696
4.18033333333334	-1.83725357055664
4.18366666666667	-1.84726715087891
4.187	-1.85298919677735
4.19033333333334	-1.85155868530274
4.19366666666667	-1.85155868530274
4.197	-1.85728073120117
4.20033333333334	-1.87778472900391
4.20366666666667	-1.91068649291992
4.207	-1.94454193115235
4.21033333333334	-1.97410583496094
4.21366666666667	-2.00128555297852
4.217	-2.03418731689453
4.22033333333334	-2.06804275512696
4.22366666666667	-2.1047592163086
4.227	-2.15578079223633
4.23033333333334	-2.22873687744141
4.23366666666667	-2.31647491455078
4.237	-2.41136550903321
4.24033333333334	-2.51054763793946
4.24366666666667	-2.61688232421875
4.247	-2.72893905639649
4.25033333333334	-2.84624099731446
4.25366666666667	-2.97641754150391
4.257	-3.11565399169922
4.26033333333334	-3.26871871948242
4.26366666666667	-3.42798233032227
4.267	-3.59630584716797
4.27033333333334	-3.76987457275391
4.27366666666667	-3.9515495300293
4.277	-4.13703918457031
4.28033333333334	-4.32205200195313
4.28366666666667	-4.50515747070313
4.287	-4.68683242797852
4.29033333333334	-4.87327575683594
4.29366666666667	-5.05256652832032
4.297	-5.22422790527344
4.30033333333334	-5.38825988769532
4.30366666666667	-5.55038452148438
4.307	-5.70344924926758
4.31033333333334	-5.83696365356446
4.31366666666667	-5.95569610595703
4.317	-6.06775283813477
4.32033333333334	-6.17694854736328
4.32366666666667	-6.28137588500977
4.327	-6.38008117675782
4.33033333333334	-6.48117065429688
4.33366666666667	-6.58178329467774
4.337	-6.67428970336914
4.34033333333334	-6.74533843994141
4.34366666666667	-6.79588317871094
4.347	-6.83403015136719
4.35033333333334	-6.86359405517578
4.35366666666667	-6.88648223876953
4.357	-6.90317153930664
4.36033333333334	-6.92081451416016
4.36366666666667	-6.93559646606446
4.367	-6.94894790649414
4.37033333333334	-6.95610046386719
4.37366666666667	-6.96182250976563
4.377	-6.96325302124024
4.38033333333334	-6.96229934692383
4.38366666666667	-6.95466995239258
4.387	-6.93607330322266
4.39033333333334	-6.90698623657227
4.39366666666667	-6.86693191528321
4.397	-6.82163238525391
4.40033333333334	-6.76965713500977
4.40366666666667	-6.72483444213867
4.407	-6.68668746948242
4.41033333333334	-6.65092468261719
4.41366666666667	-6.61277770996094
4.417	-6.57224655151367
4.42033333333334	-6.5302848815918
4.42366666666667	-6.48260116577149
4.427	-6.42776489257813
4.43033333333334	-6.37388229370117
4.43366666666667	-6.32381439208985
4.437	-6.27708435058594
4.44033333333334	-6.22844696044922
4.44366666666667	-6.17551803588867
4.447	-6.12068176269532
4.45033333333334	-6.06250762939453
4.45366666666667	-5.9957504272461
4.457	-5.91897964477539
4.46033333333334	-5.83982467651367
4.46366666666667	-5.76162338256836
4.467	-5.68437576293946
4.47033333333334	-5.61094284057617
4.47366666666667	-5.53989410400391
4.477	-5.47218322753907
4.48033333333334	-5.39922714233399
4.48366666666667	-5.32197952270508
4.487	-5.23853302001953
4.49033333333334	-5.14602661132813
4.49366666666667	-5.05208969116211
4.497	-4.95529174804688
4.50033333333334	-4.85515594482422
4.50366666666667	-4.74786758422852
4.507	-4.63438034057617
4.51033333333334	-4.51755523681641
4.51366666666667	-4.39119338989258
4.517	-4.26101684570313
4.52033333333334	-4.12940979003906
4.52366666666667	-3.99541854858399
4.527	-3.85808944702149
4.53033333333334	-3.71265411376953
4.53366666666667	-3.56197357177735
4.537	-3.40604782104492
4.54033333333334	-3.2501220703125
4.54366666666667	-3.09181213378906
4.547	-2.93779373168946
4.55033333333334	-2.78759002685547
4.55366666666667	-2.64167785644531
4.557	-2.49576568603516
4.56033333333334	-2.34794616699219
4.56366666666667	-2.20298767089844
4.567	-2.05564498901367
4.57033333333334	-1.90782546997071
4.57366666666667	-1.76525115966797
4.577	-1.63507461547852
4.58033333333334	-1.51586532592774
4.58366666666667	-1.39951705932617
4.587	-1.28841400146485
4.59033333333334	-1.18780136108399
4.59366666666667	-1.09291076660156
4.597	-0.998020172119141
4.60033333333334	-0.901222229003906
4.60366666666667	-0.811576843261719
4.607	-0.72622299194336
4.61033333333334	-0.645637512207032
4.61366666666667	-0.569343566894532
4.617	-0.501632690429688
4.62033333333334	-0.446796417236328
4.62366666666667	-0.405311584472656
4.627	-0.375747680664063
4.63033333333334	-0.347137451171875
4.63366666666667	-0.317096710205078
4.637	-0.290393829345703
4.64033333333334	-0.26702880859375
4.64366666666667	-0.238895416259766
4.647	-0.206470489501953
4.65033333333334	-0.173091888427735
4.65366666666667	-0.147819519042969
4.657	-0.119209289550781
4.66033333333334	-0.0891685485839844
4.66366666666667	-0.0591278076171875
4.667	-0.0319480895996094
4.67033333333334	-0.0095367431640625
4.67366666666667	0.0143051147460938
4.677	0.0371932983398438
4.68033333333334	0.0643730163574219
4.68366666666667	0.0929832458496094
4.687	0.1220703125
4.69033333333334	0.151157379150391
4.69366666666667	0.180721282958985
4.697	0.206947326660156
4.70033333333334	0.228404998779297
4.70366666666667	0.247955322265625
4.707	0.266551971435547
4.71033333333334	0.287532806396485
4.71366666666667	0.303745269775391
4.717	0.320911407470703
4.72033333333334	0.334739685058594
4.72366666666667	0.339508056640625
4.727	0.337600708007813
4.73033333333334	0.336647033691406
4.73366666666667	0.34332275390625
4.737	0.357151031494141
4.74033333333334	0.372886657714844
4.74366666666667	0.393867492675781
4.747	0.41341781616211
4.75033333333334	0.426292419433594
4.75366666666667	0.435829162597656
4.757	0.438690185546875
4.76033333333334	0.438690185546875
4.76366666666667	0.432014465332031
4.767	0.431060791015625
4.77033333333334	0.435829162597656
4.77366666666667	0.441074371337891
4.777	0.445842742919922
4.78033333333334	0.454902648925781
4.78366666666667	0.46682357788086
4.787	0.472545623779297
4.79033333333334	0.467300415039063
4.79366666666667	0.452518463134766
4.797	0.439643859863281
4.80033333333334	0.423431396484375
4.80366666666667	0.409603118896485
4.807	0.394821166992188
4.81033333333334	0.379562377929688
4.81366666666667	0.362396240234375
4.817	0.338077545166016
4.82033333333334	0.315666198730469
4.82366666666667	0.293254852294922
4.827	0.275611877441406
4.83033333333334	0.266075134277344
4.83366666666667	0.266075134277344
4.837	0.275135040283203
4.84033333333334	0.282764434814453
4.84366666666667	0.285148620605469
4.847	0.285148620605469
4.85033333333334	0.288009643554688
4.85366666666667	0.293731689453125
4.857	0.299453735351563
4.86033333333334	0.304222106933594
4.86366666666667	0.312328338623047
4.867	0.3204345703125
4.87033333333334	0.329971313476563
4.87366666666667	0.332832336425781
4.877	0.330924987792969
4.88033333333334	0.32806396484375
4.88366666666667	0.324249267578125
4.887	0.321388244628906
4.89033333333334	0.315666198730469
4.89366666666667	0.309467315673828
4.897	0.300884246826172
4.90033333333334	0.292301177978516
4.90366666666667	0.283241271972656
4.907	0.277042388916016
4.91033333333334	0.262737274169922
4.91366666666667	0.250816345214844
4.917	0.247001647949219
4.92033333333334	0.256538391113281
4.92366666666667	0.264644622802735
4.927	0.270843505859375
4.93033333333334	0.280380249023438
4.93366666666667	0.289440155029297
4.937	0.295162200927735
4.94033333333334	0.292301177978516
4.94366666666667	0.293731689453125
4.947	0.294685363769531
4.95033333333334	0.296115875244141
4.95366666666667	0.294685363769531
4.957	0.293731689453125
4.96033333333334	0.295639038085938
4.96366666666667	0.295639038085938
4.967	0.29134750366211
4.97033333333334	0.289440155029297
4.97366666666667	0.295639038085938
4.977	0.310420989990235
4.98033333333334	0.317573547363281
4.98366666666667	0.3204345703125
4.987	0.32186508178711
4.99033333333334	0.323772430419922
4.99366666666667	0.319480895996094
4.997	0.309467315673828
5.00033333333334	0.30660629272461
5.00366666666667	0.308513641357422
5.007	0.316619873046875
5.01033333333334	0.327587127685547
5.01366666666667	0.346183776855469
5.017	0.362396240234375
5.02033333333334	0.370979309082031
5.02366666666667	0.370025634765625
5.027	0.359058380126953
5.03033333333334	0.340938568115235
5.03366666666667	0.322341918945313
5.037	0.308036804199219
5.04033333333334	0.300884246826172
5.04366666666667	0.301361083984375
5.047	0.308513641357422
5.05033333333334	0.321388244628906
5.05366666666667	0.327587127685547
5.057	0.325202941894531
5.06033333333334	0.324726104736328
5.06366666666667	0.335693359375
5.067	0.352859497070313
5.07033333333334	0.362873077392578
5.07366666666667	0.363826751708985
5.077	0.364780426025391
5.08033333333334	0.368118286132813
5.08366666666667	0.364303588867188
5.087	0.354766845703125
5.09033333333334	0.345230102539063
5.09366666666667	0.344276428222656
5.097	0.346183776855469
5.10033333333334	0.34332275390625
5.10366666666667	0.339031219482422
5.107	0.336647033691406
5.11033333333334	0.333786010742188
5.11366666666667	0.333309173583985
5.117	0.336170196533203
5.12033333333334	0.341415405273438
5.12366666666667	0.347614288330078
5.127	0.356197357177735
5.13033333333334	0.37527084350586
5.13366666666667	0.391483306884766
5.137	0.400066375732422
5.14033333333334	0.399589538574219
5.14366666666667	0.391960144042969
5.147	0.379562377929688
5.15033333333334	0.362396240234375
5.15366666666667	0.349521636962891
5.157	0.342369079589844
5.16033333333334	0.341892242431641
5.16366666666667	0.351428985595703
5.167	0.368595123291016
5.17033333333334	0.388622283935547
5.17366666666667	0.403404235839844
5.177	0.413894653320313
5.18033333333334	0.420570373535156
5.18366666666667	0.420093536376953
5.187	0.4119873046875
5.19033333333334	0.401496887207031
5.19366666666667	0.394344329833985
5.197	0.394821166992188
5.20033333333334	0.396251678466797
5.20366666666667	0.395774841308594
5.207	0.397205352783203
5.21033333333334	0.402927398681641
5.21366666666667	0.411033630371094
5.217	0.415325164794922
5.22033333333334	0.412940979003906
5.22366666666667	0.411033630371094
5.227	0.410079956054688
5.23033333333334	0.411510467529297
5.23366666666667	0.414371490478516
5.237	0.418663024902344
5.24033333333334	0.428199768066406
5.24366666666667	0.437736511230469
5.247	0.442981719970703
5.25033333333334	0.439643859863281
5.25366666666667	0.42724609375
5.257	0.417232513427735
5.26033333333334	0.412464141845703
5.26366666666667	0.413894653320313
5.267	0.415325164794922
5.27033333333334	0.41341781616211
5.27366666666667	0.409126281738281
5.277	0.396728515625
5.28033333333334	0.38290023803711
5.28366666666667	0.372409820556641
5.287	0.368595123291016
5.29033333333334	0.369548797607422
5.29366666666667	0.37384033203125
5.297	0.383853912353516
5.30033333333334	0.39815902709961
5.30366666666667	0.409126281738281
5.307	0.413894653320313
5.31033333333334	0.415325164794922
5.31366666666667	0.418186187744141
5.317	0.425815582275391
5.32033333333334	0.428199768066406
5.32366666666667	0.423908233642578
5.327	0.426292419433594
5.33033333333334	0.43487548828125
5.33366666666667	0.446319580078125
5.337	0.446796417236328
5.34033333333334	0.445842742919922
5.34366666666667	0.450611114501953
5.347	0.456333160400391
5.35033333333334	0.458717346191406
5.35366666666667	0.455856323242188
5.357	0.457763671875
5.36033333333334	0.464916229248047
5.36366666666667	0.473976135253906
5.367	0.48065185546875
5.37033333333334	0.479698181152344
5.37366666666667	0.478267669677735
5.377	0.48065185546875
5.38033333333334	0.480175018310547
5.38366666666667	0.470638275146485
5.387	0.454425811767578
5.39033333333334	0.444889068603516
5.39366666666667	0.437736511230469
5.397	0.42867660522461
5.40033333333334	0.419139862060547
5.40366666666667	0.41961669921875
5.407	0.434398651123047
5.41033333333334	0.45013427734375
5.41366666666667	0.460624694824219
5.417	0.466346740722656
5.42033333333334	0.467300415039063
5.42366666666667	0.465869903564453
5.427	0.461578369140625
5.43033333333334	0.456809997558594
5.43366666666667	0.457763671875
5.437	0.465869903564453
5.44033333333334	0.484466552734375
5.44366666666667	0.5035400390625
5.447	0.515937805175782
5.45033333333334	0.524997711181641
5.45366666666667	0.532627105712891
5.457	0.539779663085938
5.46033333333334	0.539779663085938
5.46366666666667	0.530242919921875
5.467	0.519752502441407
5.47033333333334	0.515937805175782
5.47366666666667	0.515937805175782
5.477	0.514984130859375
5.48033333333334	0.513076782226563
5.48366666666667	0.515937805175782
5.487	0.522136688232422
5.49033333333334	0.527381896972657
5.49366666666667	0.532150268554688
5.497	0.529766082763672
5.50033333333334	0.525951385498047
5.50366666666667	0.519752502441407
5.507	0.515460968017578
5.51033333333334	0.515460968017578
5.51366666666667	0.513076782226563
5.517	0.515937805175782
5.52033333333334	0.517845153808594
5.52366666666667	0.523567199707032
5.527	0.527381896972657
5.53033333333334	0.528335571289063
5.53366666666667	0.531196594238282
5.537	0.541210174560547
5.54033333333334	0.556468963623047
5.54366666666667	0.571250915527344
5.547	0.579833984375
5.55033333333334	0.582218170166016
5.55366666666667	0.578880310058594
5.557	0.570297241210938
5.56033333333334	0.559806823730469
5.56366666666667	0.54931640625
5.567	0.542163848876953
5.57033333333334	0.538825988769532
5.57366666666667	0.541210174560547
5.577	0.54168701171875
5.58033333333334	0.538349151611328
5.58366666666667	0.530719757080078
5.587	0.524520874023438
5.59033333333334	0.518798828125
5.59366666666667	0.513076782226563
5.597	0.508785247802735
5.60033333333334	0.509738922119141
5.60366666666667	0.519275665283203
5.607	0.530242919921875
5.61033333333334	0.539302825927735
5.61366666666667	0.54168701171875
5.617	0.542640686035157
5.62033333333334	0.534534454345703
5.62366666666667	0.518798828125
5.627	0.502109527587891
5.63033333333334	0.493526458740235
5.63366666666667	0.492095947265625
5.637	0.494956970214844
5.64033333333334	0.50497055053711
5.64366666666667	0.52022933959961
5.647	0.535011291503907
5.65033333333334	0.544548034667969
5.65366666666667	0.55074691772461
5.657	0.550270080566407
5.66033333333334	0.542163848876953
5.66366666666667	0.5340576171875
5.667	0.53548812866211
5.67033333333334	0.538349151611328
5.67366666666667	0.536441802978516
5.677	0.535011291503907
5.68033333333334	0.536918640136719
5.68366666666667	0.542163848876953
5.687	0.541210174560547
5.69033333333334	0.5340576171875
5.69366666666667	0.52785873413086
5.697	0.527381896972657
5.70033333333334	0.5340576171875
5.70366666666667	0.534534454345703
5.707	0.527381896972657
5.71033333333334	0.517368316650391
5.71366666666667	0.513076782226563
5.717	0.512123107910157
5.72033333333334	0.512123107910157
5.72366666666667	0.510692596435547
5.727	0.512123107910157
5.73033333333334	0.518321990966797
5.73366666666667	0.52785873413086
5.737	0.531196594238282
5.74033333333334	0.522613525390625
5.74366666666667	0.513076782226563
5.747	0.505924224853516
5.75033333333334	0.503063201904297
5.75366666666667	0.493526458740235
5.757	0.484943389892578
5.76033333333334	0.484466552734375
5.76366666666667	0.488758087158203
5.767	0.491619110107422
5.77033333333334	0.486373901367188
5.77366666666667	0.481128692626953
5.777	0.48065185546875
5.78033333333334	0.486373901367188
5.78366666666667	0.496387481689453
5.787	0.510215759277344
5.79033333333334	0.524520874023438
5.79366666666667	0.5340576171875
5.797	0.53548812866211
5.80033333333334	0.525951385498047
5.80366666666667	0.51259994506836
5.807	0.502109527587891
5.81033333333334	0.499248504638672
5.81366666666667	0.503063201904297
5.817	0.507831573486328
5.82033333333334	0.515937805175782
5.82366666666667	0.522136688232422
5.827	0.524997711181641
5.83033333333334	0.529289245605469
5.83366666666667	0.536441802978516
5.837	0.545501708984375
5.84033333333334	0.552177429199219
5.84366666666667	0.554561614990235
5.847	0.554561614990235
5.85033333333334	0.545978546142578
5.85366666666667	0.531196594238282
5.857	0.516891479492188
5.86033333333334	0.509262084960938
5.86366666666667	0.509262084960938
5.867	0.510692596435547
5.87033333333334	0.510692596435547
5.87366666666667	0.51116943359375
5.877	0.51259994506836
5.88033333333334	0.513553619384766
5.88366666666667	0.510692596435547
5.887	0.502109527587891
5.89033333333334	0.494003295898438
5.89366666666667	0.487804412841797
5.897	0.484466552734375
5.90033333333334	0.483036041259766
5.90366666666667	0.48208236694336
5.907	0.486850738525391
5.91033333333334	0.497817993164063
5.91366666666667	0.508308410644532
5.917	0.51259994506836
5.92033333333334	0.512123107910157
5.92366666666667	0.514030456542969
5.927	0.519752502441407
5.93033333333334	0.524997711181641
5.93366666666667	0.52785873413086
5.937	0.528335571289063
5.94033333333334	0.52785873413086
5.94366666666667	0.523090362548828
5.947	0.515937805175782
5.95033333333334	0.50497055053711
5.95366666666667	0.494480133056641
5.957	0.485897064208985
5.96033333333334	0.478267669677735
5.96366666666667	0.471591949462891
5.967	0.460147857666016
5.97033333333334	0.451087951660156
5.97366666666667	0.444412231445313
5.977	0.44393539428711
5.98033333333334	0.444889068603516
5.98366666666667	0.443458557128906
5.987	0.44393539428711
5.99033333333334	0.442981719970703
5.99366666666667	0.441074371337891
5.997	0.436782836914063
6.00033333333334	0.430107116699219
6.00366666666667	0.426769256591797
6.007	0.427722930908203
6.01033333333334	0.436782836914063
6.01366666666667	0.447750091552735
6.017	0.456333160400391
6.02033333333334	0.461578369140625
6.02366666666667	0.463485717773438
6.027	0.462055206298828
6.03033333333334	0.454425811767578
6.03366666666667	0.445365905761719
6.037	0.435829162597656
6.04033333333334	0.430583953857422
6.04366666666667	0.42724609375
6.047	0.427722930908203
6.05033333333334	0.429153442382813
6.05366666666667	0.430107116699219
6.057	0.433444976806641
6.06033333333334	0.435829162597656
6.06366666666667	0.437259674072266
6.067	0.435829162597656
6.07033333333334	0.435352325439453
6.07366666666667	0.436782836914063
6.077	0.437259674072266
6.08033333333334	0.431060791015625
6.08366666666667	0.420570373535156
6.087	0.403881072998047
6.09033333333334	0.385761260986328
6.09366666666667	0.365257263183594
6.097	0.352859497070313
6.10033333333334	0.353813171386719
6.10366666666667	0.36001205444336
6.107	0.367164611816406
6.11033333333334	0.371932983398438
6.11366666666667	0.378608703613281
6.117	0.380992889404297
6.12033333333334	0.379085540771485
6.12366666666667	0.378131866455078
6.127	0.378608703613281
6.13033333333334	0.380039215087891
6.13366666666667	0.380516052246094
6.137	0.379562377929688
6.14033333333334	0.37527084350586
6.14366666666667	0.3662109375
6.147	0.360488891601563
6.15033333333334	0.355243682861328
6.15366666666667	0.352859497070313
6.157	0.346660614013672
6.16033333333334	0.339031219482422
6.16366666666667	0.330448150634766
6.167	0.325202941894531
6.17033333333334	0.319480895996094
6.17366666666667	0.310420989990235
6.177	0.309467315673828
6.18033333333334	0.317573547363281
6.18366666666667	0.333309173583985
6.187	0.345230102539063
6.19033333333334	0.35858154296875
6.19366666666667	0.370979309082031
6.197	0.375747680664063
6.20033333333334	0.372409820556641
6.20366666666667	0.369071960449219
6.207	0.365734100341797
6.21033333333334	0.362396240234375
6.21366666666667	0.35858154296875
6.217	0.36001205444336
6.22033333333334	0.362873077392578
6.22366666666667	0.361919403076172
6.227	0.364303588867188
6.23033333333334	0.3662109375
6.23366666666667	0.3662109375
6.237	0.35858154296875
6.24033333333334	0.346183776855469
6.24366666666667	0.333309173583985
6.247	0.318527221679688
6.25033333333334	0.30660629272461
6.25366666666667	0.299453735351563
6.257	0.29754638671875
6.26033333333334	0.301361083984375
6.26366666666667	0.309944152832031
6.267	0.316619873046875
6.27033333333334	0.317096710205078
6.27366666666667	0.308036804199219
6.277	0.298500061035156
6.28033333333334	0.285625457763672
6.28366666666667	0.26845932006836
6.287	0.246047973632813
6.29033333333334	0.229358673095703
6.29366666666667	0.219345092773438
6.297	0.214099884033203
6.30033333333334	0.20742416381836
6.30366666666667	0.200748443603516
6.307	0.195980072021485
6.31033333333334	0.189304351806641
6.31366666666667	0.184059143066406
6.317	0.174999237060547
6.32033333333334	0.168323516845703
6.32366666666667	0.154495239257813
6.327	0.146865844726563
6.33033333333334	0.142574310302735
6.33366666666667	0.141143798828125
6.337	0.133037567138672
6.34033333333334	0.129222869873047
6.34366666666667	0.136852264404297
6.347	0.147819519042969
6.35033333333334	0.151634216308594
6.35366666666667	0.144004821777344
6.357	0.141143798828125
6.36033333333334	0.141143798828125
6.36366666666667	0.134944915771485
6.367	0.123977661132813
6.37033333333334	0.116348266601563
6.37366666666667	0.11587142944336
6.377	0.111103057861328
6.38033333333334	0.0987052917480469
6.38366666666667	0.0905990600585938
6.387	0.0805854797363281
6.39033333333334	0.0705718994140625
6.39366666666667	0.0567436218261719
6.397	0.0524520874023438
6.40033333333334	0.0486373901367188
6.40366666666667	0.0448226928710938
6.407	0.0467300415039063
6.41033333333334	0.0543594360351563
6.41366666666667	0.0586509704589844
6.417	0.0505447387695313
6.42033333333334	0.03814697265625
6.42366666666667	0.026702880859375
6.427	0.0171661376953125
6.43033333333334	0.00524520874023438
6.43366666666667	-0.00524520874023438
6.437	-0.00810623168945313
6.44033333333334	-0.00429153442382813
6.44366666666667	-0.00619888305664063
6.447	-0.0152587890625
6.45033333333334	-0.0286102294921875
6.45366666666667	-0.0352859497070313
6.457	-0.0395774841308594
6.46033333333334	-0.0472068786621094
6.46366666666667	-0.0557899475097657
6.467	-0.064849853515625
6.47033333333334	-0.0691413879394532
6.47366666666667	-0.0739097595214844
6.477	-0.0767707824707032
6.48033333333334	-0.0772476196289063
6.48366666666667	-0.0786781311035157
6.487	-0.0777244567871094
6.49033333333334	-0.0791549682617188
6.49366666666667	-0.080108642578125
6.497	-0.0805854797363281
6.50033333333334	-0.0767707824707032
6.50366666666667	-0.0681877136230469
6.507	-0.0638961791992188
6.51033333333334	-0.0653266906738282
6.51366666666667	-0.0762939453125
6.517	-0.0948905944824219
6.52033333333334	-0.123023986816406
6.52366666666667	-0.149250030517578
6.527	-0.16927719116211
6.53033333333334	-0.185012817382813
6.53366666666667	-0.194072723388672
6.537	-0.195980072021485
6.54033333333334	-0.193595886230469
6.54366666666667	-0.193119049072266
6.547	-0.195980072021485
6.55033333333334	-0.19216537475586
6.55366666666667	-0.185966491699219
6.557	-0.177860260009766
6.56033333333334	-0.165462493896485
6.56366666666667	-0.150203704833985
6.567	-0.134944915771485
6.57033333333334	-0.128269195556641
6.57366666666667	-0.130176544189453
6.577	-0.139236450195313
6.58033333333334	-0.152587890625
6.58366666666667	-0.170230865478516
6.587	-0.185012817382813
6.59033333333334	-0.195980072021485
6.59366666666667	-0.202178955078125
6.597	-0.206470489501953
6.60033333333334	-0.214576721191406
6.60366666666667	-0.220775604248047
6.607	-0.225067138671875
6.61033333333334	-0.224590301513672
6.61366666666667	-0.220775604248047
6.617	-0.219345092773438
6.62033333333334	-0.219821929931641
6.62366666666667	-0.223159790039063
6.627	-0.229835510253906
6.63033333333334	-0.240802764892578
6.63366666666667	-0.254154205322266
6.637	-0.26702880859375
6.64033333333334	-0.274181365966797
6.64366666666667	-0.278472900390625
6.647	-0.288009643554688
6.65033333333334	-0.305652618408203
6.65366666666667	-0.325202941894531
6.657	-0.33712387084961
6.66033333333334	-0.347614288330078
6.66366666666667	-0.362873077392578
[truncated: 2,506 more rows]
