# Supplementary material for: Phase-Specific Parameter Estimation in Chiral HPLC Using 1‑Site, 2‑Site Stochastic Models, and Unified Equation Approach
Source: Anal Chem. 2026 Apr 29;98(18):13925–39. doi: 10.1021/acs.analchem.6c01634 (PMC13177292; doi:10.1021/acs.analchem.6c01634)
Supplement: Supplementary file 2 [file ac6c01634_si_002.zip › SupportingInformation/03_data_allEluents/LORA_ACN_CELL2_07_20.CSV]

0.001	-0.0491142272949219
0.00433333333333334	-0.0443458557128906
0.00766666666666667	-0.0405311584472656
0.011	-0.0352859497070313
0.0143333333333334	-0.0233650207519531
0.0176666666666667	-0.0185966491699219
0.021	-0.0157356262207031
0.0243333333333334	-0.0152587890625
0.0276666666666667	-0.0128746032714844
0.031	-0.0100135803222656
0.0343333333333334	-0.0143051147460938
0.0376666666666667	-0.0100135803222656
0.041	-0.00524520874023438
0.0443333333333334	0.00238418579101563
0.0476666666666667	0.0119209289550781
0.051	0.0243186950683594
0.0543333333333334	0.0362396240234375
0.0576666666666667	0.0352859497070313
0.061	0.0333786010742188
0.0643333333333334	0.0348091125488281
0.0676666666666667	0.034332275390625
0.071	0.0295639038085938
0.0743333333333334	0.0247955322265625
0.0776666666666667	0.0247955322265625
0.081	0.0233650207519531
0.0843333333333334	0.0162124633789063
0.0876666666666667	0.0095367431640625
0.091	0.00715255737304688
0.0943333333333334	0.00524520874023438
0.0976666666666667	-0.00095367431640625
0.101	-0.0143051147460938
0.104333333333334	-0.0247955322265625
0.107666666666667	-0.0286102294921875
0.111	-0.0319480895996094
0.114333333333334	-0.0362396240234375
0.117666666666667	-0.0362396240234375
0.121	-0.0276565551757813
0.124333333333334	-0.0181198120117188
0.127666666666667	-0.0176429748535156
0.131	-0.0224113464355469
0.134333333333334	-0.0247955322265625
0.137666666666667	-0.0233650207519531
0.141	-0.0238418579101563
0.144333333333334	-0.0300407409667969
0.147666666666667	-0.0333786010742188
0.151	-0.0319480895996094
0.154333333333334	-0.034332275390625
0.157666666666667	-0.0476837158203125
0.161	-0.06103515625
0.164333333333334	-0.0662803649902344
0.167666666666667	-0.064849853515625
0.171	-0.0638961791992188
0.174333333333334	-0.0581741333007813
0.177666666666667	-0.0467300415039063
0.181	-0.0357627868652344
0.184333333333334	-0.0319480895996094
0.187666666666667	-0.030517578125
0.191	-0.0233650207519531
0.194333333333334	-0.0152587890625
0.197666666666667	-0.0133514404296875
0.201	-0.0195503234863281
0.204333333333334	-0.0290870666503906
0.207666666666667	-0.0424385070800781
0.211	-0.0591278076171875
0.214333333333334	-0.0715255737304688
0.217666666666667	-0.0762939453125
0.221	-0.0720024108886719
0.224333333333334	-0.0696182250976563
0.227666666666667	-0.0662803649902344
0.231	-0.0638961791992188
0.234333333333334	-0.0629425048828125
0.237666666666667	-0.0615119934082032
0.241	-0.057220458984375
0.244333333333334	-0.0429153442382813
0.247666666666667	-0.0300407409667969
0.251	-0.0209808349609375
0.254333333333334	-0.0138282775878906
0.257666666666667	-0.00810623168945313
0.261	-0.00429153442382813
0.264333333333334	-0.00524520874023438
0.267666666666667	-0.00524520874023438
0.271	-0.00238418579101563
0.274333333333334	0.00143051147460938
0.277666666666667	0.00905990600585938
0.281	0.0157356262207031
0.284333333333334	0.0252723693847656
0.287666666666667	0.0300407409667969
0.291	0.0286102294921875
0.294333333333334	0.0238418579101563
0.297666666666667	0.0171661376953125
0.301	0.0147819519042969
0.304333333333334	0.011444091796875
0.307666666666667	0.0152587890625
0.311	0.0233650207519531
0.314333333333334	0.0290870666503906
0.317666666666667	0.0276565551757813
0.321	0.0209808349609375
0.324333333333334	0.0143051147460938
0.327666666666667	0.00286102294921875
0.331	-0.00762939453125
0.334333333333334	-0.0123977661132813
0.337666666666667	-0.00762939453125
0.341	-0.00333786010742188
0.344333333333334	0.000476837158203125
0.347666666666667	0.00524520874023438
0.351	0.0057220458984375
0.354333333333334	0.00095367431640625
0.357666666666667	-0.0095367431640625
0.361	-0.0176429748535156
0.364333333333334	-0.0257492065429688
0.367666666666667	-0.0319480895996094
0.371	-0.0314712524414063
0.374333333333334	-0.0329017639160156
0.377666666666667	-0.0338554382324219
0.381	-0.0352859497070313
0.384333333333334	-0.0357627868652344
0.387666666666667	-0.0414848327636719
0.391	-0.0519752502441407
0.394333333333334	-0.0576972961425782
0.397666666666667	-0.0596046447753907
0.401	-0.0586509704589844
0.404333333333334	-0.0567436218261719
0.407666666666667	-0.0472068786621094
0.411	-0.0410079956054688
0.414333333333334	-0.03814697265625
0.417666666666667	-0.03814697265625
0.421	-0.0348091125488281
0.424333333333334	-0.026702880859375
0.427666666666667	-0.0176429748535156
0.431	-0.00858306884765625
0.434333333333334	-0.00095367431640625
0.437666666666667	0.00286102294921875
0.441	0.00333786010742188
0.444333333333334	0
0.447666666666667	-0.00667572021484375
0.451	-0.0095367431640625
0.454333333333334	-0.0100135803222656
0.457666666666667	0
0.461	0.00667572021484375
0.464333333333334	0.00858306884765625
0.467666666666667	0.00905990600585938
0.471	0.00858306884765625
0.474333333333334	0.0138282775878906
0.477666666666667	0.0119209289550781
0.481	0.00667572021484375
0.484333333333334	-0.00286102294921875
0.487666666666667	-0.0143051147460938
0.491	-0.0209808349609375
0.494333333333334	-0.0290870666503906
0.497666666666667	-0.0319480895996094
0.501	-0.0309944152832031
0.504333333333334	-0.0276565551757813
0.507666666666667	-0.0219345092773438
0.511	-0.019073486328125
0.514333333333334	-0.0205039978027344
0.517666666666667	-0.0295639038085938
0.521	-0.0391006469726563
0.524333333333334	-0.0400543212890625
0.527666666666667	-0.0309944152832031
0.531	-0.02288818359375
0.534333333333334	-0.019073486328125
0.537666666666667	-0.019073486328125
0.541	-0.019073486328125
0.544333333333334	-0.0238418579101563
0.547666666666667	-0.0367164611816406
0.551	-0.049591064453125
0.554333333333334	-0.0548362731933594
0.557666666666667	-0.0486373901367188
0.561	-0.0424385070800781
0.564333333333334	-0.0405311584472656
0.567666666666667	-0.0405311584472656
0.571	-0.0352859497070313
0.574333333333334	-0.0276565551757813
0.577666666666667	-0.0224113464355469
0.581	-0.0171661376953125
0.584333333333334	-0.00667572021484375
0.587666666666667	0.00524520874023438
0.591	0.0095367431640625
0.594333333333334	0.00667572021484375
0.597666666666667	0.00333786010742188
0.601	0.00143051147460938
0.604333333333334	-0.00333786010742188
0.607666666666667	-0.0095367431640625
0.611	-0.0128746032714844
0.614333333333334	-0.0138282775878906
0.617666666666667	-0.0143051147460938
0.621	-0.0157356262207031
0.624333333333334	-0.0162124633789063
0.627666666666667	-0.0128746032714844
0.631	-0.00905990600585938
0.634333333333334	-0.00429153442382813
0.637666666666667	-0.0057220458984375
0.641	-0.0100135803222656
0.644333333333334	-0.0100135803222656
0.647666666666667	-0.00619888305664063
0.651	0
0.654333333333334	0.003814697265625
0.657666666666667	0.0109672546386719
0.661	0.0185966491699219
0.664333333333334	0.0209808349609375
0.667666666666667	0.0128746032714844
0.671	-0.00095367431640625
0.674333333333334	-0.0152587890625
0.677666666666667	-0.0233650207519531
0.681	-0.0271797180175781
0.684333333333334	-0.0257492065429688
0.687666666666667	-0.019073486328125
0.691	-0.0123977661132813
0.694333333333334	-0.00619888305664063
0.697666666666667	-0.003814697265625
0.701	-0.00143051147460938
0.704333333333334	0.00286102294921875
0.707666666666667	0.00524520874023438
0.711	0.0095367431640625
0.714333333333334	0.0123977661132813
0.717666666666667	0.0143051147460938
0.721	0.0128746032714844
0.724333333333334	0.003814697265625
0.727666666666667	-0.00476837158203125
0.731	-0.0152587890625
0.734333333333334	-0.0219345092773438
0.737666666666667	-0.0262260437011719
0.741	-0.0276565551757813
0.744333333333334	-0.0290870666503906
0.747666666666667	-0.030517578125
0.751	-0.0262260437011719
0.754333333333334	-0.0162124633789063
0.757666666666667	-0.00667572021484375
0.761	-0.00429153442382813
0.764333333333334	-0.00429153442382813
0.767666666666667	-0.00143051147460938
0.771	0
0.774333333333334	-0.00238418579101563
0.777666666666667	-0.00905990600585938
0.781	-0.0109672546386719
0.784333333333334	-0.00524520874023438
0.787666666666667	0.0057220458984375
0.791	0.0119209289550781
0.794333333333334	0.00858306884765625
0.797666666666667	0.00333786010742188
0.801	-0.00095367431640625
0.804333333333334	-0.00858306884765625
0.807666666666667	-0.0209808349609375
0.811	-0.0271797180175781
0.814333333333334	-0.0205039978027344
0.817666666666667	-0.0095367431640625
0.821	-0.00143051147460938
0.824333333333334	0.00524520874023438
0.827666666666667	0.0109672546386719
0.831	0.0119209289550781
0.834333333333334	0.00667572021484375
0.837666666666667	-0.0019073486328125
0.841	-0.00810623168945313
0.844333333333334	-0.0109672546386719
0.847666666666667	-0.00810623168945313
0.851	-0.00333786010742188
0.854333333333334	0.00143051147460938
0.857666666666667	0.00333786010742188
0.861	0.00715255737304688
0.864333333333334	0.00762939453125
0.867666666666667	0.00333786010742188
0.871	-0.00238418579101563
0.874333333333334	-0.0057220458984375
0.877666666666667	-0.00286102294921875
0.881	0
0.884333333333334	0.0057220458984375
0.887666666666667	0.0104904174804688
0.891	0.0119209289550781
0.894333333333334	0.0095367431640625
0.897666666666667	0.0104904174804688
0.901	0.0147819519042969
0.904333333333334	0.019073486328125
0.907666666666667	0.0209808349609375
0.911	0.026702880859375
0.914333333333334	0.0400543212890625
0.917666666666667	0.0548362731933594
0.921	0.064849853515625
0.924333333333334	0.0696182250976563
0.927666666666667	0.0739097595214844
0.931	0.0767707824707032
0.934333333333334	0.0748634338378907
0.937666666666667	0.0681877136230469
0.941	0.0653266906738282
0.944333333333334	0.0624656677246094
0.947666666666667	0.0586509704589844
0.951	0.05340576171875
0.954333333333334	0.0538825988769532
0.957666666666667	0.0553131103515625
0.961	0.0524520874023438
0.964333333333334	0.0519752502441407
0.967666666666667	0.0538825988769532
0.971	0.0576972961425782
0.974333333333334	0.0567436218261719
0.977666666666667	0.0543594360351563
0.981	0.0553131103515625
0.984333333333334	0.0576972961425782
0.987666666666667	0.0615119934082032
0.991	0.0596046447753907
0.994333333333334	0.0562667846679688
0.997666666666667	0.0462532043457031
1.001	0.0324249267578125
1.00433333333334	0.0219345092773438
1.00766666666667	0.011444091796875
1.011	0.0100135803222656
1.01433333333334	0.0095367431640625
1.01766666666667	0.0185966491699219
1.021	0.0300407409667969
1.02433333333334	0.0357627868652344
1.02766666666667	0.0410079956054688
1.031	0.0400543212890625
1.03433333333334	0.0352859497070313
1.03766666666667	0.0205039978027344
1.041	0.00095367431640625
1.04433333333334	-0.0138282775878906
1.04766666666667	-0.02288818359375
1.051	-0.0252723693847656
1.05433333333334	-0.0238418579101563
1.05766666666667	-0.0195503234863281
1.061	-0.0176429748535156
1.06433333333334	-0.0195503234863281
1.06766666666667	-0.0224113464355469
1.071	-0.0252723693847656
1.07433333333334	-0.0286102294921875
1.07766666666667	-0.034332275390625
1.081	-0.0319480895996094
1.08433333333334	-0.0271797180175781
1.08766666666667	-0.02288818359375
1.091	-0.0233650207519531
1.09433333333334	-0.0205039978027344
1.09766666666667	-0.0133514404296875
1.101	-0.0100135803222656
1.10433333333334	-0.0104904174804688
1.10766666666667	-0.0152587890625
1.111	-0.0162124633789063
1.11433333333334	-0.0176429748535156
1.11766666666667	-0.0185966491699219
1.121	-0.019073486328125
1.12433333333334	-0.0133514404296875
1.12766666666667	-0.00429153442382813
1.131	0.00238418579101563
1.13433333333334	0.00715255737304688
1.13766666666667	0.0162124633789063
1.141	0.0281333923339844
1.14433333333334	0.034332275390625
1.14766666666667	0.0367164611816406
1.151	0.0405311584472656
1.15433333333334	0.0457763671875
1.15766666666667	0.0405311584472656
1.161	0.0295639038085938
1.16433333333334	0.0200271606445313
1.16766666666667	0.0138282775878906
1.171	0.00238418579101563
1.17433333333334	-0.0104904174804688
1.17766666666667	-0.0200271606445313
1.181	-0.0252723693847656
1.18433333333334	-0.02288818359375
1.18766666666667	-0.0152587890625
1.191	0
1.19433333333334	0.0138282775878906
1.19766666666667	0.0271797180175781
1.201	0.0376701354980469
1.20433333333334	0.0410079956054688
1.20766666666667	0.0362396240234375
1.211	0.0209808349609375
1.21433333333334	0.00429153442382813
1.21766666666667	-0.00858306884765625
1.221	-0.0133514404296875
1.22433333333334	-0.0133514404296875
1.22766666666667	-0.0133514404296875
1.231	-0.00619888305664063
1.23433333333334	0.003814697265625
1.23766666666667	0.00810623168945313
1.241	0.00286102294921875
1.24433333333334	-0.0100135803222656
1.24766666666667	-0.0176429748535156
1.251	-0.0195503234863281
1.25433333333334	-0.0185966491699219
1.25766666666667	-0.0123977661132813
1.261	0.00143051147460938
1.26433333333334	0.0205039978027344
1.26766666666667	0.0329017639160156
1.271	0.034332275390625
1.27433333333334	0.0309944152832031
1.27766666666667	0.026702880859375
1.281	0.0171661376953125
1.28433333333334	0.00715255737304688
1.28766666666667	-0.00143051147460938
1.291	-0.00286102294921875
1.29433333333334	-0.00143051147460938
1.29766666666667	-0.00095367431640625
1.301	-0.00619888305664063
1.30433333333334	-0.0138282775878906
1.30766666666667	-0.0195503234863281
1.311	-0.0219345092773438
1.31433333333334	-0.0147819519042969
1.31766666666667	-0.00667572021484375
1.321	0.00762939453125
1.32433333333334	0.0195503234863281
1.32766666666667	0.0309944152832031
1.331	0.0371932983398438
1.33433333333334	0.0357627868652344
1.33766666666667	0.0338554382324219
1.341	0.0357627868652344
1.34433333333334	0.0448226928710938
1.34766666666667	0.0538825988769532
1.351	0.0672340393066407
1.35433333333334	0.0848770141601563
1.35766666666667	0.110149383544922
1.361	0.13113021850586
1.36433333333334	0.14638900756836
1.36766666666667	0.158309936523438
1.371	0.167369842529297
1.37433333333334	0.173091888427735
1.37766666666667	0.171184539794922
1.381	0.16927719116211
1.38433333333334	0.166893005371094
1.38766666666667	0.159263610839844
1.391	0.150680541992188
1.39433333333334	0.144004821777344
1.39766666666667	0.13875961303711
1.401	0.12969970703125
1.40433333333334	0.121593475341797
1.40766666666667	0.11587142944336
1.411	0.109672546386719
1.41433333333334	0.0967979431152344
1.41766666666667	0.0824928283691406
1.421	0.0720024108886719
1.42433333333334	0.0624656677246094
1.42766666666667	0.0553131103515625
1.431	0.0500679016113282
1.43433333333334	0.0491142272949219
1.43766666666667	0.0462532043457031
1.441	0.0400543212890625
1.44433333333334	0.034332275390625
1.44766666666667	0.0286102294921875
1.451	0.0219345092773438
1.45433333333334	0.0157356262207031
1.45766666666667	0.0147819519042969
1.461	0.0171661376953125
1.46433333333334	0.0224113464355469
1.46766666666667	0.026702880859375
1.471	0.0290870666503906
1.47433333333334	0.0271797180175781
1.47766666666667	0.0219345092773438
1.481	0.0176429748535156
1.48433333333334	0.00762939453125
1.48766666666667	-0.00238418579101563
1.491	-0.0138282775878906
1.49433333333334	-0.0233650207519531
1.49766666666667	-0.0290870666503906
1.501	-0.0324249267578125
1.50433333333334	-0.0247955322265625
1.50766666666667	-0.0224113464355469
1.511	-0.0195503234863281
1.51433333333334	-0.0152587890625
1.51766666666667	-0.0100135803222656
1.521	-0.00667572021484375
1.52433333333334	-0.00715255737304688
1.52766666666667	-0.003814697265625
1.531	-0.00095367431640625
1.53433333333334	-0.00286102294921875
1.53766666666667	-0.011444091796875
1.541	-0.0200271606445313
1.54433333333334	-0.0300407409667969
1.54766666666667	-0.0329017639160156
1.551	-0.030517578125
1.55433333333334	-0.0185966491699219
1.55766666666667	-0.0057220458984375
1.561	0.00286102294921875
1.56433333333334	0.00858306884765625
1.56766666666667	0.00715255737304688
1.571	0.00476837158203125
1.57433333333334	-0.00095367431640625
1.57766666666667	-0.00762939453125
1.581	-0.0128746032714844
1.58433333333334	-0.0162124633789063
1.58766666666667	-0.0176429748535156
1.591	-0.0200271606445313
1.59433333333334	-0.0257492065429688
1.59766666666667	-0.0314712524414063
1.601	-0.0395774841308594
1.60433333333334	-0.0462532043457031
1.60766666666667	-0.0505447387695313
1.611	-0.0567436218261719
1.61433333333334	-0.0600814819335938
1.61766666666667	-0.0624656677246094
1.621	-0.0543594360351563
1.62433333333334	-0.0438690185546875
1.62766666666667	-0.0338554382324219
1.631	-0.0224113464355469
1.63433333333334	-0.0147819519042969
1.63766666666667	-0.011444091796875
1.641	-0.0147819519042969
1.64433333333334	-0.0147819519042969
1.64766666666667	-0.00858306884765625
1.651	-0.00095367431640625
1.65433333333334	0.0100135803222656
1.65766666666667	0.0195503234863281
1.661	0.0262260437011719
1.66433333333334	0.0271797180175781
1.66766666666667	0.0200271606445313
1.671	0.00858306884765625
1.67433333333334	-0.00333786010742188
1.67766666666667	-0.00905990600585938
1.681	-0.0104904174804688
1.68433333333334	-0.0119209289550781
1.68766666666667	-0.0133514404296875
1.691	-0.0104904174804688
1.69433333333334	-0.00858306884765625
1.69766666666667	-0.0100135803222656
1.701	-0.0133514404296875
1.70433333333334	-0.0152587890625
1.70766666666667	-0.00762939453125
1.711	-0.0019073486328125
1.71433333333334	0.00286102294921875
1.71766666666667	-0.000476837158203125
1.721	-0.00333786010742188
1.72433333333334	-0.00810623168945313
1.72766666666667	-0.0185966491699219
1.731	-0.0333786010742188
1.73433333333334	-0.0467300415039063
1.73766666666667	-0.0491142272949219
1.741	-0.05340576171875
1.74433333333334	-0.0596046447753907
1.74766666666667	-0.0710487365722657
1.751	-0.0758171081542969
1.75433333333334	-0.080108642578125
1.75766666666667	-0.080108642578125
1.761	-0.0791549682617188
1.76433333333334	-0.0743865966796875
1.76766666666667	-0.0667572021484375
1.771	-0.0576972961425782
1.77433333333334	-0.0472068786621094
1.77766666666667	-0.0357627868652344
1.781	-0.0162124633789063
1.78433333333334	0.00143051147460938
1.78766666666667	0.0143051147460938
1.791	0.0157356262207031
1.79433333333334	0.0195503234863281
1.79766666666667	0.0214576721191406
1.801	0.0200271606445313
1.80433333333334	0.0166893005371094
1.80766666666667	0.0143051147460938
1.811	0.0224113464355469
1.81433333333334	0.0247955322265625
1.81766666666667	0.0200271606445313
1.821	0.0057220458984375
1.82433333333334	-0.0057220458984375
1.82766666666667	-0.0128746032714844
1.831	-0.0171661376953125
1.83433333333334	-0.0233650207519531
1.83766666666667	-0.0257492065429688
1.841	-0.0276565551757813
1.84433333333334	-0.0300407409667969
1.84766666666667	-0.0319480895996094
1.851	-0.0333786010742188
1.85433333333334	-0.0324249267578125
1.85766666666667	-0.0352859497070313
1.861	-0.030517578125
1.86433333333334	-0.0219345092773438
1.86766666666667	-0.011444091796875
1.871	-0.0104904174804688
1.87433333333334	-0.0109672546386719
1.87766666666667	-0.00619888305664063
1.881	-0.00095367431640625
1.88433333333334	-0.000476837158203125
1.88766666666667	-0.00429153442382813
1.891	-0.00762939453125
1.89433333333334	-0.00905990600585938
1.89766666666667	-0.0123977661132813
1.901	-0.0171661376953125
1.90433333333334	-0.0214576721191406
1.90766666666667	-0.0252723693847656
1.911	-0.0281333923339844
1.91433333333334	-0.0309944152832031
1.91766666666667	-0.0333786010742188
1.921	-0.0338554382324219
1.92433333333334	-0.0371932983398438
1.92766666666667	-0.0371932983398438
1.931	-0.0324249267578125
1.93433333333334	-0.0238418579101563
1.93766666666667	-0.0157356262207031
1.941	-0.0123977661132813
1.94433333333334	-0.0128746032714844
1.94766666666667	-0.0209808349609375
1.951	-0.0281333923339844
1.95433333333334	-0.030517578125
1.95766666666667	-0.0247955322265625
1.961	-0.0157356262207031
1.96433333333334	-0.003814697265625
1.96766666666667	0.00858306884765625
1.971	0.0138282775878906
1.97433333333334	0.00905990600585938
1.97766666666667	-0.00286102294921875
1.981	-0.0123977661132813
1.98433333333334	-0.0143051147460938
1.98766666666667	-0.00858306884765625
1.991	-0.00095367431640625
1.99433333333334	0.0100135803222656
1.99766666666667	0.0209808349609375
2.001	0.0286102294921875
2.00433333333334	0.0300407409667969
2.00766666666667	0.0257492065429688
2.011	0.0214576721191406
2.01433333333334	0.0176429748535156
2.01766666666667	0.0109672546386719
2.021	0.00333786010742188
2.02433333333334	-0.00715255737304688
2.02766666666667	-0.0133514404296875
2.031	-0.0157356262207031
2.03433333333334	-0.0152587890625
2.03766666666667	-0.0109672546386719
2.041	-0.00143051147460938
2.04433333333334	0.0138282775878906
2.04766666666667	0.0281333923339844
2.051	0.0357627868652344
2.05433333333334	0.034332275390625
2.05766666666667	0.0276565551757813
2.061	0.0205039978027344
2.06433333333334	0.0147819519042969
2.06766666666667	0.0095367431640625
2.071	0.00667572021484375
2.07433333333334	0.00858306884765625
2.07766666666667	0.0157356262207031
2.081	0.0200271606445313
2.08433333333334	0.0233650207519531
2.08766666666667	0.0243186950683594
2.091	0.0276565551757813
2.09433333333334	0.0314712524414063
2.09766666666667	0.0333786010742188
2.101	0.0371932983398438
2.10433333333334	0.0348091125488281
2.10766666666667	0.0367164611816406
2.111	0.034332275390625
2.11433333333334	0.026702880859375
2.11766666666667	0.0162124633789063
2.121	0.00810623168945313
2.12433333333334	0.0095367431640625
2.12766666666667	0.00905990600585938
2.131	0.0095367431640625
2.13433333333334	0.0123977661132813
2.13766666666667	0.0185966491699219
2.141	0.0185966491699219
2.14433333333334	0.0123977661132813
2.14766666666667	0.00762939453125
2.151	0.0057220458984375
2.15433333333334	0.00476837158203125
2.15766666666667	0.003814697265625
2.161	0.011444091796875
2.16433333333334	0.0252723693847656
2.16766666666667	0.03814697265625
2.171	0.0510215759277344
2.17433333333334	0.0619888305664063
2.17766666666667	0.0672340393066407
2.181	0.0586509704589844
2.18433333333334	0.041961669921875
2.18766666666667	0.0262260437011719
2.191	0.0162124633789063
2.19433333333334	0.0123977661132813
2.19766666666667	0.0119209289550781
2.201	0.0219345092773438
2.20433333333334	0.0395774841308594
2.20766666666667	0.0567436218261719
2.211	0.0672340393066407
2.21433333333334	0.06866455078125
2.21766666666667	0.0743865966796875
2.221	0.0810623168945313
2.22433333333334	0.0824928283691406
2.22766666666667	0.0791549682617188
2.231	0.0782012939453125
2.23433333333334	0.0858306884765625
2.23766666666667	0.0944137573242188
2.241	0.095367431640625
2.24433333333334	0.0982284545898438
2.24766666666667	0.103950500488281
2.251	0.1068115234375
2.25433333333334	0.102519989013672
2.25766666666667	0.0934600830078125
2.261	0.0896453857421875
2.26433333333334	0.0867843627929688
2.26766666666667	0.0844001770019531
2.271	0.0829696655273438
2.27433333333334	0.0882148742675781
2.27766666666667	0.0972747802734375
2.281	0.105857849121094
2.28433333333334	0.109672546386719
2.28766666666667	0.107288360595703
2.291	0.109195709228516
2.29433333333334	0.109672546386719
2.29766666666667	0.110149383544922
2.301	0.104427337646485
2.30433333333334	0.10061264038086
2.30766666666667	0.101089477539063
2.311	0.101089477539063
2.31433333333334	0.100135803222656
2.31766666666667	0.0972747802734375
2.321	0.0977516174316406
2.32433333333334	0.0987052917480469
2.32766666666667	0.0996589660644531
2.331	0.101089477539063
2.33433333333334	0.101566314697266
2.33766666666667	0.0996589660644531
2.341	0.0929832458496094
2.34433333333334	0.08392333984375
2.34766666666667	0.0762939453125
2.351	0.0662803649902344
2.35433333333334	0.0553131103515625
2.35766666666667	0.0481605529785156
2.361	0.0491142272949219
2.36433333333334	0.0562667846679688
2.36766666666667	0.0634193420410157
2.371	0.0681877136230469
2.37433333333334	0.0667572021484375
2.37766666666667	0.0653266906738282
2.381	0.0615119934082032
2.38433333333334	0.0538825988769532
2.38766666666667	0.0438690185546875
2.391	0.0333786010742188
2.39433333333334	0.0286102294921875
2.39766666666667	0.0224113464355469
2.401	0.0162124633789063
2.40433333333334	0.0123977661132813
2.40766666666667	0.0157356262207031
2.411	0.0271797180175781
2.41433333333334	0.0400543212890625
2.41766666666667	0.0500679016113282
2.421	0.0543594360351563
2.42433333333334	0.0548362731933594
2.42766666666667	0.0524520874023438
2.431	0.0452995300292969
2.43433333333334	0.0357627868652344
2.43766666666667	0.0314712524414063
2.441	0.0410079956054688
2.44433333333334	0.0615119934082032
2.44766666666667	0.0753402709960938
2.451	0.0796318054199219
2.45433333333334	0.0796318054199219
2.45766666666667	0.0796318054199219
2.461	0.072479248046875
2.46433333333334	0.0538825988769532
2.46766666666667	0.0367164611816406
2.471	0.0300407409667969
2.47433333333334	0.0333786010742188
2.47766666666667	0.0391006469726563
2.481	0.0405311584472656
2.48433333333334	0.0429153442382813
2.48766666666667	0.0500679016113282
2.491	0.0576972961425782
2.49433333333334	0.0619888305664063
2.49766666666667	0.0629425048828125
2.501	0.0677108764648438
2.50433333333334	0.0796318054199219
2.50766666666667	0.0929832458496094
2.511	0.103473663330078
2.51433333333334	0.103473663330078
2.51766666666667	0.0972747802734375
2.521	0.0901222229003906
2.52433333333334	0.0834465026855469
2.52766666666667	0.0739097595214844
2.531	0.0629425048828125
2.53433333333334	0.06103515625
2.53766666666667	0.0705718994140625
2.541	0.08392333984375
2.54433333333334	0.0929832458496094
2.54766666666667	0.0963211059570313
2.551	0.101566314697266
2.55433333333334	0.105857849121094
2.55766666666667	0.104904174804688
2.561	0.0977516174316406
2.56433333333334	0.091552734375
2.56766666666667	0.0925064086914063
2.571	0.0948905944824219
2.57433333333334	0.0982284545898438
2.57766666666667	0.104904174804688
2.581	0.117778778076172
2.58433333333334	0.13113021850586
2.58766666666667	0.142574310302735
2.591	0.146865844726563
2.59433333333334	0.149250030517578
2.59766666666667	0.148296356201172
2.601	0.142097473144531
2.60433333333334	0.132083892822266
2.60766666666667	0.123023986816406
2.611	0.121116638183594
2.61433333333334	0.1220703125
2.61766666666667	0.124454498291016
2.621	0.130176544189453
2.62433333333334	0.135898590087891
2.62766666666667	0.142097473144531
2.631	0.153064727783203
2.63433333333334	0.16927719116211
2.63766666666667	0.186443328857422
2.641	0.197410583496094
2.64433333333334	0.209808349609375
2.64766666666667	0.21505355834961
2.651	0.213146209716797
2.65433333333334	0.207901000976563
2.65766666666667	0.207901000976563
2.661	0.214576721191406
2.66433333333334	0.216007232666016
2.66766666666667	0.220775604248047
2.671	0.226497650146485
2.67433333333334	0.231266021728516
2.67766666666667	0.226974487304688
2.681	0.222206115722656
2.68433333333334	0.220298767089844
2.68766666666667	0.218391418457031
2.691	0.215530395507813
2.69433333333334	0.211715698242188
2.69766666666667	0.217914581298828
2.701	0.227451324462891
2.70433333333334	0.254631042480469
2.70766666666667	0.295162200927735
2.711	0.354290008544922
2.71433333333334	0.431537628173828
2.71766666666667	0.528812408447266
2.721	0.652313232421875
2.72433333333334	0.796794891357422
2.72766666666667	0.966548919677735
2.731	1.16014480590821
2.73433333333334	1.37853622436524
2.73766666666667	1.61314010620117
2.741	1.85441970825196
2.74433333333334	2.09760665893555
2.74766666666667	2.34270095825196
2.751	2.58350372314453
2.75433333333334	2.81000137329102
2.75766666666667	3.00931930541992
2.761	3.18527221679688
2.76433333333334	3.33452224731446
2.76766666666667	3.46040725708008
2.771	3.56101989746094
2.77433333333334	3.65114212036133
2.77766666666667	3.75509262084961
2.781	3.90243530273438
2.78433333333334	4.12034988403321
2.78766666666667	4.43124771118164
2.791	4.85897064208985
2.79433333333334	5.41496276855469
2.79766666666667	6.10160827636719
2.801	6.90364837646485
2.80433333333334	7.7972412109375
2.80766666666667	8.74757766723633
2.811	9.71221923828125
2.81433333333334	10.653018951416
2.81766666666667	11.53564453125
2.821	12.3281478881836
2.82433333333334	13.0081176757813
2.82766666666667	13.5626792907715
2.831	13.9918327331543
2.83433333333334	14.2927169799805
2.83766666666667	14.4534111022949
2.841	14.4729614257813
2.84433333333334	14.3527984619141
2.84766666666667	14.1053199768067
2.851	13.735294342041
2.85433333333334	13.2503509521485
2.85766666666667	12.6714706420899
2.861	12.0072364807129
2.86433333333334	11.2795829772949
2.86766666666667	10.4990005493164
2.871	9.68217849731446
2.87433333333334	8.83913040161133
2.87766666666667	7.98368453979492
2.881	7.13920593261719
2.88433333333334	6.32429122924805
2.88766666666667	5.54800033569336
2.891	4.82273101806641
2.89433333333334	4.16135787963867
2.89766666666667	3.57389450073242
2.901	3.0665397644043
2.90433333333334	2.63500213623047
2.90766666666667	2.28118896484375
2.911	2.00128555297852
2.91433333333334	1.80149078369141
2.91766666666667	1.67942047119141
2.921	1.61933898925781
2.92433333333334	1.61075592041016
2.92766666666667	1.64318084716797
2.931	1.708984375
2.93433333333334	1.79529190063477
2.93766666666667	1.89256668090821
2.941	2.00128555297852
2.94433333333334	2.11524963378906
2.94766666666667	2.23255157470703
2.951	2.35414505004883
2.95433333333334	2.47287750244141
2.95766666666667	2.58731842041016
2.961	2.69174575805664
2.96433333333334	2.79378890991211
2.96766666666667	2.89154052734375
2.971	2.98261642456055
2.97433333333334	3.07083129882813
2.97766666666667	3.15999984741211
2.981	3.24106216430664
2.98433333333334	3.3111572265625
2.98766666666667	3.36503982543946
2.991	3.40843200683594
2.99433333333334	3.43847274780274
2.99766666666667	3.45182418823242
3.001	3.46040725708008
3.00433333333334	3.45849990844727
3.00766666666667	3.45420837402344
3.011	3.44181060791016
3.01433333333334	3.42464447021485
3.01766666666667	3.40318679809571
3.021	3.38172912597656
3.02433333333334	3.36599349975586
3.02766666666667	3.34978103637696
3.031	3.33595275878906
3.03433333333334	3.32927703857422
3.03766666666667	3.326416015625
3.041	3.32736968994141
3.04433333333334	3.32355499267578
3.04766666666667	3.32164764404297
3.051	3.31401824951172
3.05433333333334	3.29732894897461
3.05766666666667	3.27348709106446
3.061	3.24201583862305
3.06433333333334	3.21292877197266
3.06766666666667	3.17811965942383
3.071	3.14712524414063
3.07433333333334	3.11994552612305
3.07766666666667	3.10039520263672
3.081	3.082275390625
3.08433333333334	3.05557250976563
3.08766666666667	3.02267074584961
3.091	2.98595428466797
3.09433333333334	2.95066833496094
3.09766666666667	2.91538238525391
3.101	2.87389755249024
3.10433333333334	2.82716751098633
3.10766666666667	2.78091430664063
3.111	2.73418426513672
3.11433333333334	2.67791748046875
3.11766666666667	2.60591506958008
3.121	2.52723693847656
3.12433333333334	2.45189666748047
3.12766666666667	2.37846374511719
3.131	2.30169296264649
3.13433333333334	2.2268295288086
3.13766666666667	2.16531753540039
3.141	2.1204948425293
3.14433333333334	2.08377838134766
3.14766666666667	2.04944610595703
3.151	2.01988220214844
3.15433333333334	1.99747085571289
3.15766666666667	1.98125839233399
3.161	1.96981430053711
3.16433333333334	1.9683837890625
3.16766666666667	1.97792053222656
3.171	1.99460983276367
3.17433333333334	2.0132064819336
3.17766666666667	2.03037261962891
3.181	2.04706192016602
3.18433333333334	2.05802917480469
3.18766666666667	2.06804275512696
3.191	2.07567214965821
3.19433333333334	2.08044052124024
3.19766666666667	2.07948684692383
3.201	2.06995010375977
3.20433333333334	2.05135345458985
3.20766666666667	2.0132064819336
3.211	1.95360183715821
3.21433333333334	1.88446044921875
3.21766666666667	1.80721282958985
3.221	1.71995162963867
3.22433333333334	1.62220001220703
3.22766666666667	1.52873992919922
3.231	1.4495849609375
3.23433333333334	1.37376785278321
3.23766666666667	1.30033493041992
3.241	1.23739242553711
3.24433333333334	1.19066238403321
3.24766666666667	1.14917755126953
3.251	1.10006332397461
3.25433333333334	1.04618072509766
3.25766666666667	0.995635986328125
3.261	0.94747543334961
3.26433333333334	0.904083251953125
3.26766666666667	0.8697509765625
3.271	0.850677490234375
3.27433333333334	0.836849212646485
3.27766666666667	0.820636749267578
3.281	0.807285308837891
3.28433333333334	0.791549682617188
3.28766666666667	0.774860382080078
3.291	0.757217407226563
3.29433333333334	0.7476806640625
3.29766666666667	0.742435455322266
3.301	0.731468200683594
3.30433333333334	0.721454620361328
3.30766666666667	0.710487365722657
3.311	0.702857971191407
3.31433333333334	0.694751739501953
3.31766666666667	0.689983367919922
3.321	0.691413879394532
3.32433333333334	0.692367553710938
3.32766666666667	0.691413879394532
3.331	0.680923461914063
3.33433333333334	0.673294067382813
3.33766666666667	0.668048858642578
3.341	0.664234161376953
3.34433333333334	0.6561279296875
3.34766666666667	0.645637512207032
3.351	0.64229965209961
3.35433333333334	0.635623931884766
3.35766666666667	0.626564025878907
3.361	0.613212585449219
3.36433333333334	0.603675842285157
3.36766666666667	0.59652328491211
3.371	0.586986541748047
3.37433333333334	0.578403472900391
3.37766666666667	0.569820404052735
3.381	0.563144683837891
3.38433333333334	0.557899475097657
3.38766666666667	0.553131103515625
3.391	0.554084777832032
3.39433333333334	0.554561614990235
3.39766666666667	0.553607940673828
3.401	0.548362731933594
3.40433333333334	0.540733337402344
3.40766666666667	0.534534454345703
3.411	0.529289245605469
3.41433333333334	0.523567199707032
3.41766666666667	0.518798828125
3.421	0.519275665283203
3.42433333333334	0.524997711181641
3.42766666666667	0.534534454345703
3.431	0.539302825927735
3.43433333333334	0.54168701171875
3.43766666666667	0.544548034667969
3.441	0.54931640625
3.44433333333334	0.552177429199219
3.44766666666667	0.550270080566407
3.451	0.551223754882813
3.45433333333334	0.558853149414063
3.45766666666667	0.566482543945313
3.461	0.570774078369141
3.46433333333334	0.570774078369141
3.46766666666667	0.57220458984375
3.471	0.574111938476563
3.47433333333334	0.569820404052735
3.47766666666667	0.564098358154297
3.481	0.562191009521485
3.48433333333334	0.5645751953125
3.48766666666667	0.563621520996094
3.491	0.560760498046875
3.49433333333334	0.563144683837891
3.49766666666667	0.571727752685547
3.501	0.575542449951172
3.50433333333334	0.572681427001953
3.50766666666667	0.567913055419922
3.511	0.561714172363282
3.51433333333334	0.551223754882813
3.51766666666667	0.534534454345703
3.521	0.518798828125
3.52433333333334	0.50497055053711
3.52766666666667	0.493526458740235
3.531	0.486373901367188
3.53433333333334	0.485897064208985
3.53766666666667	0.493049621582031
3.541	0.503063201904297
3.54433333333334	0.515460968017578
3.54766666666667	0.531673431396485
3.551	0.546455383300782
3.55433333333334	0.557422637939453
3.55766666666667	0.565528869628907
3.561	0.578880310058594
3.56433333333334	0.597476959228516
3.56766666666667	0.617504119873047
3.571	0.638008117675782
3.57433333333334	0.656604766845703
3.57766666666667	0.674247741699219
3.581	0.681877136230469
3.58433333333334	0.683784484863282
3.58766666666667	0.682353973388672
3.591	0.676631927490235
3.59433333333334	0.668048858642578
3.59766666666667	0.651359558105469
3.601	0.636100769042969
3.60433333333334	0.61941146850586
3.60766666666667	0.600814819335938
3.611	0.578880310058594
3.61433333333334	0.557422637939453
3.61766666666667	0.536918640136719
3.621	0.505924224853516
3.62433333333334	0.463485717773438
3.62766666666667	0.412940979003906
3.631	0.361919403076172
3.63433333333334	0.310420989990235
3.63766666666667	0.256061553955078
3.641	0.200271606445313
3.64433333333334	0.148773193359375
3.64766666666667	0.09918212890625
3.651	0.05340576171875
3.65433333333334	0.00762939453125
3.65766666666667	-0.0324249267578125
3.661	-0.0667572021484375
3.66433333333334	-0.100135803222656
3.66766666666667	-0.1373291015625
3.671	-0.177383422851563
3.67433333333334	-0.217914581298828
3.67766666666667	-0.261306762695313
3.681	-0.309944152832031
3.68433333333334	-0.358104705810547
3.68766666666667	-0.39815902709961
3.691	-0.435352325439453
3.69433333333334	-0.472545623779297
3.69766666666667	-0.510692596435547
3.701	-0.551700592041016
3.70433333333334	-0.596046447753907
3.70766666666667	-0.652313232421875
3.711	-0.714302062988282
3.71433333333334	-0.781059265136719
3.71766666666667	-0.843048095703125
3.721	-0.896453857421875
3.72433333333334	-0.936508178710938
3.72766666666667	-0.971794128417969
3.731	-1.0066032409668
3.73433333333334	-1.04570388793946
3.73766666666667	-1.09243392944336
3.741	-1.1444091796875
3.74433333333334	-1.20639801025391
3.74766666666667	-1.26934051513672
3.751	-1.33562088012696
3.75433333333334	-1.39856338500977
3.75766666666667	-1.45864486694336
3.761	-1.51157379150391
3.76433333333334	-1.55830383300781
3.76766666666667	-1.59835815429688
3.771	-1.64127349853516
3.77433333333334	-1.68704986572266
3.77766666666667	-1.73664093017578
3.781	-1.78670883178711
3.78433333333334	-1.83677673339844
3.78766666666667	-1.88541412353516
3.791	-1.92642211914063
3.79433333333334	-1.96409225463867
3.79766666666667	-1.9989013671875
3.801	-2.03466415405274
3.80433333333334	-2.07328796386719
3.80766666666667	-2.11572647094727
3.811	-2.15482711791992
3.81433333333334	-2.18439102172852
3.81766666666667	-2.20966339111328
3.821	-2.23302841186524
3.82433333333334	-2.25353240966797
3.82766666666667	-2.26402282714844
3.831	-2.27594375610352
3.83433333333334	-2.29501724243164
3.83766666666667	-2.3193359375
3.841	-2.33936309814453
3.84433333333334	-2.35652923583985
3.84766666666667	-2.37226486206055
3.851	-2.38609313964844
3.85433333333334	-2.3956298828125
3.85766666666667	-2.39944458007813
3.861	-2.40373611450196
3.86433333333334	-2.40087509155274
3.86766666666667	-2.39610671997071
3.871	-2.38800048828125
3.87433333333334	-2.38227844238281
3.87766666666667	-2.37798690795899
3.881	-2.37607955932617
3.88433333333334	-2.37464904785156
3.88766666666667	-2.37703323364258
3.891	-2.38180160522461
3.89433333333334	-2.38180160522461
3.89766666666667	-2.36940383911133
3.901	-2.349853515625
3.90433333333334	-2.32791900634766
3.90766666666667	-2.3040771484375
3.911	-2.27546691894531
3.91433333333334	-2.25019454956055
3.91766666666667	-2.23398208618164
3.921	-2.22396850585938
3.92433333333334	-2.2125244140625
3.92766666666667	-2.197265625
3.931	-2.18439102172852
3.93433333333334	-2.16388702392578
3.93766666666667	-2.14242935180664
3.941	-2.11763381958008
3.94433333333334	-2.09999084472656
3.94766666666667	-2.08568572998047
3.951	-2.07042694091797
3.95433333333334	-2.05707550048828
3.95766666666667	-2.03466415405274
3.961	-2.01129913330078
3.96433333333334	-1.98411941528321
3.96766666666667	-1.96027755737305
3.971	-1.93834304809571
3.97433333333334	-1.91545486450196
3.97766666666667	-1.90019607543946
3.981	-1.88779830932617
3.98433333333334	-1.87921524047852
3.98766666666667	-1.86920166015625
3.991	-1.86014175415039
3.99433333333334	-1.85918807983399
3.99766666666667	-1.86681747436524
4.001	-1.88398361206055
4.00433333333334	-1.90401077270508
4.00766666666667	-1.92546844482422
4.011	-1.9521713256836
4.01433333333334	-1.98030471801758
4.01766666666667	-2.00605392456055
4.021	-2.03084945678711
4.02433333333334	-2.06327438354492
4.02766666666667	-2.105712890625
4.031	-2.15435028076172
4.03433333333334	-2.20727920532227
4.03766666666667	-2.26068496704102
4.041	-2.31313705444336
4.04433333333334	-2.36129760742188
4.04766666666667	-2.40421295166016
4.051	-2.44617462158203
4.05433333333334	-2.48575210571289
4.05766666666667	-2.52676010131836
4.061	-2.56919860839844
4.06433333333334	-2.61497497558594
4.06766666666667	-2.66313552856446
4.071	-2.70700454711914
4.07433333333334	-2.74467468261719
4.07766666666667	-2.77805328369141
4.081	-2.80904769897461
4.08433333333334	-2.84290313720703
4.08766666666667	-2.87294387817383
4.091	-2.90060043334961
4.09433333333334	-2.92348861694336
4.09766666666667	-2.94637680053711
4.101	-2.97594070434571
4.10433333333334	-3.00693511962891
4.10766666666667	-3.03697586059571
4.111	-3.06272506713867
4.11433333333334	-3.08322906494141
4.11766666666667	-3.09848785400391
4.121	-3.10230255126953
4.12433333333334	-3.09514999389649
4.12766666666667	-3.08370590209961
4.131	-3.07941436767578
4.13433333333334	-3.08752059936524
4.13766666666667	-3.09514999389649
4.141	-3.0975341796875
4.14433333333334	-3.09514999389649
4.14766666666667	-3.08942794799805
4.151	-3.07607650756836
4.15433333333334	-3.05652618408203
4.15766666666667	-3.0360221862793
4.161	-3.01647186279297
4.16433333333334	-2.99930572509766
4.16766666666667	-2.98452377319336
4.171	-2.97355651855469
4.17433333333334	-2.96831130981446
4.17766666666667	-2.96735763549805
4.181	-2.96783447265625
4.18433333333334	-2.96401977539063
4.18766666666667	-2.95829772949219
4.191	-2.95209884643555
4.19433333333334	-2.94256210327149
4.19766666666667	-2.92491912841797
4.201	-2.91013717651367
4.20433333333334	-2.89726257324219
4.20766666666667	-2.88629531860352
4.211	-2.87055969238281
4.21433333333334	-2.85196304321289
4.21766666666667	-2.83432006835938
4.221	-2.81143188476563
4.22433333333334	-2.78520584106446
4.22766666666667	-2.75802612304688
4.231	-2.73466110229492
4.23433333333334	-2.71463394165039
4.23766666666667	-2.69746780395508
4.241	-2.68363952636719
4.24433333333334	-2.67791748046875
4.24766666666667	-2.67648696899414
4.251	-2.67553329467774
4.25433333333334	-2.67410278320313
4.25766666666667	-2.67839431762696
4.261	-2.69031524658203
4.26433333333334	-2.70414352416992
4.26766666666667	-2.71749496459961
4.271	-2.72893905639649
4.27433333333334	-2.73704528808594
4.27766666666667	-2.74944305419922
4.281	-2.76374816894531
4.28433333333334	-2.77853012084961
4.28766666666667	-2.78997421264649
4.291	-2.8066635131836
4.29433333333334	-2.82955169677735
4.29766666666667	-2.84624099731446
4.301	-2.8533935546875
4.30433333333334	-2.85482406616211
4.30766666666667	-2.85577774047852
4.311	-2.85482406616211
4.31433333333334	-2.84910202026367
4.31766666666667	-2.83908843994141
4.321	-2.82907485961914
4.32433333333334	-2.81715393066406
4.32766666666667	-2.79903411865235
4.331	-2.76851654052735
4.33433333333334	-2.72750854492188
4.33766666666667	-2.67791748046875
4.341	-2.61545181274414
4.34433333333334	-2.53963470458985
4.34766666666667	-2.45523452758789
4.351	-2.36558914184571
4.35433333333334	-2.26402282714844
4.35766666666667	-2.15435028076172
4.361	-2.03752517700196
4.36433333333334	-1.91688537597656
4.36766666666667	-1.78861618041992
4.371	-1.65462493896485
4.37433333333334	-1.51634216308594
4.37766666666667	-1.3728141784668
4.381	-1.23119354248047
4.38433333333334	-1.09243392944336
4.38766666666667	-0.959873199462891
4.391	-0.833511352539063
4.39433333333334	-0.714778900146485
4.39766666666667	-0.604629516601563
4.401	-0.495433807373047
4.40433333333334	-0.385761260986328
4.40766666666667	-0.281810760498047
4.411	-0.185966491699219
4.41433333333334	-0.0963211059570313
4.41766666666667	-0.0100135803222656
4.421	0.0681877136230469
4.42433333333334	0.136375427246094
4.42766666666667	0.204086303710938
4.431	0.274181365966797
4.43433333333334	0.340461730957031
4.43766666666667	0.396728515625
4.441	0.442028045654297
4.44433333333334	0.481128692626953
4.44766666666667	0.508785247802735
4.451	0.52785873413086
4.45433333333334	0.54311752319336
4.45766666666667	0.560760498046875
4.461	0.579833984375
4.46433333333334	0.593662261962891
4.46766666666667	0.603675842285157
4.471	0.607967376708985
4.47433333333334	0.609874725341797
4.47766666666667	0.60272216796875
4.481	0.58746337890625
4.48433333333334	0.569343566894532
4.48766666666667	0.551700592041016
4.491	0.535011291503907
4.49433333333334	0.518798828125
4.49766666666667	0.509262084960938
4.501	0.510215759277344
4.50433333333334	0.506401062011719
4.50766666666667	0.491619110107422
4.511	0.46682357788086
4.51433333333334	0.442028045654297
4.51766666666667	0.414371490478516
4.521	0.384330749511719
4.52433333333334	0.360488891601563
4.52766666666667	0.345706939697266
4.531	0.340938568115235
4.53433333333334	0.333786010742188
4.53766666666667	0.327587127685547
4.541	0.319480895996094
4.54433333333334	0.316619873046875
4.54766666666667	0.316619873046875
4.551	0.313282012939453
4.55433333333334	0.304698944091797
4.55766666666667	0.290870666503906
4.561	0.277519226074219
4.56433333333334	0.267982482910156
4.56766666666667	0.261783599853516
4.571	0.258445739746094
4.57433333333334	0.252723693847656
4.57766666666667	0.249385833740235
4.581	0.244617462158203
4.58433333333334	0.234603881835938
4.58766666666667	0.218391418457031
4.591	0.20599365234375
4.59433333333334	0.211238861083985
4.59766666666667	0.225067138671875
4.601	0.241756439208985
4.60433333333334	0.257492065429688
4.60766666666667	0.271320343017578
4.611	0.277042388916016
4.61433333333334	0.266075134277344
4.61766666666667	0.248908996582031
4.621	0.231266021728516
4.62433333333334	0.217914581298828
4.62766666666667	0.20742416381836
4.631	0.197887420654297
4.63433333333334	0.196456909179688
4.63766666666667	0.195503234863281
4.641	0.196456909179688
4.64433333333334	0.195026397705078
4.64766666666667	0.195026397705078
4.651	0.199317932128906
4.65433333333334	0.204563140869141
4.65766666666667	0.213623046875
4.661	0.22268295288086
4.66433333333334	0.2288818359375
4.66766666666667	0.231266021728516
4.671	0.231742858886719
4.67433333333334	0.229835510253906
4.67766666666667	0.225543975830078
4.681	0.219821929931641
4.68433333333334	0.216007232666016
4.68766666666667	0.218868255615235
4.691	0.224113464355469
4.69433333333334	0.2288818359375
4.69766666666667	0.23031234741211
4.701	0.232219696044922
4.70433333333334	0.241279602050781
4.70766666666667	0.247955322265625
4.711	0.247478485107422
4.71433333333334	0.240802764892578
4.71766666666667	0.235080718994141
4.721	0.234603881835938
4.72433333333334	0.231266021728516
4.72766666666667	0.226020812988281
4.731	0.220298767089844
4.73433333333334	0.219821929931641
4.73766666666667	0.225543975830078
4.741	0.228404998779297
4.74433333333334	0.227451324462891
4.74766666666667	0.227928161621094
4.751	0.232219696044922
4.75433333333334	0.240325927734375
4.75766666666667	0.247001647949219
4.761	0.248432159423828
4.76433333333334	0.244140625
4.76766666666667	0.23651123046875
4.771	0.230789184570313
4.77433333333334	0.226974487304688
4.77766666666667	0.222206115722656
4.781	0.218391418457031
4.78433333333334	0.22268295288086
4.78766666666667	0.234127044677735
4.791	0.243186950683594
4.79433333333334	0.245094299316406
4.79766666666667	0.237464904785156
4.801	0.23031234741211
4.80433333333334	0.220298767089844
4.80766666666667	0.210285186767578
4.811	0.204086303710938
4.81433333333334	0.202655792236328
4.81766666666667	0.205039978027344
4.821	0.1983642578125
4.82433333333334	0.19073486328125
4.82766666666667	0.181198120117188
4.831	0.174522399902344
4.83433333333334	0.169754028320313
4.83766666666667	0.1678466796875
4.841	0.17690658569336
4.84433333333334	0.186920166015625
4.84766666666667	0.197410583496094
4.851	0.199317932128906
4.85433333333334	0.197410583496094
4.85766666666667	0.195980072021485
4.861	0.194072723388672
4.86433333333334	0.195980072021485
4.86766666666667	0.195503234863281
4.871	0.197887420654297
4.87433333333334	0.200748443603516
4.87766666666667	0.204563140869141
4.881	0.210285186767578
4.88433333333334	0.210762023925781
4.88766666666667	0.208854675292969
4.891	0.206470489501953
4.89433333333334	0.20742416381836
4.89766666666667	0.20742416381836
4.901	0.203609466552735
4.90433333333334	0.201702117919922
4.90766666666667	0.19979476928711
4.911	0.1983642578125
4.91433333333334	0.194072723388672
4.91766666666667	0.187873840332031
4.921	0.18310546875
4.92433333333334	0.179767608642578
4.92766666666667	0.181198120117188
4.931	0.180721282958985
4.93433333333334	0.184059143066406
4.93766666666667	0.189781188964844
4.941	0.195980072021485
4.94433333333334	0.197410583496094
4.94766666666667	0.195026397705078
4.951	0.19979476928711
4.95433333333334	0.202655792236328
4.95766666666667	0.205516815185547
4.961	0.205516815185547
4.96433333333334	0.20599365234375
4.96766666666667	0.206470489501953
4.971	0.19979476928711
4.97433333333334	0.195503234863281
4.97766666666667	0.191688537597656
4.981	0.194072723388672
4.98433333333334	0.198841094970703
4.98766666666667	0.208377838134766
4.991	0.219345092773438
4.99433333333334	0.223636627197266
4.99766666666667	0.222206115722656
5.001	0.213623046875
5.00433333333334	0.208854675292969
5.00766666666667	0.206470489501953
5.011	0.210285186767578
5.01433333333334	0.212192535400391
5.01766666666667	0.213623046875
5.021	0.213623046875
5.02433333333334	0.210285186767578
5.02766666666667	0.203132629394531
5.031	0.191211700439453
5.03433333333334	0.181198120117188
5.03766666666667	0.174522399902344
5.041	0.172615051269531
5.04433333333334	0.177383422851563
5.04766666666667	0.187397003173828
5.051	0.202178955078125
5.05433333333334	0.219821929931641
5.05766666666667	0.239372253417969
5.061	0.254631042480469
5.06433333333334	0.260353088378906
5.06766666666667	0.256538391113281
5.071	0.245094299316406
5.07433333333334	0.232696533203125
5.07766666666667	0.215530395507813
5.081	0.203609466552735
5.08433333333334	0.193595886230469
5.08766666666667	0.190258026123047
5.091	0.189304351806641
5.09433333333334	0.189304351806641
5.09766666666667	0.190258026123047
5.101	0.187397003173828
5.10433333333334	0.185966491699219
5.10766666666667	0.18453598022461
5.111	0.186443328857422
5.11433333333334	0.190258026123047
5.11766666666667	0.194549560546875
5.121	0.200748443603516
5.12433333333334	0.209331512451172
5.12766666666667	0.216484069824219
5.131	0.22268295288086
5.13433333333334	0.22268295288086
5.13766666666667	0.222206115722656
5.141	0.220775604248047
5.14433333333334	0.214576721191406
5.14766666666667	0.204563140869141
5.151	0.189781188964844
5.15433333333334	0.177860260009766
5.15766666666667	0.166893005371094
5.161	0.161170959472656
5.16433333333334	0.164985656738281
5.16766666666667	0.172615051269531
5.171	0.17690658569336
5.17433333333334	0.169754028320313
5.17766666666667	0.159263610839844
5.181	0.147819519042969
5.18433333333334	0.1373291015625
5.18766666666667	0.127792358398438
5.191	0.124454498291016
5.19433333333334	0.133514404296875
5.19766666666667	0.153064727783203
5.201	0.172615051269531
5.20433333333334	0.18453598022461
5.20766666666667	0.189781188964844
5.211	0.194549560546875
5.21433333333334	0.200271606445313
5.21766666666667	0.19979476928711
5.221	0.194549560546875
5.22433333333334	0.187873840332031
5.22766666666667	0.188350677490235
5.231	0.195980072021485
5.23433333333334	0.205039978027344
5.23766666666667	0.213623046875
5.241	0.216960906982422
5.24433333333334	0.216960906982422
5.24766666666667	0.213623046875
5.251	0.202178955078125
5.25433333333334	0.190258026123047
5.25766666666667	0.182151794433594
5.261	0.184059143066406
5.26433333333334	0.196456909179688
5.26766666666667	0.211715698242188
5.271	0.223636627197266
5.27433333333334	0.223636627197266
5.27766666666667	0.216960906982422
5.281	0.203609466552735
5.28433333333334	0.185012817382813
5.28766666666667	0.165939331054688
5.291	0.156402587890625
5.29433333333334	0.157356262207031
5.29766666666667	0.163555145263672
5.301	0.172615051269531
5.30433333333334	0.189304351806641
5.30766666666667	0.207901000976563
5.311	0.219345092773438
5.31433333333334	0.220775604248047
5.31766666666667	0.214099884033203
5.321	0.204563140869141
5.32433333333334	0.187397003173828
5.32766666666667	0.169754028320313
5.331	0.156879425048828
5.33433333333334	0.15401840209961
5.33766666666667	0.16021728515625
5.341	0.172138214111328
5.34433333333334	0.18310546875
5.34766666666667	0.187397003173828
5.351	0.185489654541016
5.35433333333334	0.178813934326172
5.35766666666667	0.170230865478516
5.361	0.16021728515625
5.36433333333334	0.153541564941406
5.36766666666667	0.152587890625
5.371	0.155448913574219
5.37433333333334	0.163555145263672
5.37766666666667	0.162601470947266
5.381	0.159263610839844
5.38433333333334	0.150203704833985
5.38766666666667	0.145435333251953
5.391	0.140666961669922
5.39433333333334	0.136375427246094
5.39766666666667	0.138282775878906
5.401	0.138282775878906
5.40433333333334	0.140190124511719
5.40766666666667	0.136852264404297
5.411	0.135421752929688
5.41433333333334	0.131607055664063
5.41766666666667	0.130176544189453
5.421	0.135421752929688
5.42433333333334	0.142574310302735
5.42766666666667	0.148296356201172
5.431	0.145912170410156
5.43433333333334	0.139713287353516
5.43766666666667	0.13113021850586
5.441	0.121593475341797
5.44433333333334	0.112533569335938
5.44766666666667	0.10824203491211
5.451	0.113487243652344
5.45433333333334	0.126361846923828
5.45766666666667	0.138282775878906
5.461	0.144004821777344
5.46433333333334	0.146865844726563
5.46766666666667	0.148296356201172
5.471	0.150203704833985
5.47433333333334	0.15401840209961
5.47766666666667	0.157356262207031
5.481	0.163555145263672
5.48433333333334	0.172138214111328
5.48766666666667	0.180244445800781
5.491	0.184059143066406
5.49433333333334	0.177860260009766
5.49766666666667	0.171661376953125
5.501	0.164508819580078
5.50433333333334	0.158786773681641
5.50766666666667	0.151634216308594
5.511	0.142097473144531
5.51433333333334	0.133991241455078
5.51766666666667	0.125885009765625
5.521	0.120162963867188
5.52433333333334	0.119209289550781
5.52766666666667	0.119209289550781
5.531	0.1220703125
5.53433333333334	0.128269195556641
5.53766666666667	0.139713287353516
5.541	0.148773193359375
5.54433333333334	0.14638900756836
5.54766666666667	0.138282775878906
5.551	0.131607055664063
5.55433333333334	0.133991241455078
5.55766666666667	0.133037567138672
5.561	0.128269195556641
5.56433333333334	0.1220703125
5.56766666666667	0.119209289550781
5.571	0.113010406494141
5.57433333333334	0.0982284545898438
5.57766666666667	0.0820159912109375
5.581	0.0729560852050782
5.58433333333334	0.0700950622558594
5.58766666666667	0.0615119934082032
5.591	0.0529289245605469
5.59433333333334	0.0505447387695313
5.59766666666667	0.0529289245605469
5.601	0.0562667846679688
5.60433333333334	0.0567436218261719
5.60766666666667	0.0672340393066407
5.611	0.080108642578125
5.61433333333334	0.0886917114257813
5.61766666666667	0.091552734375
5.621	0.091552734375
5.62433333333334	0.0939369201660156
5.62766666666667	0.0967979431152344
5.631	0.0948905944824219
5.63433333333334	0.0896453857421875
5.63766666666667	0.0848770141601563
5.641	0.0820159912109375
5.64433333333334	0.0810623168945313
5.64766666666667	0.0748634338378907
5.651	0.072479248046875
5.65433333333334	0.0767707824707032
5.65766666666667	0.0820159912109375
5.661	0.0824928283691406
5.66433333333334	0.0777244567871094
5.66766666666667	0.0758171081542969
5.671	0.0743865966796875
5.67433333333334	0.0700950622558594
5.67766666666667	0.0662803649902344
5.681	0.0667572021484375
5.68433333333334	0.0667572021484375
5.68766666666667	0.0605583190917969
5.691	0.0519752502441407
5.69433333333334	0.0424385070800781
5.69766666666667	0.0329017639160156
5.701	0.0181198120117188
5.70433333333334	0.00905990600585938
5.70766666666667	0.00619888305664063
5.711	0.00810623168945313
5.71433333333334	0.0119209289550781
5.71766666666667	0.0171661376953125
5.721	0.026702880859375
5.72433333333334	0.0309944152832031
5.72766666666667	0.0324249267578125
5.731	0.0281333923339844
5.73433333333334	0.02288818359375
5.73766666666667	0.0176429748535156
5.741	0.0123977661132813
5.74433333333334	0.0100135803222656
5.74766666666667	0.0100135803222656
5.751	0.00762939453125
5.75433333333334	-0.00095367431640625
5.75766666666667	-0.011444091796875
5.761	-0.0171661376953125
5.76433333333334	-0.02288818359375
5.76766666666667	-0.0300407409667969
5.771	-0.0371932983398438
5.77433333333334	-0.0352859497070313
5.77766666666667	-0.034332275390625
5.781	-0.0391006469726563
5.78433333333334	-0.0429153442382813
5.78766666666667	-0.0410079956054688
5.791	-0.030517578125
5.79433333333334	-0.0219345092773438
5.79766666666667	-0.0176429748535156
5.801	-0.0176429748535156
5.80433333333334	-0.0181198120117188
5.80766666666667	-0.0138282775878906
5.811	-0.011444091796875
5.81433333333334	-0.0214576721191406
5.81766666666667	-0.0324249267578125
5.821	-0.0424385070800781
5.82433333333334	-0.0500679016113282
5.82766666666667	-0.064849853515625
5.831	-0.0782012939453125
5.83433333333334	-0.080108642578125
5.83766666666667	-0.0748634338378907
5.841	-0.06866455078125
5.84433333333334	-0.0705718994140625
5.84766666666667	-0.0758171081542969
5.851	-0.0858306884765625
5.85433333333334	-0.095367431640625
5.85766666666667	-0.103473663330078
5.861	-0.112056732177735
5.86433333333334	-0.121593475341797
5.86766666666667	-0.136375427246094
5.871	-0.152111053466797
5.87433333333334	-0.166416168212891
5.87766666666667	-0.17690658569336
5.881	-0.18453598022461
5.88433333333334	-0.185966491699219
5.88766666666667	-0.179767608642578
5.891	-0.175952911376953
5.89433333333334	-0.182628631591797
5.89766666666667	-0.197887420654297
5.901	-0.210762023925781
5.90433333333334	-0.22125244140625
5.90766666666667	-0.229358673095703
5.911	-0.231742858886719
5.91433333333334	-0.228404998779297
5.91766666666667	-0.22268295288086
5.921	-0.226020812988281
5.92433333333334	-0.238418579101563
5.92766666666667	-0.253677368164063
5.931	-0.26845932006836
5.93433333333334	-0.280857086181641
5.93766666666667	-0.288009643554688
5.941	-0.288963317871094
5.94433333333334	-0.285148620605469
5.94766666666667	-0.281810760498047
5.951	-0.277042388916016
5.95433333333334	-0.274181365966797
5.95766666666667	-0.275611877441406
5.961	-0.279903411865235
5.96433333333334	-0.286102294921875
5.96766666666667	-0.290870666503906
5.971	-0.29754638671875
5.97433333333334	-0.30660629272461
5.97766666666667	-0.313282012939453
5.981	-0.318527221679688
5.98433333333334	-0.320911407470703
5.98766666666667	-0.326156616210938
5.991	-0.32949447631836
5.99433333333334	-0.333786010742188
5.99766666666667	-0.334739685058594
6.001	-0.334262847900391
6.00433333333334	-0.333309173583985
6.00766666666667	-0.331401824951172
6.011	-0.331401824951172
6.01433333333334	-0.333309173583985
6.01766666666667	-0.341415405273438
6.021	-0.349998474121094
6.02433333333334	-0.357151031494141
6.02766666666667	-0.357151031494141
6.031	-0.3509521484375
6.03433333333334	-0.342845916748047
6.03766666666667	-0.33712387084961
6.041	-0.334739685058594
6.04433333333334	-0.333786010742188
6.04766666666667	-0.335216522216797
6.051	-0.340938568115235
6.05433333333334	-0.347614288330078
6.05766666666667	-0.349521636962891
6.061	-0.349998474121094
6.06433333333334	-0.353336334228516
6.06766666666667	-0.359535217285156
6.071	-0.36764144897461
6.07433333333334	-0.373363494873047
6.07766666666667	-0.381946563720703
6.081	-0.38909912109375
6.08433333333334	-0.395774841308594
6.08766666666667	-0.401020050048828
6.091	-0.402927398681641
6.09433333333334	-0.403404235839844
6.09766666666667	-0.399589538574219
6.101	-0.396728515625
6.10433333333334	-0.397205352783203
6.10766666666667	-0.400066375732422
6.111	-0.40435791015625
6.11433333333334	-0.414371490478516
6.11766666666667	-0.426292419433594
6.121	-0.437259674072266
6.12433333333334	-0.440597534179688
6.12766666666667	-0.439643859863281
6.131	-0.444412231445313
6.13433333333334	-0.448226928710938
6.13766666666667	-0.451087951660156
6.141	-0.455856323242188
6.14433333333334	-0.46682357788086
6.14766666666667	-0.480175018310547
6.151	-0.484466552734375
6.15433333333334	-0.487327575683594
6.15766666666667	-0.491619110107422
6.161	-0.496864318847656
6.16433333333334	-0.49734115600586
6.16766666666667	-0.495433807373047
6.171	-0.499248504638672
6.17433333333334	-0.504493713378907
6.17766666666667	-0.505447387695313
6.181	-0.505447387695313
6.18433333333334	-0.506401062011719
6.18766666666667	-0.509262084960938
6.191	-0.510692596435547
6.19433333333334	-0.508785247802735
6.19766666666667	-0.508785247802735
6.201	-0.5035400390625
6.20433333333334	-0.502586364746094
6.20766666666667	-0.501155853271485
6.211	-0.502586364746094
6.21433333333334	-0.512123107910157
6.21766666666667	-0.52642822265625
6.221	-0.547885894775391
6.22433333333334	-0.564098358154297
6.22766666666667	-0.579833984375
6.231	-0.592708587646485
6.23433333333334	-0.599384307861328
6.23766666666667	-0.597000122070313
6.241	-0.591278076171875
6.24433333333334	-0.586986541748047
6.24766666666667	-0.58126449584961
6.251	-0.571727752685547
6.25433333333334	-0.56600570678711
6.25766666666667	-0.568866729736328
6.261	-0.573158264160157
6.26433333333334	-0.575542449951172
6.26766666666667	-0.574111938476563
6.271	-0.568866729736328
6.27433333333334	-0.558853149414063
6.27766666666667	-0.544548034667969
6.281	-0.538349151611328
6.28433333333334	-0.543594360351563
6.28766666666667	-0.557899475097657
6.291	-0.576019287109375
6.29433333333334	-0.594615936279297
6.29766666666667	-0.611305236816407
6.301	-0.622272491455078
6.30433333333334	-0.629901885986328
6.30766666666667	-0.638008117675782
6.311	-0.64992904663086
6.31433333333334	-0.663280487060547
6.31766666666667	-0.678539276123047
6.321	-0.689983367919922
6.32433333333334	-0.693798065185547
6.32766666666667	-0.693798065185547
6.331	-0.693798065185547
6.33433333333334	-0.69570541381836
6.33766666666667	-0.695228576660157
6.341	-0.690937042236328
6.34433333333334	-0.693798065185547
6.34766666666667	-0.696659088134766
6.351	-0.699043273925782
6.35433333333334	-0.698089599609375
6.35766666666667	-0.699520111083985
6.361	-0.705718994140625
6.36433333333334	-0.708103179931641
6.36766666666667	-0.714302062988282
6.371	-0.71859359741211
6.37433333333334	-0.721454620361328
6.37766666666667	-0.719547271728516
6.381	-0.71859359741211
6.38433333333334	-0.722408294677735
6.38766666666667	-0.724315643310547
6.391	-0.725746154785157
6.39433333333334	-0.726699829101563
6.39766666666667	-0.732421875
6.401	-0.736713409423828
6.40433333333334	-0.735282897949219
6.40766666666667	-0.730991363525391
6.411	-0.731468200683594
6.41433333333334	-0.738143920898438
6.41766666666667	-0.746250152587891
6.421	-0.753879547119141
6.42433333333334	-0.766754150390625
6.42766666666667	-0.780105590820313
6.431	-0.788211822509766
6.43433333333334	-0.791072845458985
6.43766666666667	-0.790596008300782
6.441	-0.788211822509766
6.44433333333334	-0.782966613769532
6.44766666666667	-0.776767730712891
6.451	-0.772953033447266
6.45433333333334	-0.773429870605469
6.45766666666667	-0.773429870605469
6.461	-0.771522521972657
6.46433333333334	-0.766754150390625
6.46766666666667	-0.764846801757813
6.471	-0.762939453125
6.47433333333334	-0.763416290283203
6.47766666666667	-0.767230987548828
6.481	-0.773429870605469
6.48433333333334	-0.779151916503907
6.48766666666667	-0.786304473876953
6.491	-0.791072845458985
6.49433333333334	-0.792026519775391
6.49766666666667	-0.79345703125
6.501	-0.800132751464844
6.50433333333334	-0.815391540527344
6.50766666666667	-0.82540512084961
6.511	-0.833988189697266
6.51433333333334	-0.842571258544922
6.51766666666667	-0.851631164550781
6.521	-0.852584838867188
6.52433333333334	-0.842571258544922
6.52766666666667	-0.836849212646485
6.531	-0.842094421386719
6.53433333333334	-0.850200653076172
6.53766666666667	-0.850200653076172
6.541	-0.848770141601563
6.54433333333334	-0.851631164550781
6.54766666666667	-0.851154327392578
6.551	-0.844001770019531
6.55433333333334	-0.838279724121094
6.55766666666667	-0.843524932861328
6.561	-0.854015350341797
6.56433333333334	-0.865459442138672
6.56766666666667	-0.877857208251953
6.571	-0.889778137207031
6.57433333333334	-0.893592834472656
6.57766666666667	-0.887393951416016
6.581	-0.883102416992188
6.58433333333334	-0.883579254150391
6.58766666666667	-0.883579254150391
6.591	-0.884056091308594
6.59433333333334	-0.888347625732422
6.59766666666667	-0.891208648681641
6.601	-0.886917114257813
6.60433333333334	-0.876903533935547
6.60766666666667	-0.873088836669922
6.611	-0.868320465087891
6.61433333333334	-0.86355209350586
6.61766666666667	-0.86212158203125
6.621	-0.866413116455078
6.62433333333334	-0.875949859619141
6.62766666666667	-0.882625579833985
6.631	-0.891685485839844
6.63433333333334	-0.899314880371094
6.63766666666667	-0.90932846069336
6.641	-0.917434692382813
6.64433333333334	-0.920772552490235
6.64766666666667	-0.919818878173828
6.651	-0.912189483642578
6.65433333333334	-0.902175903320313
6.65766666666667	-0.89263916015625
6.661	-0.88644027709961
6.66433333333334	-0.883579254150391
[truncated: 2,506 more rows]
