# Supplementary material for: Phase-Specific Parameter Estimation in Chiral HPLC Using 1‑Site, 2‑Site Stochastic Models, and Unified Equation Approach
Source: Anal Chem. 2026 Apr 29;98(18):13925–39. doi: 10.1021/acs.analchem.6c01634 (PMC13177292; doi:10.1021/acs.analchem.6c01634)
Supplement: Supplementary file 2 [file ac6c01634_si_002.zip › SupportingInformation/03_data_allEluents/LORA_ACN_CELL2_07_25.CSV]

0.00316666666666667	0.0181198120117188
0.0065	0.0200271606445313
0.00983333333333334	0.0195503234863281
0.0131666666666667	0.019073486328125
0.0165	0.0162124633789063
0.0198333333333334	0.0209808349609375
0.0231666666666667	0.0233650207519531
0.0265	0.0219345092773438
0.0298333333333334	0.0143051147460938
0.0331666666666667	0.00762939453125
0.0365	0.00762939453125
0.0398333333333334	0.0057220458984375
0.0431666666666667	0.00095367431640625
0.0465	-0.00333786010742188
0.0498333333333334	-0.0019073486328125
0.0531666666666667	-0.000476837158203125
0.0565	0.00286102294921875
0.0598333333333334	0.00905990600585938
0.0631666666666667	0.0214576721191406
0.0665	0.0357627868652344
0.0698333333333334	0.049591064453125
0.0731666666666667	0.0677108764648438
0.0765	0.08392333984375
0.0798333333333334	0.0958442687988281
0.0831666666666667	0.0963211059570313
0.0865	0.0891685485839844
0.0898333333333334	0.0805854797363281
0.0931666666666667	0.0720024108886719
0.0965	0.0624656677246094
0.0998333333333334	0.057220458984375
0.103166666666667	0.0562667846679688
0.1065	0.0672340393066407
0.109833333333334	0.0820159912109375
0.113166666666667	0.0905990600585938
0.1165	0.095367431640625
0.119833333333334	0.0886917114257813
0.123166666666667	0.0815391540527344
0.1265	0.0677108764648438
0.129833333333334	0.0524520874023438
0.133166666666667	0.0371932983398438
0.1365	0.0243186950683594
0.139833333333334	0.0200271606445313
0.143166666666667	0.0181198120117188
0.1465	0.0166893005371094
0.149833333333334	0.011444091796875
0.153166666666667	0.00667572021484375
0.1565	0.0057220458984375
0.159833333333334	0.00715255737304688
0.163166666666667	0.00619888305664063
0.1665	0.00429153442382813
0.169833333333334	0.00476837158203125
0.173166666666667	0.00095367431640625
0.1765	-0.00905990600585938
0.179833333333334	-0.0209808349609375
0.183166666666667	-0.0219345092773438
0.1865	-0.0176429748535156
0.189833333333334	-0.0162124633789063
0.193166666666667	-0.0119209289550781
0.1965	-0.00429153442382813
0.199833333333334	0.00238418579101563
0.203166666666667	0.000476837158203125
0.2065	-0.00476837158203125
0.209833333333334	-0.00905990600585938
0.213166666666667	-0.0138282775878906
0.2165	-0.0157356262207031
0.219833333333334	-0.0138282775878906
0.223166666666667	-0.0109672546386719
0.2265	-0.00762939453125
0.229833333333334	-0.0057220458984375
0.233166666666667	-0.00286102294921875
0.2365	-0.00286102294921875
0.239833333333334	-0.00667572021484375
0.243166666666667	-0.011444091796875
0.2465	-0.0152587890625
0.249833333333334	-0.0209808349609375
0.253166666666667	-0.0276565551757813
0.2565	-0.0357627868652344
0.259833333333334	-0.0424385070800781
0.263166666666667	-0.0457763671875
0.2665	-0.0438690185546875
0.269833333333334	-0.0314712524414063
0.273166666666667	-0.0181198120117188
0.2765	-0.00762939453125
0.279833333333334	-0.00810623168945313
0.283166666666667	-0.0162124633789063
0.2865	-0.0295639038085938
0.289833333333334	-0.0462532043457031
0.293166666666667	-0.0586509704589844
0.2965	-0.0638961791992188
0.299833333333334	-0.0557899475097657
0.303166666666667	-0.0400543212890625
0.3065	-0.0243186950683594
0.309833333333334	-0.0100135803222656
0.313166666666667	-0.00286102294921875
0.3165	-0.00095367431640625
0.319833333333334	-0.00810623168945313
0.323166666666667	-0.019073486328125
0.3265	-0.0314712524414063
0.329833333333334	-0.0400543212890625
0.333166666666667	-0.0429153442382813
0.3365	-0.0395774841308594
0.339833333333334	-0.0324249267578125
0.343166666666667	-0.0281333923339844
0.3465	-0.02288818359375
0.349833333333334	-0.0176429748535156
0.353166666666667	-0.0176429748535156
0.3565	-0.0247955322265625
0.359833333333334	-0.0309944152832031
0.363166666666667	-0.0271797180175781
0.3665	-0.0224113464355469
0.369833333333334	-0.0252723693847656
0.373166666666667	-0.0324249267578125
0.3765	-0.0324249267578125
0.379833333333334	-0.0333786010742188
0.383166666666667	-0.0414848327636719
0.3865	-0.0514984130859375
0.389833333333334	-0.0543594360351563
0.393166666666667	-0.0486373901367188
0.3965	-0.0452995300292969
0.399833333333334	-0.0338554382324219
0.403166666666667	-0.0209808349609375
0.4065	-0.0057220458984375
0.409833333333334	0.00095367431640625
0.413166666666667	0.00286102294921875
0.4165	0.0057220458984375
0.419833333333334	0.00143051147460938
0.423166666666667	-0.00524520874023438
0.4265	-0.0138282775878906
0.429833333333334	-0.0176429748535156
0.433166666666667	-0.02288818359375
0.4365	-0.0286102294921875
0.439833333333334	-0.0324249267578125
0.443166666666667	-0.0348091125488281
0.4465	-0.0376701354980469
0.449833333333334	-0.0371932983398438
0.453166666666667	-0.026702880859375
0.4565	-0.0133514404296875
0.459833333333334	-0.00286102294921875
0.463166666666667	0.00429153442382813
0.4665	0.011444091796875
0.469833333333334	0.0152587890625
0.473166666666667	0.0128746032714844
0.4765	0.0095367431640625
0.479833333333334	0.00476837158203125
0.483166666666667	-0.00333786010742188
0.4865	-0.0095367431640625
0.489833333333334	-0.0109672546386719
0.493166666666667	-0.00762939453125
0.4965	-0.00858306884765625
0.499833333333334	-0.00905990600585938
0.503166666666667	-0.00286102294921875
0.5065	0.0019073486328125
0.509833333333334	0.00238418579101563
0.513166666666667	-0.00476837158203125
0.5165	-0.0104904174804688
0.519833333333334	-0.0152587890625
0.523166666666667	-0.0219345092773438
0.5265	-0.0252723693847656
0.529833333333334	-0.0290870666503906
0.533166666666667	-0.0286102294921875
0.5365	-0.0243186950683594
0.539833333333334	-0.0147819519042969
0.543166666666667	-0.0095367431640625
0.5465	-0.0128746032714844
0.549833333333334	-0.0166893005371094
0.553166666666667	-0.0205039978027344
0.5565	-0.0247955322265625
0.559833333333334	-0.0286102294921875
0.563166666666667	-0.0262260437011719
0.5665	-0.0195503234863281
0.569833333333334	-0.0166893005371094
0.573166666666667	-0.0209808349609375
0.5765	-0.0295639038085938
0.579833333333334	-0.0400543212890625
0.583166666666667	-0.0476837158203125
0.5865	-0.0491142272949219
0.589833333333334	-0.0391006469726563
0.593166666666667	-0.0233650207519531
0.5965	-0.00524520874023438
0.599833333333334	0.00619888305664063
0.603166666666667	0.0128746032714844
0.6065	0.0133514404296875
0.609833333333334	0.00762939453125
0.613166666666667	-0.0019073486328125
0.6165	-0.011444091796875
0.619833333333334	-0.0147819519042969
0.623166666666667	-0.0152587890625
0.6265	-0.0166893005371094
0.629833333333334	-0.0200271606445313
0.633166666666667	-0.0243186950683594
0.6365	-0.026702880859375
0.639833333333334	-0.0252723693847656
0.643166666666667	-0.02288818359375
0.6465	-0.0205039978027344
0.649833333333334	-0.0185966491699219
0.653166666666667	-0.011444091796875
0.6565	-0.00143051147460938
0.659833333333334	0.003814697265625
0.663166666666667	0.00476837158203125
0.6665	0.00429153442382813
0.669833333333334	0.00667572021484375
0.673166666666667	0.00762939453125
0.6765	0.00762939453125
0.679833333333334	0.00476837158203125
0.683166666666667	0.00286102294921875
0.6865	0.00333786010742188
0.689833333333334	0.00762939453125
0.693166666666667	0.0100135803222656
0.6965	0.0100135803222656
0.699833333333334	0.0100135803222656
0.703166666666667	0.00762939453125
0.7065	0.00476837158203125
0.709833333333334	-0.00238418579101563
0.713166666666667	-0.00810623168945313
0.7165	-0.0133514404296875
0.719833333333334	-0.0176429748535156
0.723166666666667	-0.0162124633789063
0.7265	-0.0176429748535156
0.729833333333334	-0.02288818359375
0.733166666666667	-0.0290870666503906
0.7365	-0.0295639038085938
0.739833333333334	-0.0219345092773438
0.743166666666667	-0.0147819519042969
0.7465	-0.00429153442382813
0.749833333333334	0.00762939453125
0.753166666666667	0.0171661376953125
0.7565	0.0214576721191406
0.759833333333334	0.0176429748535156
0.763166666666667	0.0104904174804688
0.7665	0.00429153442382813
0.769833333333334	0.00143051147460938
0.773166666666667	-0.00333786010742188
0.7765	-0.0138282775878906
0.779833333333334	-0.0209808349609375
0.783166666666667	-0.0200271606445313
0.7865	-0.0152587890625
0.789833333333334	-0.0133514404296875
0.793166666666667	-0.0109672546386719
0.7965	-0.00619888305664063
0.799833333333334	-0.00333786010742188
0.803166666666667	-0.0057220458984375
0.8065	-0.00905990600585938
0.809833333333334	-0.0128746032714844
0.813166666666667	-0.0104904174804688
0.8165	-0.00524520874023438
0.819833333333334	-0.0019073486328125
0.823166666666667	-0.00095367431640625
0.8265	-0.00143051147460938
0.829833333333334	0.00905990600585938
0.833166666666667	0.0171661376953125
0.8365	0.0214576721191406
0.839833333333334	0.0181198120117188
0.843166666666667	0.0128746032714844
0.8465	0.0100135803222656
0.849833333333334	-0.000476837158203125
0.853166666666667	-0.0095367431640625
0.8565	-0.019073486328125
0.859833333333334	-0.0152587890625
0.863166666666667	-0.00667572021484375
0.8665	0.00143051147460938
0.869833333333334	0.00715255737304688
0.873166666666667	0.0119209289550781
0.8765	0.0195503234863281
0.879833333333334	0.0243186950683594
0.883166666666667	0.0271797180175781
0.8865	0.0271797180175781
0.889833333333334	0.0276565551757813
0.893166666666667	0.0300407409667969
0.8965	0.0329017639160156
0.899833333333334	0.0348091125488281
0.903166666666667	0.0367164611816406
0.9065	0.0424385070800781
0.909833333333334	0.0481605529785156
0.913166666666667	0.0567436218261719
0.9165	0.0691413879394532
0.919833333333334	0.0810623168945313
0.923166666666667	0.0867843627929688
0.9265	0.0872611999511719
0.929833333333334	0.0872611999511719
0.933166666666667	0.0844001770019531
0.9365	0.0743865966796875
0.939833333333334	0.064849853515625
0.943166666666667	0.06103515625
0.9465	0.0596046447753907
0.949833333333334	0.0557899475097657
0.953166666666667	0.0519752502441407
0.9565	0.0505447387695313
0.959833333333334	0.0491142272949219
0.963166666666667	0.0519752502441407
0.9665	0.0591278076171875
0.969833333333334	0.0677108764648438
0.973166666666667	0.0720024108886719
0.9765	0.0748634338378907
0.979833333333334	0.0762939453125
0.983166666666667	0.0753402709960938
0.9865	0.0710487365722657
0.989833333333334	0.0634193420410157
0.993166666666667	0.0543594360351563
0.9965	0.0452995300292969
0.999833333333334	0.0352859497070313
1.00316666666667	0.02288818359375
1.0065	0.0123977661132813
1.00983333333334	0.00905990600585938
1.01316666666667	0.0166893005371094
1.0165	0.0262260437011719
1.01983333333334	0.0348091125488281
1.02316666666667	0.0367164611816406
1.0265	0.0290870666503906
1.02983333333334	0.0152587890625
1.03316666666667	0
1.0365	-0.00715255737304688
1.03983333333334	-0.00667572021484375
1.04316666666667	0.00238418579101563
1.0465	0.0181198120117188
1.04983333333334	0.0357627868652344
1.05316666666667	0.0481605529785156
1.0565	0.0500679016113282
1.05983333333334	0.0443458557128906
1.06316666666667	0.0338554382324219
1.0665	0.02288818359375
1.06983333333334	0.0128746032714844
1.07316666666667	0.00429153442382813
1.0765	0.00143051147460938
1.07983333333334	0.00667572021484375
1.08316666666667	0.0185966491699219
1.0865	0.0314712524414063
1.08983333333334	0.0371932983398438
1.09316666666667	0.0405311584472656
1.0965	0.0424385070800781
1.09983333333334	0.0391006469726563
1.10316666666667	0.0295639038085938
1.1065	0.0171661376953125
1.10983333333334	0.0100135803222656
1.11316666666667	0.00286102294921875
1.1165	-0.00333786010742188
1.11983333333334	-0.00762939453125
1.12316666666667	-0.0109672546386719
1.1265	-0.0147819519042969
1.12983333333334	-0.0157356262207031
1.13316666666667	-0.0143051147460938
1.1365	-0.0138282775878906
1.13983333333334	-0.0200271606445313
1.14316666666667	-0.0252723693847656
1.1465	-0.0205039978027344
1.14983333333334	-0.0123977661132813
1.15316666666667	0.0019073486328125
1.1565	0.0157356262207031
1.15983333333334	0.0367164611816406
1.16316666666667	0.057220458984375
1.1665	0.0696182250976563
1.16983333333334	0.0777244567871094
1.17316666666667	0.0720024108886719
1.1765	0.0643730163574219
1.17983333333334	0.0557899475097657
1.18316666666667	0.0481605529785156
1.1865	0.041961669921875
1.18983333333334	0.0329017639160156
1.19316666666667	0.0295639038085938
1.1965	0.0281333923339844
1.19983333333334	0.0257492065429688
1.20316666666667	0.0262260437011719
1.2065	0.0262260437011719
1.20983333333334	0.030517578125
1.21316666666667	0.0286102294921875
1.2165	0.0257492065429688
1.21983333333334	0.0243186950683594
1.22316666666667	0.0200271606445313
1.2265	0.0176429748535156
1.22983333333334	0.0157356262207031
1.23316666666667	0.019073486328125
1.2365	0.0209808349609375
1.23983333333334	0.011444091796875
1.24316666666667	-0.000476837158203125
1.2465	-0.011444091796875
1.24983333333334	-0.0162124633789063
1.25316666666667	-0.0219345092773438
1.2565	-0.0276565551757813
1.25983333333334	-0.0233650207519531
1.26316666666667	-0.0166893005371094
1.2665	-0.0109672546386719
1.26983333333334	-0.0128746032714844
1.27316666666667	-0.0162124633789063
1.2765	-0.0200271606445313
1.27983333333334	-0.0209808349609375
1.28316666666667	-0.0176429748535156
1.2865	-0.0152587890625
1.28983333333334	-0.0143051147460938
1.29316666666667	-0.0104904174804688
1.2965	-0.000476837158203125
1.29983333333334	0.0143051147460938
1.30316666666667	0.0166893005371094
1.3065	0.0162124633789063
1.30983333333334	0.0195503234863281
1.31316666666667	0.0286102294921875
1.3165	0.0333786010742188
1.31983333333334	0.0295639038085938
1.32316666666667	0.0309944152832031
1.3265	0.0348091125488281
1.32983333333334	0.0405311584472656
1.33316666666667	0.0391006469726563
1.3365	0.0443458557128906
1.33983333333334	0.0529289245605469
1.34316666666667	0.0629425048828125
1.3465	0.0734329223632813
1.34983333333334	0.08392333984375
1.35316666666667	0.0972747802734375
1.3565	0.103473663330078
1.35983333333334	0.109195709228516
1.36316666666667	0.110626220703125
1.3665	0.113487243652344
1.36983333333334	0.114917755126953
1.37316666666667	0.121593475341797
1.3765	0.13113021850586
1.37983333333334	0.140190124511719
1.38316666666667	0.152587890625
1.3865	0.163555145263672
1.38983333333334	0.173091888427735
1.39316666666667	0.168800354003906
1.3965	0.155448913574219
1.39983333333334	0.136852264404297
1.40316666666667	0.117778778076172
1.4065	0.10061264038086
1.40983333333334	0.0824928283691406
1.41316666666667	0.072479248046875
1.4165	0.072479248046875
1.41983333333334	0.0762939453125
1.42316666666667	0.0743865966796875
1.4265	0.0638961791992188
1.42983333333334	0.0567436218261719
1.43316666666667	0.0519752502441407
1.4365	0.0443458557128906
1.43983333333334	0.0367164611816406
1.44316666666667	0.0348091125488281
1.4465	0.0424385070800781
1.44983333333334	0.0486373901367188
1.45316666666667	0.0467300415039063
1.4565	0.0429153442382813
1.45983333333334	0.0405311584472656
1.46316666666667	0.0386238098144531
1.4665	0.0333786010742188
1.46983333333334	0.0252723693847656
1.47316666666667	0.0247955322265625
1.4765	0.026702880859375
1.47983333333334	0.0295639038085938
1.48316666666667	0.0300407409667969
1.4865	0.0309944152832031
1.48983333333334	0.0357627868652344
1.49316666666667	0.0367164611816406
1.4965	0.0386238098144531
1.49983333333334	0.0362396240234375
1.50316666666667	0.034332275390625
1.5065	0.030517578125
1.50983333333334	0.0257492065429688
1.51316666666667	0.0200271606445313
1.5165	0.0100135803222656
1.51983333333334	0.00286102294921875
1.52316666666667	-0.00429153442382813
1.5265	-0.00238418579101563
1.52983333333334	0.00333786010742188
1.53316666666667	0.0152587890625
1.5365	0.0295639038085938
1.53983333333334	0.0448226928710938
1.54316666666667	0.0596046447753907
1.5465	0.0643730163574219
1.54983333333334	0.0596046447753907
1.55316666666667	0.0462532043457031
1.5565	0.0357627868652344
1.55983333333334	0.0238418579101563
1.56316666666667	0.0162124633789063
1.5665	0.00905990600585938
1.56983333333334	0.00715255737304688
1.57316666666667	0.00524520874023438
1.5765	0.00143051147460938
1.57983333333334	-0.00095367431640625
1.58316666666667	-0.003814697265625
1.5865	-0.00286102294921875
1.58983333333334	-0.00286102294921875
1.59316666666667	0.00476837158203125
1.5965	0.0166893005371094
1.59983333333334	0.0281333923339844
1.60316666666667	0.0329017639160156
1.6065	0.0338554382324219
1.60983333333334	0.0324249267578125
1.61316666666667	0.0233650207519531
1.6165	0.00762939453125
1.61983333333334	-0.00429153442382813
1.62316666666667	-0.00762939453125
1.6265	-0.00667572021484375
1.62983333333334	-0.00333786010742188
1.63316666666667	0.00238418579101563
1.6365	0.0133514404296875
1.63983333333334	0.0200271606445313
1.64316666666667	0.0209808349609375
1.6465	0.0195503234863281
1.64983333333334	0.019073486328125
1.65316666666667	0.0157356262207031
1.6565	0.00619888305664063
1.65983333333334	-0.00286102294921875
1.66316666666667	-0.00238418579101563
1.6665	0.00286102294921875
1.66983333333334	0.00476837158203125
1.67316666666667	0.00905990600585938
1.6765	0.019073486328125
1.67983333333334	0.030517578125
1.68316666666667	0.0362396240234375
1.6865	0.0391006469726563
1.68983333333334	0.0452995300292969
1.69316666666667	0.0452995300292969
1.6965	0.03814697265625
1.69983333333334	0.026702880859375
1.70316666666667	0.0152587890625
1.7065	0.003814697265625
1.70983333333334	-0.00858306884765625
1.71316666666667	-0.0157356262207031
1.7165	-0.0195503234863281
1.71983333333334	-0.0200271606445313
1.72316666666667	-0.0162124633789063
1.7265	-0.011444091796875
1.72983333333334	-0.00762939453125
1.73316666666667	-0.00619888305664063
1.7365	-0.00715255737304688
1.73983333333334	-0.0128746032714844
1.74316666666667	-0.0200271606445313
1.7465	-0.0257492065429688
1.74983333333334	-0.0286102294921875
1.75316666666667	-0.030517578125
1.7565	-0.0281333923339844
1.75983333333334	-0.0214576721191406
1.76316666666667	-0.0181198120117188
1.7665	-0.0205039978027344
1.76983333333334	-0.0252723693847656
1.77316666666667	-0.0300407409667969
1.7765	-0.0329017639160156
1.77983333333334	-0.0324249267578125
1.78316666666667	-0.0295639038085938
1.7865	-0.0295639038085938
1.78983333333334	-0.0324249267578125
1.79316666666667	-0.0309944152832031
1.7965	-0.0286102294921875
1.79983333333334	-0.0281333923339844
1.80316666666667	-0.0281333923339844
1.8065	-0.0214576721191406
1.80983333333334	-0.0109672546386719
1.81316666666667	-0.003814697265625
1.8165	-0.00238418579101563
1.81983333333334	0.003814697265625
1.82316666666667	0.00905990600585938
1.8265	0.0104904174804688
1.82983333333334	0.00619888305664063
1.83316666666667	-0.000476837158203125
1.8365	-0.00667572021484375
1.83983333333334	-0.0176429748535156
1.84316666666667	-0.0281333923339844
1.8465	-0.0357627868652344
1.84983333333334	-0.0348091125488281
1.85316666666667	-0.030517578125
1.8565	-0.0252723693847656
1.85983333333334	-0.0224113464355469
1.86316666666667	-0.0195503234863281
1.8665	-0.0166893005371094
1.86983333333334	-0.0171661376953125
1.87316666666667	-0.0200271606445313
1.8765	-0.02288818359375
1.87983333333334	-0.0233650207519531
1.88316666666667	-0.0195503234863281
1.8865	-0.0109672546386719
1.88983333333334	0.00095367431640625
1.89316666666667	0.0185966491699219
1.8965	0.0357627868652344
1.89983333333334	0.0543594360351563
1.90316666666667	0.0658035278320313
1.9065	0.0705718994140625
1.90983333333334	0.0677108764648438
1.91316666666667	0.0581741333007813
1.9165	0.0457763671875
1.91983333333334	0.030517578125
1.92316666666667	0.0171661376953125
1.9265	0.00619888305664063
1.92983333333334	0.00762939453125
1.93316666666667	0.0138282775878906
1.9365	0.0233650207519531
1.93983333333334	0.030517578125
1.94316666666667	0.0395774841308594
1.9465	0.0472068786621094
1.94983333333334	0.0414848327636719
1.95316666666667	0.0319480895996094
1.9565	0.0281333923339844
1.95983333333334	0.030517578125
1.96316666666667	0.0314712524414063
1.9665	0.0286102294921875
1.96983333333334	0.030517578125
1.97316666666667	0.0338554382324219
1.9765	0.0362396240234375
1.97983333333334	0.0329017639160156
1.98316666666667	0.0290870666503906
1.9865	0.0271797180175781
1.98983333333334	0.0276565551757813
1.99316666666667	0.0314712524414063
1.9965	0.0300407409667969
1.99983333333334	0.0286102294921875
2.00316666666667	0.0262260437011719
2.0065	0.0300407409667969
2.00983333333334	0.0371932983398438
2.01316666666667	0.0395774841308594
2.0165	0.0405311584472656
2.01983333333334	0.0367164611816406
2.02316666666667	0.0367164611816406
2.0265	0.0352859497070313
2.02983333333334	0.0338554382324219
2.03316666666667	0.0348091125488281
2.0365	0.0391006469726563
2.03983333333334	0.0510215759277344
2.04316666666667	0.0605583190917969
2.0465	0.0672340393066407
2.04983333333334	0.0677108764648438
2.05316666666667	0.0672340393066407
2.0565	0.0591278076171875
2.05983333333334	0.0481605529785156
2.06316666666667	0.0357627868652344
2.0665	0.0276565551757813
2.06983333333334	0.0238418579101563
2.07316666666667	0.0224113464355469
2.0765	0.030517578125
2.07983333333334	0.041961669921875
2.08316666666667	0.0600814819335938
2.0865	0.0758171081542969
2.08983333333334	0.0920295715332031
2.09316666666667	0.102043151855469
2.0965	0.108718872070313
2.09983333333334	0.11444091796875
2.10316666666667	0.117778778076172
2.1065	0.119209289550781
2.10983333333334	0.118255615234375
2.11316666666667	0.120639801025391
2.1165	0.123977661132813
2.11983333333334	0.12350082397461
2.12316666666667	0.121116638183594
2.1265	0.119686126708985
2.12983333333334	0.120639801025391
2.13316666666667	0.124454498291016
2.1365	0.130653381347656
2.13983333333334	0.139236450195313
2.14316666666667	0.142097473144531
2.1465	0.142097473144531
2.14983333333334	0.140190124511719
2.15316666666667	0.136852264404297
2.1565	0.12969970703125
2.15983333333334	0.119686126708985
2.16316666666667	0.11444091796875
2.1665	0.113010406494141
2.16983333333334	0.11444091796875
2.17316666666667	0.121593475341797
2.1765	0.132083892822266
2.17983333333334	0.144004821777344
2.18316666666667	0.154972076416016
2.1865	0.163555145263672
2.18983333333334	0.170230865478516
2.19316666666667	0.171184539794922
2.1965	0.168800354003906
2.19983333333334	0.1678466796875
2.20316666666667	0.1678466796875
2.2065	0.1678466796875
2.20983333333334	0.161170959472656
2.21316666666667	0.151634216308594
2.2165	0.145435333251953
2.21983333333334	0.141143798828125
2.22316666666667	0.140190124511719
2.2265	0.141143798828125
2.22983333333334	0.147342681884766
2.23316666666667	0.153541564941406
2.2365	0.153064727783203
2.23983333333334	0.152111053466797
2.24316666666667	0.149250030517578
2.2465	0.144481658935547
2.24983333333334	0.135898590087891
2.25316666666667	0.130653381347656
2.2565	0.133037567138672
2.25983333333334	0.138282775878906
2.26316666666667	0.148773193359375
2.2665	0.162124633789063
2.26983333333334	0.182628631591797
2.27316666666667	0.199317932128906
2.2765	0.205039978027344
2.27983333333334	0.204086303710938
2.28316666666667	0.195980072021485
2.2865	0.189304351806641
2.28983333333334	0.176429748535156
2.29316666666667	0.165939331054688
2.2965	0.159740447998047
2.29983333333334	0.154495239257813
2.30316666666667	0.151634216308594
2.3065	0.142097473144531
2.30983333333334	0.136375427246094
2.31316666666667	0.134468078613281
2.3165	0.141143798828125
2.31983333333334	0.150203704833985
2.32316666666667	0.157833099365235
2.3265	0.168800354003906
2.32983333333334	0.182628631591797
2.33316666666667	0.197410583496094
2.3365	0.204086303710938
2.33983333333334	0.203132629394531
2.34316666666667	0.197887420654297
2.3465	0.19216537475586
2.34983333333334	0.181198120117188
2.35316666666667	0.162124633789063
2.3565	0.139713287353516
2.35983333333334	0.123977661132813
2.36316666666667	0.116825103759766
2.3665	0.117301940917969
2.36983333333334	0.1220703125
2.37316666666667	0.133037567138672
2.3765	0.149250030517578
2.37983333333334	0.162124633789063
2.38316666666667	0.166416168212891
2.3865	0.155448913574219
2.38983333333334	0.140666961669922
2.39316666666667	0.126361846923828
2.3965	0.119209289550781
2.39983333333334	0.116348266601563
2.40316666666667	0.113964080810547
2.4065	0.113964080810547
2.40983333333334	0.113010406494141
2.41316666666667	0.112533569335938
2.4165	0.107288360595703
2.41983333333334	0.104904174804688
2.42316666666667	0.102519989013672
2.4265	0.103950500488281
2.42983333333334	0.101566314697266
2.43316666666667	0.100135803222656
2.4365	0.0987052917480469
2.43983333333334	0.0987052917480469
2.44316666666667	0.101089477539063
2.4465	0.108718872070313
2.44983333333334	0.12350082397461
2.45316666666667	0.136852264404297
2.4565	0.144004821777344
2.45983333333334	0.142574310302735
2.46316666666667	0.13875961303711
2.4665	0.133991241455078
2.46983333333334	0.130176544189453
2.47316666666667	0.125408172607422
2.4765	0.123023986816406
2.47983333333334	0.115394592285156
2.48316666666667	0.108718872070313
2.4865	0.101089477539063
2.48983333333334	0.0963211059570313
2.49316666666667	0.0891685485839844
2.4965	0.0824928283691406
2.49983333333334	0.0858306884765625
2.50316666666667	0.0958442687988281
2.5065	0.107765197753906
2.50983333333334	0.111579895019531
2.51316666666667	0.116825103759766
2.5165	0.1220703125
2.51983333333334	0.128269195556641
2.52316666666667	0.128746032714844
2.5265	0.12969970703125
2.52983333333334	0.132083892822266
2.53316666666667	0.133991241455078
2.5365	0.140190124511719
2.53983333333334	0.142097473144531
2.54316666666667	0.14495849609375
2.5465	0.142097473144531
2.54983333333334	0.143527984619141
2.55316666666667	0.147819519042969
2.5565	0.148296356201172
2.55983333333334	0.145912170410156
2.56316666666667	0.144004821777344
2.5665	0.143527984619141
2.56983333333334	0.139713287353516
2.57316666666667	0.134468078613281
2.5765	0.132083892822266
2.57983333333334	0.133991241455078
2.58316666666667	0.136375427246094
2.5865	0.140190124511719
2.58983333333334	0.141620635986328
2.59316666666667	0.140666961669922
2.5965	0.138282775878906
2.59983333333334	0.140666961669922
2.60316666666667	0.145435333251953
2.6065	0.148773193359375
2.60983333333334	0.151157379150391
2.61316666666667	0.155448913574219
2.6165	0.158786773681641
2.61983333333334	0.158309936523438
2.62316666666667	0.155925750732422
2.6265	0.156402587890625
2.62983333333334	0.165462493896485
2.63316666666667	0.178813934326172
2.6365	0.19216537475586
2.63983333333334	0.200271606445313
2.64316666666667	0.210762023925781
2.6465	0.222206115722656
2.64983333333334	0.229358673095703
2.65316666666667	0.229835510253906
2.6565	0.228404998779297
2.65983333333334	0.229835510253906
2.66316666666667	0.231266021728516
2.6665	0.230789184570313
2.66983333333334	0.231742858886719
2.67316666666667	0.234127044677735
2.6765	0.23794174194336
2.67983333333334	0.246524810791016
2.68316666666667	0.256538391113281
2.6865	0.274181365966797
2.68983333333334	0.295162200927735
2.69316666666667	0.334739685058594
2.6965	0.398635864257813
2.69983333333334	0.490665435791016
2.70316666666667	0.613212585449219
2.7065	0.77056884765625
2.70983333333334	0.969409942626953
2.71316666666667	1.20258331298828
2.7165	1.46150588989258
2.71983333333334	1.73664093017578
2.72316666666667	2.02703475952149
2.7265	2.31647491455078
2.72983333333334	2.59971618652344
2.73316666666667	2.85911560058594
2.7365	3.09085845947266
2.73983333333334	3.2801628112793
2.74316666666667	3.42416763305664
2.7465	3.5238265991211
2.74983333333334	3.58819961547852
2.75316666666667	3.63397598266602
2.7565	3.67307662963867
2.75983333333334	3.73506546020508
2.76316666666667	3.83710861206055
2.7665	4.01449203491211
2.76983333333334	4.29058074951172
2.77316666666667	4.69636917114258
2.7765	5.24997711181641
2.77983333333334	5.96380233764649
2.78316666666667	6.83879852294922
2.7865	7.85350799560547
2.78983333333334	8.97026062011719
2.79316666666667	10.1366043090821
2.7965	11.3010406494141
2.79983333333334	12.3958587646485
2.80316666666667	13.357162475586
2.8065	14.1196250915528
2.80983333333334	14.6417617797852
2.81316666666667	14.8940086364746
2.8165	14.8653984069824
2.81983333333334	14.5654678344727
2.82316666666667	14.0194892883301
2.8265	13.2756233215332
2.82983333333334	12.3820304870606
2.83316666666667	11.3892555236817
2.8365	10.338306427002
2.83983333333334	9.26399230957031
2.84316666666667	8.19206237792969
2.8465	7.13348388671875
2.84983333333334	6.11352920532227
2.85316666666667	5.14507293701172
2.8565	4.24432754516602
2.85983333333334	3.41987609863281
2.86316666666667	2.68888473510742
2.8665	2.06136703491211
2.86983333333334	1.53207778930664
2.87316666666667	1.09624862670899
2.8765	0.751495361328125
2.87983333333334	0.492572784423828
2.88316666666667	0.308990478515625
2.8865	0.19073486328125
2.88983333333334	0.134468078613281
2.89316666666667	0.134468078613281
2.8965	0.179767608642578
2.89983333333334	0.268936157226563
2.90316666666667	0.395774841308594
2.9065	0.552177429199219
2.90983333333334	0.720977783203125
2.91316666666667	0.895977020263672
2.9165	1.07192993164063
2.91983333333334	1.24263763427735
2.92316666666667	1.40762329101563
2.9265	1.5711784362793
2.92983333333334	1.73521041870117
2.93316666666667	1.89447402954102
2.9365	2.04324722290039
2.93983333333334	2.18534469604492
2.94316666666667	2.31647491455078
2.9465	2.43711471557617
2.94983333333334	2.54011154174805
2.95316666666667	2.63595581054688
2.9565	2.72655487060547
2.95983333333334	2.81524658203125
2.96316666666667	2.89201736450196
2.9665	2.95591354370117
2.96983333333334	3.01551818847656
2.97316666666667	3.07178497314453
2.9765	3.12137603759766
2.97983333333334	3.15618515014649
2.98316666666667	3.18098068237305
2.9865	3.204345703125
2.98983333333334	3.22294235229492
2.99316666666667	3.22914123535156
2.9965	3.22771072387696
2.99983333333334	3.22580337524414
3.00316666666667	3.23009490966797
3.0065	3.23152542114258
3.00983333333334	3.23534011840821
3.01316666666667	3.23915481567383
3.0165	3.24392318725586
3.01983333333334	3.23915481567383
3.02316666666667	3.22532653808594
3.0265	3.20625305175781
3.02983333333334	3.18765640258789
3.03316666666667	3.17239761352539
3.0365	3.15618515014649
3.03983333333334	3.14092636108399
3.04316666666667	3.12471389770508
3.0465	3.10754776000977
3.04983333333334	3.07083129882813
3.05316666666667	3.01790237426758
3.0565	2.95400619506836
3.05983333333334	2.89154052734375
3.06316666666667	2.82812118530274
3.0665	2.7618408203125
3.06983333333334	2.69412994384766
3.07316666666667	2.6235580444336
3.0765	2.54631042480469
3.07983333333334	2.46810913085938
3.08316666666667	2.39038467407227
3.0865	2.31742858886719
3.08983333333334	2.24685668945313
3.09316666666667	2.18534469604492
3.0965	2.13289260864258
3.09983333333334	2.08473205566406
3.10316666666667	2.03800201416016
3.1065	1.99127197265625
3.10983333333334	1.95598602294922
3.11316666666667	1.92832946777344
3.1165	1.91259384155274
3.11983333333334	1.90782546997071
3.12316666666667	1.91402435302735
3.1265	1.92832946777344
3.12983333333334	1.94215774536133
3.13316666666667	1.95598602294922
3.1365	1.97029113769531
3.13983333333334	1.98459625244141
3.14316666666667	1.99413299560547
3.1465	1.9989013671875
3.14983333333334	2.00128555297852
3.15316666666667	2.00033187866211
3.1565	1.99317932128906
3.15983333333334	1.97124481201172
3.16316666666667	1.93881988525391
3.1665	1.89447402954102
3.16983333333334	1.84249877929688
3.17316666666667	1.77812576293946
3.1765	1.70278549194336
3.17983333333334	1.62124633789063
3.18316666666667	1.53636932373047
3.1865	1.4495849609375
3.18983333333334	1.36089324951172
3.19316666666667	1.28173828125
3.1965	1.20878219604492
3.19983333333334	1.1434555053711
3.20316666666667	1.08146667480469
3.2065	1.02901458740235
3.20983333333334	0.987052917480469
3.21316666666667	0.944137573242188
3.2165	0.901222229003906
3.21983333333334	0.855445861816406
3.22316666666667	0.81014633178711
3.2265	0.762462615966797
3.22983333333334	0.719070434570313
3.23316666666667	0.682353973388672
3.2365	0.652790069580078
3.23983333333334	0.632762908935547
3.24316666666667	0.618457794189453
3.2465	0.607490539550782
3.24983333333334	0.594615936279297
3.25316666666667	0.579833984375
3.2565	0.565052032470703
3.25983333333334	0.551223754882813
3.26316666666667	0.540733337402344
3.2665	0.532627105712891
3.26983333333334	0.524520874023438
3.27316666666667	0.519275665283203
3.2765	0.517845153808594
3.27983333333334	0.516891479492188
3.28316666666667	0.512123107910157
3.2865	0.504016876220703
3.28983333333334	0.492572784423828
3.29316666666667	0.485897064208985
3.2965	0.478267669677735
3.29983333333334	0.472545623779297
3.30316666666667	0.473499298095703
3.3065	0.478744506835938
3.30983333333334	0.48828125
3.31316666666667	0.486373901367188
3.3165	0.477790832519531
3.31983333333334	0.462055206298828
3.32316666666667	0.4425048828125
3.3265	0.420093536376953
3.32983333333334	0.399589538574219
3.33316666666667	0.383853912353516
3.3365	0.374317169189453
3.33983333333334	0.368118286132813
3.34316666666667	0.362873077392578
3.3465	0.361919403076172
3.34983333333334	0.357627868652344
3.35316666666667	0.35238265991211
3.3565	0.339031219482422
3.35983333333334	0.325679779052735
3.36316666666667	0.314712524414063
3.3665	0.30660629272461
3.36983333333334	0.300407409667969
3.37316666666667	0.298023223876953
3.3765	0.300407409667969
3.37983333333334	0.302314758300781
3.38316666666667	0.302314758300781
3.3865	0.298500061035156
3.38983333333334	0.295639038085938
3.39316666666667	0.290393829345703
3.3965	0.287532806396485
3.39983333333334	0.28371810913086
3.40316666666667	0.277996063232422
3.4065	0.267982482910156
3.40983333333334	0.260353088378906
3.41316666666667	0.255584716796875
3.4165	0.251293182373047
3.41983333333334	0.246047973632813
3.42316666666667	0.240802764892578
3.4265	0.240802764892578
3.42983333333334	0.23794174194336
3.43316666666667	0.232219696044922
3.4365	0.225067138671875
3.43983333333334	0.219821929931641
3.44316666666667	0.217914581298828
3.4465	0.209808349609375
3.44983333333334	0.19073486328125
3.45316666666667	0.164031982421875
3.4565	0.130653381347656
3.45983333333334	0.0972747802734375
3.46316666666667	0.0596046447753907
3.4665	0.0219345092773438
3.46983333333334	-0.0119209289550781
3.47316666666667	-0.0386238098144531
3.4765	-0.0634193420410157
3.47983333333334	-0.0972747802734375
3.48316666666667	-0.140666961669922
3.4865	-0.185489654541016
3.48983333333334	-0.225067138671875
3.49316666666667	-0.267505645751953
3.4965	-0.315189361572266
3.49983333333334	-0.36764144897461
3.50316666666667	-0.41961669921875
3.5065	-0.4730224609375
3.50983333333334	-0.53548812866211
3.51316666666667	-0.605583190917969
3.5165	-0.683307647705078
3.51983333333334	-0.765800476074219
3.52316666666667	-0.846385955810547
3.5265	-0.931262969970703
3.52983333333334	-1.01709365844727
3.53316666666667	-1.11055374145508
3.5365	-1.19686126708985
3.53983333333334	-1.27458572387696
3.54316666666667	-1.35660171508789
3.5465	-1.43861770629883
3.54983333333334	-1.52111053466797
3.55316666666667	-1.59311294555664
3.5565	-1.66463851928711
3.55983333333334	-1.73425674438477
3.56316666666667	-1.79481506347656
3.5665	-1.84822082519531
3.56983333333334	-1.89399719238281
3.57316666666667	-1.93500518798828
3.5765	-1.9674301147461
3.57983333333334	-1.99604034423828
3.58316666666667	-2.01940536499024
3.5865	-2.03990936279297
3.58983333333334	-2.05659866333008
3.59316666666667	-2.06995010375977
3.5965	-2.07757949829102
3.59983333333334	-2.07567214965821
3.60316666666667	-2.0742416381836
3.6065	-2.06851959228516
3.60983333333334	-2.05659866333008
3.61316666666667	-2.03275680541992
3.6165	-2.00843811035156
3.61983333333334	-1.98554992675781
3.62316666666667	-1.96027755737305
3.6265	-1.93309783935547
3.62983333333334	-1.90544128417969
3.63316666666667	-1.88159942626953
3.6365	-1.85346603393555
3.63983333333334	-1.82104110717774
3.64316666666667	-1.78098678588867
3.6465	-1.7385482788086
3.64983333333334	-1.69944763183594
3.65316666666667	-1.66463851928711
3.6565	-1.6322135925293
3.65983333333334	-1.59263610839844
3.66316666666667	-1.55162811279297
3.6665	-1.5101432800293
3.66983333333334	-1.46293640136719
3.67316666666667	-1.40905380249024
3.6765	-1.35183334350586
3.67983333333334	-1.29938125610352
3.68316666666667	-1.24645233154297
3.6865	-1.19447708129883
3.68983333333334	-1.14727020263672
3.69316666666667	-1.10101699829102
3.6965	-1.05571746826172
3.69983333333334	-1.01137161254883
3.70316666666667	-0.975608825683594
3.7065	-0.93841552734375
3.70983333333334	-0.895500183105469
3.71316666666667	-0.853538513183594
3.7165	-0.820159912109375
3.71983333333334	-0.790119171142578
3.72316666666667	-0.752925872802735
3.7265	-0.708580017089844
3.72983333333334	-0.66375732421875
3.73316666666667	-0.620365142822266
3.7365	-0.570297241210938
3.73983333333334	-0.519752502441407
3.74316666666667	-0.4730224609375
3.7465	-0.430583953857422
3.74983333333334	-0.38909912109375
3.75316666666667	-0.34332275390625
3.7565	-0.298023223876953
3.75983333333334	-0.25320053100586
3.76316666666667	-0.215530395507813
3.7665	-0.188350677490235
3.76983333333334	-0.164985656738281
3.77316666666667	-0.140666961669922
3.7765	-0.113964080810547
3.77983333333334	-0.0872611999511719
3.78316666666667	-0.0562667846679688
3.7865	-0.0209808349609375
3.78983333333334	0.0138282775878906
3.79316666666667	0.0472068786621094
3.7965	0.0762939453125
3.79983333333334	0.103950500488281
3.80316666666667	0.129222869873047
3.8065	0.153541564941406
3.80983333333334	0.179290771484375
3.81316666666667	0.198841094970703
3.8165	0.219345092773438
3.81983333333334	0.23794174194336
3.82316666666667	0.254154205322266
3.8265	0.266551971435547
3.82983333333334	0.275135040283203
3.83316666666667	0.286579132080078
3.8365	0.295162200927735
3.83983333333334	0.304222106933594
3.84316666666667	0.318527221679688
3.8465	0.339031219482422
3.84983333333334	0.360965728759766
3.85316666666667	0.37527084350586
3.8565	0.385761260986328
3.85983333333334	0.396251678466797
3.86316666666667	0.406742095947266
3.8665	0.414848327636719
3.86983333333334	0.41961669921875
3.87316666666667	0.421524047851563
3.8765	0.423431396484375
3.87983333333334	0.422477722167969
3.88316666666667	0.416755676269531
3.8865	0.403881072998047
3.88983333333334	0.390052795410156
3.89316666666667	0.381946563720703
3.8965	0.379562377929688
3.89983333333334	0.375747680664063
3.90316666666667	0.370025634765625
3.9065	0.364780426025391
3.90983333333334	0.356674194335938
3.91316666666667	0.346183776855469
3.9165	0.324249267578125
3.91983333333334	0.304698944091797
3.92316666666667	0.287532806396485
3.9265	0.281333923339844
3.92983333333334	0.28228759765625
3.93316666666667	0.288486480712891
3.9365	0.29754638671875
3.93983333333334	0.300884246826172
3.94316666666667	0.298023223876953
3.9465	0.285625457763672
3.94983333333334	0.269412994384766
3.95316666666667	0.243663787841797
3.9565	0.218868255615235
3.95983333333334	0.195980072021485
3.96316666666667	0.175952911376953
3.9665	0.152587890625
3.96983333333334	0.127792358398438
3.97316666666667	0.111103057861328
3.9765	0.10061264038086
3.97983333333334	0.0996589660644531
3.98316666666667	0.0963211059570313
3.9865	0.0920295715332031
3.98983333333334	0.0858306884765625
3.99316666666667	0.0810623168945313
3.9965	0.0734329223632813
3.99983333333334	0.0634193420410157
4.00316666666667	0.0553131103515625
4.0065	0.0524520874023438
4.00983333333334	0.0472068786621094
4.01316666666667	0.0338554382324219
4.0165	0.0138282775878906
4.01983333333334	-0.0128746032714844
4.02316666666667	-0.041961669921875
4.0265	-0.0729560852050782
4.02983333333334	-0.0987052917480469
4.03316666666667	-0.120639801025391
4.0365	-0.14638900756836
4.03983333333334	-0.174522399902344
4.04316666666667	-0.200271606445313
4.0465	-0.224590301513672
4.04983333333334	-0.250816345214844
4.05316666666667	-0.285148620605469
4.0565	-0.314712524414063
4.05983333333334	-0.342369079589844
4.06316666666667	-0.370979309082031
4.0665	-0.409603118896485
4.06983333333334	-0.456333160400391
4.07316666666667	-0.504493713378907
4.0765	-0.553131103515625
4.07983333333334	-0.603199005126953
4.08316666666667	-0.659942626953125
4.0865	-0.723361968994141
4.08983333333334	-0.789642333984375
4.09316666666667	-0.856399536132813
4.0965	-0.935077667236328
4.09983333333334	-1.02615356445313
4.10316666666667	-1.12485885620117
4.1065	-1.22117996215821
4.10983333333334	-1.32274627685547
4.11316666666667	-1.43480300903321
4.1165	-1.54876708984375
4.11983333333334	-1.65843963623047
4.12316666666667	-1.76620483398438
4.1265	-1.87730789184571
4.12983333333334	-1.98936462402344
4.13316666666667	-2.09856033325196
4.1365	-2.20918655395508
4.13983333333334	-2.32696533203125
4.14316666666667	-2.45094299316406
4.1465	-2.58016586303711
4.14983333333334	-2.70891189575196
4.15316666666667	-2.83527374267578
4.1565	-2.96068191528321
4.15983333333334	-3.08322906494141
4.16316666666667	-3.20577621459961
4.1665	-3.32069396972656
4.16983333333334	-3.42655181884766
4.17316666666667	-3.52001190185547
4.1765	-3.59201431274414
4.17983333333334	-3.64494323730469
4.18316666666667	-3.67355346679688
4.1865	-3.68022918701172
4.18983333333334	-3.6611557006836
4.19316666666667	-3.6158561706543
4.1965	-3.54957580566406
4.19983333333334	-3.45468521118164
4.20316666666667	-3.33738327026367
4.2065	-3.19433212280274
4.20983333333334	-3.03125381469727
4.21316666666667	-2.84576416015625
4.2165	-2.64406204223633
4.21983333333334	-2.43568420410156
4.22316666666667	-2.22349166870117
4.2265	-2.00557708740235
4.22983333333334	-1.79004669189453
4.23316666666667	-1.58357620239258
4.2365	-1.39331817626953
4.23983333333334	-1.21307373046875
4.24316666666667	-1.03998184204102
4.2465	-0.879287719726563
4.24983333333334	-0.728607177734375
4.25316666666667	-0.597476959228516
4.2565	-0.479221343994141
4.25983333333334	-0.374794006347656
4.26316666666667	-0.284194946289063
4.2665	-0.212669372558594
4.26983333333334	-0.159740447998047
4.27316666666667	-0.114917755126953
4.2765	-0.0762939453125
4.27983333333334	-0.0424385070800781
4.28316666666667	-0.0147819519042969
4.2865	0.0095367431640625
4.28983333333334	0.0276565551757813
4.29316666666667	0.0429153442382813
4.2965	0.0538825988769532
4.29983333333334	0.0615119934082032
4.30316666666667	0.06103515625
4.3065	0.0553131103515625
4.30983333333334	0.0505447387695313
4.31316666666667	0.0438690185546875
4.3165	0.0348091125488281
4.31983333333334	0.0214576721191406
4.32316666666667	0.0147819519042969
4.3265	0.0214576721191406
4.32983333333334	0.0357627868652344
4.33316666666667	0.0476837158203125
4.3365	0.0553131103515625
4.33983333333334	0.0634193420410157
4.34316666666667	0.0696182250976563
4.3465	0.0658035278320313
4.34983333333334	0.0581741333007813
4.35316666666667	0.0548362731933594
4.3565	0.0643730163574219
4.35983333333334	0.0777244567871094
4.36316666666667	0.091552734375
4.3665	0.104904174804688
4.36983333333334	0.116825103759766
4.37316666666667	0.125885009765625
4.3765	0.125408172607422
4.37983333333334	0.122547149658203
4.38316666666667	0.119209289550781
4.3865	0.116348266601563
4.38983333333334	0.113964080810547
4.39316666666667	0.114917755126953
4.3965	0.120162963867188
4.39983333333334	0.125408172607422
4.40316666666667	0.1220703125
4.4065	0.117301940917969
4.40983333333334	0.113010406494141
4.41316666666667	0.107288360595703
4.4165	0.09918212890625
4.41983333333334	0.0901222229003906
4.42316666666667	0.0863075256347656
4.4265	0.0810623168945313
4.42983333333334	0.0782012939453125
4.43316666666667	0.0758171081542969
4.4365	0.0734329223632813
4.43983333333334	0.0729560852050782
4.44316666666667	0.0758171081542969
4.4465	0.08392333984375
4.44983333333334	0.0863075256347656
4.45316666666667	0.0824928283691406
4.4565	0.0720024108886719
4.45983333333334	0.0629425048828125
4.46316666666667	0.0562667846679688
4.4665	0.0538825988769532
4.46983333333334	0.0548362731933594
4.47316666666667	0.0548362731933594
4.4765	0.05340576171875
4.47983333333334	0.0500679016113282
4.48316666666667	0.0481605529785156
4.4865	0.0424385070800781
4.48983333333334	0.0362396240234375
4.49316666666667	0.0362396240234375
4.4965	0.0462532043457031
4.49983333333334	0.0615119934082032
4.50316666666667	0.0662803649902344
4.5065	0.0634193420410157
4.50983333333334	0.0615119934082032
4.51316666666667	0.0624656677246094
4.5165	0.0619888305664063
4.51983333333334	0.0576972961425782
4.52316666666667	0.0586509704589844
4.5265	0.0634193420410157
4.52983333333334	0.0658035278320313
4.53316666666667	0.0624656677246094
4.5365	0.0553131103515625
4.53983333333334	0.0510215759277344
4.54316666666667	0.049591064453125
4.5465	0.0524520874023438
4.54983333333334	0.0586509704589844
4.55316666666667	0.0629425048828125
4.5565	0.0720024108886719
4.55983333333334	0.0815391540527344
4.56316666666667	0.0939369201660156
4.5665	0.102519989013672
4.56983333333334	0.110149383544922
4.57316666666667	0.121593475341797
4.5765	0.13113021850586
4.57983333333334	0.135898590087891
4.58316666666667	0.129222869873047
4.5865	0.118255615234375
4.58983333333334	0.102043151855469
4.59316666666667	0.0891685485839844
4.5965	0.0777244567871094
4.59983333333334	0.0739097595214844
4.60316666666667	0.0739097595214844
4.6065	0.0762939453125
4.60983333333334	0.0772476196289063
4.61316666666667	0.0748634338378907
4.6165	0.0710487365722657
4.61983333333334	0.0615119934082032
4.62316666666667	0.0562667846679688
4.6265	0.0500679016113282
4.62983333333334	0.0486373901367188
4.63316666666667	0.0467300415039063
4.6365	0.0481605529785156
4.63983333333334	0.0476837158203125
4.64316666666667	0.0443458557128906
4.6465	0.041961669921875
4.64983333333334	0.03814697265625
4.65316666666667	0.0371932983398438
4.6565	0.034332275390625
4.65983333333334	0.0391006469726563
4.66316666666667	0.0467300415039063
4.6665	0.0557899475097657
4.66983333333334	0.06103515625
4.67316666666667	0.0624656677246094
4.6765	0.0605583190917969
4.67983333333334	0.0486373901367188
4.68316666666667	0.0352859497070313
4.6865	0.0243186950683594
4.68983333333334	0.0252723693847656
4.69316666666667	0.0290870666503906
4.6965	0.0314712524414063
4.69983333333334	0.0391006469726563
4.70316666666667	0.0457763671875
4.7065	0.049591064453125
4.70983333333334	0.0424385070800781
4.71316666666667	0.034332275390625
4.7165	0.0290870666503906
4.71983333333334	0.0271797180175781
4.72316666666667	0.0252723693847656
4.7265	0.0209808349609375
4.72983333333334	0.0205039978027344
4.73316666666667	0.0195503234863281
4.7365	0.0176429748535156
4.73983333333334	0.00810623168945313
4.74316666666667	-0.00286102294921875
4.7465	-0.0123977661132813
4.74983333333334	-0.0224113464355469
4.75316666666667	-0.034332275390625
4.7565	-0.041961669921875
4.75983333333334	-0.03814697265625
4.76316666666667	-0.0281333923339844
4.7665	-0.0181198120117188
4.76983333333334	-0.0109672546386719
4.77316666666667	-0.000476837158203125
4.7765	0.00667572021484375
4.77983333333334	0.00810623168945313
4.78316666666667	0.00715255737304688
4.7865	0.00667572021484375
4.78983333333334	0.0100135803222656
4.79316666666667	0.0109672546386719
4.7965	0.0104904174804688
4.79983333333334	0.00762939453125
4.80316666666667	0.00238418579101563
4.8065	-0.00333786010742188
4.80983333333334	-0.0095367431640625
4.81316666666667	-0.0133514404296875
4.8165	-0.0147819519042969
4.81983333333334	-0.0171661376953125
4.82316666666667	-0.0214576721191406
4.8265	-0.0209808349609375
4.82983333333334	-0.0147819519042969
4.83316666666667	-0.00810623168945313
4.8365	-0.00429153442382813
4.83983333333334	0.00238418579101563
4.84316666666667	0.0133514404296875
4.8465	0.0138282775878906
4.84983333333334	0.00476837158203125
4.85316666666667	-0.00429153442382813
4.8565	-0.0095367431640625
4.85983333333334	-0.0152587890625
4.86316666666667	-0.0252723693847656
4.8665	-0.0257492065429688
4.86983333333334	-0.0219345092773438
4.87316666666667	-0.0152587890625
4.8765	-0.0123977661132813
4.87983333333334	-0.0119209289550781
4.88316666666667	-0.0095367431640625
4.8865	-0.00905990600585938
4.88983333333334	-0.00762939453125
4.89316666666667	-0.0152587890625
4.8965	-0.0243186950683594
4.89983333333334	-0.0286102294921875
4.90316666666667	-0.0247955322265625
4.9065	-0.0181198120117188
4.90983333333334	-0.00858306884765625
4.91316666666667	0.00429153442382813
4.9165	0.0157356262207031
4.91983333333334	0.019073486328125
4.92316666666667	0.0119209289550781
4.9265	-0.00286102294921875
4.92983333333334	-0.0209808349609375
4.93316666666667	-0.0362396240234375
4.9365	-0.0448226928710938
4.93983333333334	-0.0500679016113282
4.94316666666667	-0.0529289245605469
4.9465	-0.0519752502441407
4.94983333333334	-0.0491142272949219
4.95316666666667	-0.0433921813964844
4.9565	-0.0424385070800781
4.95983333333334	-0.03814697265625
4.96316666666667	-0.034332275390625
4.9665	-0.0357627868652344
4.96983333333334	-0.0391006469726563
4.97316666666667	-0.0443458557128906
4.9765	-0.0486373901367188
4.97983333333334	-0.0605583190917969
4.98316666666667	-0.0710487365722657
4.9865	-0.0715255737304688
4.98983333333334	-0.0681877136230469
4.99316666666667	-0.0624656677246094
4.9965	-0.0553131103515625
4.99983333333334	-0.0467300415039063
5.00316666666667	-0.0376701354980469
5.0065	-0.034332275390625
5.00983333333334	-0.0329017639160156
5.01316666666667	-0.03814697265625
5.0165	-0.0476837158203125
5.01983333333334	-0.0476837158203125
5.02316666666667	-0.0410079956054688
5.0265	-0.0319480895996094
5.02983333333334	-0.0333786010742188
5.03316666666667	-0.034332275390625
5.0365	-0.0319480895996094
5.03983333333334	-0.034332275390625
5.04316666666667	-0.0395774841308594
5.0465	-0.0486373901367188
5.04983333333334	-0.0476837158203125
5.05316666666667	-0.0467300415039063
5.0565	-0.0462532043457031
5.05983333333334	-0.0452995300292969
5.06316666666667	-0.0476837158203125
5.0665	-0.0491142272949219
5.06983333333334	-0.0591278076171875
5.07316666666667	-0.0653266906738282
5.0765	-0.06866455078125
5.07983333333334	-0.0658035278320313
5.08316666666667	-0.0629425048828125
5.0865	-0.0629425048828125
5.08983333333334	-0.0619888305664063
5.09316666666667	-0.064849853515625
5.0965	-0.0720024108886719
5.09983333333334	-0.0810623168945313
5.10316666666667	-0.0867843627929688
5.1065	-0.0867843627929688
5.10983333333334	-0.0829696655273438
5.11316666666667	-0.0786781311035157
5.1165	-0.0772476196289063
5.11983333333334	-0.0791549682617188
5.12316666666667	-0.0815391540527344
5.1265	-0.087738037109375
5.12983333333334	-0.101089477539063
5.13316666666667	-0.114917755126953
5.1365	-0.117778778076172
5.13983333333334	-0.113964080810547
5.14316666666667	-0.108718872070313
5.1465	-0.10061264038086
5.14983333333334	-0.0863075256347656
5.15316666666667	-0.0691413879394532
5.1565	-0.06103515625
5.15983333333334	-0.0615119934082032
5.16316666666667	-0.0672340393066407
5.1665	-0.0772476196289063
5.16983333333334	-0.0896453857421875
5.17316666666667	-0.103473663330078
5.1765	-0.112533569335938
5.17983333333334	-0.11587142944336
5.18316666666667	-0.115394592285156
5.1865	-0.107288360595703
5.18983333333334	-0.0948905944824219
5.19316666666667	-0.0791549682617188
5.1965	-0.0662803649902344
5.19983333333334	-0.0629425048828125
5.20316666666667	-0.064849853515625
5.2065	-0.0720024108886719
5.20983333333334	-0.0777244567871094
5.21316666666667	-0.0829696655273438
5.2165	-0.0901222229003906
5.21983333333334	-0.0905990600585938
5.22316666666667	-0.0905990600585938
5.2265	-0.0905990600585938
5.22983333333334	-0.0901222229003906
5.23316666666667	-0.0896453857421875
5.2365	-0.0848770141601563
5.23983333333334	-0.0834465026855469
5.24316666666667	-0.0805854797363281
5.2465	-0.0791549682617188
5.24983333333334	-0.0834465026855469
5.25316666666667	-0.0896453857421875
5.2565	-0.0987052917480469
5.25983333333334	-0.107288360595703
5.26316666666667	-0.117778778076172
5.2665	-0.125885009765625
5.26983333333334	-0.132083892822266
5.27316666666667	-0.140666961669922
5.2765	-0.152587890625
5.27983333333334	-0.162124633789063
5.28316666666667	-0.168800354003906
5.2865	-0.168323516845703
5.28983333333334	-0.162601470947266
5.29316666666667	-0.151157379150391
5.2965	-0.134468078613281
5.29983333333334	-0.120639801025391
5.30316666666667	-0.11444091796875
5.3065	-0.123977661132813
5.30983333333334	-0.147342681884766
5.31316666666667	-0.177383422851563
5.3165	-0.202655792236328
5.31983333333334	-0.217437744140625
5.32316666666667	-0.217437744140625
5.3265	-0.211715698242188
5.32983333333334	-0.201225280761719
5.33316666666667	-0.192642211914063
5.3365	-0.191688537597656
5.33983333333334	-0.196933746337891
5.34316666666667	-0.207901000976563
5.3465	-0.214576721191406
5.34983333333334	-0.210762023925781
5.35316666666667	-0.204086303710938
5.3565	-0.200748443603516
5.35983333333334	-0.205039978027344
5.36316666666667	-0.209331512451172
5.3665	-0.212192535400391
5.36983333333334	-0.217914581298828
5.37316666666667	-0.220298767089844
5.3765	-0.212192535400391
5.37983333333334	-0.1983642578125
5.38316666666667	-0.185489654541016
5.3865	-0.178337097167969
5.38983333333334	-0.174522399902344
5.39316666666667	-0.172615051269531
5.3965	-0.182628631591797
5.39983333333334	-0.19216537475586
5.40316666666667	-0.200748443603516
5.4065	-0.20599365234375
5.40983333333334	-0.212669372558594
5.41316666666667	-0.223636627197266
5.4165	-0.227451324462891
5.41983333333334	-0.229358673095703
5.42316666666667	-0.229835510253906
5.4265	-0.229358673095703
5.42983333333334	-0.219821929931641
5.43316666666667	-0.204086303710938
5.4365	-0.194072723388672
5.43983333333334	-0.191211700439453
5.44316666666667	-0.195026397705078
5.4465	-0.197887420654297
5.44983333333334	-0.206470489501953
5.45316666666667	-0.218868255615235
5.4565	-0.231266021728516
5.45983333333334	-0.243663787841797
5.46316666666667	-0.251293182373047
5.4665	-0.258445739746094
5.46983333333334	-0.263690948486328
5.47316666666667	-0.265598297119141
5.4765	-0.264644622802735
5.47983333333334	-0.25320053100586
5.48316666666667	-0.241756439208985
5.4865	-0.236034393310547
5.48983333333334	-0.23794174194336
5.49316666666667	-0.242710113525391
5.4965	-0.246047973632813
5.49983333333334	-0.252246856689453
5.50316666666667	-0.255107879638672
5.5065	-0.25320053100586
5.50983333333334	-0.247001647949219
5.51316666666667	-0.240325927734375
5.5165	-0.236988067626953
5.51983333333334	-0.238895416259766
5.52316666666667	-0.249862670898438
5.5265	-0.262260437011719
5.52983333333334	-0.267982482910156
5.53316666666667	-0.272750854492188
5.5365	-0.272750854492188
5.53983333333334	-0.270366668701172
5.54316666666667	-0.262737274169922
5.5465	-0.256061553955078
5.54983333333334	-0.261783599853516
5.55316666666667	-0.268936157226563
5.5565	-0.279426574707031
5.55983333333334	-0.287055969238281
5.56316666666667	-0.297069549560547
5.5665	-0.308990478515625
5.56983333333334	-0.317573547363281
5.57316666666667	-0.324726104736328
5.5765	-0.331401824951172
5.57983333333334	-0.334739685058594
5.58316666666667	-0.333786010742188
5.5865	-0.329971313476563
5.58983333333334	-0.323295593261719
5.59316666666667	-0.321388244628906
5.5965	-0.319480895996094
5.59983333333334	-0.327587127685547
5.60316666666667	-0.336170196533203
5.6065	-0.345706939697266
5.60983333333334	-0.3509521484375
5.61316666666667	-0.351428985595703
5.6165	-0.359535217285156
5.61983333333334	-0.368595123291016
5.62316666666667	-0.382423400878906
5.6265	-0.393867492675781
5.62983333333334	-0.407695770263672
5.63316666666667	-0.423431396484375
5.6365	-0.427722930908203
5.63983333333334	-0.425815582275391
5.64316666666667	-0.42104721069336
5.6465	-0.420570373535156
5.64983333333334	-0.41961669921875
5.65316666666667	-0.415325164794922
5.6565	-0.415802001953125
5.65983333333334	-0.424385070800781
5.66316666666667	-0.437736511230469
5.6665	-0.446796417236328
5.66983333333334	-0.449180603027344
5.67316666666667	-0.445842742919922
5.6765	-0.442981719970703
5.67983333333334	-0.436782836914063
5.68316666666667	-0.427722930908203
5.6865	-0.425338745117188
5.68983333333334	-0.431537628173828
5.69316666666667	-0.4425048828125
5.6965	-0.4425048828125
5.69983333333334	-0.435352325439453
5.70316666666667	-0.432014465332031
5.7065	-0.430107116699219
5.70983333333334	-0.430583953857422
5.71316666666667	-0.428199768066406
5.7165	-0.432491302490235
5.71983333333334	-0.444412231445313
5.72316666666667	-0.454902648925781
5.7265	-0.460147857666016
5.72983333333334	-0.463962554931641
5.73316666666667	-0.473976135253906
5.7365	-0.483989715576172
5.73983333333334	-0.485897064208985
5.74316666666667	-0.478744506835938
5.7465	-0.471115112304688
5.74983333333334	-0.462055206298828
5.75316666666667	-0.452041625976563
5.7565	-0.445842742919922
5.75983333333334	-0.451087951660156
5.76316666666667	-0.465869903564453
5.7665	-0.478267669677735
5.76983333333334	-0.487804412841797
5.77316666666667	-0.49734115600586
5.7765	-0.505924224853516
5.77983333333334	-0.506877899169922
5.78316666666667	-0.506401062011719
5.7865	-0.510215759277344
5.78983333333334	-0.517845153808594
5.79316666666667	-0.52785873413086
5.7965	-0.536441802978516
5.79983333333334	-0.545024871826172
5.80316666666667	-0.546455383300782
5.8065	-0.545024871826172
5.80983333333334	-0.544071197509766
5.81316666666667	-0.542163848876953
5.8165	-0.538825988769532
5.81983333333334	-0.539779663085938
5.82316666666667	-0.547409057617188
5.8265	-0.554561614990235
5.82983333333334	-0.559329986572266
5.83316666666667	-0.564098358154297
5.8365	-0.573158264160157
5.83983333333334	-0.575542449951172
5.84316666666667	-0.57220458984375
5.8465	-0.571727752685547
5.84983333333334	-0.571250915527344
5.85316666666667	-0.570774078369141
5.8565	-0.573158264160157
5.85983333333334	-0.58746337890625
5.86316666666667	-0.611305236816407
5.8665	-0.629425048828125
5.86983333333334	-0.644683837890625
5.87316666666667	-0.652790069580078
5.8765	-0.654220581054688
5.87983333333334	-0.646591186523438
5.88316666666667	-0.633716583251953
5.8865	-0.622749328613282
5.88983333333334	-0.620365142822266
5.89316666666667	-0.628471374511719
5.8965	-0.638008117675782
5.89983333333334	-0.650405883789063
5.90316666666667	-0.658988952636719
5.9065	-0.669002532958985
5.90983333333334	-0.676155090332032
5.91316666666667	-0.680923461914063
5.9165	-0.690937042236328
5.91983333333334	-0.701427459716797
5.92316666666667	-0.712871551513672
5.9265	-0.7171630859375
5.92983333333334	-0.721454620361328
5.93316666666667	-0.720500946044922
5.9365	-0.715255737304688
5.93983333333334	-0.706672668457032
5.94316666666667	-0.699520111083985
5.9465	-0.701427459716797
5.94983333333334	-0.702857971191407
5.95316666666667	-0.70953369140625
5.9565	-0.716209411621094
5.95983333333334	-0.724315643310547
5.96316666666667	-0.730514526367188
5.9665	-0.735282897949219
5.96983333333334	-0.74148178100586
5.97316666666667	-0.74005126953125
5.9765	-0.734329223632813
5.97983333333334	-0.729560852050782
5.98316666666667	-0.723838806152344
5.9865	-0.713825225830078
5.98983333333334	-0.699996948242188
5.99316666666667	-0.692367553710938
5.9965	-0.689029693603516
5.99983333333334	-0.685214996337891
6.00316666666667	-0.687599182128907
6.0065	-0.697612762451172
6.00983333333334	-0.711917877197266
6.01316666666667	-0.724315643310547
6.0165	-0.733375549316407
6.01983333333334	-0.74005126953125
6.02316666666667	-0.742912292480469
6.0265	-0.745296478271485
6.02983333333334	-0.750541687011719
6.03316666666667	-0.758171081542969
6.0365	-0.765800476074219
6.03983333333334	-0.774860382080078
6.04316666666667	-0.784397125244141
6.0465	-0.792980194091797
6.04983333333334	-0.799179077148438
6.05316666666667	-0.801563262939453
6.0565	-0.804424285888672
6.05983333333334	-0.804901123046875
6.06316666666667	-0.80251693725586
6.0665	-0.795364379882813
6.06983333333334	-0.785350799560547
6.07316666666667	-0.783443450927735
6.0765	-0.791072845458985
6.07983333333334	-0.805854797363281
6.08316666666667	-0.819206237792969
6.0865	-0.826835632324219
6.08983333333334	-0.83303451538086
6.09316666666667	-0.833988189697266
6.0965	-0.830173492431641
6.09983333333334	-0.825881958007813
6.10316666666667	-0.82540512084961
6.1065	-0.830173492431641
6.10983333333334	-0.8392333984375
6.11316666666667	-0.849246978759766
6.1165	-0.854015350341797
6.11983333333334	-0.849246978759766
6.12316666666667	-0.84066390991211
6.1265	-0.837802886962891
6.12983333333334	-0.836372375488281
6.13316666666667	-0.830650329589844
6.1365	-0.826358795166016
6.13983333333334	-0.832557678222656
6.14316666666667	-0.845909118652344
6.1465	-0.857830047607422
6.14983333333334	-0.864505767822266
6.15316666666667	-0.870227813720703
6.1565	-0.874519348144531
6.15983333333334	-0.874996185302735
6.16316666666667	-0.87118148803711
6.1665	-0.863075256347656
6.16983333333334	-0.857353210449219
6.17316666666667	-0.852584838867188
6.1765	-0.851154327392578
6.17983333333334	-0.849723815917969
6.18316666666667	-0.849723815917969
6.1865	-0.851154327392578
6.18983333333334	-0.851631164550781
6.19316666666667	-0.851631164550781
6.1965	-0.8544921875
6.19983333333334	-0.862598419189453
6.20316666666667	-0.868320465087891
6.2065	-0.869274139404297
6.20983333333334	-0.868797302246094
6.21316666666667	-0.874996185302735
6.2165	-0.881195068359375
6.21983333333334	-0.884532928466797
6.22316666666667	-0.88644027709961
6.2265	-0.887393951416016
6.22983333333334	-0.887870788574219
6.23316666666667	-0.884056091308594
6.2365	-0.880718231201172
6.23983333333334	-0.876426696777344
6.24316666666667	-0.870704650878906
6.2465	-0.871658325195313
6.24983333333334	-0.876426696777344
6.25316666666667	-0.877857208251953
6.2565	-0.87118148803711
6.25983333333334	-0.862598419189453
6.26316666666667	-0.864028930664063
6.2665	-0.866889953613281
6.26983333333334	-0.867843627929688
6.27316666666667	-0.867366790771485
6.2765	-0.867843627929688
6.27983333333334	-0.87118148803711
6.28316666666667	-0.869274139404297
6.2865	-0.869274139404297
6.28983333333334	-0.871658325195313
6.29316666666667	-0.876426696777344
6.2965	-0.880718231201172
6.29983333333334	-0.882625579833985
6.30316666666667	-0.885009765625
6.3065	-0.882625579833985
6.30983333333334	-0.876903533935547
6.31316666666667	-0.873088836669922
6.3165	-0.873565673828125
6.31983333333334	-0.876426696777344
6.32316666666667	-0.875473022460938
6.3265	-0.875473022460938
6.32983333333334	-0.87881088256836
6.33316666666667	-0.885486602783203
6.3365	-0.885486602783203
6.33983333333334	-0.881671905517578
6.34316666666667	-0.879764556884766
6.3465	-0.881671905517578
6.34983333333334	-0.885009765625
6.35316666666667	-0.879764556884766
6.3565	-0.877857208251953
6.35983333333334	-0.875473022460938
6.36316666666667	-0.874519348144531
6.3665	-0.874996185302735
6.36983333333334	-0.873565673828125
6.37316666666667	-0.880718231201172
6.3765	-0.889778137207031
6.37983333333334	-0.903129577636719
6.38316666666667	-0.914573669433594
6.3865	-0.918388366699219
6.38983333333334	-0.921726226806641
6.39316666666667	-0.922203063964844
6.3965	-0.927925109863281
6.39983333333334	-0.932693481445313
6.40316666666667	-0.934123992919922
6.4065	-0.936985015869141
6.40983333333334	-0.933170318603516
6.41316666666667	-0.929355621337891
6.4165	-0.916004180908203
6.41983333333334	-0.905513763427735
6.42316666666667	-0.904560089111328
6.4265	-0.911235809326172
6.42983333333334	-0.924110412597656
6.43316666666667	-0.9307861328125
6.4365	-0.938892364501953
6.43983333333334	-0.943183898925781
6.44316666666667	-0.938892364501953
6.4465	-0.928878784179688
6.44983333333334	-0.913143157958985
6.45316666666667	-0.904083251953125
6.4565	-0.898361206054688
6.45983333333334	-0.900745391845703
6.46316666666667	-0.907421112060547
6.4665	-0.912189483642578
6.46983333333334	-0.918388366699219
6.47316666666667	-0.921249389648438
6.4765	-0.926971435546875
6.47983333333334	-0.923633575439453
6.48316666666667	-0.920295715332031
6.4865	-0.919342041015625
6.48983333333334	-0.92458724975586
6.49316666666667	-0.934600830078125
6.4965	-0.941753387451172
6.49983333333334	-0.952243804931641
6.50316666666667	-0.959396362304688
6.5065	-0.962257385253906
6.50983333333334	-0.961780548095703
6.51316666666667	-0.956535339355469
6.5165	-0.951766967773438
6.51983333333334	-0.945091247558594
6.52316666666667	-0.944137573242188
6.5265	-0.945091247558594
6.52983333333334	-0.946521759033203
6.53316666666667	-0.950813293457031
6.5365	-0.957012176513672
6.53983333333334	-0.964641571044922
6.54316666666667	-0.964641571044922
6.5465	-0.965595245361328
6.54983333333334	-0.964164733886719
6.55316666666667	-0.96273422241211
6.5565	-0.958919525146485
6.55983333333334	-0.953197479248047
6.56316666666667	-0.951290130615235
6.5665	-0.951290130615235
6.56983333333334	-0.95510482788086
6.57316666666667	-0.957012176513672
6.5765	-0.951766967773438
6.57983333333334	-0.946044921875
6.58316666666667	-0.939369201660156
6.5865	-0.935077667236328
6.58983333333334	-0.936031341552735
6.59316666666667	-0.936508178710938
6.5965	-0.944614410400391
6.59983333333334	-0.952243804931641
6.60316666666667	-0.960350036621094
6.6065	-0.967025756835938
6.60983333333334	-0.970840454101563
6.61316666666667	-0.981330871582031
6.6165	-0.986099243164063
6.61983333333334	-0.991344451904297
6.62316666666667	-0.994682312011719
6.6265	-0.9918212890625
6.62983333333334	-0.983715057373047
6.63316666666667	-0.969409942626953
6.6365	-0.9613037109375
6.63983333333334	-0.957489013671875
6.64316666666667	-0.955581665039063
6.6465	-0.948905944824219
6.64983333333334	-0.938892364501953
6.65316666666667	-0.925064086914063
6.6565	-0.911712646484375
6.65983333333334	-0.90169906616211
6.66316666666667	-0.899791717529297
6.6665	-0.905990600585938
[truncated: 2,507 more rows]
