# Supplementary material for: Phase-Specific Parameter Estimation in Chiral HPLC Using 1‑Site, 2‑Site Stochastic Models, and Unified Equation Approach
Source: Anal Chem. 2026 Apr 29;98(18):13925–39. doi: 10.1021/acs.analchem.6c01634 (PMC13177292; doi:10.1021/acs.analchem.6c01634)
Supplement: Supplementary file 2 [file ac6c01634_si_002.zip › SupportingInformation/03_data_allEluents/LORA_ACN_CELL2_07_30.CSV]

0.00283333333333334	-0.0410079956054688
0.00616666666666667	-0.0329017639160156
0.0095	-0.0271797180175781
0.0128333333333334	-0.0252723693847656
0.0161666666666667	-0.0276565551757813
0.0195	-0.0319480895996094
0.0228333333333334	-0.03814697265625
0.0261666666666667	-0.0452995300292969
0.0295	-0.0443458557128906
0.0328333333333334	-0.0395774841308594
0.0361666666666667	-0.0367164611816406
0.0395	-0.0386238098144531
0.0428333333333334	-0.0352859497070313
0.0461666666666667	-0.0262260437011719
0.0495	-0.0233650207519531
0.0528333333333334	-0.0271797180175781
0.0561666666666667	-0.0290870666503906
0.0595	-0.0214576721191406
0.0628333333333334	-0.0152587890625
0.0661666666666667	-0.0119209289550781
0.0695	-0.00619888305664063
0.0728333333333334	0.0057220458984375
0.0761666666666667	0.0185966491699219
0.0795	0.026702880859375
0.0828333333333334	0.0295639038085938
0.0861666666666667	0.026702880859375
0.0895	0.0181198120117188
0.0928333333333334	0.00619888305664063
0.0961666666666667	-0.00524520874023438
0.0995	-0.0171661376953125
0.102833333333334	-0.0290870666503906
0.106166666666667	-0.0367164611816406
0.1095	-0.0367164611816406
0.112833333333334	-0.0376701354980469
0.116166666666667	-0.0448226928710938
0.1195	-0.0519752502441407
0.122833333333334	-0.0500679016113282
0.126166666666667	-0.0438690185546875
0.1295	-0.0400543212890625
0.132833333333334	-0.0357627868652344
0.136166666666667	-0.0219345092773438
0.1395	-0.00429153442382813
0.142833333333334	0.00667572021484375
0.146166666666667	0.00667572021484375
0.1495	0.000476837158203125
0.152833333333334	-0.00715255737304688
0.156166666666667	-0.0200271606445313
0.1595	-0.0348091125488281
0.162833333333334	-0.0486373901367188
0.166166666666667	-0.0514984130859375
0.1695	-0.0462532043457031
0.172833333333334	-0.0433921813964844
0.176166666666667	-0.0433921813964844
0.1795	-0.0457763671875
0.182833333333334	-0.0481605529785156
0.186166666666667	-0.0538825988769532
0.1895	-0.0624656677246094
0.192833333333334	-0.0677108764648438
0.196166666666667	-0.0672340393066407
0.1995	-0.0667572021484375
0.202833333333334	-0.0662803649902344
0.206166666666667	-0.0691413879394532
0.2095	-0.0677108764648438
0.212833333333334	-0.0624656677246094
0.216166666666667	-0.0567436218261719
0.2195	-0.0519752502441407
0.222833333333334	-0.0524520874023438
0.226166666666667	-0.0529289245605469
0.2295	-0.0543594360351563
0.232833333333334	-0.0591278076171875
0.236166666666667	-0.0715255737304688
0.2395	-0.0858306884765625
0.242833333333334	-0.0939369201660156
0.246166666666667	-0.0905990600585938
0.2495	-0.0834465026855469
0.252833333333334	-0.0758171081542969
0.256166666666667	-0.0677108764648438
0.2595	-0.0567436218261719
0.262833333333334	-0.0500679016113282
0.266166666666667	-0.0553131103515625
0.2695	-0.0658035278320313
0.272833333333334	-0.0700950622558594
0.276166666666667	-0.0638961791992188
0.2795	-0.0605583190917969
0.282833333333334	-0.0619888305664063
0.286166666666667	-0.0643730163574219
0.2895	-0.0653266906738282
0.292833333333334	-0.0700950622558594
0.296166666666667	-0.0834465026855469
0.2995	-0.0934600830078125
0.302833333333334	-0.095367431640625
0.306166666666667	-0.0929832458496094
0.3095	-0.0901222229003906
0.312833333333334	-0.0886917114257813
0.316166666666667	-0.08392333984375
0.3195	-0.0815391540527344
0.322833333333334	-0.0829696655273438
0.326166666666667	-0.0844001770019531
0.3295	-0.0891685485839844
0.332833333333334	-0.0929832458496094
0.336166666666667	-0.09918212890625
0.3395	-0.102519989013672
0.342833333333334	-0.102043151855469
0.346166666666667	-0.0963211059570313
0.3495	-0.087738037109375
0.352833333333334	-0.0786781311035157
0.356166666666667	-0.0710487365722657
0.3595	-0.0629425048828125
0.362833333333334	-0.0576972961425782
0.366166666666667	-0.0605583190917969
0.3695	-0.0672340393066407
0.372833333333334	-0.072479248046875
0.376166666666667	-0.0734329223632813
0.3795	-0.0743865966796875
0.382833333333334	-0.0748634338378907
0.386166666666667	-0.0782012939453125
0.3895	-0.0815391540527344
0.392833333333334	-0.08392333984375
0.396166666666667	-0.08392333984375
0.3995	-0.0844001770019531
0.402833333333334	-0.0867843627929688
0.406166666666667	-0.0891685485839844
0.4095	-0.0905990600585938
0.412833333333334	-0.0929832458496094
0.416166666666667	-0.100135803222656
0.4195	-0.108718872070313
0.422833333333334	-0.117301940917969
0.426166666666667	-0.121593475341797
0.4295	-0.123023986816406
0.432833333333334	-0.124454498291016
0.436166666666667	-0.123023986816406
0.4395	-0.11587142944336
0.442833333333334	-0.103473663330078
0.446166666666667	-0.0925064086914063
0.4495	-0.0844001770019531
0.452833333333334	-0.0748634338378907
0.456166666666667	-0.0643730163574219
0.4595	-0.0605583190917969
0.462833333333334	-0.0605583190917969
0.466166666666667	-0.0605583190917969
0.4695	-0.0586509704589844
0.472833333333334	-0.0638961791992188
0.476166666666667	-0.0753402709960938
0.4795	-0.0829696655273438
0.482833333333334	-0.0882148742675781
0.486166666666667	-0.0958442687988281
0.4895	-0.102519989013672
0.492833333333334	-0.104904174804688
0.496166666666667	-0.10061264038086
0.4995	-0.0977516174316406
0.502833333333334	-0.0939369201660156
0.506166666666667	-0.0858306884765625
0.5095	-0.0815391540527344
0.512833333333334	-0.0815391540527344
0.516166666666667	-0.087738037109375
0.5195	-0.0920295715332031
0.522833333333334	-0.0958442687988281
0.526166666666667	-0.0977516174316406
0.5295	-0.095367431640625
0.532833333333334	-0.0858306884765625
0.536166666666667	-0.0700950622558594
0.5395	-0.0562667846679688
0.542833333333334	-0.049591064453125
0.546166666666667	-0.0486373901367188
0.5495	-0.0491142272949219
0.552833333333334	-0.0529289245605469
0.556166666666667	-0.0638961791992188
0.5595	-0.0710487365722657
0.562833333333334	-0.0700950622558594
0.566166666666667	-0.0662803649902344
0.5695	-0.0638961791992188
0.572833333333334	-0.0581741333007813
0.576166666666667	-0.0529289245605469
0.5795	-0.0581741333007813
0.582833333333334	-0.0720024108886719
0.586166666666667	-0.0824928283691406
0.5895	-0.0834465026855469
0.592833333333334	-0.0858306884765625
0.596166666666667	-0.0891685485839844
0.5995	-0.091552734375
0.602833333333334	-0.0910758972167969
0.606166666666667	-0.091552734375
0.6095	-0.0963211059570313
0.612833333333334	-0.101566314697266
0.616166666666667	-0.100135803222656
0.6195	-0.0901222229003906
0.622833333333334	-0.0767707824707032
0.626166666666667	-0.06866455078125
0.6295	-0.0643730163574219
0.632833333333334	-0.0605583190917969
0.636166666666667	-0.0562667846679688
0.6395	-0.0567436218261719
0.642833333333334	-0.0600814819335938
0.646166666666667	-0.064849853515625
0.6495	-0.0720024108886719
0.652833333333334	-0.080108642578125
0.656166666666667	-0.0872611999511719
0.6595	-0.0905990600585938
0.662833333333334	-0.095367431640625
0.666166666666667	-0.0967979431152344
0.6695	-0.095367431640625
0.672833333333334	-0.0867843627929688
0.676166666666667	-0.080108642578125
0.6795	-0.0739097595214844
0.682833333333334	-0.0715255737304688
0.686166666666667	-0.06866455078125
0.6895	-0.0624656677246094
0.692833333333334	-0.0586509704589844
0.696166666666667	-0.0624656677246094
0.6995	-0.0691413879394532
0.702833333333334	-0.0700950622558594
0.706166666666667	-0.0696182250976563
0.7095	-0.0777244567871094
0.712833333333334	-0.0901222229003906
0.716166666666667	-0.0982284545898438
0.7195	-0.105381011962891
0.722833333333334	-0.110626220703125
0.726166666666667	-0.113487243652344
0.7295	-0.107288360595703
0.732833333333334	-0.0972747802734375
0.736166666666667	-0.0896453857421875
0.7395	-0.0867843627929688
0.742833333333334	-0.0886917114257813
0.746166666666667	-0.0905990600585938
0.7495	-0.0905990600585938
0.752833333333334	-0.0896453857421875
0.756166666666667	-0.087738037109375
0.7595	-0.08392333984375
0.762833333333334	-0.0777244567871094
0.766166666666667	-0.0710487365722657
0.7695	-0.0653266906738282
0.772833333333334	-0.06103515625
0.776166666666667	-0.0591278076171875
0.7795	-0.0653266906738282
0.782833333333334	-0.0715255737304688
0.786166666666667	-0.0791549682617188
0.7895	-0.0886917114257813
0.792833333333334	-0.101566314697266
0.796166666666667	-0.102519989013672
0.7995	-0.0824928283691406
0.802833333333334	-0.0619888305664063
0.806166666666667	-0.0548362731933594
0.8095	-0.0615119934082032
0.812833333333334	-0.0600814819335938
0.816166666666667	-0.0514984130859375
0.8195	-0.0433921813964844
0.822833333333334	-0.0400543212890625
0.826166666666667	-0.0324249267578125
0.8295	-0.0166893005371094
0.832833333333334	-0.00619888305664063
0.836166666666667	-0.0119209289550781
0.8395	-0.0333786010742188
0.842833333333334	-0.0500679016113282
0.846166666666667	-0.057220458984375
0.8495	-0.06103515625
0.852833333333334	-0.064849853515625
0.856166666666667	-0.06866455078125
0.8595	-0.0681877136230469
0.862833333333334	-0.072479248046875
0.866166666666667	-0.0772476196289063
0.8695	-0.0791549682617188
0.872833333333334	-0.0748634338378907
0.876166666666667	-0.0653266906738282
0.8795	-0.0557899475097657
0.882833333333334	-0.0438690185546875
0.886166666666667	-0.0329017639160156
0.8895	-0.0224113464355469
0.892833333333334	-0.0181198120117188
0.896166666666667	-0.0166893005371094
0.8995	-0.0176429748535156
0.902833333333334	-0.0205039978027344
0.906166666666667	-0.026702880859375
0.9095	-0.0348091125488281
0.912833333333334	-0.0391006469726563
0.916166666666667	-0.0391006469726563
0.9195	-0.0314712524414063
0.922833333333334	-0.0209808349609375
0.926166666666667	-0.00858306884765625
0.9295	0.0019073486328125
0.932833333333334	0.00762939453125
0.936166666666667	0.00905990600585938
0.9395	0.003814697265625
0.942833333333334	-0.00333786010742188
0.946166666666667	-0.00858306884765625
0.9495	-0.0104904174804688
0.952833333333334	-0.0133514404296875
0.956166666666667	-0.0200271606445313
0.9595	-0.0300407409667969
0.962833333333334	-0.0367164611816406
0.966166666666667	-0.0448226928710938
0.9695	-0.0524520874023438
0.972833333333334	-0.0562667846679688
0.976166666666667	-0.0529289245605469
0.9795	-0.0367164611816406
0.982833333333334	-0.0176429748535156
0.986166666666667	0.00524520874023438
0.9895	0.019073486328125
0.992833333333334	0.0243186950683594
0.996166666666667	0.0205039978027344
0.9995	0.00858306884765625
1.00283333333334	-0.00810623168945313
1.00616666666667	-0.0276565551757813
1.0095	-0.0386238098144531
1.01283333333334	-0.0400543212890625
1.01616666666667	-0.0319480895996094
1.0195	-0.0262260437011719
1.02283333333334	-0.0205039978027344
1.02616666666667	-0.0205039978027344
1.0295	-0.0281333923339844
1.03283333333334	-0.0452995300292969
1.03616666666667	-0.0634193420410157
1.0395	-0.0753402709960938
1.04283333333334	-0.0805854797363281
1.04616666666667	-0.0782012939453125
1.0495	-0.0672340393066407
1.05283333333334	-0.0505447387695313
1.05616666666667	-0.0405311584472656
1.0595	-0.0376701354980469
1.06283333333334	-0.0371932983398438
1.06616666666667	-0.0391006469726563
1.0695	-0.0500679016113282
1.07283333333334	-0.0672340393066407
1.07616666666667	-0.0782012939453125
1.0795	-0.0796318054199219
1.08283333333334	-0.0796318054199219
1.08616666666667	-0.0796318054199219
1.0895	-0.0753402709960938
1.09283333333334	-0.0705718994140625
1.09616666666667	-0.0653266906738282
1.0995	-0.0662803649902344
1.10283333333334	-0.0705718994140625
1.10616666666667	-0.0739097595214844
1.1095	-0.0834465026855469
1.11283333333334	-0.0929832458496094
1.11616666666667	-0.104427337646485
1.1195	-0.107765197753906
1.12283333333334	-0.1068115234375
1.12616666666667	-0.1068115234375
1.1295	-0.102043151855469
1.13283333333334	-0.0905990600585938
1.13616666666667	-0.0767707824707032
1.1395	-0.06866455078125
1.14283333333334	-0.0681877136230469
1.14616666666667	-0.0677108764648438
1.1495	-0.0658035278320313
1.15283333333334	-0.0658035278320313
1.15616666666667	-0.0681877136230469
1.1595	-0.0720024108886719
1.16283333333334	-0.0753402709960938
1.16616666666667	-0.0820159912109375
1.1695	-0.0886917114257813
1.17283333333334	-0.0944137573242188
1.17616666666667	-0.095367431640625
1.1795	-0.095367431640625
1.18283333333334	-0.0891685485839844
1.18616666666667	-0.0791549682617188
1.1895	-0.0662803649902344
1.19283333333334	-0.0557899475097657
1.19616666666667	-0.0524520874023438
1.1995	-0.0519752502441407
1.20283333333334	-0.0543594360351563
1.20616666666667	-0.0567436218261719
1.2095	-0.064849853515625
1.21283333333334	-0.0748634338378907
1.21616666666667	-0.0829696655273438
1.2195	-0.0853538513183594
1.22283333333334	-0.0872611999511719
1.22616666666667	-0.0905990600585938
1.2295	-0.0929832458496094
1.23283333333334	-0.0863075256347656
1.23616666666667	-0.0762939453125
1.2395	-0.0720024108886719
1.24283333333334	-0.0739097595214844
1.24616666666667	-0.0729560852050782
1.2495	-0.0677108764648438
1.25283333333334	-0.0619888305664063
1.25616666666667	-0.0557899475097657
1.2595	-0.0491142272949219
1.26283333333334	-0.0443458557128906
1.26616666666667	-0.0452995300292969
1.2695	-0.0548362731933594
1.27283333333334	-0.0729560852050782
1.27616666666667	-0.0944137573242188
1.2795	-0.110626220703125
1.28283333333334	-0.115394592285156
1.28616666666667	-0.111579895019531
1.2895	-0.0987052917480469
1.29283333333334	-0.0810623168945313
1.29616666666667	-0.0634193420410157
1.2995	-0.0505447387695313
1.30283333333334	-0.0424385070800781
1.30616666666667	-0.034332275390625
1.3095	-0.0262260437011719
1.31283333333334	-0.0219345092773438
1.31616666666667	-0.0238418579101563
1.3195	-0.0243186950683594
1.32283333333334	-0.0257492065429688
1.32616666666667	-0.0324249267578125
1.3295	-0.0467300415039063
1.33283333333334	-0.0576972961425782
1.33616666666667	-0.0562667846679688
1.3395	-0.0505447387695313
1.34283333333334	-0.0429153442382813
1.34616666666667	-0.0314712524414063
1.3495	-0.0119209289550781
1.35283333333334	0.0143051147460938
1.35616666666667	0.0376701354980469
1.3595	0.0524520874023438
1.36283333333334	0.0576972961425782
1.36616666666667	0.0600814819335938
1.3695	0.0662803649902344
1.37283333333334	0.0696182250976563
1.37616666666667	0.0739097595214844
1.3795	0.0796318054199219
1.38283333333334	0.0910758972167969
1.38616666666667	0.10061264038086
1.3895	0.09918212890625
1.39283333333334	0.0905990600585938
1.39616666666667	0.0791549682617188
1.3995	0.0653266906738282
1.40283333333334	0.0486373901367188
1.40616666666667	0.0329017639160156
1.4095	0.0224113464355469
1.41283333333334	0.0133514404296875
1.41616666666667	-0.000476837158203125
1.4195	-0.00619888305664063
1.42283333333334	-0.00524520874023438
1.42616666666667	-0.00143051147460938
1.4295	-0.00095367431640625
1.43283333333334	0.00476837158203125
1.43616666666667	0.0109672546386719
1.4395	0.00762939453125
1.44283333333334	-0.0019073486328125
1.44616666666667	-0.0123977661132813
1.4495	-0.019073486328125
1.45283333333334	-0.0314712524414063
1.45616666666667	-0.0414848327636719
1.4595	-0.0457763671875
1.46283333333334	-0.0414848327636719
1.46616666666667	-0.0367164611816406
1.4695	-0.0333786010742188
1.47283333333334	-0.0329017639160156
1.47616666666667	-0.0290870666503906
1.4795	-0.0233650207519531
1.48283333333334	-0.0205039978027344
1.48616666666667	-0.02288818359375
1.4895	-0.0271797180175781
1.49283333333334	-0.0262260437011719
1.49616666666667	-0.0281333923339844
1.4995	-0.0324249267578125
1.50283333333334	-0.0414848327636719
1.50616666666667	-0.0510215759277344
1.5095	-0.0591278076171875
1.51283333333334	-0.0681877136230469
1.51616666666667	-0.072479248046875
1.5195	-0.0777244567871094
1.52283333333334	-0.0743865966796875
1.52616666666667	-0.0653266906738282
1.5295	-0.0519752502441407
1.53283333333334	-0.0433921813964844
1.53616666666667	-0.0391006469726563
1.5395	-0.0410079956054688
1.54283333333334	-0.0510215759277344
1.54616666666667	-0.0638961791992188
1.5495	-0.0777244567871094
1.55283333333334	-0.08392333984375
1.55616666666667	-0.0867843627929688
1.5595	-0.0853538513183594
1.56283333333334	-0.0844001770019531
1.56616666666667	-0.0848770141601563
1.5695	-0.087738037109375
1.57283333333334	-0.0934600830078125
1.57616666666667	-0.102519989013672
1.5795	-0.109672546386719
1.58283333333334	-0.114917755126953
1.58616666666667	-0.116348266601563
1.5895	-0.116348266601563
1.59283333333334	-0.113487243652344
1.59616666666667	-0.108718872070313
1.5995	-0.105857849121094
1.60283333333334	-0.104427337646485
1.60616666666667	-0.0958442687988281
1.6095	-0.0815391540527344
1.61283333333334	-0.06866455078125
1.61616666666667	-0.0600814819335938
1.6195	-0.05340576171875
1.62283333333334	-0.0467300415039063
1.62616666666667	-0.0557899475097657
1.6295	-0.0748634338378907
1.63283333333334	-0.0972747802734375
1.63616666666667	-0.110626220703125
1.6395	-0.119686126708985
1.64283333333334	-0.127792358398438
1.64616666666667	-0.128746032714844
1.6495	-0.123977661132813
1.65283333333334	-0.117301940917969
1.65616666666667	-0.110149383544922
1.6595	-0.102519989013672
1.66283333333334	-0.091552734375
1.66616666666667	-0.0815391540527344
1.6695	-0.0782012939453125
1.67283333333334	-0.0782012939453125
1.67616666666667	-0.0844001770019531
1.6795	-0.0910758972167969
1.68283333333334	-0.0977516174316406
1.68616666666667	-0.100135803222656
1.6895	-0.0958442687988281
1.69283333333334	-0.0882148742675781
1.69616666666667	-0.0844001770019531
1.6995	-0.0886917114257813
1.70283333333334	-0.0944137573242188
1.70616666666667	-0.0944137573242188
1.7095	-0.0896453857421875
1.71283333333334	-0.0805854797363281
1.71616666666667	-0.0734329223632813
1.7195	-0.0691413879394532
1.72283333333334	-0.0739097595214844
1.72616666666667	-0.0858306884765625
1.7295	-0.10061264038086
1.73283333333334	-0.113010406494141
1.73616666666667	-0.116825103759766
1.7395	-0.112533569335938
1.74283333333334	-0.101566314697266
1.74616666666667	-0.0929832458496094
1.7495	-0.0901222229003906
1.75283333333334	-0.091552734375
1.75616666666667	-0.095367431640625
1.7595	-0.100135803222656
1.76283333333334	-0.10061264038086
1.76616666666667	-0.100135803222656
1.7695	-0.0982284545898438
1.77283333333334	-0.0958442687988281
1.77616666666667	-0.0863075256347656
1.7795	-0.0815391540527344
1.78283333333334	-0.0834465026855469
1.78616666666667	-0.0858306884765625
1.7895	-0.0867843627929688
1.79283333333334	-0.0896453857421875
1.79616666666667	-0.102043151855469
1.7995	-0.110149383544922
1.80283333333334	-0.103950500488281
1.80616666666667	-0.0934600830078125
1.8095	-0.08392333984375
1.81283333333334	-0.0791549682617188
1.81616666666667	-0.0681877136230469
1.8195	-0.0553131103515625
1.82283333333334	-0.0514984130859375
1.82616666666667	-0.0553131103515625
1.8295	-0.0662803649902344
1.83283333333334	-0.0762939453125
1.83616666666667	-0.0901222229003906
1.8395	-0.103473663330078
1.84283333333334	-0.119686126708985
1.84616666666667	-0.130653381347656
1.8495	-0.131607055664063
1.85283333333334	-0.127792358398438
1.85616666666667	-0.125885009765625
1.8595	-0.128746032714844
1.86283333333334	-0.127792358398438
1.86616666666667	-0.128269195556641
1.8695	-0.127792358398438
1.87283333333334	-0.125885009765625
1.87616666666667	-0.120162963867188
1.8795	-0.113964080810547
1.88283333333334	-0.10824203491211
1.88616666666667	-0.100135803222656
1.8895	-0.0925064086914063
1.89283333333334	-0.0910758972167969
1.89616666666667	-0.0958442687988281
1.8995	-0.0967979431152344
1.90283333333334	-0.0944137573242188
1.90616666666667	-0.0905990600585938
1.9095	-0.0901222229003906
1.91283333333334	-0.0848770141601563
1.91616666666667	-0.0729560852050782
1.9195	-0.0629425048828125
1.92283333333334	-0.0596046447753907
1.92616666666667	-0.0624656677246094
1.9295	-0.0624656677246094
1.93283333333334	-0.0634193420410157
1.93616666666667	-0.0667572021484375
1.9395	-0.0710487365722657
1.94283333333334	-0.0696182250976563
1.94616666666667	-0.0605583190917969
1.9495	-0.0567436218261719
1.95283333333334	-0.0624656677246094
1.95616666666667	-0.0729560852050782
1.9595	-0.0786781311035157
1.96283333333334	-0.0815391540527344
1.96616666666667	-0.0824928283691406
1.9695	-0.0791549682617188
1.97283333333334	-0.0681877136230469
1.97616666666667	-0.0543594360351563
1.9795	-0.0405311584472656
1.98283333333334	-0.0309944152832031
1.98616666666667	-0.0295639038085938
1.9895	-0.0333786010742188
1.99283333333334	-0.0352859497070313
1.99616666666667	-0.034332275390625
1.9995	-0.0371932983398438
2.00283333333334	-0.0371932983398438
2.00616666666667	-0.0309944152832031
2.0095	-0.0171661376953125
2.01283333333334	-0.0095367431640625
2.01616666666667	0.000476837158203125
2.0195	0.0176429748535156
2.02283333333334	0.0367164611816406
2.02616666666667	0.0510215759277344
2.0295	0.0557899475097657
2.03283333333334	0.0586509704589844
2.03616666666667	0.0491142272949219
2.0395	0.0295639038085938
2.04283333333334	0.0057220458984375
2.04616666666667	-0.0128746032714844
2.0495	-0.019073486328125
2.05283333333334	-0.0171661376953125
2.05616666666667	-0.00286102294921875
2.0595	0.0152587890625
2.06283333333334	0.0300407409667969
2.06616666666667	0.0391006469726563
2.0695	0.0438690185546875
2.07283333333334	0.0510215759277344
2.07616666666667	0.057220458984375
2.0795	0.064849853515625
2.08283333333334	0.0758171081542969
2.08616666666667	0.0848770141601563
2.0895	0.0867843627929688
2.09283333333334	0.0829696655273438
2.09616666666667	0.0767707824707032
2.0995	0.0772476196289063
2.10283333333334	0.0782012939453125
2.10616666666667	0.0834465026855469
2.1095	0.0886917114257813
2.11283333333334	0.0972747802734375
2.11616666666667	0.109195709228516
2.1195	0.120162963867188
2.12283333333334	0.128269195556641
2.12616666666667	0.132560729980469
2.1295	0.144004821777344
2.13283333333334	0.153541564941406
2.13616666666667	0.155925750732422
2.1395	0.140666961669922
2.14283333333334	0.12350082397461
2.14616666666667	0.105381011962891
2.1495	0.0872611999511719
2.15283333333334	0.0748634338378907
2.15616666666667	0.0691413879394532
2.1595	0.0762939453125
2.16283333333334	0.0882148742675781
2.16616666666667	0.102996826171875
2.1695	0.111579895019531
2.17283333333334	0.107288360595703
2.17616666666667	0.0944137573242188
2.1795	0.0815391540527344
2.18283333333334	0.0705718994140625
2.18616666666667	0.0562667846679688
2.1895	0.0457763671875
2.19283333333334	0.0391006469726563
2.19616666666667	0.0410079956054688
2.1995	0.0410079956054688
2.20283333333334	0.0410079956054688
2.20616666666667	0.0462532043457031
2.2095	0.0500679016113282
2.21283333333334	0.0562667846679688
2.21616666666667	0.0567436218261719
2.2195	0.0543594360351563
2.22283333333334	0.0462532043457031
2.22616666666667	0.0338554382324219
2.2295	0.02288818359375
2.23283333333334	0.0123977661132813
2.23616666666667	0.00619888305664063
2.2395	0.00667572021484375
2.24283333333334	0.0123977661132813
2.24616666666667	0.0166893005371094
2.2495	0.0205039978027344
2.25283333333334	0.019073486328125
2.25616666666667	0.0152587890625
2.2595	0.00667572021484375
2.26283333333334	-0.00095367431640625
2.26616666666667	-0.00429153442382813
2.2695	-0.00476837158203125
2.27283333333334	0
2.27616666666667	0.0019073486328125
2.2795	0.00238418579101563
2.28283333333334	0.00524520874023438
2.28616666666667	0.0057220458984375
2.2895	0.00286102294921875
2.29283333333334	-0.00476837158203125
2.29616666666667	-0.00667572021484375
2.2995	-0.00333786010742188
2.30283333333334	-0.00667572021484375
2.30616666666667	-0.0128746032714844
2.3095	-0.0176429748535156
2.31283333333334	-0.0162124633789063
2.31616666666667	-0.0176429748535156
2.3195	-0.0300407409667969
2.32283333333334	-0.0486373901367188
2.32616666666667	-0.0662803649902344
2.3295	-0.0829696655273438
2.33283333333334	-0.0963211059570313
2.33616666666667	-0.101089477539063
2.3395	-0.0929832458496094
2.34283333333334	-0.0791549682617188
2.34616666666667	-0.0658035278320313
2.3495	-0.0562667846679688
2.35283333333334	-0.0524520874023438
2.35616666666667	-0.06103515625
2.3595	-0.0758171081542969
2.36283333333334	-0.0848770141601563
2.36616666666667	-0.08392333984375
2.3695	-0.0834465026855469
2.37283333333334	-0.0844001770019531
2.37616666666667	-0.0858306884765625
2.3795	-0.087738037109375
2.38283333333334	-0.0929832458496094
2.38616666666667	-0.10061264038086
2.3895	-0.103473663330078
2.39283333333334	-0.103473663330078
2.39616666666667	-0.0982284545898438
2.3995	-0.0882148742675781
2.40283333333334	-0.0777244567871094
2.40616666666667	-0.0753402709960938
2.4095	-0.0805854797363281
2.41283333333334	-0.0820159912109375
2.41616666666667	-0.0829696655273438
2.4195	-0.0872611999511719
2.42283333333334	-0.0967979431152344
2.42616666666667	-0.100135803222656
2.4295	-0.0967979431152344
2.43283333333334	-0.0958442687988281
2.43616666666667	-0.0901222229003906
2.4395	-0.0867843627929688
2.44283333333334	-0.080108642578125
2.44616666666667	-0.0767707824707032
2.4495	-0.0796318054199219
2.45283333333334	-0.0853538513183594
2.45616666666667	-0.0958442687988281
2.4595	-0.0987052917480469
2.46283333333334	-0.0972747802734375
2.46616666666667	-0.0944137573242188
2.4695	-0.0867843627929688
2.47283333333334	-0.0758171081542969
2.47616666666667	-0.0638961791992188
2.4795	-0.057220458984375
2.48283333333334	-0.0548362731933594
2.48616666666667	-0.0519752502441407
2.4895	-0.0524520874023438
2.49283333333334	-0.0553131103515625
2.49616666666667	-0.06103515625
2.4995	-0.0729560852050782
2.50283333333334	-0.0872611999511719
2.50616666666667	-0.103473663330078
2.5095	-0.119209289550781
2.51283333333334	-0.132083892822266
2.51616666666667	-0.140666961669922
2.5195	-0.138282775878906
2.52283333333334	-0.12969970703125
2.52616666666667	-0.121116638183594
2.5295	-0.112056732177735
2.53283333333334	-0.105857849121094
2.53616666666667	-0.100135803222656
2.5395	-0.0977516174316406
2.54283333333334	-0.0967979431152344
2.54616666666667	-0.0944137573242188
2.5495	-0.0958442687988281
2.55283333333334	-0.09918212890625
2.55616666666667	-0.105381011962891
2.5595	-0.113964080810547
2.56283333333334	-0.120639801025391
2.56616666666667	-0.123977661132813
2.5695	-0.119209289550781
2.57283333333334	-0.112056732177735
2.57616666666667	-0.105381011962891
2.5795	-0.0977516174316406
2.58283333333334	-0.0934600830078125
2.58616666666667	-0.0886917114257813
2.5895	-0.0882148742675781
2.59283333333334	-0.0901222229003906
2.59616666666667	-0.0934600830078125
2.5995	-0.0977516174316406
2.60283333333334	-0.0982284545898438
2.60616666666667	-0.0958442687988281
2.6095	-0.0886917114257813
2.61283333333334	-0.0753402709960938
2.61616666666667	-0.0605583190917969
2.6195	-0.0438690185546875
2.62283333333334	-0.0319480895996094
2.62616666666667	-0.0271797180175781
2.6295	-0.0271797180175781
2.63283333333334	-0.0319480895996094
2.63616666666667	-0.0295639038085938
2.6395	-0.0224113464355469
2.64283333333334	-0.0119209289550781
2.64616666666667	-0.000476837158203125
2.6495	0.0109672546386719
2.65283333333334	0.0295639038085938
2.65616666666667	0.0505447387695313
2.6595	0.0739097595214844
2.66283333333334	0.103950500488281
2.66616666666667	0.147819519042969
2.6695	0.214099884033203
2.67283333333334	0.295162200927735
2.67616666666667	0.394821166992188
2.6795	0.510692596435547
2.68283333333334	0.643253326416016
2.68616666666667	0.788211822509766
2.6895	0.937461853027344
2.69283333333334	1.09148025512696
2.69616666666667	1.2502670288086
2.6995	1.41620635986328
2.70283333333334	1.5864372253418
2.70616666666667	1.75857543945313
2.7095	1.93595886230469
2.71283333333334	2.11858749389649
2.71616666666667	2.30932235717774
2.7195	2.51531600952149
2.72283333333334	2.74181365966797
2.72616666666667	2.99263000488281
2.7295	3.26824188232422
2.73283333333334	3.57341766357422
2.73616666666667	3.91197204589844
2.7395	4.27389144897461
2.74283333333334	4.65202331542969
2.74616666666667	5.0501823425293
2.7495	5.45692443847657
2.75283333333334	5.86795806884766
2.75616666666667	6.26277923583985
2.7595	6.63948059082032
2.76283333333334	6.99043273925782
2.76616666666667	7.30705261230469
2.7695	7.59267807006836
2.77283333333334	7.8420639038086
2.77616666666667	8.06188583374024
2.7795	8.24689865112305
2.78283333333334	8.40473175048828
2.78616666666667	8.54635238647461
2.7895	8.67414474487305
2.79283333333334	8.79764556884766
2.79616666666667	8.91494750976563
2.7995	9.03654098510742
2.80283333333334	9.15861129760742
2.80616666666667	9.26828384399414
2.8095	9.34505462646485
2.81283333333334	9.37128067016602
2.81616666666667	9.3379020690918
2.8195	9.22346115112305
2.82283333333334	9.01603698730469
2.82616666666667	8.6970329284668
2.8295	8.26597213745117
2.83283333333334	7.720947265625
2.83616666666667	7.07578659057617
2.8395	6.35862350463867
2.84283333333334	5.5994987487793
2.84616666666667	4.84132766723633
2.8495	4.119873046875
2.85283333333334	3.4627914428711
2.85616666666667	2.88629531860352
2.8595	2.39801406860352
2.86283333333334	2.00700759887696
2.86616666666667	1.7080307006836
2.8695	1.49393081665039
2.87283333333334	1.35469436645508
2.87616666666667	1.28221511840821
2.8795	1.26457214355469
2.88283333333334	1.28507614135742
2.88616666666667	1.33705139160156
2.8895	1.41000747680664
2.89283333333334	1.49726867675781
2.89616666666667	1.59502029418946
2.8995	1.70087814331055
2.90283333333334	1.80959701538086
2.90616666666667	1.91688537597656
2.9095	2.0284652709961
2.91283333333334	2.14147567749024
2.91616666666667	2.24685668945313
2.9195	2.33840942382813
2.92283333333334	2.42376327514649
2.92616666666667	2.50387191772461
2.9295	2.57110595703125
2.93283333333334	2.63071060180664
2.93616666666667	2.68363952636719
2.9395	2.73609161376953
2.94283333333334	2.77900695800781
2.94616666666667	2.81572341918946
2.9495	2.84624099731446
2.95283333333334	2.87151336669922
2.95616666666667	2.89344787597656
2.9595	2.90536880493164
2.96283333333334	2.90679931640625
2.96616666666667	2.8986930847168
2.9695	2.88629531860352
2.97283333333334	2.87008285522461
2.97616666666667	2.84957885742188
2.9795	2.83002853393555
2.98283333333334	2.81572341918946
2.98616666666667	2.79760360717774
2.9895	2.76947021484375
2.99283333333334	2.72989273071289
2.99616666666667	2.68936157226563
2.9995	2.64883041381836
3.00283333333334	2.60305404663086
3.00616666666667	2.55346298217774
3.0095	2.50530242919922
3.01283333333334	2.46477127075196
3.01616666666667	2.4251937866211
3.0195	2.38037109375
3.02283333333334	2.32553482055664
3.02616666666667	2.26211547851563
3.0295	2.18820571899414
3.03283333333334	2.11048126220703
3.03616666666667	2.0294189453125
3.0395	1.95169448852539
3.04283333333334	1.8768310546875
3.04616666666667	1.80578231811524
3.0495	1.7390251159668
3.05283333333334	1.67608261108399
3.05616666666667	1.61838531494141
3.0595	1.56164169311524
3.06283333333334	1.50680541992188
3.06616666666667	1.45769119262696
3.0695	1.41048431396485
3.07283333333334	1.36184692382813
3.07616666666667	1.31082534790039
3.0795	1.26504898071289
3.08283333333334	1.23119354248047
3.08616666666667	1.20782852172852
3.0895	1.1892318725586
3.09283333333334	1.17254257202149
3.09616666666667	1.15633010864258
3.0995	1.13821029663086
3.10283333333334	1.11865997314453
3.10616666666667	1.09577178955078
3.1095	1.07002258300781
3.11283333333334	1.03473663330078
3.11616666666667	0.988006591796875
3.1195	0.934123992919922
3.12283333333334	0.870227813720703
3.12616666666667	0.797271728515625
3.1295	0.717639923095703
3.13283333333334	0.634193420410157
3.13616666666667	0.54931640625
3.1395	0.456333160400391
3.14283333333334	0.360488891601563
3.14616666666667	0.267982482910156
3.1495	0.17690658569336
3.15283333333334	0.0896453857421875
3.15616666666667	0.00143051147460938
3.1595	-0.0834465026855469
3.16283333333334	-0.165939331054688
3.16616666666667	-0.246524810791016
3.1695	-0.319480895996094
3.17283333333334	-0.393867492675781
3.17616666666667	-0.463962554931641
3.1795	-0.532150268554688
3.18283333333334	-0.599861145019532
3.18616666666667	-0.671863555908203
3.1895	-0.745773315429688
3.19283333333334	-0.8087158203125
3.19616666666667	-0.861644744873047
3.1995	-0.905990600585938
3.20283333333334	-0.941753387451172
3.20616666666667	-0.963687896728516
3.2095	-0.977516174316406
3.21283333333334	-0.99325180053711
3.21616666666667	-1.01423263549805
3.2195	-1.04236602783203
3.22283333333334	-1.07336044311524
3.22616666666667	-1.11007690429688
3.2295	-1.1439323425293
3.23283333333334	-1.16872787475586
3.23616666666667	-1.18637084960938
3.2395	-1.19543075561524
3.24283333333334	-1.19924545288086
3.24616666666667	-1.19876861572266
3.2495	-1.19972229003906
3.25283333333334	-1.20639801025391
3.25616666666667	-1.21021270751953
3.2595	-1.21068954467774
3.26283333333334	-1.21402740478516
3.26616666666667	-1.21879577636719
3.2695	-1.22165679931641
3.27283333333334	-1.21450424194336
3.27616666666667	-1.21212005615235
3.2795	-1.21450424194336
3.28283333333334	-1.21068954467774
3.28616666666667	-1.19686126708985
3.2895	-1.18350982666016
3.29283333333334	-1.17540359497071
3.29616666666667	-1.16157531738281
3.2995	-1.14107131958008
3.30283333333334	-1.12199783325196
3.30616666666667	-1.10721588134766
3.3095	-1.08766555786133
3.31283333333334	-1.06239318847656
3.31616666666667	-1.03807449340821
3.3195	-1.01423263549805
3.32283333333334	-0.988483428955078
3.32616666666667	-0.960826873779297
3.3295	-0.937938690185547
3.33283333333334	-0.914573669433594
3.33616666666667	-0.881671905517578
3.3395	-0.844478607177735
3.34283333333334	-0.810623168945313
3.34616666666667	-0.780105590820313
3.3495	-0.74911117553711
3.35283333333334	-0.720500946044922
3.35616666666667	-0.696659088134766
3.3595	-0.669002532958985
3.36283333333334	-0.631809234619141
3.36616666666667	-0.585556030273438
3.3695	-0.526905059814453
3.37283333333334	-0.463962554931641
3.37616666666667	-0.402450561523438
3.3795	-0.345230102539063
3.38283333333334	-0.289440155029297
3.38616666666667	-0.233650207519531
3.3895	-0.188350677490235
3.39283333333334	-0.149726867675781
3.39616666666667	-0.115394592285156
3.3995	-0.0820159912109375
3.40283333333334	-0.0514984130859375
3.40616666666667	-0.0185966491699219
3.4095	0.0152587890625
3.41283333333334	0.049591064453125
3.41616666666667	0.080108642578125
3.4195	0.105857849121094
3.42283333333334	0.123023986816406
3.42616666666667	0.124454498291016
3.4295	0.115394592285156
3.43283333333334	0.0982284545898438
3.43616666666667	0.080108642578125
3.4395	0.0581741333007813
3.44283333333334	0.0362396240234375
3.44616666666667	0.0185966491699219
3.4495	0.00238418579101563
3.45283333333334	-0.0143051147460938
3.45616666666667	-0.0338554382324219
3.4595	-0.0529289245605469
3.46283333333334	-0.0753402709960938
3.46616666666667	-0.09918212890625
3.4695	-0.120639801025391
3.47283333333334	-0.137805938720703
3.47616666666667	-0.152111053466797
3.4795	-0.168800354003906
3.48283333333334	-0.185012817382813
3.48616666666667	-0.202178955078125
3.4895	-0.216484069824219
3.49283333333334	-0.223636627197266
3.49616666666667	-0.226497650146485
3.4995	-0.227928161621094
3.50283333333334	-0.231266021728516
3.50616666666667	-0.230789184570313
3.5095	-0.23031234741211
3.51283333333334	-0.232219696044922
3.51616666666667	-0.23794174194336
3.5195	-0.239372253417969
3.52283333333334	-0.232696533203125
3.52616666666667	-0.224113464355469
3.5295	-0.210762023925781
3.53283333333334	-0.193595886230469
3.53616666666667	-0.172138214111328
3.5395	-0.151157379150391
3.54283333333334	-0.130653381347656
3.54616666666667	-0.109195709228516
3.5495	-0.0905990600585938
3.55283333333334	-0.0772476196289063
3.55616666666667	-0.0662803649902344
3.5595	-0.0524520874023438
3.56283333333334	-0.0367164611816406
3.56616666666667	-0.0205039978027344
3.5695	-0.00810623168945313
3.57283333333334	0.0057220458984375
3.57616666666667	0.0214576721191406
3.5795	0.0414848327636719
3.58283333333334	0.0600814819335938
3.58616666666667	0.0767707824707032
3.5895	0.0934600830078125
3.59283333333334	0.112533569335938
3.59616666666667	0.134468078613281
3.5995	0.148773193359375
3.60283333333334	0.156879425048828
3.60616666666667	0.162124633789063
3.6095	0.173091888427735
3.61283333333334	0.187397003173828
3.61616666666667	0.203609466552735
3.6195	0.224113464355469
3.62283333333334	0.249385833740235
3.62616666666667	0.275611877441406
3.6295	0.29897689819336
3.63283333333334	0.319004058837891
3.63616666666667	0.33712387084961
3.6395	0.354290008544922
3.64283333333334	0.37527084350586
3.64616666666667	0.39815902709961
3.6495	0.418186187744141
3.65283333333334	0.429630279541016
3.65616666666667	0.437736511230469
3.6595	0.44393539428711
3.66283333333334	0.444889068603516
3.66616666666667	0.444889068603516
3.6695	0.445842742919922
3.67283333333334	0.454425811767578
3.67616666666667	0.469207763671875
3.6795	0.487327575683594
3.68283333333334	0.507354736328125
3.68616666666667	0.521183013916016
3.6895	0.531196594238282
3.69283333333334	0.542163848876953
3.69616666666667	0.553131103515625
3.6995	0.566482543945313
3.70283333333334	0.582218170166016
3.70616666666667	0.607490539550782
3.7095	0.630855560302735
3.71283333333334	0.64992904663086
3.71616666666667	0.663280487060547
3.7195	0.676631927490235
3.72283333333334	0.683784484863282
3.72616666666667	0.683307647705078
3.7295	0.6866455078125
3.73283333333334	0.693798065185547
3.73616666666667	0.704288482666016
3.7395	0.709056854248047
3.74283333333334	0.71096420288086
3.74616666666667	0.713825225830078
3.7495	0.715732574462891
3.75283333333334	0.714302062988282
3.75616666666667	0.712394714355469
3.7595	0.712394714355469
3.76283333333334	0.714302062988282
3.76616666666667	0.714302062988282
3.7695	0.711441040039063
3.77283333333334	0.704288482666016
3.77616666666667	0.692844390869141
3.7795	0.677585601806641
3.78283333333334	0.665664672851563
3.78616666666667	0.659942626953125
3.7895	0.660896301269532
3.79283333333334	0.661849975585938
3.79616666666667	0.656604766845703
3.7995	0.642776489257813
3.80283333333334	0.620365142822266
3.80616666666667	0.591278076171875
3.8095	0.562191009521485
3.81283333333334	0.533580780029297
3.81616666666667	0.505924224853516
3.8195	0.479698181152344
3.82283333333334	0.457763671875
3.82616666666667	0.433444976806641
3.8295	0.402927398681641
3.83283333333334	0.366687774658203
3.83616666666667	0.33712387084961
3.8395	0.311851501464844
3.84283333333334	0.283241271972656
3.84616666666667	0.250339508056641
3.8495	0.215530395507813
3.85283333333334	0.185966491699219
3.85616666666667	0.149726867675781
3.8595	0.107765197753906
3.86283333333334	0.0567436218261719
3.86616666666667	0.00524520874023438
3.8695	-0.0481605529785156
3.87283333333334	-0.105381011962891
3.87616666666667	-0.1678466796875
3.8795	-0.23031234741211
3.88283333333334	-0.284194946289063
3.88616666666667	-0.340461730957031
3.8895	-0.402927398681641
3.89283333333334	-0.473499298095703
3.89616666666667	-0.544548034667969
3.8995	-0.61798095703125
3.90283333333334	-0.697135925292969
3.90616666666667	-0.776290893554688
3.9095	-0.860691070556641
3.91283333333334	-0.952720642089844
3.91616666666667	-1.05905532836914
3.9195	-1.17635726928711
3.92283333333334	-1.30367279052735
3.92616666666667	-1.4338493347168
3.9295	-1.56641006469727
3.93283333333334	-1.70516967773438
3.93616666666667	-1.85012817382813
3.9395	-2.00366973876953
3.94283333333334	-2.1657943725586
3.94616666666667	-2.34317779541016
3.9495	-2.52389907836914
3.95283333333334	-2.70223617553711
3.95616666666667	-2.87389755249024
3.9595	-3.04841995239258
3.96283333333334	-3.23200225830078
3.96616666666667	-3.42130661010742
3.9695	-3.61680984497071
3.97283333333334	-3.81660461425781
3.97616666666667	-4.0278434753418
3.9795	-4.23812866210938
3.98283333333334	-4.44078445434571
3.98616666666667	-4.63294982910156
3.9895	-4.82702255249024
3.99283333333334	-5.02443313598633
3.99616666666667	-5.218505859375
3.9995	-5.40590286254883
4.00283333333334	-5.5842399597168
4.00616666666667	-5.75637817382813
4.0095	-5.90658187866211
4.01283333333334	-6.03246688842774
4.01616666666667	-6.13498687744141
4.0195	-6.21509552001953
4.02283333333334	-6.27326965332032
4.02616666666667	-6.30378723144532
4.0295	-6.31284713745117
4.03283333333334	-6.3018798828125
4.03616666666667	-6.26230239868164
4.0395	-6.195068359375
4.04283333333334	-6.09827041625977
4.04616666666667	-5.97953796386719
4.0495	-5.84125518798828
4.05283333333334	-5.67960739135742
4.05616666666667	-5.50365447998047
4.0595	-5.31053543090821
4.06283333333334	-5.10406494140625
4.06616666666667	-4.87756729125977
4.0695	-4.63390350341797
4.07283333333334	-4.38404083251953
4.07616666666667	-4.13274765014649
4.0795	-3.88622283935547
4.08283333333334	-3.64255905151367
4.08616666666667	-3.40938568115235
4.0895	-3.1881332397461
4.09283333333334	-2.97689437866211
4.09616666666667	-2.77376174926758
4.0995	-2.57682800292969
4.10283333333334	-2.3946762084961
4.10616666666667	-2.2268295288086
4.1095	-2.07233428955078
4.11283333333334	-1.92975997924805
4.11616666666667	-1.79910659790039
4.1195	-1.68704986572266
4.12283333333334	-1.59168243408203
4.12616666666667	-1.51348114013672
4.1295	-1.44767761230469
4.13283333333334	-1.38664245605469
4.13616666666667	-1.33132934570313
4.1395	-1.27792358398438
4.14283333333334	-1.23119354248047
4.14616666666667	-1.1897087097168
4.1495	-1.15442276000977
4.15283333333334	-1.1281967163086
4.15616666666667	-1.10530853271485
4.1595	-1.0824203491211
4.16283333333334	-1.05810165405274
4.16616666666667	-1.03473663330078
4.1695	-1.01280212402344
4.17283333333334	-0.996589660644531
4.17616666666667	-0.988006591796875
4.1795	-0.989913940429688
4.18283333333334	-0.990867614746094
4.18616666666667	-0.9918212890625
4.1895	-0.989437103271485
4.19283333333334	-0.98562240600586
4.19616666666667	-0.980854034423828
4.1995	-0.975608825683594
4.20283333333334	-0.96893310546875
4.20616666666667	-0.958919525146485
4.2095	-0.951766967773438
4.21283333333334	-0.94747543334961
4.21616666666667	-0.946521759033203
4.2195	-0.944614410400391
4.22283333333334	-0.945568084716797
4.22616666666667	-0.954151153564453
4.2295	-0.967502593994141
4.23283333333334	-0.977516174316406
4.23616666666667	-0.980854034423828
4.2395	-0.979900360107422
4.24283333333334	-0.981330871582031
4.24616666666667	-0.983238220214844
4.2495	-0.981807708740235
4.25283333333334	-0.983715057373047
4.25616666666667	-0.988960266113281
4.2595	-0.994682312011719
4.26283333333334	-0.994682312011719
4.26616666666667	-0.993728637695313
4.2695	-0.998020172119141
4.27283333333334	-1.00088119506836
4.27616666666667	-1.00421905517578
4.2795	-1.00755691528321
4.28283333333334	-1.01280212402344
4.28616666666667	-1.01566314697266
4.2895	-1.01518630981446
4.29283333333334	-1.01566314697266
4.29616666666667	-1.01041793823242
4.2995	-1.00564956665039
4.30283333333334	-1.00040435791016
4.30616666666667	-0.994205474853516
4.3095	-0.983715057373047
4.31283333333334	-0.973224639892578
4.31616666666667	-0.971794128417969
4.3195	-0.973224639892578
4.32283333333334	-0.974655151367188
4.32616666666667	-0.97799301147461
4.3295	-0.97799301147461
4.33283333333334	-0.973224639892578
4.33616666666667	-0.960350036621094
4.3395	-0.950336456298828
4.34283333333334	-0.948905944824219
4.34616666666667	-0.949382781982422
4.3495	-0.957012176513672
4.35283333333334	-0.961780548095703
4.35616666666667	-0.972270965576172
4.3595	-0.980854034423828
4.36283333333334	-0.981807708740235
4.36616666666667	-0.980854034423828
4.3695	-0.979423522949219
4.37283333333334	-0.986576080322266
4.37616666666667	-0.996589660644531
4.3795	-1.00564956665039
4.38283333333334	-1.01232528686524
4.38616666666667	-1.01375579833985
4.3895	-1.00994110107422
4.39283333333334	-1.00183486938477
4.39616666666667	-0.993728637695313
4.3995	-0.987529754638672
4.40283333333334	-0.987052917480469
4.40616666666667	-0.990867614746094
4.4095	-0.997543334960938
4.41283333333334	-0.99945068359375
4.41616666666667	-0.993728637695313
4.4195	-0.990390777587891
4.42283333333334	-0.993728637695313
4.42616666666667	-1.00088119506836
4.4295	-1.00469589233399
4.43283333333334	-1.01280212402344
4.43616666666667	-1.02519989013672
4.4395	-1.03235244750977
4.44283333333334	-1.02758407592774
4.44616666666667	-1.01804733276367
4.4495	-1.01423263549805
4.45283333333334	-1.01327896118164
4.45616666666667	-1.01470947265625
4.4595	-1.01566314697266
4.46283333333334	-1.01661682128906
4.46616666666667	-1.01518630981446
4.4695	-1.01470947265625
4.47283333333334	-1.01375579833985
4.47616666666667	-1.01089477539063
4.4795	-1.007080078125
4.48283333333334	-1.00564956665039
4.48616666666667	-1.00946426391602
4.4895	-1.01280212402344
4.49283333333334	-1.01470947265625
4.49616666666667	-1.01661682128906
4.4995	-1.02663040161133
4.50283333333334	-1.03855133056641
4.50616666666667	-1.04331970214844
4.5095	-1.04284286499024
4.51283333333334	-1.03855133056641
4.51616666666667	-1.03473663330078
4.5195	-1.02615356445313
4.52283333333334	-1.0223388671875
4.52616666666667	-1.03092193603516
4.5295	-1.04331970214844
4.53283333333334	-1.05762481689453
4.53616666666667	-1.06620788574219
4.5395	-1.07431411743164
4.54283333333334	-1.07812881469727
4.54616666666667	-1.07431411743164
4.5495	-1.06859207153321
4.55283333333334	-1.05571746826172
4.55616666666667	-1.04331970214844
4.5595	-1.03187561035156
4.56283333333334	-1.02663040161133
4.56616666666667	-1.02710723876953
4.5695	-1.03187561035156
4.57283333333334	-1.04427337646485
4.57616666666667	-1.06239318847656
4.5795	-1.08098983764649
4.58283333333334	-1.08957290649414
4.58616666666667	-1.08623504638672
4.5895	-1.07955932617188
4.59283333333334	-1.07288360595703
4.59616666666667	-1.06477737426758
4.5995	-1.05571746826172
4.60283333333334	-1.04904174804688
4.60616666666667	-1.05381011962891
4.6095	-1.06191635131836
4.61283333333334	-1.06906890869141
4.61616666666667	-1.07192993164063
4.6195	-1.07479095458985
4.62283333333334	-1.0828971862793
4.62616666666667	-1.08957290649414
4.6295	-1.09386444091797
4.63283333333334	-1.08861923217774
4.63616666666667	-1.08194351196289
4.6395	-1.07669830322266
4.64283333333334	-1.0671615600586
4.64616666666667	-1.0519027709961
4.6495	-1.03759765625
4.65283333333334	-1.0366439819336
4.65616666666667	-1.04665756225586
4.6595	-1.05857849121094
4.66283333333334	-1.06668472290039
4.66616666666667	-1.07288360595703
4.6695	-1.07479095458985
4.67283333333334	-1.07574462890625
4.67616666666667	-1.06859207153321
4.6795	-1.05953216552735
4.68283333333334	-1.05142593383789
4.68616666666667	-1.04951858520508
4.6895	-1.0528564453125
4.69283333333334	-1.05524063110352
4.69616666666667	-1.06477737426758
4.6995	-1.07288360595703
4.70283333333334	-1.08051300048828
4.70616666666667	-1.08098983764649
4.7095	-1.08003616333008
4.71283333333334	-1.07765197753906
4.71616666666667	-1.07240676879883
4.7195	-1.06382369995117
4.72283333333334	-1.06000900268555
4.72616666666667	-1.06334686279297
4.7295	-1.07288360595703
4.73283333333334	-1.0824203491211
4.73616666666667	-1.09195709228516
4.7395	-1.10340118408203
4.74283333333334	-1.10912322998047
4.74616666666667	-1.11007690429688
4.7495	-1.10769271850586
4.75283333333334	-1.10244750976563
4.75616666666667	-1.09052658081055
4.7595	-1.07717514038086
4.76283333333334	-1.07002258300781
4.76616666666667	-1.068115234375
4.7695	-1.06382369995117
4.77283333333334	-1.05810165405274
4.77616666666667	-1.05667114257813
4.7795	-1.06096267700196
4.78283333333334	-1.06525421142578
4.78616666666667	-1.0671615600586
4.7895	-1.07383728027344
4.79283333333334	-1.08766555786133
4.79616666666667	-1.10244750976563
4.7995	-1.10960006713867
4.80283333333334	-1.11055374145508
4.80616666666667	-1.10816955566406
4.8095	-1.10435485839844
4.81283333333334	-1.09481811523438
4.81616666666667	-1.0833740234375
4.8195	-1.07622146606446
4.82283333333334	-1.07717514038086
4.82616666666667	-1.08671188354492
4.8295	-1.0981559753418
4.83283333333334	-1.11103057861328
4.83616666666667	-1.11722946166992
4.8395	-1.11818313598633
4.84283333333334	-1.11579895019531
4.84616666666667	-1.11436843872071
4.8495	-1.10960006713867
4.85283333333334	-1.10197067260742
4.85616666666667	-1.0976791381836
4.8595	-1.09958648681641
4.86283333333334	-1.10530853271485
4.86616666666667	-1.10721588134766
4.8695	-1.10816955566406
4.87283333333334	-1.10769271850586
4.87616666666667	-1.11055374145508
4.8795	-1.11865997314453
4.88283333333334	-1.12247467041016
4.88616666666667	-1.12152099609375
4.8895	-1.11865997314453
4.89283333333334	-1.12438201904297
4.89616666666667	-1.13248825073242
4.8995	-1.13582611083985
4.90283333333334	-1.13439559936524
4.90616666666667	-1.1281967163086
4.9095	-1.12152099609375
4.91283333333334	-1.10912322998047
4.91616666666667	-1.09672546386719
4.9195	-1.08623504638672
4.92283333333334	-1.0828971862793
4.92616666666667	-1.08861923217774
4.9295	-1.0986328125
4.93283333333334	-1.11055374145508
4.93616666666667	-1.11675262451172
4.9395	-1.11579895019531
4.94283333333334	-1.10912322998047
4.94616666666667	-1.09910964965821
4.9495	-1.09291076660156
4.95283333333334	-1.09148025512696
4.95616666666667	-1.09529495239258
4.9595	-1.10197067260742
4.96283333333334	-1.11055374145508
4.96616666666667	-1.11722946166992
4.9695	-1.12056732177735
4.97283333333334	-1.12295150756836
4.97616666666667	-1.12724304199219
4.9795	-1.13058090209961
4.98283333333334	-1.13153457641602
4.98616666666667	-1.13058090209961
4.9895	-1.12962722778321
4.99283333333334	-1.1281967163086
4.99616666666667	-1.12581253051758
4.9995	-1.12771987915039
5.00283333333334	-1.13344192504883
5.00616666666667	-1.13868713378906
5.0095	-1.13821029663086
5.01283333333334	-1.13964080810547
5.01616666666667	-1.14059448242188
5.0195	-1.13964080810547
5.02283333333334	-1.13630294799805
5.02616666666667	-1.13725662231446
5.0295	-1.14488601684571
5.03283333333334	-1.14822387695313
5.03616666666667	-1.14536285400391
5.0395	-1.13821029663086
5.04283333333334	-1.129150390625
5.04616666666667	-1.12438201904297
5.0495	-1.12342834472656
5.05283333333334	-1.129150390625
5.05616666666667	-1.13916397094727
5.0595	-1.14774703979492
5.06283333333334	-1.15728378295899
5.06616666666667	-1.17063522338867
5.0695	-1.18017196655274
5.07283333333334	-1.17778778076172
5.07616666666667	-1.16777420043946
5.0795	-1.16252899169922
5.08283333333334	-1.16300582885742
5.08616666666667	-1.16443634033203
5.0895	-1.16491317749024
5.09283333333334	-1.16634368896485
5.09616666666667	-1.16777420043946
5.0995	-1.16634368896485
5.10283333333334	-1.16491317749024
5.10616666666667	-1.15823745727539
5.1095	-1.15156173706055
5.11283333333334	-1.1444091796875
5.11616666666667	-1.14059448242188
5.1195	-1.13821029663086
5.12283333333334	-1.13439559936524
5.12616666666667	-1.12438201904297
5.1295	-1.1134147644043
5.13283333333334	-1.10673904418946
5.13616666666667	-1.10721588134766
5.1395	-1.11055374145508
5.14283333333334	-1.11675262451172
5.14616666666667	-1.13201141357422
5.1495	-1.14583969116211
5.15283333333334	-1.15585327148438
5.15616666666667	-1.16205215454102
5.1595	-1.16634368896485
5.16283333333334	-1.16872787475586
5.16616666666667	-1.16395950317383
5.1695	-1.16491317749024
5.17283333333334	-1.16777420043946
5.17616666666667	-1.1739730834961
5.1795	-1.17874145507813
5.18283333333334	-1.18112564086914
5.18616666666667	-1.18637084960938
5.1895	-1.18446350097656
5.19283333333334	-1.18446350097656
5.19616666666667	-1.18112564086914
5.1995	-1.18303298950196
5.20283333333334	-1.18780136108399
5.20616666666667	-1.19209289550781
5.2095	-1.19495391845703
5.21283333333334	-1.1897087097168
5.21616666666667	-1.18398666381836
5.2195	-1.17683410644531
5.22283333333334	-1.16634368896485
5.22616666666667	-1.15394592285156
5.2295	-1.14536285400391
5.23283333333334	-1.15013122558594
5.23616666666667	-1.15680694580078
5.2395	-1.16205215454102
5.24283333333334	-1.16729736328125
5.24616666666667	-1.17683410644531
5.2495	-1.1892318725586
5.25283333333334	-1.19590759277344
5.25616666666667	-1.19972229003906
5.2595	-1.20019912719727
5.26283333333334	-1.20258331298828
5.26616666666667	-1.2044906616211
5.2695	-1.20735168457031
5.27283333333334	-1.20973587036133
5.27616666666667	-1.21116638183594
5.2795	-1.21688842773438
5.28283333333334	-1.22499465942383
5.28616666666667	-1.23405456542969
5.2895	-1.24216079711914
5.29283333333334	-1.25265121459961
5.29616666666667	-1.26743316650391
5.2995	-1.27840042114258
5.30283333333334	-1.28412246704102
5.30616666666667	-1.28316879272461
5.3095	-1.27649307250977
5.31283333333334	-1.2660026550293
5.31616666666667	-1.25265121459961
5.3195	-1.24311447143555
5.32283333333334	-1.23882293701172
5.32616666666667	-1.23882293701172
5.3295	-1.24311447143555
5.33283333333334	-1.24835968017578
5.33616666666667	-1.25694274902344
5.3395	-1.26409530639649
5.34283333333334	-1.26934051513672
5.34616666666667	-1.27172470092774
5.3495	-1.27696990966797
5.35283333333334	-1.28698348999024
5.35616666666667	-1.29938125610352
5.3595	-1.30748748779297
5.36283333333334	-1.31082534790039
5.36616666666667	-1.31559371948242
5.3695	-1.31702423095703
5.37283333333334	-1.31511688232422
5.37616666666667	-1.30939483642578
5.3795	-1.30605697631836
5.38283333333334	-1.30605697631836
5.38616666666667	-1.30653381347656
5.3895	-1.30796432495117
5.39283333333334	-1.31368637084961
5.39616666666667	-1.31988525390625
5.3995	-1.32989883422852
5.40283333333334	-1.33991241455078
5.40616666666667	-1.35183334350586
5.4095	-1.3580322265625
5.41283333333334	-1.35850906372071
5.41616666666667	-1.35993957519531
5.4195	-1.36518478393555
5.42283333333334	-1.3728141784668
5.42616666666667	-1.37186050415039
5.4295	-1.36661529541016
5.43283333333334	-1.35946273803711
5.43616666666667	-1.35421752929688
5.4395	-1.34611129760742
5.44283333333334	-1.33848190307617
5.44616666666667	-1.33514404296875
5.4495	-1.33705139160156
5.45283333333334	-1.33943557739258
5.45616666666667	-1.33991241455078
5.4595	-1.34325027465821
5.46283333333334	-1.34992599487305
5.46616666666667	-1.36232376098633
5.4695	-1.37472152709961
5.47283333333334	-1.38616561889649
5.47616666666667	-1.39045715332031
5.4795	-1.3880729675293
5.48283333333334	-1.38282775878906
5.48616666666667	-1.37901306152344
5.4895	-1.37615203857422
5.49283333333334	-1.37805938720703
5.49616666666667	-1.38425827026367
5.4995	-1.39856338500977
5.50283333333334	-1.41191482543946
5.50616666666667	-1.42765045166016
5.5095	-1.44290924072266
5.51283333333334	-1.45101547241211
5.51616666666667	-1.45769119262696
5.5195	-1.46055221557617
5.52283333333334	-1.4643669128418
5.52616666666667	-1.46245956420899
5.5295	-1.45769119262696
5.53283333333334	-1.45864486694336
5.53616666666667	-1.45816802978516
5.5395	-1.45626068115235
5.54283333333334	-1.45769119262696
5.54616666666667	-1.46007537841797
5.5495	-1.46627426147461
5.55283333333334	-1.47056579589844
5.55616666666667	-1.48105621337891
5.5595	-1.49297714233399
5.56283333333334	-1.49822235107422
5.56616666666667	-1.50060653686524
5.5695	-1.49869918823242
5.57283333333334	-1.4944076538086
5.57616666666667	-1.48439407348633
5.5795	-1.47581100463867
5.58283333333334	-1.47390365600586
5.58616666666667	-1.48105621337891
5.5895	-1.49583816528321
5.59283333333334	-1.51824951171875
5.59616666666667	-1.54209136962891
5.5995	-1.55830383300781
5.60283333333334	-1.56450271606446
5.60616666666667	-1.55878067016602
5.6095	-1.54972076416016
5.61283333333334	-1.53827667236328
5.61616666666667	-1.53112411499024
5.6195	-1.52969360351563
5.62283333333334	-1.53017044067383
5.62616666666667	-1.53398513793946
5.6295	-1.53684616088867
5.63283333333334	-1.53923034667969
5.63616666666667	-1.5411376953125
5.6395	-1.53970718383789
5.64283333333334	-1.53875350952149
5.64616666666667	-1.53923034667969
5.6495	-1.54161453247071
5.65283333333334	-1.54685974121094
5.65616666666667	-1.55496597290039
5.6595	-1.5711784362793
5.66283333333334	-1.58834457397461
5.66616666666667	-1.60741806030274
5.6695	-1.61981582641602
5.67283333333334	-1.62887573242188
5.67616666666667	-1.6326904296875
5.6795	-1.62601470947266
5.68283333333334	-1.62124633789063
5.68616666666667	-1.6164779663086
5.6895	-1.6164779663086
5.69283333333334	-1.60741806030274
5.69616666666667	-1.59454345703125
5.6995	-1.58548355102539
5.70283333333334	-1.57833099365235
5.70616666666667	-1.57260894775391
5.7095	-1.56974792480469
5.71283333333334	-1.57594680786133
5.71616666666667	-1.58977508544922
5.7195	-1.6021728515625
5.72283333333334	-1.60741806030274
5.72616666666667	-1.61266326904297
5.7295	-1.61504745483399
5.73283333333334	-1.61314010620117
5.73616666666667	-1.6016960144043
5.7395	-1.59072875976563
5.74283333333334	-1.58357620239258
5.74616666666667	-1.58309936523438
5.7495	-1.58548355102539
5.75283333333334	-1.59311294555664
5.75616666666667	-1.60408020019531
5.7595	-1.61457061767578
5.76283333333334	-1.61790847778321
5.76616666666667	-1.60789489746094
5.7695	-1.59835815429688
5.77283333333334	-1.59025192260742
5.77616666666667	-1.59025192260742
5.7795	-1.58882141113281
5.78283333333334	-1.59263610839844
5.78616666666667	-1.59454345703125
5.7895	-1.59025192260742
5.79283333333334	-1.58071517944336
5.79616666666667	-1.56927108764649
5.7995	-1.55973434448242
5.80283333333334	-1.55067443847656
5.80616666666667	-1.55067443847656
5.8095	-1.55925750732422
5.81283333333334	-1.5711784362793
5.81616666666667	-1.58023834228516
5.8195	-1.58405303955078
5.82283333333334	-1.58786773681641
5.82616666666667	-1.58786773681641
5.8295	-1.58262252807617
5.83283333333334	-1.57737731933594
5.83616666666667	-1.56927108764649
5.8395	-1.56164169311524
5.84283333333334	-1.55067443847656
5.84616666666667	-1.5411376953125
5.8495	-1.53493881225586
5.85283333333334	-1.52921676635742
5.85616666666667	-1.53160095214844
5.8595	-1.53875350952149
5.86283333333334	-1.54495239257813
5.86616666666667	-1.54781341552735
5.8695	-1.54399871826172
5.87283333333334	-1.53923034667969
5.87616666666667	-1.53398513793946
5.8795	-1.53350830078125
5.88283333333334	-1.53923034667969
5.88616666666667	-1.54256820678711
5.8895	-1.5411376953125
5.89283333333334	-1.53541564941406
5.89616666666667	-1.52826309204102
5.8995	-1.51634216308594
5.90283333333334	-1.50442123413086
5.90616666666667	-1.49393081665039
5.9095	-1.48820877075196
5.91283333333334	-1.48200988769531
5.91616666666667	-1.47581100463867
5.9195	-1.47008895874024
5.92283333333334	-1.45864486694336
5.92616666666667	-1.44672393798828
5.9295	-1.43527984619141
5.93283333333334	-1.42860412597656
5.93616666666667	-1.42097473144531
5.9395	-1.41716003417969
5.94283333333334	-1.42192840576172
5.94616666666667	-1.43194198608399
5.9495	-1.44767761230469
5.95283333333334	-1.46198272705078
5.95616666666667	-1.48105621337891
5.9595	-1.4944076538086
5.96283333333334	-1.50108337402344
5.96616666666667	-1.50442123413086
5.9695	-1.50489807128906
5.97283333333334	-1.50299072265625
5.97616666666667	-1.49011611938477
5.9795	-1.47199630737305
5.98283333333334	-1.45339965820313
5.98616666666667	-1.434326171875
5.9895	-1.41477584838867
5.99283333333334	-1.39904022216797
5.99616666666667	-1.39236450195313
5.9995	-1.40047073364258
6.00283333333334	-1.41382217407227
6.00616666666667	-1.43051147460938
6.0095	-1.43957138061524
6.01283333333334	-1.44195556640625
6.01616666666667	-1.43671035766602
6.0195	-1.42240524291992
6.02283333333334	-1.40237808227539
6.02616666666667	-1.38282775878906
6.0295	-1.37472152709961
6.03283333333334	-1.37042999267578
6.03616666666667	-1.37042999267578
6.0395	-1.36899948120117
6.04283333333334	-1.37138366699219
6.04616666666667	-1.37138366699219
6.0495	-1.36995315551758
6.05283333333334	-1.36661529541016
6.05616666666667	-1.36137008666992
6.0595	-1.35421752929688
6.06283333333334	-1.3427734375
6.06616666666667	-1.33037567138672
6.0695	-1.31464004516602
6.07283333333334	-1.30176544189453
6.07616666666667	-1.29556655883789
6.0795	-1.29985809326172
6.08283333333334	-1.30939483642578
6.08616666666667	-1.32274627685547
6.0895	-1.33991241455078
6.09283333333334	-1.35564804077149
6.09616666666667	-1.36518478393555
6.0995	-1.36709213256836
6.10283333333334	-1.36375427246094
6.10616666666667	-1.35612487792969
6.1095	-1.34515762329102
6.11283333333334	-1.33132934570313
6.11616666666667	-1.31702423095703
6.1195	-1.30367279052735
6.12283333333334	-1.29365921020508
6.12616666666667	-1.28602981567383
6.1295	-1.28269195556641
6.13283333333334	-1.2807846069336
6.13616666666667	-1.27983093261719
6.1395	-1.27553939819336
6.14283333333334	-1.26791000366211
6.14616666666667	-1.26075744628906
6.1495	-1.24979019165039
6.15283333333334	-1.24359130859375
6.15616666666667	-1.24216079711914
6.1595	-1.24406814575196
6.16283333333334	-1.24406814575196
6.16616666666667	-1.23929977416992
6.1695	-1.23453140258789
6.17283333333334	-1.22451782226563
6.17616666666667	-1.20687484741211
6.1795	-1.19066238403321
6.18283333333334	-1.17874145507813
6.18616666666667	-1.17731094360352
6.1895	-1.17874145507813
6.19283333333334	-1.17683410644531
6.19616666666667	-1.17254257202149
6.1995	-1.16777420043946
6.20283333333334	-1.17111206054688
6.20616666666667	-1.17111206054688
6.2095	-1.16634368896485
6.21283333333334	-1.16205215454102
6.21616666666667	-1.16634368896485
6.2195	-1.17111206054688
6.22283333333334	-1.16348266601563
6.22616666666667	-1.15013122558594
6.2295	-1.13677978515625
6.23283333333334	-1.12628936767578
6.23616666666667	-1.11627578735352
6.2395	-1.10864639282227
6.24283333333334	-1.10626220703125
6.24616666666667	-1.10530853271485
6.2495	-1.10435485839844
6.25283333333334	-1.10054016113281
6.25616666666667	-1.09386444091797
6.2595	-1.08623504638672
6.26283333333334	-1.08051300048828
6.26616666666667	-1.07574462890625
6.2695	-1.06668472290039
6.27283333333334	-1.05953216552735
6.27616666666667	-1.0528564453125
6.2795	-1.04284286499024
6.28283333333334	-1.02519989013672
6.28616666666667	-1.00517272949219
6.2895	-0.990867614746094
6.29283333333334	-0.980854034423828
6.29616666666667	-0.97799301147461
6.2995	-0.981330871582031
6.30283333333334	-0.993728637695313
6.30616666666667	-1.007080078125
6.3095	-1.01900100708008
6.31283333333334	-1.01900100708008
6.31616666666667	-1.01089477539063
6.3195	-0.997543334960938
6.32283333333334	-0.983238220214844
6.32616666666667	-0.973224639892578
6.3295	-0.960826873779297
6.33283333333334	-0.95367431640625
6.33616666666667	-0.942707061767578
6.3395	-0.928401947021485
6.34283333333334	-0.910282135009766
6.34616666666667	-0.889778137207031
6.3495	-0.876426696777344
6.35283333333334	-0.868797302246094
6.35616666666667	-0.870227813720703
6.3595	-0.876903533935547
6.36283333333334	-0.885486602783203
6.36616666666667	-0.892162322998047
6.3695	-0.886917114257813
6.37283333333334	-0.87738037109375
6.37616666666667	-0.868797302246094
6.3795	-0.861644744873047
6.38283333333334	-0.851631164550781
6.38616666666667	-0.84066390991211
6.3895	-0.841140747070313
6.39283333333334	-0.847339630126953
6.39616666666667	-0.848770141601563
6.3995	-0.842571258544922
6.40283333333334	-0.837326049804688
6.40616666666667	-0.834465026855469
6.4095	-0.825881958007813
6.41283333333334	-0.812530517578125
6.41616666666667	-0.798225402832032
6.4195	-0.786304473876953
6.42283333333334	-0.772953033447266
6.42616666666667	-0.756263732910157
6.4295	-0.739574432373047
6.43283333333334	-0.724315643310547
6.43616666666667	-0.715255737304688
6.4395	-0.712871551513672
6.44283333333334	-0.714778900146485
6.44616666666667	-0.712871551513672
6.4495	-0.706672668457032
6.45283333333334	-0.696182250976563
6.45616666666667	-0.678539276123047
6.4595	-0.6561279296875
6.46283333333334	-0.63467025756836
6.46616666666667	-0.627994537353516
6.4695	-0.627994537353516
6.47283333333334	-0.622749328613282
6.47616666666667	-0.610828399658203
6.4795	-0.591754913330078
6.48283333333334	-0.568389892578125
6.48616666666667	-0.536441802978516
6.4895	-0.508785247802735
6.49283333333334	-0.488758087158203
6.49616666666667	-0.473976135253906
6.4995	-0.462055206298828
6.50283333333334	-0.448703765869141
6.50616666666667	-0.433444976806641
6.5095	-0.408649444580078
6.51283333333334	-0.379085540771485
6.51616666666667	-0.3509521484375
6.5195	-0.323772430419922
6.52283333333334	-0.298500061035156
6.52616666666667	-0.26702880859375
6.5295	-0.229835510253906
6.53283333333334	-0.189781188964844
6.53616666666667	-0.154495239257813
6.5395	-0.123023986816406
6.54283333333334	-0.0910758972167969
6.54616666666667	-0.0615119934082032
6.5495	-0.0371932983398438
6.55283333333334	-0.0157356262207031
6.55616666666667	0.00667572021484375
6.5595	0.0309944152832031
6.56283333333334	0.0576972961425782
6.56616666666667	0.0824928283691406
6.5695	0.105381011962891
6.57283333333334	0.126361846923828
6.57616666666667	0.152587890625
6.5795	0.187397003173828
6.58283333333334	0.222206115722656
6.58616666666667	0.252723693847656
6.5895	0.281333923339844
6.59283333333334	0.310897827148438
6.59616666666667	0.338077545166016
6.5995	0.353813171386719
6.60283333333334	0.36764144897461
6.60616666666667	0.381946563720703
6.6095	0.391960144042969
6.61283333333334	0.38909912109375
6.61616666666667	0.383377075195313
6.6195	0.3814697265625
6.62283333333334	0.381946563720703
6.62616666666667	0.379562377929688
6.6295	0.377655029296875
6.63283333333334	0.380516052246094
6.63616666666667	0.382423400878906
6.6395	0.388145446777344
6.64283333333334	0.391006469726563
6.64616666666667	0.393390655517578
6.6495	0.387668609619141
6.65283333333334	0.382423400878906
6.65616666666667	0.376701354980469
6.6595	0.365257263183594
6.66283333333334	0.352859497070313
6.66616666666667	0.34332275390625
[truncated: 1,007 more rows]
