# Supplementary material for: Phase-Specific Parameter Estimation in Chiral HPLC Using 1‑Site, 2‑Site Stochastic Models, and Unified Equation Approach
Source: Anal Chem. 2026 Apr 29;98(18):13925–39. doi: 10.1021/acs.analchem.6c01634 (PMC13177292; doi:10.1021/acs.analchem.6c01634)
Supplement: Supplementary file 2 [file ac6c01634_si_002.zip › SupportingInformation/03_data_allEluents/LORA_ACN_CELL2_07_35.CSV]

0.0025	0.0638961791992188
0.00583333333333334	0.0748634338378907
0.00916666666666667	0.0739097595214844
0.0125	0.0629425048828125
0.0158333333333334	0.0510215759277344
0.0191666666666667	0.0386238098144531
0.0225	0.0290870666503906
0.0258333333333334	0.0252723693847656
0.0291666666666667	0.030517578125
0.0325	0.0410079956054688
0.0358333333333334	0.0429153442382813
0.0391666666666667	0.0395774841308594
0.0425	0.0376701354980469
0.0458333333333334	0.0386238098144531
0.0491666666666667	0.0405311584472656
0.0525	0.0452995300292969
0.0558333333333334	0.06103515625
0.0591666666666667	0.0786781311035157
0.0625	0.091552734375
0.0658333333333334	0.101089477539063
0.0691666666666667	0.113010406494141
0.0725	0.126838684082031
0.0758333333333334	0.138282775878906
0.0791666666666667	0.148773193359375
0.0825	0.158786773681641
0.0858333333333334	0.167369842529297
0.0891666666666667	0.170707702636719
0.0925	0.171661376953125
0.0958333333333334	0.168323516845703
0.0991666666666667	0.163078308105469
0.1025	0.155448913574219
0.105833333333334	0.148773193359375
0.109166666666667	0.13875961303711
0.1125	0.124454498291016
0.115833333333334	0.113010406494141
0.119166666666667	0.108718872070313
0.1225	0.111579895019531
0.125833333333334	0.111579895019531
0.129166666666667	0.111579895019531
0.1325	0.112533569335938
0.135833333333334	0.113487243652344
0.139166666666667	0.110149383544922
0.1425	0.104427337646485
0.145833333333334	0.101566314697266
0.149166666666667	0.0977516174316406
0.1525	0.095367431640625
0.155833333333334	0.0939369201660156
0.159166666666667	0.0972747802734375
0.1625	0.101566314697266
0.165833333333334	0.103950500488281
0.169166666666667	0.107288360595703
0.1725	0.109672546386719
0.175833333333334	0.110626220703125
0.179166666666667	0.106334686279297
0.1825	0.09918212890625
0.185833333333334	0.091552734375
0.189166666666667	0.0848770141601563
0.1925	0.0762939453125
0.195833333333334	0.064849853515625
0.199166666666667	0.0619888305664063
0.2025	0.0672340393066407
0.205833333333334	0.0739097595214844
0.209166666666667	0.0681877136230469
0.2125	0.0619888305664063
0.215833333333334	0.06103515625
0.219166666666667	0.0596046447753907
0.2225	0.049591064453125
0.225833333333334	0.0348091125488281
0.229166666666667	0.0367164611816406
0.2325	0.0472068786621094
0.235833333333334	0.0591278076171875
0.239166666666667	0.0643730163574219
0.2425	0.0705718994140625
0.245833333333334	0.0863075256347656
0.249166666666667	0.0982284545898438
0.2525	0.101089477539063
0.255833333333334	0.0963211059570313
0.259166666666667	0.0967979431152344
0.2625	0.102043151855469
0.265833333333334	0.102519989013672
0.269166666666667	0.102043151855469
0.2725	0.103950500488281
0.275833333333334	0.105381011962891
0.279166666666667	0.101566314697266
0.2825	0.0896453857421875
0.285833333333334	0.0782012939453125
0.289166666666667	0.0662803649902344
0.2925	0.0543594360351563
0.295833333333334	0.0414848327636719
0.299166666666667	0.034332275390625
0.3025	0.0300407409667969
0.305833333333334	0.0271797180175781
0.309166666666667	0.0271797180175781
0.3125	0.0319480895996094
0.315833333333334	0.0462532043457031
0.319166666666667	0.0596046447753907
0.3225	0.0705718994140625
0.325833333333334	0.0743865966796875
0.329166666666667	0.0715255737304688
0.3325	0.06866455078125
0.335833333333334	0.0643730163574219
0.339166666666667	0.0634193420410157
0.3425	0.0653266906738282
0.345833333333334	0.0743865966796875
0.349166666666667	0.087738037109375
0.3525	0.0948905944824219
0.355833333333334	0.0944137573242188
0.359166666666667	0.0910758972167969
0.3625	0.0901222229003906
0.365833333333334	0.0934600830078125
0.369166666666667	0.0982284545898438
0.3725	0.108718872070313
0.375833333333334	0.117778778076172
0.379166666666667	0.116825103759766
0.3825	0.107765197753906
0.385833333333334	0.0934600830078125
0.389166666666667	0.0872611999511719
0.3925	0.0853538513183594
0.395833333333334	0.0882148742675781
0.399166666666667	0.095367431640625
0.4025	0.106334686279297
0.405833333333334	0.118255615234375
0.409166666666667	0.1220703125
0.4125	0.118732452392578
0.415833333333334	0.113010406494141
0.419166666666667	0.111579895019531
0.4225	0.110149383544922
0.425833333333334	0.10061264038086
0.429166666666667	0.0905990600585938
0.4325	0.0882148742675781
0.435833333333334	0.0934600830078125
0.439166666666667	0.0934600830078125
0.4425	0.0891685485839844
0.445833333333334	0.0872611999511719
0.449166666666667	0.0901222229003906
0.4525	0.0872611999511719
0.455833333333334	0.0791549682617188
0.459166666666667	0.0729560852050782
0.4625	0.0772476196289063
0.465833333333334	0.0891685485839844
0.469166666666667	0.0972747802734375
0.4725	0.101566314697266
0.475833333333334	0.105381011962891
0.479166666666667	0.113010406494141
0.4825	0.118255615234375
0.485833333333334	0.118732452392578
0.489166666666667	0.116825103759766
0.4925	0.117301940917969
0.495833333333334	0.121116638183594
0.499166666666667	0.124454498291016
0.5025	0.12969970703125
0.505833333333334	0.135421752929688
0.509166666666667	0.145435333251953
0.5125	0.153541564941406
0.515833333333334	0.153064727783203
0.519166666666667	0.150203704833985
0.5225	0.144004821777344
0.525833333333333	0.135898590087891
0.529166666666667	0.118255615234375
0.5325	0.1068115234375
0.535833333333334	0.105381011962891
0.539166666666667	0.109672546386719
0.5425	0.110149383544922
0.545833333333334	0.108718872070313
0.549166666666667	0.107765197753906
0.5525	0.101089477539063
0.555833333333334	0.0901222229003906
0.559166666666667	0.0786781311035157
0.5625	0.0753402709960938
0.565833333333334	0.0767707824707032
0.569166666666667	0.0824928283691406
0.5725	0.0925064086914063
0.575833333333334	0.101566314697266
0.579166666666667	0.102996826171875
0.5825	0.0996589660644531
0.585833333333334	0.101089477539063
0.589166666666667	0.104904174804688
0.5925	0.102043151855469
0.595833333333334	0.0929832458496094
0.599166666666667	0.0853538513183594
0.6025	0.0848770141601563
0.605833333333334	0.0820159912109375
0.609166666666667	0.0786781311035157
0.6125	0.0782012939453125
0.615833333333334	0.0872611999511719
0.619166666666667	0.0963211059570313
0.6225	0.101089477539063
0.625833333333334	0.100135803222656
0.629166666666667	0.101566314697266
0.6325	0.107288360595703
0.635833333333334	0.112533569335938
0.639166666666667	0.116348266601563
0.6425	0.116825103759766
0.645833333333334	0.118255615234375
0.649166666666667	0.119686126708985
0.6525	0.120162963867188
0.655833333333334	0.116348266601563
0.659166666666667	0.113964080810547
0.6625	0.117301940917969
0.665833333333334	0.124454498291016
0.669166666666667	0.127792358398438
0.6725	0.125885009765625
0.675833333333334	0.125408172607422
0.679166666666667	0.125408172607422
0.6825	0.121116638183594
0.685833333333334	0.110149383544922
0.689166666666667	0.100135803222656
0.6925	0.0987052917480469
0.695833333333334	0.10061264038086
0.699166666666667	0.103950500488281
0.7025	0.105381011962891
0.705833333333334	0.114917755126953
0.709166666666667	0.127315521240235
0.7125	0.134944915771485
0.715833333333334	0.139236450195313
0.719166666666667	0.141620635986328
0.7225	0.143527984619141
0.725833333333334	0.135421752929688
0.729166666666667	0.1220703125
0.7325	0.112056732177735
0.735833333333334	0.10824203491211
0.739166666666667	0.103950500488281
0.7425	0.102996826171875
0.745833333333334	0.104904174804688
0.749166666666667	0.111579895019531
0.7525	0.11444091796875
0.755833333333334	0.114917755126953
0.759166666666667	0.11444091796875
0.7625	0.110626220703125
0.765833333333334	0.109672546386719
0.769166666666667	0.111103057861328
0.7725	0.115394592285156
0.775833333333334	0.116825103759766
0.779166666666667	0.119209289550781
0.7825	0.123023986816406
0.785833333333334	0.132560729980469
0.789166666666667	0.139713287353516
0.7925	0.146865844726563
0.795833333333334	0.154495239257813
0.799166666666667	0.160694122314453
0.8025	0.164508819580078
0.805833333333334	0.156879425048828
0.809166666666667	0.144481658935547
0.8125	0.132560729980469
0.815833333333334	0.125408172607422
0.819166666666667	0.126838684082031
0.8225	0.128746032714844
0.825833333333333	0.127315521240235
0.829166666666667	0.127315521240235
0.8325	0.128746032714844
0.835833333333334	0.130653381347656
0.839166666666667	0.125885009765625
0.8425	0.123023986816406
0.845833333333334	0.13113021850586
0.849166666666667	0.144004821777344
0.8525	0.154972076416016
0.855833333333334	0.157833099365235
0.859166666666667	0.158786773681641
0.8625	0.16021728515625
0.865833333333334	0.159263610839844
0.869166666666667	0.152587890625
0.8725	0.145435333251953
0.875833333333334	0.146865844726563
0.879166666666667	0.154495239257813
0.8825	0.163555145263672
0.885833333333334	0.174045562744141
0.889166666666667	0.185966491699219
0.8925	0.195026397705078
0.895833333333334	0.193595886230469
0.899166666666667	0.188827514648438
0.9025	0.18453598022461
0.905833333333334	0.180244445800781
0.909166666666667	0.181198120117188
0.9125	0.187873840332031
0.915833333333334	0.200271606445313
0.919166666666667	0.211715698242188
0.9225	0.219821929931641
0.925833333333333	0.228404998779297
0.929166666666667	0.234127044677735
0.9325	0.238895416259766
0.935833333333334	0.240802764892578
0.939166666666667	0.244140625
0.9425	0.25177001953125
0.945833333333334	0.258445739746094
0.949166666666667	0.257492065429688
0.9525	0.245094299316406
0.955833333333334	0.231742858886719
0.959166666666667	0.223636627197266
0.9625	0.220298767089844
0.965833333333334	0.217437744140625
0.969166666666667	0.217437744140625
0.9725	0.222206115722656
0.975833333333334	0.227928161621094
0.979166666666667	0.231266021728516
0.9825	0.232696533203125
0.985833333333334	0.234127044677735
0.989166666666667	0.235080718994141
0.9925	0.239372253417969
0.995833333333334	0.24557113647461
0.999166666666667	0.247001647949219
1.0025	0.241279602050781
1.00583333333334	0.232696533203125
1.00916666666667	0.226497650146485
1.0125	0.218868255615235
1.01583333333334	0.208854675292969
1.01916666666667	0.208854675292969
1.0225	0.214099884033203
1.02583333333334	0.216960906982422
1.02916666666667	0.214099884033203
1.0325	0.213146209716797
1.03583333333334	0.218868255615235
1.03916666666667	0.216960906982422
1.0425	0.210762023925781
1.04583333333334	0.206470489501953
1.04916666666667	0.20742416381836
1.0525	0.208854675292969
1.05583333333334	0.200271606445313
1.05916666666667	0.19216537475586
1.0625	0.185012817382813
1.06583333333334	0.178813934326172
1.06916666666667	0.173568725585938
1.0725	0.168323516845703
1.07583333333334	0.169754028320313
1.07916666666667	0.1678466796875
1.0825	0.164031982421875
1.08583333333334	0.159263610839844
1.08916666666667	0.156402587890625
1.0925	0.156402587890625
1.09583333333334	0.155448913574219
1.09916666666667	0.158786773681641
1.1025	0.169754028320313
1.10583333333334	0.185966491699219
1.10916666666667	0.201702117919922
1.1125	0.211715698242188
1.11583333333334	0.216960906982422
1.11916666666667	0.213623046875
1.1225	0.196456909179688
1.12583333333334	0.176429748535156
1.12916666666667	0.161170959472656
1.1325	0.153064727783203
1.13583333333334	0.149726867675781
1.13916666666667	0.149726867675781
1.1425	0.16164779663086
1.14583333333334	0.174045562744141
1.14916666666667	0.181198120117188
1.1525	0.185489654541016
1.15583333333334	0.187397003173828
1.15916666666667	0.189781188964844
1.1625	0.188350677490235
1.16583333333334	0.188827514648438
1.16916666666667	0.19216537475586
1.1725	0.191211700439453
1.17583333333334	0.187397003173828
1.17916666666667	0.18453598022461
1.1825	0.186443328857422
1.18583333333334	0.187873840332031
1.18916666666667	0.185489654541016
1.1925	0.184059143066406
1.19583333333334	0.188350677490235
1.19916666666667	0.196456909179688
1.2025	0.198841094970703
1.20583333333334	0.195503234863281
1.20916666666667	0.189304351806641
1.2125	0.186920166015625
1.21583333333334	0.185489654541016
1.21916666666667	0.182628631591797
1.2225	0.180721282958985
1.22583333333334	0.184059143066406
1.22916666666667	0.193119049072266
1.2325	0.203132629394531
1.23583333333334	0.205516815185547
1.23916666666667	0.206470489501953
1.2425	0.207901000976563
1.24583333333334	0.209331512451172
1.24916666666667	0.211715698242188
1.2525	0.208377838134766
1.25583333333334	0.209331512451172
1.25916666666667	0.20742416381836
1.2625	0.206947326660156
1.26583333333334	0.20742416381836
1.26916666666667	0.207901000976563
1.2725	0.209808349609375
1.27583333333334	0.208854675292969
1.27916666666667	0.206947326660156
1.2825	0.200748443603516
1.28583333333334	0.184059143066406
1.28916666666667	0.162124633789063
1.2925	0.143527984619141
1.29583333333334	0.136375427246094
1.29916666666667	0.136852264404297
1.3025	0.142574310302735
1.30583333333334	0.158786773681641
1.30916666666667	0.178337097167969
1.3125	0.194072723388672
1.31583333333334	0.200748443603516
1.31916666666667	0.210285186767578
1.3225	0.226020812988281
1.32583333333334	0.241279602050781
1.32916666666667	0.25320053100586
1.3325	0.26702880859375
1.33583333333334	0.284671783447266
1.33916666666667	0.293731689453125
1.3425	0.292778015136719
1.34583333333334	0.288486480712891
1.34916666666667	0.291824340820313
1.3525	0.301837921142578
1.35583333333334	0.311374664306641
1.35916666666667	0.32949447631836
1.3625	0.350475311279297
1.36583333333334	0.376224517822266
1.36916666666667	0.394821166992188
1.3725	0.406742095947266
1.37583333333334	0.407695770263672
1.37916666666667	0.400066375732422
1.3825	0.386714935302735
1.38583333333334	0.369071960449219
1.38916666666667	0.353336334228516
1.3925	0.333309173583985
1.39583333333334	0.322818756103516
1.39916666666667	0.313282012939453
1.4025	0.310420989990235
1.40583333333334	0.308036804199219
1.40916666666667	0.302791595458985
1.4125	0.302791595458985
1.41583333333334	0.304698944091797
1.41916666666667	0.308990478515625
1.4225	0.303268432617188
1.42583333333334	0.29134750366211
1.42916666666667	0.280380249023438
1.4325	0.271797180175781
1.43583333333334	0.266075134277344
1.43916666666667	0.257968902587891
1.4425	0.252246856689453
1.44583333333334	0.252723693847656
1.44916666666667	0.255107879638672
1.4525	0.255584716796875
1.45583333333334	0.253677368164063
1.45916666666667	0.257015228271485
1.4625	0.263690948486328
1.46583333333334	0.269412994384766
1.46916666666667	0.270843505859375
1.4725	0.267505645751953
1.47583333333334	0.2593994140625
1.47916666666667	0.244617462158203
1.4825	0.226020812988281
1.48583333333334	0.20742416381836
1.48916666666667	0.194549560546875
1.4925	0.195980072021485
1.49583333333334	0.203609466552735
1.49916666666667	0.216484069824219
1.5025	0.234603881835938
1.50583333333334	0.25177001953125
1.50916666666667	0.261306762695313
1.5125	0.256061553955078
1.51583333333334	0.24557113647461
1.51916666666667	0.234603881835938
1.5225	0.225543975830078
1.52583333333334	0.220298767089844
1.52916666666667	0.219345092773438
1.5325	0.220298767089844
1.53583333333334	0.219345092773438
1.53916666666667	0.219345092773438
1.5425	0.220775604248047
1.54583333333334	0.225067138671875
1.54916666666667	0.226020812988281
1.5525	0.229358673095703
1.55583333333334	0.230789184570313
1.55916666666667	0.232696533203125
1.5625	0.233173370361328
1.56583333333334	0.234603881835938
1.56916666666667	0.237464904785156
1.5725	0.240802764892578
1.57583333333334	0.247001647949219
1.57916666666667	0.25177001953125
1.5825	0.256061553955078
1.58583333333334	0.255584716796875
1.58916666666667	0.254631042480469
1.5925	0.25320053100586
1.59583333333334	0.255584716796875
1.59916666666667	0.254631042480469
1.6025	0.250339508056641
1.60583333333334	0.245094299316406
1.60916666666667	0.242233276367188
1.6125	0.242710113525391
1.61583333333334	0.240802764892578
1.61916666666667	0.244140625
1.6225	0.247955322265625
1.62583333333334	0.253677368164063
1.62916666666667	0.253677368164063
1.6325	0.252246856689453
1.63583333333334	0.25320053100586
1.63916666666667	0.253677368164063
1.6425	0.253677368164063
1.64583333333334	0.25177001953125
1.64916666666667	0.256061553955078
1.6525	0.261783599853516
1.65583333333334	0.266075134277344
1.65916666666667	0.266551971435547
1.6625	0.267982482910156
1.66583333333334	0.272750854492188
1.66916666666667	0.272274017333985
1.6725	0.270366668701172
1.67583333333334	0.26845932006836
1.67916666666667	0.265598297119141
1.6825	0.263690948486328
1.68583333333334	0.2593994140625
1.68916666666667	0.254154205322266
1.6925	0.240325927734375
1.69583333333334	0.222206115722656
1.69916666666667	0.210285186767578
1.7025	0.200748443603516
1.70583333333334	0.198841094970703
1.70916666666667	0.201702117919922
1.7125	0.214099884033203
1.71583333333334	0.231742858886719
1.71916666666667	0.24557113647461
1.7225	0.257015228271485
1.72583333333334	0.262737274169922
1.72916666666667	0.268936157226563
1.7325	0.274658203125
1.73583333333334	0.280380249023438
1.73916666666667	0.28371810913086
1.7425	0.285148620605469
1.74583333333334	0.286579132080078
1.74916666666667	0.286579132080078
1.7525	0.287055969238281
1.75583333333334	0.286579132080078
1.75916666666667	0.2899169921875
1.7625	0.292778015136719
1.76583333333334	0.296592712402344
1.76916666666667	0.302314758300781
1.7725	0.30517578125
1.77583333333334	0.304222106933594
1.77916666666667	0.297069549560547
1.7825	0.2899169921875
1.78583333333334	0.28228759765625
1.78916666666667	0.275135040283203
1.7925	0.269412994384766
1.79583333333334	0.270843505859375
1.79916666666667	0.279903411865235
1.8025	0.288009643554688
1.80583333333334	0.291824340820313
1.80916666666667	0.288009643554688
1.8125	0.28371810913086
1.81583333333334	0.275611877441406
1.81916666666667	0.26082992553711
1.8225	0.247478485107422
1.82583333333334	0.238418579101563
1.82916666666667	0.240802764892578
1.8325	0.247955322265625
1.83583333333334	0.258922576904297
1.83916666666667	0.268936157226563
1.8425	0.277042388916016
1.84583333333334	0.282764434814453
1.84916666666667	0.287532806396485
1.8525	0.288963317871094
1.85583333333334	0.285625457763672
1.85916666666667	0.285625457763672
1.8625	0.293254852294922
1.86583333333334	0.312328338623047
1.86916666666667	0.326633453369141
1.8725	0.332355499267578
1.87583333333334	0.33712387084961
1.87916666666667	0.345230102539063
1.8825	0.355720520019531
1.88583333333334	0.361919403076172
1.88916666666667	0.36764144897461
1.8925	0.377178192138672
1.89583333333334	0.38290023803711
1.89916666666667	0.387191772460938
1.9025	0.382423400878906
1.90583333333334	0.377655029296875
1.90916666666667	0.375747680664063
1.9125	0.384330749511719
1.91583333333334	0.396728515625
1.91916666666667	0.40578842163086
1.9225	0.4119873046875
1.92583333333334	0.412940979003906
1.92916666666667	0.410556793212891
1.9325	0.40578842163086
1.93583333333334	0.40435791015625
1.93916666666667	0.407218933105469
1.9425	0.411033630371094
1.94583333333334	0.42104721069336
1.94916666666667	0.435352325439453
1.9525	0.450611114501953
1.95583333333334	0.463008880615235
1.95916666666667	0.472545623779297
1.9625	0.485420227050781
1.96583333333334	0.494956970214844
1.96916666666667	0.501632690429688
1.9725	0.50497055053711
1.97583333333334	0.512123107910157
1.97916666666667	0.519275665283203
1.9825	0.524044036865235
1.98583333333334	0.521659851074219
1.98916666666667	0.522136688232422
1.9925	0.521659851074219
1.99583333333334	0.524520874023438
1.99916666666667	0.529289245605469
2.0025	0.536441802978516
2.00583333333334	0.547885894775391
2.00916666666667	0.554084777832032
2.0125	0.561237335205078
2.01583333333334	0.563621520996094
2.01916666666667	0.568866729736328
2.0225	0.576972961425782
2.02583333333334	0.585556030273438
2.02916666666667	0.587940216064453
2.0325	0.585079193115235
2.03583333333334	0.582695007324219
2.03916666666667	0.580310821533203
2.0425	0.578880310058594
2.04583333333334	0.579357147216797
2.04916666666667	0.583648681640625
2.0525	0.590324401855469
2.05583333333334	0.599384307861328
2.05916666666667	0.605106353759766
2.0625	0.603675842285157
2.06583333333334	0.595569610595703
2.06916666666667	0.585556030273438
2.0725	0.575065612792969
2.07583333333334	0.559806823730469
2.07916666666667	0.546455383300782
2.0825	0.539779663085938
2.08583333333334	0.540733337402344
2.08916666666667	0.546455383300782
2.0925	0.552177429199219
2.09583333333334	0.561714172363282
2.09916666666667	0.568389892578125
2.1025	0.567436218261719
2.10583333333334	0.558853149414063
2.10916666666667	0.547409057617188
2.1125	0.533103942871094
2.11583333333334	0.517845153808594
2.11916666666667	0.502109527587891
2.1225	0.493049621582031
2.12583333333334	0.484943389892578
2.12916666666667	0.477313995361328
2.1325	0.472545623779297
2.13583333333334	0.467300415039063
2.13916666666667	0.463962554931641
2.1425	0.458240509033203
2.14583333333334	0.456809997558594
2.14916666666667	0.456809997558594
2.1525	0.459671020507813
2.15583333333334	0.461101531982422
2.15916666666667	0.458717346191406
2.1625	0.454902648925781
2.16583333333334	0.452518463134766
2.16916666666667	0.446796417236328
2.1725	0.435829162597656
2.17583333333334	0.426292419433594
2.17916666666667	0.422000885009766
2.1825	0.420570373535156
2.18583333333334	0.41961669921875
2.18916666666667	0.423908233642578
2.1925	0.432491302490235
2.19583333333334	0.438690185546875
2.19916666666667	0.437736511230469
2.2025	0.43487548828125
2.20583333333334	0.433921813964844
2.20916666666667	0.429630279541016
2.2125	0.425815582275391
2.21583333333334	0.421524047851563
2.21916666666667	0.41961669921875
2.2225	0.416755676269531
2.22583333333334	0.414848327636719
2.22916666666667	0.414371490478516
2.2325	0.412940979003906
2.23583333333334	0.408649444580078
2.23916666666667	0.407218933105469
2.2425	0.409603118896485
2.24583333333334	0.405311584472656
2.24916666666667	0.39815902709961
2.2525	0.388622283935547
2.25583333333334	0.385761260986328
2.25916666666667	0.383377075195313
2.2625	0.380039215087891
2.26583333333334	0.375747680664063
2.26916666666667	0.368595123291016
2.2725	0.362396240234375
2.27583333333334	0.356674194335938
2.27916666666667	0.350475311279297
2.2825	0.345706939697266
2.28583333333334	0.345230102539063
2.28916666666667	0.351428985595703
2.2925	0.356197357177735
2.29583333333334	0.35858154296875
2.29916666666667	0.359535217285156
2.3025	0.360488891601563
2.30583333333334	0.362873077392578
2.30916666666667	0.364780426025391
2.3125	0.366687774658203
2.31583333333334	0.369071960449219
2.31916666666667	0.372886657714844
2.3225	0.380039215087891
2.32583333333334	0.384807586669922
2.32916666666667	0.384807586669922
2.3325	0.385761260986328
2.33583333333334	0.388145446777344
2.33916666666667	0.392913818359375
2.3425	0.394344329833985
2.34583333333334	0.396728515625
2.34916666666667	0.400066375732422
2.3525	0.400066375732422
2.35583333333334	0.396251678466797
2.35916666666667	0.385761260986328
2.3625	0.379562377929688
2.36583333333334	0.371932983398438
2.36916666666667	0.370502471923828
2.3725	0.372409820556641
2.37583333333334	0.376701354980469
2.37916666666667	0.381946563720703
2.3825	0.3814697265625
2.38583333333334	0.379562377929688
2.38916666666667	0.374317169189453
2.3925	0.370979309082031
2.39583333333334	0.370502471923828
2.39916666666667	0.369071960449219
2.4025	0.364303588867188
2.40583333333334	0.362873077392578
2.40916666666667	0.361442565917969
2.4125	0.357627868652344
2.41583333333334	0.349521636962891
2.41916666666667	0.344276428222656
2.4225	0.348567962646485
2.42583333333334	0.355720520019531
2.42916666666667	0.365734100341797
2.4325	0.374317169189453
2.43583333333334	0.382423400878906
2.43916666666667	0.387191772460938
2.4425	0.39052963256836
2.44583333333334	0.394344329833985
2.44916666666667	0.396728515625
2.4525	0.397205352783203
2.45583333333334	0.397682189941406
2.45916666666667	0.396251678466797
2.4625	0.392913818359375
2.46583333333334	0.388622283935547
2.46916666666667	0.388622283935547
2.4725	0.392436981201172
2.47583333333334	0.395774841308594
2.47916666666667	0.393867492675781
2.4825	0.391006469726563
2.48583333333334	0.390052795410156
2.48916666666667	0.38909912109375
2.4925	0.388145446777344
2.49583333333334	0.388145446777344
2.49916666666667	0.391006469726563
2.5025	0.392436981201172
2.50583333333334	0.390052795410156
2.50916666666667	0.387191772460938
2.5125	0.388145446777344
2.51583333333334	0.39052963256836
2.51916666666667	0.391960144042969
2.5225	0.393390655517578
2.52583333333334	0.394821166992188
2.52916666666667	0.395298004150391
2.5325	0.393390655517578
2.53583333333334	0.394821166992188
2.53916666666667	0.406265258789063
2.5425	0.423431396484375
2.54583333333334	0.441074371337891
2.54916666666667	0.453472137451172
2.5525	0.462532043457031
2.55583333333334	0.468730926513672
2.55916666666667	0.470161437988281
2.5625	0.46682357788086
2.56583333333334	0.460624694824219
2.56916666666667	0.453472137451172
2.5725	0.44393539428711
2.57583333333334	0.43487548828125
2.57916666666667	0.429630279541016
2.5825	0.430583953857422
2.58583333333334	0.435352325439453
2.58916666666667	0.442028045654297
2.5925	0.453472137451172
2.59583333333334	0.468254089355469
2.59916666666667	0.483036041259766
2.6025	0.492095947265625
2.60583333333334	0.49591064453125
2.60916666666667	0.501155853271485
2.6125	0.512123107910157
2.61583333333334	0.531196594238282
2.61916666666667	0.551223754882813
2.6225	0.569820404052735
2.62583333333334	0.589370727539063
2.62916666666667	0.612258911132813
2.6325	0.635623931884766
2.63583333333334	0.655651092529297
2.63916666666667	0.683784484863282
2.6425	0.723361968994141
2.64583333333334	0.772476196289063
2.64916666666667	0.830650329589844
2.6525	0.901222229003906
2.65583333333334	0.984668731689453
2.65916666666667	1.07812881469727
2.6625	1.19161605834961
2.66583333333334	1.33371353149414
2.66916666666667	1.4944076538086
2.6725	1.65796279907227
2.67583333333334	1.82676315307617
2.67916666666667	2.00414657592774
2.6825	2.18629837036133
2.68583333333334	2.36225128173828
2.68916666666667	2.53820419311524
2.6925	2.72941589355469
2.69583333333334	2.92587280273438
2.69916666666667	3.12566757202149
2.7025	3.3259391784668
2.70583333333334	3.54528427124024
2.70916666666667	3.7841796875
2.7125	4.03738021850586
2.71583333333334	4.31346893310547
2.71916666666667	4.61053848266602
2.7225	4.93049621582031
2.72583333333334	5.25569915771485
2.72916666666667	5.5837631225586
2.7325	5.9051513671875
2.73583333333334	6.21747970581055
2.73916666666667	6.52074813842774
2.7425	6.81591033935547
2.74583333333334	7.11107254028321
2.74916666666667	7.40385055541992
2.7525	7.69901275634766
2.75583333333334	7.99655914306641
2.75916666666667	8.2850456237793
2.7625	8.55827331542969
2.76583333333334	8.80861282348633
2.76916666666667	9.03415679931641
2.7725	9.21964645385742
2.77583333333334	9.34839248657227
2.77916666666667	9.41896438598633
2.7825	9.42564010620117
2.78583333333334	9.35459136962891
2.78916666666667	9.2005729675293
2.7925	8.98075103759766
2.79583333333334	8.70466232299805
2.79916666666667	8.37850570678711
2.8025	7.99655914306641
2.80583333333334	7.57360458374024
2.80916666666667	7.11107254028321
2.8125	6.61325454711914
2.81583333333334	6.08205795288086
2.81916666666667	5.53226470947266
2.8225	4.974365234375
2.82583333333334	4.42552566528321
2.82916666666667	3.90148162841797
2.8325	3.42798233032227
2.83583333333334	3.01790237426758
2.83916666666667	2.67696380615235
2.8425	2.41422653198242
2.84583333333334	2.23302841186524
2.84916666666667	2.12717056274414
2.8525	2.07376480102539
2.85583333333334	2.0599365234375
2.85916666666667	2.07948684692383
2.8625	2.13384628295899
2.86583333333334	2.21014022827149
2.86916666666667	2.29835510253906
2.8725	2.3951530456543
2.87583333333334	2.49719619750977
2.87916666666667	2.60400772094727
2.8825	2.70271301269531
2.88583333333334	2.79331207275391
2.88916666666667	2.87818908691406
2.8925	2.96211242675781
2.89583333333334	3.04269790649414
2.89916666666667	3.10945510864258
2.9025	3.16333770751953
2.90583333333334	3.20863723754883
2.90916666666667	3.2491683959961
2.9125	3.2796859741211
2.91583333333334	3.30162048339844
2.91916666666667	3.32307815551758
2.9225	3.3407211303711
2.92583333333334	3.34692001342774
2.92916666666667	3.33786010742188
2.9325	3.31974029541016
2.93583333333334	3.29446792602539
2.93916666666667	3.25632095336914
2.9425	3.21292877197266
2.94583333333334	3.16762924194336
2.94916666666667	3.12471389770508
2.9525	3.07416915893555
2.95583333333334	3.01408767700196
2.95916666666667	2.94923782348633
2.9625	2.88248062133789
2.96583333333334	2.81524658203125
2.96916666666667	2.74372100830078
2.9725	2.67505645751953
2.97583333333334	2.61163711547852
2.97916666666667	2.55155563354492
2.9825	2.48956680297852
2.98583333333334	2.42042541503906
2.98916666666667	2.34508514404297
2.9925	2.26306915283203
2.99583333333334	2.17628479003906
2.99916666666667	2.08902359008789
3.0025	2.00128555297852
3.00583333333334	1.92022323608399
3.00916666666667	1.8453598022461
3.0125	1.78194046020508
3.01583333333334	1.72138214111328
3.01916666666667	1.66130065917969
3.0225	1.60026550292969
3.02583333333334	1.54542922973633
3.02916666666667	1.50203704833985
3.0325	1.46150588989258
3.03583333333334	1.43003463745117
3.03916666666667	1.40666961669922
3.0425	1.40047073364258
3.04583333333334	1.40047073364258
3.04916666666667	1.39904022216797
3.0525	1.39760971069336
3.05583333333334	1.39904022216797
3.05916666666667	1.40571594238281
3.0625	1.40619277954102
3.06583333333334	1.40142440795899
3.06916666666667	1.39188766479492
3.0725	1.38187408447266
3.07583333333334	1.36709213256836
3.07916666666667	1.3427734375
3.0825	1.312255859375
3.08583333333334	1.27744674682617
3.08916666666667	1.24788284301758
3.0925	1.21688842773438
3.09583333333334	1.18160247802735
3.09916666666667	1.13630294799805
3.1025	1.08671188354492
3.10583333333334	1.0371208190918
3.10916666666667	0.9765625
3.1125	0.910282135009766
3.11583333333334	0.838279724121094
3.11916666666667	0.776767730712891
3.1225	0.721454620361328
3.12583333333334	0.66518783569336
3.12916666666667	0.614643096923828
3.1325	0.562667846679688
3.13583333333334	0.524997711181641
3.13916666666667	0.486850738525391
3.1425	0.451087951660156
3.14583333333334	0.41341781616211
3.14916666666667	0.377655029296875
3.1525	0.353813171386719
3.15583333333334	0.323295593261719
3.15916666666667	0.297069549560547
3.1625	0.270366668701172
3.16583333333334	0.248432159423828
3.16916666666667	0.227928161621094
3.1725	0.200748443603516
3.17583333333334	0.181674957275391
3.17916666666667	0.164508819580078
3.1825	0.148773193359375
3.18583333333334	0.136375427246094
3.18916666666667	0.123977661132813
3.1925	0.123023986816406
3.19583333333334	0.125885009765625
3.19916666666667	0.133514404296875
3.2025	0.141620635986328
3.20583333333334	0.140190124511719
3.20916666666667	0.1373291015625
3.2125	0.128269195556641
3.21583333333334	0.122547149658203
3.21916666666667	0.120639801025391
3.2225	0.121116638183594
3.22583333333334	0.131607055664063
3.22916666666667	0.144481658935547
3.2325	0.161170959472656
3.23583333333334	0.171184539794922
3.23916666666667	0.174999237060547
3.2425	0.185489654541016
3.24583333333334	0.197410583496094
3.24916666666667	0.218391418457031
3.2525	0.232219696044922
3.25583333333334	0.248432159423828
3.25916666666667	0.262260437011719
3.2625	0.275135040283203
3.26583333333334	0.29754638671875
3.26916666666667	0.319004058837891
3.2725	0.346183776855469
3.27583333333334	0.372409820556641
3.27916666666667	0.403404235839844
3.2825	0.434398651123047
3.28583333333334	0.458240509033203
3.28916666666667	0.483512878417969
3.2925	0.518321990966797
3.29583333333334	0.557899475097657
3.29916666666667	0.602245330810547
3.3025	0.643253326416016
3.30583333333334	0.685214996337891
3.30916666666667	0.727653503417969
3.3125	0.762939453125
3.31583333333334	0.805377960205078
3.31916666666667	0.847816467285156
3.3225	0.890731811523438
3.32583333333334	0.933647155761719
3.32916666666667	0.967979431152344
3.3325	1.00088119506836
3.33583333333334	1.0213851928711
3.33916666666667	1.02949142456055
3.3425	1.02710723876953
3.34583333333334	1.01518630981446
3.34916666666667	0.995635986328125
3.3525	0.970840454101563
3.35583333333334	0.944137573242188
3.35916666666667	0.920772552490235
3.3625	0.904083251953125
3.36583333333334	0.888824462890625
3.36916666666667	0.876903533935547
3.3725	0.865459442138672
3.37583333333334	0.853061676025391
3.37916666666667	0.835418701171875
3.3825	0.806808471679688
3.38583333333334	0.770092010498047
3.38916666666667	0.732898712158203
3.3925	0.697135925292969
3.39583333333334	0.665664672851563
3.39916666666667	0.64229965209961
3.4025	0.627994537353516
3.40583333333334	0.620841979980469
3.40916666666667	0.612735748291016
3.4125	0.60415267944336
3.41583333333334	0.594139099121094
3.41916666666667	0.582218170166016
3.4225	0.567436218261719
3.42583333333334	0.55074691772461
3.42916666666667	0.541210174560547
3.4325	0.538825988769532
3.43583333333334	0.542163848876953
3.43916666666667	0.544071197509766
3.4425	0.547409057617188
3.44583333333334	0.554084777832032
3.44916666666667	0.5645751953125
3.4525	0.57220458984375
3.45583333333334	0.573158264160157
3.45916666666667	0.576496124267578
3.4625	0.58746337890625
3.46583333333334	0.603199005126953
3.46916666666667	0.613689422607422
3.4725	0.616550445556641
3.47583333333334	0.622272491455078
3.47916666666667	0.627517700195313
3.4825	0.631332397460938
3.48583333333334	0.630855560302735
3.48916666666667	0.631332397460938
3.4925	0.638484954833985
3.49583333333334	0.655651092529297
3.49916666666667	0.676631927490235
3.5025	0.698566436767578
3.50583333333334	0.713348388671875
3.50916666666667	0.726699829101563
3.5125	0.735759735107422
3.51583333333334	0.734806060791016
3.51916666666667	0.733375549316407
3.5225	0.724315643310547
3.52583333333334	0.719070434570313
3.52916666666667	0.71096420288086
3.5325	0.702857971191407
3.53583333333334	0.692844390869141
3.53916666666667	0.682830810546875
3.5425	0.68044662475586
3.54583333333334	0.682830810546875
3.54916666666667	0.687599182128907
3.5525	0.697612762451172
3.55583333333334	0.704765319824219
3.55916666666667	0.706672668457032
3.5625	0.703811645507813
3.56583333333334	0.702381134033203
3.56916666666667	0.693321228027344
3.5725	0.67901611328125
3.57583333333334	0.665664672851563
3.57916666666667	0.648975372314453
3.5825	0.626564025878907
3.58583333333334	0.600814819335938
3.58916666666667	0.590801239013672
3.5925	0.583171844482422
3.59583333333334	0.574588775634766
3.59916666666667	0.566482543945313
3.6025	0.566959381103516
3.60583333333334	0.56600570678711
3.60916666666667	0.549793243408203
3.6125	0.532150268554688
3.61583333333334	0.525474548339844
3.61916666666667	0.528812408447266
3.6225	0.52642822265625
3.62583333333334	0.521659851074219
3.62916666666667	0.524520874023438
3.6325	0.533103942871094
3.63583333333334	0.536441802978516
3.63916666666667	0.525474548339844
3.6425	0.518798828125
3.64583333333334	0.52022933959961
3.64916666666667	0.523567199707032
3.6525	0.51116943359375
3.65583333333334	0.487804412841797
3.65916666666667	0.475406646728516
3.6625	0.480175018310547
3.66583333333334	0.490665435791016
3.66916666666667	0.497817993164063
3.6725	0.506877899169922
3.67583333333334	0.524044036865235
3.67916666666667	0.542640686035157
3.6825	0.552177429199219
3.68583333333334	0.552177429199219
3.68916666666667	0.54931640625
3.6925	0.54931640625
3.69583333333334	0.558853149414063
3.69916666666667	0.571250915527344
3.7025	0.581741333007813
3.70583333333334	0.583648681640625
3.70916666666667	0.581741333007813
3.7125	0.577449798583985
3.71583333333334	0.569343566894532
3.71916666666667	0.552177429199219
3.7225	0.525951385498047
3.72583333333334	0.496864318847656
3.72916666666667	0.4730224609375
3.7325	0.457763671875
3.73583333333334	0.432968139648438
3.73916666666667	0.396728515625
3.7425	0.347137451171875
3.74583333333334	0.298023223876953
3.74916666666667	0.248908996582031
3.7525	0.193595886230469
3.75583333333334	0.126361846923828
3.75916666666667	0.0457763671875
3.7625	-0.0362396240234375
3.76583333333334	-0.113010406494141
3.76916666666667	-0.197410583496094
3.7725	-0.296115875244141
3.77583333333334	-0.40578842163086
3.77916666666667	-0.517368316650391
3.7825	-0.637054443359375
3.78583333333334	-0.769615173339844
3.78916666666667	-0.912666320800781
3.7925	-1.05905532836914
3.79583333333334	-1.21212005615235
3.79916666666667	-1.37376785278321
3.8025	-1.54399871826172
3.80583333333334	-1.72662734985352
3.80916666666667	-1.91450119018555
3.8125	-2.10428237915039
3.81583333333334	-2.29120254516602
3.81916666666667	-2.47859954833985
3.8225	-2.67791748046875
3.82583333333334	-2.88915634155274
3.82916666666667	-3.11613082885742
3.8325	-3.34692001342774
3.83583333333334	-3.57770919799805
3.83916666666667	-3.80277633666992
3.8425	-4.02307510375977
3.84583333333334	-4.24575805664063
3.84916666666667	-4.47750091552735
3.8525	-4.72450256347656
3.85583333333334	-4.97293472290039
3.85916666666667	-5.21469116210938
3.8625	-5.44595718383789
3.86583333333334	-5.66434860229492
3.86916666666667	-5.86509704589844
3.8725	-6.04438781738282
3.87583333333334	-6.20698928833008
3.87916666666667	-6.3619613647461
3.8825	-6.50358200073242
3.88583333333334	-6.62755966186524
3.88916666666667	-6.72388076782227
3.8925	-6.79540634155274
3.89583333333334	-6.84165954589844
3.89916666666667	-6.85548782348633
3.9025	-6.83116912841797
3.90583333333334	-6.77108764648438
3.90916666666667	-6.69240951538086
3.9125	-6.59799575805664
3.91583333333334	-6.48021697998047
3.91916666666667	-6.3314437866211
3.9225	-6.15596771240235
3.92583333333334	-5.95712661743164
3.92916666666667	-5.73062896728516
3.9325	-5.48362731933594
3.93583333333334	-5.23424148559571
3.93916666666667	-4.99629974365235
3.9425	-4.76837158203125
3.94583333333334	-4.53281402587891
3.94916666666667	-4.28152084350586
3.9525	-4.01687622070313
3.95583333333334	-3.74460220336914
3.95916666666667	-3.46899032592774
3.9625	-3.19576263427735
3.96583333333334	-2.93827056884766
3.96916666666667	-2.70223617553711
3.9725	-2.47621536254883
3.97583333333334	-2.25925445556641
3.97916666666667	-2.05230712890625
3.9825	-1.86395645141602
3.98583333333334	-1.69038772583008
3.98916666666667	-1.54256820678711
3.9925	-1.42669677734375
3.99583333333334	-1.33705139160156
3.99916666666667	-1.25885009765625
4.0025	-1.17635726928711
4.00583333333334	-1.09720230102539
4.00916666666667	-1.02901458740235
4.0125	-0.972747802734375
4.01583333333334	-0.921249389648438
4.01916666666667	-0.876903533935547
4.0225	-0.848770141601563
4.02583333333334	-0.830650329589844
4.02916666666667	-0.807762145996094
4.0325	-0.776290893554688
4.03583333333334	-0.745773315429688
4.03916666666667	-0.730514526367188
4.0425	-0.730037689208985
4.04583333333334	-0.739097595214844
4.04916666666667	-0.748157501220703
4.0525	-0.750064849853516
4.05583333333334	-0.746726989746094
4.05916666666667	-0.736713409423828
4.0625	-0.724315643310547
4.06583333333334	-0.718116760253907
4.06916666666667	-0.722885131835938
4.0725	-0.742912292480469
4.07583333333334	-0.768184661865235
4.07916666666667	-0.790596008300782
4.0825	-0.800609588623047
4.08583333333334	-0.798225402832032
4.08916666666667	-0.785350799560547
4.0925	-0.77056884765625
4.09583333333334	-0.753879547119141
4.09916666666667	-0.74005126953125
4.1025	-0.732421875
4.10583333333334	-0.734806060791016
4.10916666666667	-0.754356384277344
4.1125	-0.776290893554688
4.11583333333334	-0.79488754272461
4.11916666666667	-0.804424285888672
4.1225	-0.8087158203125
4.12583333333334	-0.80251693725586
4.12916666666667	-0.783920288085938
4.1325	-0.764846801757813
4.13583333333334	-0.760078430175782
4.13916666666667	-0.770092010498047
4.1425	-0.786781311035157
4.14583333333334	-0.805377960205078
4.14916666666667	-0.822067260742188
4.1525	-0.832557678222656
4.15583333333334	-0.828266143798828
4.15916666666667	-0.809192657470703
4.1625	-0.781059265136719
4.16583333333334	-0.75531005859375
4.16916666666667	-0.736713409423828
4.1725	-0.727176666259766
4.17583333333334	-0.729560852050782
4.17916666666667	-0.74911117553711
4.1825	-0.77962875366211
4.18583333333334	-0.813007354736328
4.18916666666667	-0.844478607177735
4.1925	-0.874996185302735
4.19583333333334	-0.898838043212891
4.19916666666667	-0.90789794921875
4.2025	-0.906944274902344
4.20583333333334	-0.891208648681641
4.20916666666667	-0.86355209350586
4.2125	-0.827789306640625
4.21583333333334	-0.792503356933594
4.21916666666667	-0.762939453125
4.2225	-0.737190246582032
4.22583333333334	-0.720977783203125
4.22916666666667	-0.715255737304688
4.2325	-0.71859359741211
4.23583333333334	-0.722885131835938
4.23916666666667	-0.726699829101563
4.2425	-0.73385238647461
4.24583333333334	-0.744819641113282
4.24916666666667	-0.754356384277344
4.2525	-0.758647918701172
4.25583333333334	-0.760078430175782
4.25916666666667	-0.755786895751953
4.2625	-0.748157501220703
4.26583333333334	-0.741004943847657
4.26916666666667	-0.737190246582032
4.2725	-0.734329223632813
4.27583333333334	-0.732898712158203
4.27916666666667	-0.74005126953125
4.2825	-0.749588012695313
4.28583333333334	-0.758647918701172
4.28916666666667	-0.766277313232422
4.2925	-0.780582427978516
4.29583333333334	-0.796318054199219
4.29916666666667	-0.808238983154297
4.3025	-0.813961029052735
4.30583333333334	-0.814914703369141
4.30916666666667	-0.807762145996094
4.3125	-0.795841217041016
4.31583333333334	-0.783443450927735
4.31916666666667	-0.780582427978516
4.3225	-0.786781311035157
4.32583333333334	-0.795364379882813
4.32916666666667	-0.805854797363281
4.3325	-0.813007354736328
4.33583333333334	-0.822544097900391
4.33916666666667	-0.829696655273438
4.3425	-0.837326049804688
4.34583333333334	-0.841617584228516
4.34916666666667	-0.84686279296875
4.3525	-0.851631164550781
4.35583333333334	-0.849723815917969
4.35916666666667	-0.838756561279297
4.3625	-0.821590423583985
4.36583333333334	-0.806331634521485
4.36916666666667	-0.787734985351563
4.3725	-0.770092010498047
4.37583333333334	-0.752925872802735
4.37916666666667	-0.74148178100586
4.3825	-0.729084014892578
4.38583333333334	-0.720024108886719
4.38916666666667	-0.715732574462891
4.3925	-0.718116760253907
4.39583333333334	-0.725269317626953
4.39916666666667	-0.738620758056641
4.4025	-0.761032104492188
4.40583333333334	-0.790119171142578
4.40916666666667	-0.823497772216797
4.4125	-0.85592269897461
4.41583333333334	-0.887870788574219
4.41916666666667	-0.913143157958985
4.4225	-0.9307861328125
4.42583333333334	-0.936985015869141
4.42916666666667	-0.935077667236328
4.4325	-0.926017761230469
4.43583333333334	-0.912189483642578
4.43916666666667	-0.900745391845703
4.4425	-0.889301300048828
4.44583333333334	-0.879764556884766
4.44916666666667	-0.8697509765625
4.4525	-0.861167907714844
4.45583333333334	-0.84829330444336
4.45916666666667	-0.830173492431641
4.4625	-0.811576843261719
4.46583333333334	-0.791072845458985
4.46916666666667	-0.766754150390625
4.4725	-0.744819641113282
4.47583333333334	-0.731945037841797
4.47916666666667	-0.727653503417969
4.4825	-0.731468200683594
4.48583333333334	-0.74148178100586
4.48916666666667	-0.766277313232422
4.4925	-0.795841217041016
4.49583333333334	-0.823497772216797
4.49916666666667	-0.84686279296875
4.5025	-0.863075256347656
4.50583333333334	-0.869274139404297
4.50916666666667	-0.857830047607422
4.5125	-0.839710235595703
4.51583333333334	-0.81777572631836
4.51916666666667	-0.794410705566407
4.5225	-0.768184661865235
4.52583333333334	-0.748157501220703
4.52916666666667	-0.738620758056641
4.5325	-0.729560852050782
4.53583333333334	-0.720500946044922
4.53916666666667	-0.711917877197266
4.5425	-0.709056854248047
4.54583333333334	-0.708103179931641
4.54916666666667	-0.712871551513672
4.5525	-0.726699829101563
4.55583333333334	-0.744819641113282
4.55916666666667	-0.763893127441407
4.5625	-0.780582427978516
4.56583333333334	-0.796318054199219
4.56916666666667	-0.801563262939453
4.5725	-0.795364379882813
4.57583333333334	-0.783920288085938
4.57916666666667	-0.769615173339844
4.5825	-0.753402709960938
4.58583333333334	-0.732421875
4.58916666666667	-0.718116760253907
4.5925	-0.714302062988282
4.59583333333334	-0.716209411621094
4.59916666666667	-0.72622299194336
4.6025	-0.741004943847657
4.60583333333334	-0.761508941650391
4.60916666666667	-0.776767730712891
4.6125	-0.778675079345703
4.61583333333334	-0.769615173339844
4.61916666666667	-0.748157501220703
4.6225	-0.722885131835938
4.62583333333334	-0.701427459716797
4.62916666666667	-0.688552856445313
4.6325	-0.690937042236328
4.63583333333334	-0.706672668457032
4.63916666666667	-0.731468200683594
4.6425	-0.752449035644532
4.64583333333334	-0.763416290283203
4.64916666666667	-0.761985778808594
4.6525	-0.751972198486328
4.65583333333334	-0.733375549316407
4.65916666666667	-0.71096420288086
4.6625	-0.689506530761719
4.66583333333334	-0.681877136230469
4.66916666666667	-0.692367553710938
4.6725	-0.711441040039063
4.67583333333334	-0.73385238647461
4.67916666666667	-0.757217407226563
4.6825	-0.781536102294922
4.68583333333334	-0.792503356933594
4.68916666666667	-0.78582763671875
4.6925	-0.774383544921875
4.69583333333334	-0.771522521972657
4.69916666666667	-0.772953033447266
4.7025	-0.773429870605469
4.70583333333334	-0.772476196289063
4.70916666666667	-0.769615173339844
4.7125	-0.759601593017578
4.71583333333334	-0.74005126953125
4.71916666666667	-0.722408294677735
4.7225	-0.713348388671875
4.72583333333334	-0.709056854248047
4.72916666666667	-0.706672668457032
4.7325	-0.699520111083985
4.73583333333334	-0.689029693603516
4.73916666666667	-0.677585601806641
4.7425	-0.672340393066407
4.74583333333334	-0.678062438964844
4.74916666666667	-0.692844390869141
4.7525	-0.711441040039063
4.75583333333334	-0.726699829101563
4.75916666666667	-0.729084014892578
4.7625	-0.717639923095703
4.76583333333334	-0.702381134033203
4.76916666666667	-0.68807601928711
4.7725	-0.679969787597657
4.77583333333334	-0.673294067382813
4.77916666666667	-0.670433044433594
4.7825	-0.668525695800782
4.78583333333334	-0.668525695800782
4.78916666666667	-0.670909881591797
4.7925	-0.673770904541016
4.79583333333334	-0.677585601806641
4.79916666666667	-0.6866455078125
4.8025	-0.701904296875
4.80583333333334	-0.719547271728516
4.80916666666667	-0.728607177734375
4.8125	-0.730037689208985
4.81583333333334	-0.730514526367188
4.81916666666667	-0.733375549316407
4.8225	-0.73385238647461
4.82583333333334	-0.727176666259766
4.82916666666667	-0.724315643310547
4.8325	-0.723838806152344
4.83583333333334	-0.721454620361328
4.83916666666667	-0.715732574462891
4.8425	-0.714778900146485
4.84583333333334	-0.717639923095703
4.84916666666667	-0.7171630859375
4.8525	-0.715732574462891
4.85583333333334	-0.716209411621094
4.85916666666667	-0.718116760253907
4.8625	-0.710487365722657
4.86583333333334	-0.695228576660157
4.86916666666667	-0.679492950439453
4.8725	-0.67281723022461
4.87583333333334	-0.670433044433594
4.87916666666667	-0.662326812744141
4.8825	-0.64849853515625
4.88583333333334	-0.644683837890625
4.88916666666667	-0.658512115478516
4.8925	-0.669956207275391
4.89583333333334	-0.676631927490235
4.89916666666667	-0.6866455078125
4.9025	-0.703811645507813
4.90583333333334	-0.70953369140625
4.90916666666667	-0.692844390869141
4.9125	-0.677585601806641
4.91583333333334	-0.675201416015625
4.91916666666667	-0.675201416015625
4.9225	-0.669956207275391
4.92583333333334	-0.669479370117188
4.92916666666667	-0.679969787597657
4.9325	-0.68807601928711
4.93583333333334	-0.682830810546875
4.93916666666667	-0.68044662475586
4.9425	-0.684738159179688
4.94583333333334	-0.689029693603516
4.94916666666667	-0.687122344970703
4.9525	-0.682830810546875
4.95583333333334	-0.689506530761719
4.95916666666667	-0.695228576660157
4.9625	-0.696659088134766
4.96583333333334	-0.693321228027344
4.96916666666667	-0.69427490234375
4.9725	-0.693321228027344
4.97583333333334	-0.686168670654297
4.97916666666667	-0.67901611328125
4.9825	-0.682353973388672
4.98583333333334	-0.690937042236328
4.98916666666667	-0.695228576660157
4.9925	-0.704765319824219
4.99583333333334	-0.715732574462891
4.99916666666667	-0.729560852050782
5.0025	-0.734806060791016
5.00583333333334	-0.740528106689453
5.00916666666667	-0.747203826904297
5.0125	-0.754833221435547
5.01583333333334	-0.767230987548828
5.01916666666667	-0.776290893554688
5.0225	-0.782012939453125
5.02583333333334	-0.785350799560547
5.02916666666667	-0.796794891357422
5.0325	-0.804901123046875
5.03583333333334	-0.809192657470703
5.03916666666667	-0.813007354736328
5.0425	-0.81777572631836
5.04583333333334	-0.818729400634766
5.04916666666667	-0.811100006103516
5.0525	-0.802993774414063
5.05583333333334	-0.790119171142578
5.05916666666667	-0.776290893554688
5.0625	-0.768184661865235
5.06583333333334	-0.766754150390625
5.06916666666667	-0.772953033447266
5.0725	-0.779151916503907
5.07583333333334	-0.786781311035157
5.07916666666667	-0.795841217041016
5.0825	-0.801563262939453
5.08583333333334	-0.804424285888672
5.08916666666667	-0.800132751464844
5.0925	-0.796794891357422
5.09583333333334	-0.797271728515625
5.09916666666667	-0.798225402832032
5.1025	-0.803947448730469
5.10583333333334	-0.811576843261719
5.10916666666667	-0.818252563476563
5.1125	-0.822067260742188
5.11583333333334	-0.82540512084961
5.11916666666667	-0.83160400390625
5.1225	-0.830650329589844
5.12583333333334	-0.828742980957031
5.12916666666667	-0.832557678222656
5.1325	-0.838279724121094
5.13583333333334	-0.841617584228516
5.13916666666667	-0.837326049804688
5.1425	-0.829696655273438
5.14583333333334	-0.82540512084961
5.14916666666667	-0.820159912109375
5.1525	-0.814437866210938
5.15583333333334	-0.811100006103516
5.15916666666667	-0.815868377685547
5.1625	-0.823497772216797
5.16583333333334	-0.822067260742188
5.16916666666667	-0.818729400634766
5.1725	-0.817298889160156
5.17583333333334	-0.818252563476563
5.17916666666667	-0.815391540527344
5.1825	-0.811576843261719
5.18583333333334	-0.807285308837891
5.18916666666667	-0.811100006103516
5.1925	-0.823020935058594
5.19583333333334	-0.837326049804688
5.19916666666667	-0.852108001708985
5.2025	-0.866413116455078
5.20583333333334	-0.884056091308594
5.20916666666667	-0.894546508789063
5.2125	-0.896453857421875
5.21583333333334	-0.892162322998047
5.21916666666667	-0.883102416992188
5.2225	-0.87881088256836
5.22583333333334	-0.881195068359375
5.22916666666667	-0.890254974365235
5.2325	-0.900745391845703
5.23583333333334	-0.910758972167969
5.23916666666667	-0.920295715332031
5.2425	-0.924110412597656
5.24583333333334	-0.921726226806641
5.24916666666667	-0.90932846069336
5.2525	-0.896453857421875
5.25583333333334	-0.885486602783203
5.25916666666667	-0.875473022460938
5.2625	-0.867843627929688
5.26583333333334	-0.861167907714844
5.26916666666667	-0.864028930664063
5.2725	-0.864028930664063
5.27583333333334	-0.868797302246094
5.27916666666667	-0.872135162353516
5.2825	-0.875949859619141
5.28583333333334	-0.879764556884766
5.28916666666667	-0.875473022460938
5.2925	-0.864028930664063
5.29583333333334	-0.843048095703125
5.29916666666667	-0.821590423583985
5.3025	-0.801563262939453
5.30583333333334	-0.786304473876953
5.30916666666667	-0.774383544921875
5.3125	-0.767230987548828
5.31583333333334	-0.763893127441407
5.31916666666667	-0.768184661865235
5.3225	-0.7781982421875
5.32583333333334	-0.787734985351563
5.32916666666667	-0.79488754272461
5.3325	-0.800132751464844
5.33583333333334	-0.802040100097656
5.33916666666667	-0.799655914306641
5.3425	-0.790119171142578
5.34583333333334	-0.777244567871094
5.34916666666667	-0.762462615966797
5.3525	-0.74911117553711
5.35583333333334	-0.740528106689453
5.35916666666667	-0.735759735107422
5.3625	-0.730514526367188
5.36583333333334	-0.720024108886719
5.36916666666667	-0.712394714355469
5.3725	-0.706672668457032
5.37583333333334	-0.700950622558594
5.37916666666667	-0.691413879394532
5.3825	-0.684261322021485
5.38583333333334	-0.68044662475586
5.38916666666667	-0.676631927490235
5.3925	-0.674247741699219
5.39583333333334	-0.676631927490235
5.39916666666667	-0.677108764648438
5.4025	-0.676155090332032
5.40583333333334	-0.671863555908203
5.40916666666667	-0.658988952636719
5.4125	-0.647544860839844
5.41583333333334	-0.632286071777344
5.41916666666667	-0.621795654296875
5.4225	-0.61178207397461
5.42583333333334	-0.599861145019532
5.42916666666667	-0.597000122070313
5.4325	-0.592708587646485
5.43583333333334	-0.587940216064453
5.43916666666667	-0.580787658691407
5.4425	-0.568389892578125
5.44583333333334	-0.561237335205078
5.44916666666667	-0.555038452148438
5.4525	-0.548362731933594
5.45583333333334	-0.54311752319336
5.45916666666667	-0.533103942871094
5.4625	-0.528812408447266
5.46583333333334	-0.525951385498047
5.46916666666667	-0.523567199707032
5.4725	-0.523567199707032
5.47583333333334	-0.514984130859375
5.47916666666667	-0.507831573486328
5.4825	-0.502586364746094
5.48583333333334	-0.492572784423828
5.48916666666667	-0.481605529785156
5.4925	-0.463485717773438
5.49583333333334	-0.450611114501953
5.49916666666667	-0.437259674072266
5.5025	-0.420570373535156
5.50583333333334	-0.412940979003906
5.50916666666667	-0.402450561523438
5.5125	-0.392913818359375
5.51583333333334	-0.379562377929688
5.51916666666667	-0.362873077392578
5.5225	-0.354290008544922
5.52583333333334	-0.33712387084961
5.52916666666667	-0.325202941894531
5.5325	-0.312328338623047
5.53583333333334	-0.305652618408203
5.53916666666667	-0.313282012939453
5.5425	-0.319957733154297
5.54583333333334	-0.331878662109375
5.54916666666667	-0.332832336425781
5.5525	-0.335693359375
5.55583333333334	-0.336647033691406
5.55916666666667	-0.327110290527344
5.5625	-0.309944152832031
5.56583333333334	-0.28371810913086
5.56916666666667	-0.265121459960938
5.5725	-0.247001647949219
5.57583333333334	-0.235080718994141
5.57916666666667	-0.225543975830078
5.5825	-0.219345092773438
5.58583333333334	-0.21505355834961
5.58916666666667	-0.213146209716797
5.5925	-0.210762023925781
5.59583333333334	-0.201225280761719
5.59916666666667	-0.18453598022461
5.6025	-0.1678466796875
5.60583333333334	-0.153064727783203
5.60916666666667	-0.136375427246094
5.6125	-0.117301940917969
5.61583333333334	-0.100135803222656
5.61916666666667	-0.087738037109375
5.6225	-0.0758171081542969
5.62583333333334	-0.0720024108886719
5.62916666666667	-0.0715255737304688
5.6325	-0.080108642578125
5.63583333333334	-0.0863075256347656
5.63916666666667	-0.0948905944824219
5.6425	-0.0982284545898438
5.64583333333334	-0.095367431640625
5.64916666666667	-0.0834465026855469
5.6525	-0.0653266906738282
5.65583333333334	-0.0491142272949219
5.65916666666667	-0.0324249267578125
5.6625	-0.0209808349609375
5.66583333333334	-0.00905990600585938
5.66916666666667	-0.00238418579101563
5.6725	0.000476837158203125
5.67583333333334	0.00238418579101563
5.67916666666667	0.00667572021484375
5.6825	0.0119209289550781
5.68583333333334	0.0209808349609375
5.68916666666667	0.0295639038085938
5.6925	0.0457763671875
5.69583333333334	0.0634193420410157
5.69916666666667	0.080108642578125
5.7025	0.0867843627929688
5.70583333333334	0.0863075256347656
5.70916666666667	0.0858306884765625
5.7125	0.0853538513183594
5.71583333333334	0.08392333984375
5.71916666666667	0.0820159912109375
5.7225	0.0848770141601563
5.72583333333334	0.0910758972167969
5.72916666666667	0.0944137573242188
5.7325	0.0944137573242188
5.73583333333334	0.0977516174316406
5.73916666666667	0.109195709228516
5.7425	0.120162963867188
5.74583333333334	0.125885009765625
5.74916666666667	0.126361846923828
5.7525	0.121593475341797
5.75583333333334	0.112056732177735
5.75916666666667	0.102043151855469
5.7625	0.09918212890625
5.76583333333334	0.102043151855469
5.76916666666667	0.105381011962891
5.7725	0.112056732177735
5.77583333333334	0.125885009765625
5.77916666666667	0.13875961303711
5.7825	0.148296356201172
5.78583333333334	0.155448913574219
5.78916666666667	0.165939331054688
5.7925	0.173091888427735
5.79583333333334	0.170230865478516
5.79916666666667	0.163555145263672
5.8025	0.16021728515625
5.80583333333334	0.157356262207031
5.80916666666667	0.159740447998047
5.8125	0.1678466796875
5.81583333333334	0.185966491699219
5.81916666666667	0.201702117919922
5.8225	0.214576721191406
5.82583333333334	0.223636627197266
5.82916666666667	0.23031234741211
5.8325	0.231266021728516
5.83583333333334	0.23031234741211
5.83916666666667	0.234603881835938
5.8425	0.242710113525391
5.84583333333334	0.250816345214844
5.84916666666667	0.256538391113281
5.8525	0.263690948486328
5.85583333333334	0.267982482910156
5.85916666666667	0.269412994384766
5.8625	0.270843505859375
5.86583333333334	0.275611877441406
5.86916666666667	0.279426574707031
5.8725	0.284671783447266
5.87583333333334	0.290393829345703
5.87916666666667	0.298023223876953
5.8825	0.302791595458985
5.88583333333334	0.308036804199219
5.88916666666667	0.31423568725586
5.8925	0.320911407470703
5.89583333333334	0.324249267578125
5.89916666666667	0.324726104736328
5.9025	0.326633453369141
5.90583333333334	0.333309173583985
5.90916666666667	0.347137451171875
5.9125	0.359535217285156
5.91583333333334	0.370502471923828
5.91916666666667	0.374794006347656
5.9225	0.380516052246094
5.92583333333334	0.384807586669922
5.92916666666667	0.384330749511719
5.9325	0.385761260986328
5.93583333333334	0.386238098144531
5.93916666666667	0.388622283935547
5.9425	0.385761260986328
5.94583333333334	0.376701354980469
5.94916666666667	0.362873077392578
5.9525	0.355720520019531
5.95583333333334	0.36001205444336
5.95916666666667	0.374794006347656
5.9625	0.393390655517578
5.96583333333334	0.4119873046875
5.96916666666667	0.431537628173828
5.9725	0.440597534179688
5.97583333333334	0.444412231445313
5.97916666666667	0.445842742919922
5.9825	0.453948974609375
5.98583333333334	0.46682357788086
5.98916666666667	0.481128692626953
5.9925	0.495433807373047
5.99583333333334	0.501155853271485
5.99916666666667	0.498294830322266
6.0025	0.486850738525391
6.00583333333334	0.474929809570313
6.00916666666667	0.462055206298828
6.0125	0.452995300292969
6.01583333333334	0.449180603027344
6.01916666666667	0.452041625976563
6.0225	0.458240509033203
6.02583333333334	0.467300415039063
6.02916666666667	0.481128692626953
6.0325	0.49591064453125
6.03583333333334	0.506401062011719
6.03916666666667	0.506877899169922
6.0425	0.501632690429688
6.04583333333334	0.494956970214844
6.04916666666667	0.489234924316406
6.0525	0.483512878417969
6.05583333333334	0.484943389892578
6.05916666666667	0.494480133056641
6.0625	0.513076782226563
6.06583333333334	0.531196594238282
6.06916666666667	0.546455383300782
6.0725	0.556468963623047
6.07583333333334	0.564098358154297
6.07916666666667	0.57220458984375
6.0825	0.583648681640625
6.08583333333334	0.593662261962891
6.08916666666667	0.598430633544922
6.0925	0.603199005126953
6.09583333333334	0.612735748291016
6.09916666666667	0.627994537353516
6.1025	0.640869140625
6.10583333333334	0.654697418212891
6.10916666666667	0.672340393066407
6.1125	0.689029693603516
6.11583333333334	0.703811645507813
6.11916666666667	0.713348388671875
6.1225	0.721454620361328
6.12583333333334	0.730991363525391
6.12916666666667	0.748157501220703
6.1325	0.777721405029297
6.13583333333334	0.812053680419922
6.13916666666667	0.84829330444336
6.1425	0.882625579833985
6.14583333333334	0.92315673828125
6.14916666666667	0.960350036621094
6.1525	0.9918212890625
6.15583333333334	1.01947784423828
6.15916666666667	1.04761123657227
6.1625	1.07145309448242
6.16583333333334	1.08528137207031
6.16916666666667	1.10149383544922
6.1725	1.12771987915039
6.17583333333334	1.16062164306641
6.17916666666667	1.19209289550781
6.1825	1.22594833374024
6.18583333333334	1.26791000366211
6.18916666666667	1.30319595336914
6.1925	1.3270378112793
6.19583333333334	1.34801864624024
6.19916666666667	1.37519836425781
6.2025	1.40619277954102
6.20583333333334	1.43241882324219
6.20916666666667	1.45912170410156
6.2125	1.48725509643555
6.21583333333334	1.51252746582031
6.21916666666667	1.52921676635742
6.2225	1.53636932373047
6.22583333333334	1.54352188110352
6.22916666666667	1.5554428100586
6.2325	1.56784057617188
6.23583333333334	1.58023834228516
6.23916666666667	1.59406661987305
6.2425	1.61314010620117
6.24583333333334	1.62601470947266
6.24916666666667	1.62649154663086
6.2525	1.62267684936524
6.25583333333334	1.61552429199219
6.25916666666667	1.60980224609375
6.2625	1.59883499145508
6.26583333333334	1.58929824829102
6.26916666666667	1.57690048217774
6.2725	1.56259536743164
6.27583333333334	1.54352188110352
6.27916666666667	1.52111053466797
6.2825	1.50156021118164
6.28583333333334	1.48630142211914
6.28916666666667	1.47628784179688
6.2925	1.46484375
6.29583333333334	1.45149230957031
6.29916666666667	1.4338493347168
6.3025	1.41096115112305
6.30583333333334	1.39045715332031
6.30916666666667	1.3723373413086
6.3125	1.36137008666992
6.31583333333334	1.35374069213867
6.31916666666667	1.34706497192383
6.3225	1.33752822875977
6.32583333333334	1.32083892822266
6.32916666666667	1.30367279052735
6.3325	1.28459930419922
6.33583333333334	1.27029418945313
6.33916666666667	1.25885009765625
6.3425	1.2502670288086
6.34583333333334	1.24454498291016
6.34916666666667	1.23643875122071
6.3525	1.22737884521485
6.35583333333334	1.21641159057617
6.35916666666667	1.20782852172852
6.3625	1.20067596435547
6.36583333333334	1.19447708129883
6.36916666666667	1.19495391845703
6.3725	1.20258331298828
6.37583333333334	1.21212005615235
6.37916666666667	1.220703125
6.3825	1.22976303100586
6.38583333333334	1.24502182006836
6.38916666666667	1.2664794921875
6.3925	1.29175186157227
6.39583333333334	1.32417678833008
6.39916666666667	1.36518478393555
6.4025	1.4190673828125
6.40583333333334	1.47676467895508
6.40916666666667	1.52969360351563
6.4125	1.57642364501953
6.41583333333334	1.62792205810547
6.41916666666667	1.67608261108399
6.4225	1.72281265258789
6.42583333333334	1.76858901977539
6.42916666666667	1.82771682739258
6.4325	1.89876556396485
6.43583333333334	1.97029113769531
6.43916666666667	2.04706192016602
6.4425	2.13003158569336
6.44583333333334	2.22206115722656
6.44916666666667	2.31266021728516
6.4525	2.39896774291992
6.45583333333334	2.48765945434571
6.45916666666667	2.57968902587891
6.4625	2.67553329467774
6.46583333333334	2.7761459350586
6.46916666666667	2.88677215576172
6.4725	3.00693511962891
6.47583333333334	3.1275749206543
6.47916666666667	3.24678421020508
6.4825	3.36456298828125
6.48583333333334	3.48234176635742
6.48916666666667	3.59678268432617
6.4925	3.7078857421875
6.49583333333334	3.82423400878906
6.49916666666667	3.94821166992188
6.5025	4.07981872558594
6.50583333333334	4.21476364135742
6.50916666666667	4.35018539428711
6.5125	4.49275970458985
6.51583333333334	4.64010238647461
6.51916666666667	4.79316711425781
6.5225	4.95004653930664
6.52583333333334	5.11598587036133
6.52916666666667	5.29050827026367
6.5325	5.46360015869141
6.53583333333334	5.63621520996094
6.53916666666667	5.81216812133789
6.5425	5.99718093872071
6.54583333333334	6.18076324462891
6.54916666666667	6.36434555053711
6.5525	6.55174255371094
6.55583333333334	6.74819946289063
6.55916666666667	6.94704055786133
6.5625	7.14445114135742
6.56583333333334	7.34710693359375
6.56916666666667	7.55548477172852
6.5725	7.77387619018555
6.57583333333334	7.99226760864258
6.57916666666667	8.21304321289063
6.5825	8.44049453735352
6.58583333333334	8.66937637329102
6.58916666666667	8.89873504638672
6.5925	9.12570953369141
6.59583333333334	9.35745239257813
6.59916666666667	9.59444046020508
6.6025	9.83428955078125
6.60583333333334	10.0851058959961
6.60916666666667	10.3464126586914
6.6125	10.615348815918
6.61583333333334	10.8885765075684
6.61916666666667	11.1627578735352
6.6225	11.4383697509766
6.62583333333334	11.713981628418
6.62916666666667	11.9900703430176
6.6325	12.2742652893067
6.63583333333334	12.5641822814942
6.63916666666667	12.8612518310547
6.6425	13.1611824035645
6.64583333333334	13.4649276733399
6.64916666666667	13.7734413146973
6.6525	14.0886306762696
6.65583333333334	14.4124031066895
6.65916666666667	14.7414207458496
6.6625	15.0785446166992
6.66583333333334	15.4132843017578
[truncated: 1,007 more rows]
