# Supplementary material for: Phase-Specific Parameter Estimation in Chiral HPLC Using 1‑Site, 2‑Site Stochastic Models, and Unified Equation Approach
Source: Anal Chem. 2026 Apr 29;98(18):13925–39. doi: 10.1021/acs.analchem.6c01634 (PMC13177292; doi:10.1021/acs.analchem.6c01634)
Supplement: Supplementary file 2 [file ac6c01634_si_002.zip › SupportingInformation/03_data_allEluents/LORA_ACN_CELL2_07_40.CSV]

0.00233333333333334	0.14495849609375
0.00566666666666667	0.155925750732422
0.009	0.159740447998047
0.0123333333333334	0.15401840209961
0.0156666666666667	0.147342681884766
0.019	0.142574310302735
0.0223333333333334	0.137805938720703
0.0256666666666667	0.128269195556641
0.029	0.119209289550781
0.0323333333333334	0.120162963867188
0.0356666666666667	0.127792358398438
0.039	0.131607055664063
0.0423333333333334	0.130653381347656
0.0456666666666667	0.134468078613281
0.049	0.142574310302735
0.0523333333333334	0.149250030517578
0.0556666666666667	0.154972076416016
0.059	0.164985656738281
0.0623333333333334	0.174522399902344
0.0656666666666667	0.182151794433594
0.069	0.183582305908203
0.0723333333333334	0.181674957275391
0.0756666666666667	0.179290771484375
0.079	0.177860260009766
0.0823333333333334	0.179767608642578
0.0856666666666667	0.181198120117188
0.089	0.182151794433594
0.0923333333333334	0.18310546875
0.0956666666666667	0.178337097167969
0.099	0.172138214111328
0.102333333333334	0.164031982421875
0.105666666666667	0.162124633789063
0.109	0.166416168212891
0.112333333333334	0.174999237060547
0.115666666666667	0.185012817382813
0.119	0.19073486328125
0.122333333333334	0.195980072021485
0.125666666666667	0.195503234863281
0.129	0.190258026123047
0.132333333333334	0.181674957275391
0.135666666666667	0.17547607421875
0.139	0.17547607421875
0.142333333333334	0.173568725585938
0.145666666666667	0.171661376953125
0.149	0.168323516845703
0.152333333333334	0.168800354003906
0.155666666666667	0.171184539794922
0.159	0.171184539794922
0.162333333333334	0.168323516845703
0.165666666666667	0.165462493896485
0.169	0.16164779663086
0.172333333333334	0.160694122314453
0.175666666666667	0.158786773681641
0.179	0.154972076416016
0.182333333333334	0.153064727783203
0.185666666666667	0.148296356201172
0.189	0.145435333251953
0.192333333333334	0.140666961669922
0.195666666666667	0.13875961303711
0.199	0.136375427246094
0.202333333333334	0.133514404296875
0.205666666666667	0.133991241455078
0.209	0.138282775878906
0.212333333333334	0.142574310302735
0.215666666666667	0.142574310302735
0.219	0.136852264404297
0.222333333333334	0.131607055664063
0.225666666666667	0.12969970703125
0.229	0.130176544189453
0.232333333333334	0.12969970703125
0.235666666666667	0.130653381347656
0.239	0.140666961669922
0.242333333333334	0.153541564941406
0.245666666666667	0.165462493896485
0.249	0.172138214111328
0.252333333333334	0.174522399902344
0.255666666666667	0.173568725585938
0.259	0.1678466796875
0.262333333333334	0.165462493896485
0.265666666666667	0.165939331054688
0.269	0.165462493896485
0.272333333333334	0.163078308105469
0.275666666666667	0.157833099365235
0.279	0.154972076416016
0.282333333333334	0.148296356201172
0.285666666666667	0.142097473144531
0.289	0.137805938720703
0.292333333333334	0.143527984619141
0.295666666666667	0.156879425048828
0.299	0.170707702636719
0.302333333333334	0.179767608642578
0.305666666666667	0.181198120117188
0.309	0.178813934326172
0.312333333333334	0.1678466796875
0.315666666666667	0.157833099365235
0.319	0.148296356201172
0.322333333333334	0.152111053466797
0.325666666666667	0.159740447998047
0.329	0.165462493896485
0.332333333333334	0.170230865478516
0.335666666666667	0.17547607421875
0.339	0.179767608642578
0.342333333333334	0.174999237060547
0.345666666666667	0.165939331054688
0.349	0.160694122314453
0.352333333333334	0.157833099365235
0.355666666666667	0.151157379150391
0.359	0.14495849609375
0.362333333333334	0.139236450195313
0.365666666666667	0.140190124511719
0.369	0.142097473144531
0.372333333333334	0.142097473144531
0.375666666666667	0.143051147460938
0.379	0.142574310302735
0.382333333333334	0.143527984619141
0.385666666666667	0.141620635986328
0.389	0.134468078613281
0.392333333333334	0.126361846923828
0.395666666666667	0.121593475341797
0.399	0.121593475341797
0.402333333333334	0.120639801025391
0.405666666666667	0.117301940917969
0.409	0.118255615234375
0.412333333333334	0.125885009765625
0.415666666666667	0.126838684082031
0.419	0.120162963867188
0.422333333333334	0.11444091796875
0.425666666666667	0.117301940917969
0.429	0.124454498291016
0.432333333333334	0.124454498291016
0.435666666666667	0.126361846923828
0.439	0.130653381347656
0.442333333333334	0.141143798828125
0.445666666666667	0.14638900756836
0.449	0.147819519042969
0.452333333333334	0.151634216308594
0.455666666666667	0.159263610839844
0.459	0.164985656738281
0.462333333333334	0.16164779663086
0.465666666666667	0.162124633789063
0.469	0.166416168212891
0.472333333333334	0.170707702636719
0.475666666666667	0.165939331054688
0.479	0.157833099365235
0.482333333333334	0.151157379150391
0.485666666666667	0.143527984619141
0.489	0.134468078613281
0.492333333333334	0.12350082397461
0.495666666666667	0.123023986816406
0.499	0.127792358398438
0.502333333333334	0.137805938720703
0.505666666666667	0.139236450195313
0.509	0.136375427246094
0.512333333333334	0.13875961303711
0.515666666666667	0.146865844726563
0.519	0.152111053466797
0.522333333333334	0.15401840209961
0.525666666666667	0.162124633789063
0.529	0.17690658569336
0.532333333333334	0.186443328857422
0.535666666666667	0.185489654541016
0.539	0.18453598022461
0.542333333333334	0.179767608642578
0.545666666666667	0.171184539794922
0.549	0.153541564941406
0.552333333333334	0.13875961303711
0.555666666666667	0.127792358398438
0.559	0.119686126708985
0.562333333333334	0.12350082397461
0.565666666666667	0.13875961303711
0.569	0.160694122314453
0.572333333333334	0.17690658569336
0.575666666666667	0.189781188964844
0.579	0.203609466552735
0.582333333333334	0.212669372558594
0.585666666666667	0.210285186767578
0.589	0.201702117919922
0.592333333333334	0.194549560546875
0.595666666666667	0.187397003173828
0.599	0.178813934326172
0.602333333333334	0.170230865478516
0.605666666666667	0.168800354003906
0.609	0.16927719116211
0.612333333333334	0.16927719116211
0.615666666666667	0.16927719116211
0.619	0.166416168212891
0.622333333333334	0.164985656738281
0.625666666666667	0.159263610839844
0.629	0.160694122314453
0.632333333333334	0.164031982421875
0.635666666666667	0.168323516845703
0.639	0.169754028320313
0.642333333333334	0.165462493896485
0.645666666666667	0.162601470947266
0.649	0.157833099365235
0.652333333333334	0.15401840209961
0.655666666666667	0.153541564941406
0.659	0.154972076416016
0.662333333333334	0.163078308105469
0.665666666666667	0.172138214111328
0.669	0.178813934326172
0.672333333333334	0.182151794433594
0.675666666666667	0.178813934326172
0.679	0.174522399902344
0.682333333333334	0.166893005371094
0.685666666666667	0.163555145263672
0.689	0.1678466796875
0.692333333333334	0.177860260009766
0.695666666666667	0.188827514648438
0.699	0.199317932128906
0.702333333333334	0.20742416381836
0.705666666666667	0.206947326660156
0.709	0.197887420654297
0.712333333333334	0.189781188964844
0.715666666666667	0.183582305908203
0.719	0.178337097167969
0.722333333333334	0.169754028320313
0.725666666666667	0.166416168212891
0.729	0.168800354003906
0.732333333333334	0.171184539794922
0.735666666666667	0.170707702636719
0.739	0.169754028320313
0.742333333333334	0.170230865478516
0.745666666666667	0.168800354003906
0.749	0.167369842529297
0.752333333333334	0.16927719116211
0.755666666666667	0.173091888427735
0.759	0.172615051269531
0.762333333333334	0.172615051269531
0.765666666666667	0.1678466796875
0.769	0.16021728515625
0.772333333333334	0.148296356201172
0.775666666666667	0.139236450195313
0.779	0.140666961669922
0.782333333333334	0.146865844726563
0.785666666666667	0.159263610839844
0.789	0.173091888427735
0.792333333333334	0.187397003173828
0.795666666666667	0.202178955078125
0.799	0.209331512451172
0.802333333333334	0.211238861083985
0.805666666666667	0.209808349609375
0.809	0.206470489501953
0.812333333333334	0.205039978027344
0.815666666666667	0.204086303710938
0.819	0.207901000976563
0.822333333333334	0.217914581298828
0.825666666666667	0.23031234741211
0.829	0.238418579101563
0.832333333333334	0.239849090576172
0.835666666666667	0.234603881835938
0.839	0.227928161621094
0.842333333333334	0.216960906982422
0.845666666666667	0.205039978027344
0.849	0.195980072021485
0.852333333333334	0.190258026123047
0.855666666666667	0.195026397705078
0.859	0.203132629394531
0.862333333333334	0.216960906982422
0.865666666666667	0.229835510253906
0.869	0.242710113525391
0.872333333333334	0.25320053100586
0.875666666666667	0.25320053100586
0.879	0.249862670898438
0.882333333333334	0.240325927734375
0.885666666666667	0.2288818359375
0.889	0.220298767089844
0.892333333333334	0.218868255615235
0.895666666666667	0.224590301513672
0.899	0.227928161621094
0.902333333333334	0.226974487304688
0.905666666666667	0.23031234741211
0.909	0.234127044677735
0.912333333333334	0.239372253417969
0.915666666666667	0.242233276367188
0.919	0.247001647949219
0.922333333333334	0.252723693847656
0.925666666666667	0.258922576904297
0.929	0.265121459960938
0.932333333333334	0.263690948486328
0.935666666666667	0.257492065429688
0.939	0.25320053100586
0.942333333333334	0.257015228271485
0.945666666666667	0.261783599853516
0.949	0.258922576904297
0.952333333333334	0.257492065429688
0.955666666666667	0.259876251220703
0.959	0.26082992553711
0.962333333333334	0.254154205322266
0.965666666666667	0.247955322265625
0.969	0.250339508056641
0.972333333333334	0.254154205322266
0.975666666666667	0.253677368164063
0.979	0.255107879638672
0.982333333333334	0.255107879638672
0.985666666666667	0.252246856689453
0.989	0.243186950683594
0.992333333333334	0.234603881835938
0.995666666666667	0.23651123046875
0.999	0.24557113647461
1.00233333333334	0.264167785644531
1.00566666666667	0.284671783447266
1.009	0.303268432617188
1.01233333333334	0.318050384521485
1.01566666666667	0.32806396484375
1.019	0.331401824951172
1.02233333333334	0.326156616210938
1.02566666666667	0.315189361572266
1.029	0.30660629272461
1.03233333333334	0.303745269775391
1.03566666666667	0.300884246826172
1.039	0.291824340820313
1.04233333333334	0.277519226074219
1.04566666666667	0.270843505859375
1.049	0.267982482910156
1.05233333333334	0.264644622802735
1.05566666666667	0.254631042480469
1.059	0.252246856689453
1.06233333333334	0.258922576904297
1.06566666666667	0.263690948486328
1.069	0.265598297119141
1.07233333333334	0.270366668701172
1.07566666666667	0.279903411865235
1.079	0.282764434814453
1.08233333333334	0.278949737548828
1.08566666666667	0.277042388916016
1.089	0.278472900390625
1.09233333333334	0.277996063232422
1.09566666666667	0.279903411865235
1.099	0.28228759765625
1.10233333333334	0.286102294921875
1.10566666666667	0.282764434814453
1.109	0.275135040283203
1.11233333333334	0.270843505859375
1.11566666666667	0.270843505859375
1.119	0.278949737548828
1.12233333333334	0.288009643554688
1.12566666666667	0.29897689819336
1.129	0.305652618408203
1.13233333333334	0.302314758300781
1.13566666666667	0.287532806396485
1.139	0.267505645751953
1.14233333333334	0.253677368164063
1.14566666666667	0.247001647949219
1.149	0.24557113647461
1.15233333333334	0.248432159423828
1.15566666666667	0.251293182373047
1.159	0.25320053100586
1.16233333333334	0.250816345214844
1.16566666666667	0.245094299316406
1.169	0.239849090576172
1.17233333333334	0.240802764892578
1.17566666666667	0.249385833740235
1.179	0.263214111328125
1.18233333333334	0.277519226074219
1.18566666666667	0.297069549560547
1.189	0.317573547363281
1.19233333333334	0.32949447631836
1.19566666666667	0.332355499267578
1.199	0.330924987792969
1.20233333333334	0.32949447631836
1.20566666666667	0.326156616210938
1.209	0.320911407470703
1.21233333333334	0.315666198730469
1.21566666666667	0.314712524414063
1.219	0.313282012939453
1.22233333333334	0.31423568725586
1.22566666666667	0.31280517578125
1.229	0.308990478515625
1.23233333333334	0.308990478515625
1.23566666666667	0.309467315673828
1.239	0.315189361572266
1.24233333333334	0.319480895996094
1.24566666666667	0.322341918945313
1.249	0.32186508178711
1.25233333333334	0.318527221679688
1.25566666666667	0.316619873046875
1.259	0.31280517578125
1.26233333333334	0.308990478515625
1.26566666666667	0.304698944091797
1.269	0.30660629272461
1.27233333333334	0.310420989990235
1.27566666666667	0.315189361572266
1.279	0.317573547363281
1.28233333333334	0.315189361572266
1.28566666666667	0.31423568725586
1.289	0.315666198730469
1.29233333333334	0.319004058837891
1.29566666666667	0.317573547363281
1.299	0.313758850097656
1.30233333333334	0.318527221679688
1.30566666666667	0.323295593261719
1.309	0.323772430419922
1.31233333333334	0.315189361572266
1.31566666666667	0.307559967041016
1.319	0.302314758300781
1.32233333333334	0.298023223876953
1.32566666666667	0.296115875244141
1.329	0.296115875244141
1.33233333333334	0.30517578125
1.33566666666667	0.318050384521485
1.339	0.334739685058594
1.34233333333334	0.3509521484375
1.34566666666667	0.367164611816406
1.349	0.38290023803711
1.35233333333334	0.39815902709961
1.35566666666667	0.414848327636719
1.359	0.432968139648438
1.36233333333334	0.448703765869141
1.36566666666667	0.463485717773438
1.369	0.478267669677735
1.37233333333334	0.491619110107422
1.37566666666667	0.502109527587891
1.379	0.507831573486328
1.38233333333334	0.509262084960938
1.38566666666667	0.50497055053711
1.389	0.499248504638672
1.39233333333334	0.496387481689453
1.39566666666667	0.491142272949219
1.399	0.477313995361328
1.40233333333334	0.463008880615235
1.40566666666667	0.448226928710938
1.409	0.432968139648438
1.41233333333334	0.413894653320313
1.41566666666667	0.401020050048828
1.419	0.399589538574219
1.42233333333334	0.397205352783203
1.42566666666667	0.393867492675781
1.429	0.384330749511719
1.43233333333334	0.377655029296875
1.43566666666667	0.368118286132813
1.439	0.357151031494141
1.44233333333334	0.349998474121094
1.44566666666667	0.354766845703125
1.449	0.369071960449219
1.45233333333334	0.379085540771485
1.45566666666667	0.381946563720703
1.459	0.380992889404297
1.46233333333334	0.380039215087891
1.46566666666667	0.371456146240235
1.469	0.357627868652344
1.47233333333334	0.349521636962891
1.47566666666667	0.349044799804688
1.479	0.35238265991211
1.48233333333334	0.353813171386719
1.48566666666667	0.359058380126953
1.489	0.370979309082031
1.49233333333334	0.383377075195313
1.49566666666667	0.38909912109375
1.499	0.385761260986328
1.50233333333334	0.373363494873047
1.50566666666667	0.357627868652344
1.509	0.336170196533203
1.51233333333334	0.31280517578125
1.51566666666667	0.295639038085938
1.519	0.2899169921875
1.52233333333334	0.293254852294922
1.52566666666667	0.298023223876953
1.529	0.304698944091797
1.53233333333334	0.313758850097656
1.53566666666667	0.319004058837891
1.539	0.322341918945313
1.54233333333334	0.328540802001953
1.54566666666667	0.336647033691406
1.549	0.339031219482422
1.55233333333334	0.334739685058594
1.55566666666667	0.32806396484375
1.559	0.318050384521485
1.56233333333334	0.305652618408203
1.56566666666667	0.290870666503906
1.569	0.278949737548828
1.57233333333334	0.270366668701172
1.57566666666667	0.267505645751953
1.579	0.273704528808594
1.58233333333334	0.28371810913086
1.58566666666667	0.296592712402344
1.589	0.310420989990235
1.59233333333334	0.327587127685547
1.59566666666667	0.339031219482422
1.599	0.341892242431641
1.60233333333334	0.33712387084961
1.60566666666667	0.328540802001953
1.609	0.319480895996094
1.61233333333334	0.308513641357422
1.61566666666667	0.301837921142578
1.619	0.298023223876953
1.62233333333334	0.298500061035156
1.62566666666667	0.303268432617188
1.629	0.306129455566406
1.63233333333334	0.307559967041016
1.63566666666667	0.310420989990235
1.639	0.31423568725586
1.64233333333334	0.313282012939453
1.64566666666667	0.305652618408203
1.649	0.298500061035156
1.65233333333334	0.292778015136719
1.65566666666667	0.280857086181641
1.659	0.265598297119141
1.66233333333334	0.257015228271485
1.66566666666667	0.256061553955078
1.669	0.257968902587891
1.67233333333334	0.258445739746094
1.67566666666667	0.262737274169922
1.679	0.270366668701172
1.68233333333334	0.277042388916016
1.68566666666667	0.281333923339844
1.689	0.283241271972656
1.69233333333334	0.286579132080078
1.69566666666667	0.289440155029297
1.699	0.290870666503906
1.70233333333334	0.290870666503906
1.70566666666667	0.290870666503906
1.709	0.2899169921875
1.71233333333334	0.289440155029297
1.71566666666667	0.292778015136719
1.719	0.296115875244141
1.72233333333334	0.298023223876953
1.72566666666667	0.300407409667969
1.729	0.310420989990235
1.73233333333334	0.316143035888672
1.73566666666667	0.31280517578125
1.739	0.305652618408203
1.74233333333334	0.302314758300781
1.74566666666667	0.301361083984375
1.749	0.290393829345703
1.75233333333334	0.280857086181641
1.75566666666667	0.275135040283203
1.759	0.276565551757813
1.76233333333334	0.275135040283203
1.76566666666667	0.267982482910156
1.769	0.263690948486328
1.77233333333334	0.258445739746094
1.77566666666667	0.257492065429688
1.779	0.253677368164063
1.78233333333334	0.254631042480469
1.78566666666667	0.262260437011719
1.789	0.273704528808594
1.79233333333334	0.290393829345703
1.79566666666667	0.307559967041016
1.799	0.326156616210938
1.80233333333334	0.338077545166016
1.80566666666667	0.347614288330078
1.809	0.355720520019531
1.81233333333334	0.360488891601563
1.81566666666667	0.363349914550781
1.819	0.364303588867188
1.82233333333334	0.370025634765625
1.82566666666667	0.372886657714844
1.829	0.375747680664063
1.83233333333334	0.377178192138672
1.83566666666667	0.375747680664063
1.839	0.374317169189453
1.84233333333334	0.372886657714844
1.84566666666667	0.381946563720703
1.849	0.392436981201172
1.85233333333334	0.404834747314453
1.85566666666667	0.418663024902344
1.859	0.434398651123047
1.86233333333334	0.447273254394531
1.86566666666667	0.449180603027344
1.869	0.447750091552735
1.87233333333334	0.449180603027344
1.87566666666667	0.456809997558594
1.879	0.464916229248047
1.88233333333334	0.467777252197266
1.88566666666667	0.47445297241211
1.889	0.485420227050781
1.89233333333334	0.500202178955078
1.89566666666667	0.509262084960938
1.899	0.514030456542969
1.90233333333334	0.522136688232422
1.90566666666667	0.532627105712891
1.909	0.54311752319336
1.91233333333334	0.546932220458985
1.91566666666667	0.549793243408203
1.919	0.555992126464844
1.92233333333334	0.565528869628907
1.92566666666667	0.575065612792969
1.929	0.583648681640625
1.93233333333334	0.59652328491211
1.93566666666667	0.614643096923828
1.939	0.629425048828125
1.94233333333334	0.639915466308594
1.94566666666667	0.651359558105469
1.949	0.661373138427735
1.95233333333334	0.669002532958985
1.95566666666667	0.672340393066407
1.959	0.673770904541016
1.96233333333334	0.671863555908203
1.96566666666667	0.668048858642578
1.969	0.671863555908203
1.97233333333334	0.680923461914063
1.97566666666667	0.690937042236328
1.979	0.700950622558594
1.98233333333334	0.706672668457032
1.98566666666667	0.705718994140625
1.989	0.697612762451172
1.99233333333334	0.685691833496094
1.99566666666667	0.675678253173828
1.999	0.666618347167969
2.00233333333334	0.664234161376953
2.00566666666667	0.662803649902344
2.009	0.658512115478516
2.01233333333334	0.646114349365235
2.01566666666667	0.630855560302735
2.019	0.618457794189453
2.02233333333334	0.609874725341797
2.02566666666667	0.606060028076172
2.029	0.598430633544922
2.03233333333334	0.592708587646485
2.03566666666667	0.587940216064453
2.039	0.582695007324219
2.04233333333334	0.569343566894532
2.04566666666667	0.559329986572266
2.049	0.555038452148438
2.05233333333334	0.555515289306641
2.05566666666667	0.549793243408203
2.059	0.538825988769532
2.06233333333334	0.531196594238282
2.06566666666667	0.518321990966797
2.069	0.500679016113282
2.07233333333334	0.476837158203125
2.07566666666667	0.463962554931641
2.079	0.457286834716797
2.08233333333334	0.452041625976563
2.08566666666667	0.445842742919922
2.089	0.444412231445313
2.09233333333334	0.444412231445313
2.09566666666667	0.436782836914063
2.099	0.420093536376953
2.10233333333334	0.405311584472656
2.10566666666667	0.395298004150391
2.109	0.393390655517578
2.11233333333334	0.396251678466797
2.11566666666667	0.402927398681641
2.119	0.413894653320313
2.12233333333334	0.422477722167969
2.12566666666667	0.426292419433594
2.129	0.421524047851563
2.13233333333334	0.410079956054688
2.13566666666667	0.398635864257813
2.139	0.389575958251953
2.14233333333334	0.3814697265625
2.14566666666667	0.373363494873047
2.149	0.3662109375
2.15233333333334	0.367164611816406
2.15566666666667	0.369071960449219
2.159	0.368118286132813
2.16233333333334	0.367164611816406
2.16566666666667	0.372886657714844
2.169	0.382423400878906
2.17233333333334	0.389575958251953
2.17566666666667	0.39052963256836
2.179	0.388622283935547
2.18233333333334	0.386238098144531
2.18566666666667	0.380039215087891
2.189	0.371932983398438
2.19233333333334	0.365734100341797
2.19566666666667	0.369548797607422
2.199	0.377655029296875
2.20233333333334	0.378608703613281
2.20566666666667	0.373363494873047
2.209	0.366687774658203
2.21233333333334	0.357151031494141
2.21566666666667	0.345706939697266
2.219	0.341415405273438
2.22233333333334	0.348091125488281
2.22566666666667	0.357151031494141
2.229	0.360965728759766
2.23233333333334	0.361919403076172
2.23566666666667	0.363826751708985
2.239	0.363826751708985
2.24233333333334	0.362396240234375
2.24566666666667	0.362873077392578
2.249	0.363349914550781
2.25233333333334	0.367164611816406
2.25566666666667	0.364780426025391
2.259	0.356197357177735
2.26233333333334	0.350475311279297
2.26566666666667	0.350475311279297
2.269	0.357627868652344
2.27233333333334	0.357627868652344
2.27566666666667	0.357627868652344
2.279	0.365734100341797
2.28233333333334	0.37527084350586
2.28566666666667	0.381946563720703
2.289	0.379085540771485
2.29233333333334	0.377178192138672
2.29566666666667	0.376701354980469
2.299	0.378608703613281
2.30233333333334	0.372409820556641
2.30566666666667	0.362873077392578
2.309	0.35858154296875
2.31233333333334	0.359535217285156
2.31566666666667	0.362396240234375
2.319	0.357627868652344
2.32233333333334	0.354766845703125
2.32566666666667	0.355243682861328
2.329	0.351428985595703
2.33233333333334	0.339508056640625
2.33566666666667	0.32186508178711
2.339	0.309944152832031
2.34233333333334	0.301837921142578
2.34566666666667	0.294208526611328
2.349	0.293254852294922
2.35233333333334	0.301837921142578
2.35566666666667	0.3204345703125
2.359	0.340461730957031
2.36233333333334	0.352859497070313
2.36566666666667	0.355720520019531
2.369	0.356674194335938
2.37233333333334	0.35858154296875
2.37566666666667	0.35858154296875
2.379	0.349998474121094
2.38233333333334	0.340938568115235
2.38566666666667	0.33712387084961
2.389	0.340461730957031
2.39233333333334	0.345230102539063
2.39566666666667	0.349998474121094
2.399	0.357151031494141
2.40233333333334	0.361442565917969
2.40566666666667	0.369548797607422
2.409	0.372886657714844
2.41233333333334	0.371456146240235
2.41566666666667	0.368595123291016
2.419	0.369548797607422
2.42233333333334	0.376701354980469
2.42566666666667	0.378131866455078
2.429	0.375747680664063
2.43233333333334	0.370979309082031
2.43566666666667	0.365734100341797
2.439	0.36001205444336
2.44233333333334	0.354290008544922
2.44566666666667	0.356197357177735
2.449	0.366687774658203
2.45233333333334	0.382423400878906
2.45566666666667	0.395774841308594
2.459	0.402927398681641
2.46233333333334	0.407218933105469
2.46566666666667	0.404834747314453
2.469	0.396251678466797
2.47233333333334	0.38290023803711
2.47566666666667	0.371932983398438
2.479	0.370502471923828
2.48233333333334	0.374794006347656
2.48566666666667	0.384330749511719
2.489	0.391483306884766
2.49233333333334	0.396251678466797
2.49566666666667	0.399589538574219
2.499	0.403881072998047
2.50233333333334	0.408172607421875
2.50566666666667	0.410079956054688
2.509	0.410556793212891
2.51233333333334	0.41341781616211
2.51566666666667	0.417709350585938
2.519	0.418186187744141
2.52233333333334	0.412940979003906
2.52566666666667	0.408172607421875
2.529	0.408172607421875
2.53233333333334	0.409603118896485
2.53566666666667	0.406265258789063
2.539	0.403881072998047
2.54233333333334	0.406742095947266
2.54566666666667	0.415802001953125
2.549	0.422954559326172
2.55233333333334	0.42867660522461
2.55566666666667	0.43487548828125
2.559	0.445842742919922
2.56233333333334	0.45156478881836
2.56566666666667	0.450611114501953
2.569	0.45013427734375
2.57233333333334	0.455379486083985
2.57566666666667	0.46682357788086
2.579	0.467777252197266
2.58233333333334	0.467300415039063
2.58566666666667	0.471591949462891
2.589	0.483036041259766
2.59233333333334	0.494956970214844
2.59566666666667	0.502109527587891
2.599	0.51116943359375
2.60233333333334	0.519752502441407
2.60566666666667	0.525951385498047
2.609	0.531673431396485
2.61233333333334	0.540733337402344
2.61566666666667	0.553607940673828
2.619	0.571727752685547
2.62233333333334	0.600814819335938
2.62566666666667	0.641345977783203
2.629	0.693321228027344
2.63233333333334	0.754356384277344
2.63566666666667	0.833988189697266
2.639	0.936508178710938
2.64233333333334	1.05619430541992
2.64566666666667	1.19066238403321
2.649	1.33562088012696
2.65233333333334	1.49583816528321
2.65566666666667	1.66940689086914
2.659	1.85155868530274
2.66233333333334	2.03895568847656
2.66566666666667	2.22110748291016
2.669	2.3951530456543
2.67233333333334	2.55870819091797
2.67566666666667	2.71368026733399
2.679	2.85959243774414
2.68233333333334	2.99739837646485
2.68566666666667	3.13949584960938
2.689	3.29208374023438
2.69233333333334	3.4637451171875
2.69566666666667	3.65495681762696
2.699	3.8747787475586
2.70233333333334	4.13131713867188
2.70566666666667	4.42934036254883
2.709	4.76837158203125
2.71233333333334	5.14650344848633
2.71566666666667	5.55753707885742
2.719	5.99288940429688
2.72233333333334	6.44254684448242
2.72566666666667	6.89506530761719
2.729	7.3390007019043
2.73233333333334	7.75527954101563
2.73566666666667	8.12530517578125
2.739	8.43954086303711
2.74233333333334	8.68654251098633
2.74566666666667	8.86249542236328
2.749	8.96501541137696
2.75233333333334	9.00840759277344
2.75566666666667	9.00840759277344
2.759	8.97598266601563
2.76233333333334	8.92162322998047
2.76566666666667	8.84771347045899
2.769	8.75473022460938
2.77233333333334	8.63361358642578
2.77566666666667	8.47291946411133
2.779	8.26454162597656
2.78233333333334	7.99989700317383
2.78566666666667	7.67374038696289
2.789	7.2784423828125
2.79233333333334	6.82163238525391
2.79566666666667	6.31952285766602
2.799	5.78689575195313
2.80233333333334	5.24187088012696
2.80566666666667	4.70590591430664
2.809	4.21237945556641
2.81233333333334	3.77511978149414
2.81566666666667	3.39937210083008
2.819	3.08465957641602
2.82233333333334	2.83670425415039
2.82566666666667	2.65979766845703
2.829	2.5482177734375
2.83233333333334	2.49242782592774
2.83566666666667	2.47907638549805
2.839	2.49671936035156
2.84233333333334	2.53725051879883
2.84566666666667	2.59208679199219
2.849	2.65359878540039
2.85233333333334	2.70891189575196
2.85566666666667	2.75993347167969
2.859	2.81286239624024
2.86233333333334	2.86960601806641
2.86566666666667	2.92491912841797
2.869	2.96783447265625
2.87233333333334	3.00836563110352
2.87566666666667	3.04889678955078
2.879	3.09085845947266
2.88233333333334	3.11946868896485
2.88566666666667	3.13282012939453
2.889	3.12662124633789
2.89233333333334	3.10611724853516
2.89566666666667	3.07178497314453
2.899	3.02886962890625
2.90233333333334	2.98070907592774
2.90566666666667	2.9292106628418
2.909	2.88152694702149
2.91233333333334	2.83384323120117
2.91566666666667	2.78282165527344
2.919	2.72130966186524
2.92233333333334	2.6540756225586
2.92566666666667	2.58350372314453
2.929	2.51054763793946
2.93233333333334	2.43473052978516
2.93566666666667	2.35033035278321
2.939	2.25639343261719
2.94233333333334	2.15530395507813
2.94566666666667	2.05373764038086
2.949	1.95693969726563
2.95233333333334	1.86586380004883
2.95566666666667	1.77907943725586
2.959	1.69134140014649
2.96233333333334	1.6012191772461
2.96566666666667	1.50537490844727
2.969	1.40428543090821
2.97233333333334	1.2960433959961
2.97566666666667	1.18827819824219
2.979	1.08861923217774
2.98233333333334	1.00231170654297
2.98566666666667	0.929355621337891
2.989	0.866889953613281
2.99233333333334	0.812530517578125
2.99566666666667	0.767230987548828
2.999	0.732898712158203
3.00233333333334	0.709056854248047
3.00566666666667	0.688552856445313
3.009	0.667572021484375
3.01233333333334	0.649452209472657
3.01566666666667	0.638961791992188
3.019	0.632762908935547
3.02233333333334	0.6256103515625
3.02566666666667	0.618934631347657
3.029	0.611305236816407
3.03233333333334	0.603675842285157
3.03566666666667	0.587940216064453
3.039	0.568389892578125
3.04233333333334	0.548839569091797
3.04566666666667	0.531196594238282
3.049	0.513076782226563
3.05233333333334	0.487327575683594
3.05566666666667	0.456333160400391
3.059	0.422954559326172
3.06233333333334	0.382423400878906
3.06566666666667	0.331878662109375
3.069	0.274181365966797
3.07233333333334	0.213623046875
3.07566666666667	0.154495239257813
3.079	0.0920295715332031
3.08233333333334	0.0286102294921875
3.08566666666667	-0.0324249267578125
3.089	-0.087738037109375
3.09233333333334	-0.136375427246094
3.09566666666667	-0.19073486328125
3.099	-0.246524810791016
3.10233333333334	-0.299453735351563
3.10566666666667	-0.343799591064453
3.109	-0.378608703613281
3.11233333333334	-0.405311584472656
3.11566666666667	-0.418186187744141
3.119	-0.432968139648438
3.12233333333334	-0.445842742919922
3.12566666666667	-0.461101531982422
3.129	-0.476837158203125
3.13233333333334	-0.499248504638672
3.13566666666667	-0.527381896972657
3.139	-0.547885894775391
3.14233333333334	-0.561714172363282
3.14566666666667	-0.574111938476563
3.149	-0.586986541748047
3.15233333333334	-0.591278076171875
3.15566666666667	-0.580787658691407
3.159	-0.56600570678711
3.16233333333334	-0.553607940673828
3.16566666666667	-0.543594360351563
3.169	-0.541210174560547
3.17233333333334	-0.541210174560547
3.17566666666667	-0.545501708984375
3.179	-0.545978546142578
3.18233333333334	-0.545978546142578
3.18566666666667	-0.544548034667969
3.189	-0.53548812866211
3.19233333333334	-0.524520874023438
3.19566666666667	-0.510692596435547
3.199	-0.501632690429688
3.20233333333334	-0.48828125
3.20566666666667	-0.469684600830078
3.209	-0.453472137451172
3.21233333333334	-0.437736511230469
3.21566666666667	-0.424385070800781
3.219	-0.406265258789063
3.22233333333334	-0.382423400878906
3.22566666666667	-0.356674194335938
3.229	-0.330448150634766
3.23233333333334	-0.302791595458985
3.23566666666667	-0.270366668701172
3.239	-0.230789184570313
3.24233333333334	-0.193595886230469
3.24566666666667	-0.158786773681641
3.249	-0.123977661132813
3.25233333333334	-0.0886917114257813
3.25566666666667	-0.0581741333007813
3.259	-0.0395774841308594
3.26233333333334	-0.0252723693847656
3.26566666666667	-0.011444091796875
3.269	0.00667572021484375
3.27233333333334	0.0224113464355469
3.27566666666667	0.034332275390625
3.279	0.0452995300292969
3.28233333333334	0.0557899475097657
3.28566666666667	0.0605583190917969
3.289	0.0562667846679688
3.29233333333334	0.0457763671875
3.29566666666667	0.0348091125488281
3.299	0.0224113464355469
3.30233333333334	0.0057220458984375
3.30566666666667	-0.0123977661132813
3.309	-0.0348091125488281
3.31233333333334	-0.057220458984375
3.31566666666667	-0.0844001770019531
3.319	-0.113487243652344
3.32233333333334	-0.143051147460938
3.32566666666667	-0.17690658569336
3.329	-0.211238861083985
3.33233333333334	-0.245094299316406
3.33566666666667	-0.277042388916016
3.339	-0.303745269775391
3.34233333333334	-0.330448150634766
3.34566666666667	-0.348567962646485
3.349	-0.362396240234375
3.35233333333334	-0.374317169189453
3.35566666666667	-0.388622283935547
3.359	-0.408649444580078
3.36233333333334	-0.427722930908203
3.36566666666667	-0.445842742919922
3.369	-0.459671020507813
3.37233333333334	-0.473499298095703
3.37566666666667	-0.487327575683594
3.379	-0.501632690429688
3.38233333333334	-0.51259994506836
3.38566666666667	-0.526905059814453
3.389	-0.544548034667969
3.39233333333334	-0.562667846679688
3.39566666666667	-0.580310821533203
3.399	-0.597476959228516
3.40233333333334	-0.617027282714844
3.40566666666667	-0.632286071777344
3.409	-0.647544860839844
3.41233333333334	-0.664234161376953
3.41566666666667	-0.681877136230469
3.419	-0.697612762451172
3.42233333333334	-0.711441040039063
3.42566666666667	-0.731468200683594
3.429	-0.75531005859375
3.43233333333334	-0.781536102294922
3.43566666666667	-0.804901123046875
3.439	-0.832080841064453
3.44233333333334	-0.861644744873047
3.44566666666667	-0.89263916015625
3.449	-0.918388366699219
3.45233333333334	-0.9307861328125
3.45566666666667	-0.937461853027344
3.459	-0.943183898925781
3.46233333333334	-0.957489013671875
3.46566666666667	-0.972270965576172
3.469	-0.987052917480469
3.47233333333334	-1.00040435791016
3.47566666666667	-1.01900100708008
3.479	-1.03616714477539
3.48233333333334	-1.05094909667969
3.48566666666667	-1.06430053710938
3.489	-1.07669830322266
3.49233333333334	-1.09052658081055
3.49566666666667	-1.09577178955078
3.499	-1.09672546386719
3.50233333333334	-1.08480453491211
3.50566666666667	-1.06954574584961
3.509	-1.0519027709961
3.51233333333334	-1.03855133056641
3.51566666666667	-1.02901458740235
3.519	-1.01327896118164
3.52233333333334	-0.998020172119141
3.52566666666667	-0.98419189453125
3.529	-0.974655151367188
3.53233333333334	-0.962257385253906
3.53566666666667	-0.946044921875
3.539	-0.936031341552735
3.54233333333334	-0.927448272705078
3.54566666666667	-0.911235809326172
3.549	-0.884056091308594
3.55233333333334	-0.851631164550781
3.55566666666667	-0.819206237792969
3.559	-0.784397125244141
3.56233333333334	-0.751495361328125
3.56566666666667	-0.723361968994141
3.569	-0.696659088134766
3.57233333333334	-0.674247741699219
3.57566666666667	-0.65755844116211
3.579	-0.639438629150391
3.58233333333334	-0.615596771240235
3.58566666666667	-0.588417053222657
3.589	-0.562667846679688
3.59233333333334	-0.540256500244141
3.59566666666667	-0.516891479492188
3.599	-0.496864318847656
3.60233333333334	-0.477790832519531
3.60566666666667	-0.460624694824219
3.609	-0.446319580078125
3.61233333333334	-0.433444976806641
3.61566666666667	-0.420570373535156
3.619	-0.406742095947266
3.62233333333334	-0.398635864257813
3.62566666666667	-0.399112701416016
3.629	-0.411510467529297
3.63233333333334	-0.43487548828125
3.63566666666667	-0.46682357788086
3.639	-0.507831573486328
3.64233333333334	-0.557899475097657
3.64566666666667	-0.613689422607422
3.649	-0.664710998535157
3.65233333333334	-0.713825225830078
3.65566666666667	-0.771522521972657
3.659	-0.84686279296875
3.66233333333334	-0.93841552734375
3.66566666666667	-1.04141235351563
3.669	-1.15728378295899
3.67233333333334	-1.28602981567383
3.67566666666667	-1.42574310302735
3.679	-1.57213211059571
3.68233333333334	-1.72996520996094
3.68566666666667	-1.90353393554688
3.689	-2.0904541015625
3.69233333333334	-2.2878646850586
3.69566666666667	-2.49528884887696
3.699	-2.71129608154297
3.70233333333334	-2.93111801147461
3.70566666666667	-3.15380096435547
3.709	-3.387451171875
3.71233333333334	-3.63397598266602
3.71566666666667	-3.88479232788086
3.719	-4.13990020751953
3.72233333333334	-4.40311431884766
3.72566666666667	-4.67872619628906
3.729	-4.96196746826172
3.73233333333334	-5.24663925170899
3.73566666666667	-5.53989410400391
3.739	-5.83696365356446
3.74233333333334	-6.13451004028321
3.74566666666667	-6.42585754394532
3.749	-6.70957565307617
3.75233333333334	-6.98995590209961
3.75566666666667	-7.25603103637696
3.759	-7.50875473022461
3.76233333333334	-7.74669647216797
3.76566666666667	-7.96842575073242
3.769	-8.16726684570313
3.77233333333334	-8.33606719970703
3.77566666666667	-8.47768783569336
3.779	-8.58688354492188
3.78233333333334	-8.65745544433594
3.78566666666667	-8.6822509765625
3.789	-8.6660385131836
3.79233333333334	-8.61644744873047
3.79566666666667	-8.53061676025391
3.799	-8.4066390991211
3.80233333333334	-8.2387924194336
3.80566666666667	-8.03947448730469
3.809	-7.8115463256836
3.81233333333334	-7.54880905151367
3.81566666666667	-7.25126266479492
3.819	-6.92319869995117
3.82233333333334	-6.57749176025391
3.82566666666667	-6.21557235717774
3.829	-5.83887100219727
3.83233333333334	-5.45787811279297
3.83566666666667	-5.08165359497071
3.839	-4.71782684326172
3.84233333333334	-4.36687469482422
3.84566666666667	-4.03547286987305
3.849	-3.72743606567383
3.85233333333334	-3.44371795654297
3.85566666666667	-3.18622589111328
3.859	-2.95448303222656
3.86233333333334	-2.75087356567383
3.86566666666667	-2.56633758544922
3.869	-2.39944458007813
3.87233333333334	-2.25114822387696
3.87566666666667	-2.12240219116211
3.879	-2.01129913330078
3.88233333333334	-1.91736221313477
3.88566666666667	-1.83868408203125
3.889	-1.77478790283203
3.89233333333334	-1.72519683837891
3.89566666666667	-1.68609619140625
3.899	-1.65748596191406
3.90233333333334	-1.63030624389649
3.90566666666667	-1.61123275756836
3.909	-1.59883499145508
3.91233333333334	-1.58977508544922
3.91566666666667	-1.57880783081055
3.919	-1.56545639038086
3.92233333333334	-1.55258178710938
3.92566666666667	-1.5401840209961
3.929	-1.53064727783203
3.93233333333334	-1.52015686035156
3.93566666666667	-1.51300430297852
3.939	-1.50632858276367
3.94233333333334	-1.50251388549805
3.94566666666667	-1.50012969970703
3.949	-1.49679183959961
3.95233333333334	-1.495361328125
3.95566666666667	-1.49679183959961
3.959	-1.49917602539063
3.96233333333334	-1.50489807128906
3.96566666666667	-1.50775909423828
3.969	-1.51205062866211
3.97233333333334	-1.51443481445313
3.97566666666667	-1.51586532592774
3.979	-1.52063369750977
3.98233333333334	-1.52158737182617
3.98566666666667	-1.52206420898438
3.989	-1.51729583740235
3.99233333333334	-1.5106201171875
3.99566666666667	-1.49774551391602
3.999	-1.48296356201172
4.00233333333334	-1.47342681884766
4.00566666666667	-1.47151947021485
4.009	-1.47485733032227
4.01233333333334	-1.47867202758789
4.01566666666667	-1.48534774780274
4.019	-1.495361328125
4.02233333333334	-1.50632858276367
4.02566666666667	-1.51538848876953
4.029	-1.51681900024414
4.03233333333334	-1.52111053466797
4.03566666666667	-1.5254020690918
4.039	-1.52778625488281
4.04233333333334	-1.52778625488281
4.04566666666667	-1.52444839477539
4.049	-1.52444839477539
4.05233333333334	-1.52206420898438
4.05566666666667	-1.51920318603516
4.059	-1.51968002319336
4.06233333333334	-1.51824951171875
4.06566666666667	-1.51920318603516
4.069	-1.52015686035156
4.07233333333334	-1.52158737182617
4.07566666666667	-1.52444839477539
4.079	-1.52683258056641
4.08233333333334	-1.52969360351563
4.08566666666667	-1.52587890625
4.089	-1.52206420898438
4.09233333333334	-1.52349472045899
4.09566666666667	-1.52683258056641
4.099	-1.52397155761719
4.10233333333334	-1.51109695434571
4.10566666666667	-1.50251388549805
4.109	-1.49726867675781
4.11233333333334	-1.49106979370117
4.11566666666667	-1.48439407348633
4.119	-1.47819519042969
4.12233333333334	-1.4791488647461
4.12566666666667	-1.47628784179688
4.129	-1.47485733032227
4.13233333333334	-1.47867202758789
4.13566666666667	-1.48773193359375
4.139	-1.50203704833985
4.14233333333334	-1.51300430297852
4.14566666666667	-1.52397155761719
4.149	-1.52683258056641
4.15233333333334	-1.51777267456055
4.15566666666667	-1.49965286254883
4.159	-1.4796257019043
4.16233333333334	-1.46675109863281
4.16566666666667	-1.46293640136719
4.169	-1.46770477294922
4.17233333333334	-1.47676467895508
4.17566666666667	-1.48868560791016
4.179	-1.4948844909668
4.18233333333334	-1.495361328125
4.18566666666667	-1.49011611938477
4.189	-1.48105621337891
4.19233333333334	-1.47390365600586
4.19566666666667	-1.46579742431641
4.199	-1.45673751831055
4.20233333333334	-1.44767761230469
4.20566666666667	-1.43957138061524
4.209	-1.43718719482422
4.21233333333334	-1.43527984619141
4.21566666666667	-1.43671035766602
4.219	-1.44338607788086
4.22233333333334	-1.45006179809571
4.22566666666667	-1.45292282104492
4.229	-1.45149230957031
4.23233333333334	-1.4486312866211
4.23566666666667	-1.44386291503906
4.239	-1.44195556640625
4.24233333333334	-1.44481658935547
4.24566666666667	-1.45053863525391
4.249	-1.45435333251953
4.25233333333334	-1.45196914672852
4.25566666666667	-1.45006179809571
4.259	-1.44290924072266
4.26233333333334	-1.43289566040039
4.26566666666667	-1.42621994018555
4.269	-1.42240524291992
4.27233333333334	-1.42860412597656
4.27566666666667	-1.43814086914063
4.279	-1.45101547241211
4.28233333333334	-1.46198272705078
4.28566666666667	-1.46579742431641
4.289	-1.46770477294922
4.29233333333334	-1.46102905273438
4.29566666666667	-1.45053863525391
4.299	-1.44147872924805
4.30233333333334	-1.43575668334961
4.30566666666667	-1.43527984619141
4.309	-1.43194198608399
4.31233333333334	-1.43194198608399
4.31566666666667	-1.42908096313477
4.319	-1.42383575439453
4.32233333333334	-1.41716003417969
4.32566666666667	-1.41000747680664
4.329	-1.40619277954102
4.33233333333334	-1.39951705932617
4.33566666666667	-1.39904022216797
4.339	-1.39951705932617
4.34233333333334	-1.4028549194336
4.34566666666667	-1.40523910522461
4.349	-1.40905380249024
4.35233333333334	-1.40857696533203
4.35566666666667	-1.40142440795899
4.359	-1.39904022216797
4.36233333333334	-1.39856338500977
4.36566666666667	-1.39999389648438
4.369	-1.39379501342774
4.37233333333334	-1.39141082763672
4.37566666666667	-1.39427185058594
4.379	-1.39951705932617
4.38233333333334	-1.40190124511719
4.38566666666667	-1.40190124511719
4.389	-1.40380859375
4.39233333333334	-1.40237808227539
4.39566666666667	-1.39904022216797
4.399	-1.39331817626953
4.40233333333334	-1.3885498046875
4.40566666666667	-1.3880729675293
4.409	-1.38950347900391
4.41233333333334	-1.39904022216797
4.41566666666667	-1.40571594238281
4.419	-1.40571594238281
4.42233333333334	-1.40094757080078
4.42566666666667	-1.39856338500977
4.429	-1.40142440795899
4.43233333333334	-1.39379501342774
4.43566666666667	-1.37948989868164
4.439	-1.36470794677735
4.44233333333334	-1.35374069213867
4.44566666666667	-1.33991241455078
4.449	-1.33132934570313
4.45233333333334	-1.33228302001953
4.45566666666667	-1.34134292602539
4.459	-1.35087966918946
4.46233333333334	-1.35517120361328
4.46566666666667	-1.36041641235352
4.469	-1.3570785522461
4.47233333333334	-1.35231018066406
4.47566666666667	-1.34420394897461
4.479	-1.33848190307617
4.48233333333334	-1.33609771728516
4.48566666666667	-1.33275985717774
4.489	-1.33037567138672
4.49233333333334	-1.32799148559571
4.49566666666667	-1.33037567138672
4.499	-1.33132934570313
4.50233333333334	-1.33180618286133
4.50566666666667	-1.32846832275391
4.509	-1.32465362548828
4.51233333333334	-1.32131576538086
4.51566666666667	-1.31368637084961
4.519	-1.30796432495117
4.52233333333334	-1.30271911621094
4.52566666666667	-1.30319595336914
4.529	-1.30176544189453
4.53233333333334	-1.29890441894531
4.53566666666667	-1.30176544189453
4.539	-1.31034851074219
4.54233333333334	-1.31702423095703
4.54566666666667	-1.31416320800781
4.549	-1.31273269653321
4.55233333333334	-1.32083892822266
4.55566666666667	-1.33419036865235
4.559	-1.33800506591797
4.56233333333334	-1.33371353149414
4.56566666666667	-1.33323669433594
4.569	-1.33705139160156
4.57233333333334	-1.33562088012696
4.57566666666667	-1.32894515991211
4.579	-1.3265609741211
4.58233333333334	-1.33275985717774
4.58566666666667	-1.33848190307617
4.589	-1.3422966003418
4.59233333333334	-1.34468078613281
4.59566666666667	-1.34325027465821
4.599	-1.33466720581055
4.60233333333334	-1.32846832275391
4.60566666666667	-1.32608413696289
4.609	-1.32465362548828
4.61233333333334	-1.32226943969727
4.61566666666667	-1.3275146484375
4.619	-1.34372711181641
4.62233333333334	-1.36613845825196
4.62566666666667	-1.38187408447266
4.629	-1.39331817626953
4.63233333333334	-1.39951705932617
4.63566666666667	-1.40190124511719
4.639	-1.39951705932617
4.64233333333334	-1.39617919921875
4.64566666666667	-1.39856338500977
4.649	-1.40476226806641
4.65233333333334	-1.41954421997071
4.65566666666667	-1.44195556640625
4.659	-1.46913528442383
4.66233333333334	-1.48916244506836
4.66566666666667	-1.50442123413086
4.669	-1.51491165161133
4.67233333333334	-1.51968002319336
4.67566666666667	-1.51872634887696
4.679	-1.51491165161133
4.68233333333334	-1.51443481445313
4.68566666666667	-1.51729583740235
4.689	-1.52015686035156
4.69233333333334	-1.52635574340821
4.69566666666667	-1.53636932373047
4.699	-1.55115127563477
4.70233333333334	-1.56641006469727
4.70566666666667	-1.58023834228516
4.709	-1.59788131713867
4.71233333333334	-1.61600112915039
4.71566666666667	-1.62744522094727
4.719	-1.62887573242188
4.72233333333334	-1.62935256958008
4.72566666666667	-1.63030624389649
4.729	-1.63125991821289
4.73233333333334	-1.62839889526367
4.73566666666667	-1.62601470947266
4.739	-1.62601470947266
4.74233333333334	-1.62506103515625
4.74566666666667	-1.62410736083985
4.749	-1.62029266357422
4.75233333333334	-1.62363052368164
4.75566666666667	-1.62935256958008
4.759	-1.63555145263672
4.76233333333334	-1.63745880126953
4.76566666666667	-1.64079666137696
4.769	-1.64651870727539
4.77233333333334	-1.64651870727539
4.77566666666667	-1.64318084716797
4.779	-1.63888931274414
4.78233333333334	-1.63793563842774
4.78566666666667	-1.63316726684571
4.789	-1.61981582641602
4.79233333333334	-1.60312652587891
4.79566666666667	-1.58357620239258
4.799	-1.56545639038086
4.80233333333334	-1.54733657836914
4.80566666666667	-1.52921676635742
4.809	-1.51157379150391
4.81233333333334	-1.49202346801758
4.81566666666667	-1.47819519042969
4.819	-1.46627426147461
4.82233333333334	-1.45816802978516
4.82566666666667	-1.44767761230469
4.829	-1.43909454345703
4.83233333333334	-1.43194198608399
4.83566666666667	-1.42288208007813
4.839	-1.40905380249024
4.84233333333334	-1.39045715332031
4.84566666666667	-1.3723373413086
4.849	-1.35660171508789
4.85233333333334	-1.34468078613281
4.85566666666667	-1.32989883422852
4.859	-1.31368637084961
4.86233333333334	-1.29413604736328
4.86566666666667	-1.2812614440918
4.869	-1.2664794921875
4.87233333333334	-1.24835968017578
4.87566666666667	-1.22690200805664
4.879	-1.2049674987793
4.88233333333334	-1.18684768676758
4.88566666666667	-1.16825103759766
4.889	-1.15156173706055
4.89233333333334	-1.13964080810547
4.89566666666667	-1.13344192504883
4.899	-1.13201141357422
4.90233333333334	-1.12485885620117
4.90566666666667	-1.1138916015625
4.909	-1.10054016113281
4.91233333333334	-1.08575820922852
4.91566666666667	-1.0676383972168
4.919	-1.04665756225586
4.92233333333334	-1.03092193603516
4.92566666666667	-1.0223388671875
4.929	-1.01518630981446
4.93233333333334	-1.00278854370117
4.93566666666667	-0.988960266113281
4.939	-0.980377197265625
4.94233333333334	-0.974178314208985
4.94566666666667	-0.959873199462891
4.949	-0.937461853027344
4.95233333333334	-0.91552734375
4.95566666666667	-0.9002685546875
4.959	-0.884056091308594
4.96233333333334	-0.870227813720703
4.96566666666667	-0.859737396240235
4.969	-0.856399536132813
4.97233333333334	-0.856399536132813
4.97566666666667	-0.848770141601563
4.979	-0.834941864013672
4.98233333333334	-0.81777572631836
4.98566666666667	-0.804424285888672
4.989	-0.791549682617188
4.99233333333334	-0.776767730712891
4.99566666666667	-0.761985778808594
4.999	-0.74911117553711
5.00233333333334	-0.734806060791016
5.00566666666667	-0.7171630859375
5.009	-0.700473785400391
5.01233333333334	-0.685691833496094
5.01566666666667	-0.67138671875
5.019	-0.655174255371094
5.02233333333334	-0.641345977783203
5.02566666666667	-0.637531280517578
5.029	-0.63467025756836
5.03233333333334	-0.636577606201172
5.03566666666667	-0.639915466308594
5.039	-0.64992904663086
5.04233333333334	-0.660419464111328
5.04566666666667	-0.657081604003907
5.049	-0.644207000732422
5.05233333333334	-0.622272491455078
5.05566666666667	-0.600814819335938
5.059	-0.577449798583985
5.06233333333334	-0.555992126464844
5.06566666666667	-0.54311752319336
5.069	-0.538349151611328
5.07233333333334	-0.5340576171875
5.07566666666667	-0.52642822265625
5.079	-0.517845153808594
5.08233333333334	-0.507354736328125
5.08566666666667	-0.498771667480469
5.089	-0.491142272949219
5.09233333333334	-0.491142272949219
5.09566666666667	-0.496387481689453
5.099	-0.49591064453125
5.10233333333334	-0.494003295898438
5.10566666666667	-0.480175018310547
5.109	-0.461578369140625
5.11233333333334	-0.438213348388672
5.11566666666667	-0.414848327636719
5.119	-0.399112701416016
5.12233333333334	-0.385284423828125
5.12566666666667	-0.380516052246094
5.129	-0.377655029296875
5.13233333333334	-0.371932983398438
5.13566666666667	-0.364303588867188
5.139	-0.353813171386719
5.14233333333334	-0.341892242431641
5.14566666666667	-0.32806396484375
5.149	-0.318527221679688
5.15233333333334	-0.315189361572266
5.15566666666667	-0.313282012939453
5.159	-0.311374664306641
5.16233333333334	-0.312328338623047
5.16566666666667	-0.314712524414063
5.169	-0.316143035888672
5.17233333333334	-0.311374664306641
5.17566666666667	-0.303268432617188
5.179	-0.288963317871094
5.18233333333334	-0.271797180175781
5.18566666666667	-0.252723693847656
5.189	-0.234603881835938
5.19233333333334	-0.225543975830078
5.19566666666667	-0.22125244140625
5.199	-0.224590301513672
5.20233333333334	-0.231742858886719
5.20566666666667	-0.23651123046875
5.209	-0.234127044677735
5.21233333333334	-0.224113464355469
5.21566666666667	-0.216484069824219
5.219	-0.206947326660156
5.22233333333334	-0.194072723388672
5.22566666666667	-0.178813934326172
5.229	-0.167369842529297
5.23233333333334	-0.155448913574219
5.23566666666667	-0.133514404296875
5.239	-0.109195709228516
5.24233333333334	-0.0910758972167969
5.24566666666667	-0.0815391540527344
5.249	-0.0729560852050782
5.25233333333334	-0.0715255737304688
5.25566666666667	-0.0786781311035157
5.259	-0.0848770141601563
5.26233333333334	-0.0810623168945313
5.26566666666667	-0.0715255737304688
5.269	-0.0619888305664063
5.27233333333334	-0.0481605529785156
5.27566666666667	-0.030517578125
5.279	-0.0133514404296875
5.28233333333334	-0.00524520874023438
5.28566666666667	-0.00238418579101563
5.289	-0.000476837158203125
5.29233333333334	0
5.29566666666667	-0.00095367431640625
5.299	0.000476837158203125
5.30233333333334	0.00762939453125
5.30566666666667	0.0205039978027344
5.309	0.0348091125488281
5.31233333333334	0.0467300415039063
5.31566666666667	0.0567436218261719
5.319	0.06103515625
5.32233333333334	0.0619888305664063
5.32566666666667	0.0600814819335938
5.329	0.0605583190917969
5.33233333333334	0.0634193420410157
5.33566666666667	0.0715255737304688
5.339	0.0820159912109375
5.34233333333334	0.0948905944824219
5.34566666666667	0.1068115234375
5.349	0.116348266601563
5.35233333333334	0.120639801025391
5.35566666666667	0.123977661132813
5.359	0.129222869873047
5.36233333333334	0.135421752929688
5.36566666666667	0.139713287353516
5.369	0.139236450195313
5.37233333333334	0.141620635986328
5.37566666666667	0.140190124511719
5.379	0.142097473144531
5.38233333333334	0.144481658935547
5.38566666666667	0.146865844726563
5.389	0.151157379150391
5.39233333333334	0.156879425048828
5.39566666666667	0.164508819580078
5.399	0.166893005371094
5.40233333333334	0.163555145263672
5.40566666666667	0.161170959472656
5.409	0.162124633789063
5.41233333333334	0.163078308105469
5.41566666666667	0.165462493896485
5.419	0.170230865478516
5.42233333333334	0.181198120117188
5.42566666666667	0.197410583496094
5.429	0.211238861083985
5.43233333333334	0.220775604248047
5.43566666666667	0.225067138671875
5.439	0.227451324462891
5.44233333333334	0.224113464355469
5.44566666666667	0.218868255615235
5.449	0.215530395507813
5.45233333333334	0.214576721191406
5.45566666666667	0.212669372558594
5.459	0.205039978027344
5.46233333333334	0.200271606445313
5.46566666666667	0.193595886230469
5.469	0.188350677490235
5.47233333333334	0.185012817382813
5.47566666666667	0.190258026123047
5.479	0.199317932128906
5.48233333333334	0.205516815185547
5.48566666666667	0.211715698242188
5.489	0.218868255615235
5.49233333333334	0.22125244140625
5.49566666666667	0.22125244140625
5.499	0.223636627197266
5.50233333333334	0.231742858886719
5.50566666666667	0.238895416259766
5.509	0.23794174194336
5.51233333333334	0.235557556152344
5.51566666666667	0.227928161621094
5.519	0.219821929931641
5.52233333333334	0.208854675292969
5.52566666666667	0.200748443603516
5.529	0.200271606445313
5.53233333333334	0.201225280761719
5.53566666666667	0.206470489501953
5.539	0.208854675292969
5.54233333333334	0.211238861083985
5.54566666666667	0.210285186767578
5.549	0.213146209716797
5.55233333333334	0.224113464355469
5.55566666666667	0.23794174194336
5.559	0.251293182373047
5.56233333333334	0.261783599853516
5.56566666666667	0.26845932006836
5.569	0.262260437011719
5.57233333333334	0.249385833740235
5.57566666666667	0.231266021728516
5.579	0.220298767089844
5.58233333333334	0.208854675292969
5.58566666666667	0.203132629394531
5.589	0.205516815185547
5.59233333333334	0.213146209716797
5.59566666666667	0.220775604248047
5.599	0.225067138671875
5.60233333333334	0.231742858886719
5.60566666666667	0.236988067626953
5.609	0.240325927734375
5.61233333333334	0.240325927734375
5.61566666666667	0.239849090576172
5.619	0.236988067626953
5.62233333333334	0.235080718994141
5.62566666666667	0.242710113525391
5.629	0.255107879638672
5.63233333333334	0.265121459960938
5.63566666666667	0.267982482910156
5.639	0.265598297119141
5.64233333333334	0.259876251220703
5.64566666666667	0.243663787841797
5.649	0.229835510253906
5.65233333333334	0.22125244140625
5.65566666666667	0.226497650146485
5.659	0.238895416259766
5.66233333333334	0.249385833740235
5.66566666666667	0.257968902587891
5.669	0.2593994140625
5.67233333333334	0.257968902587891
5.67566666666667	0.254631042480469
5.679	0.254631042480469
5.68233333333334	0.264644622802735
5.68566666666667	0.277996063232422
5.689	0.293254852294922
5.69233333333334	0.305652618408203
5.69566666666667	0.311374664306641
5.699	0.308036804199219
5.70233333333334	0.297069549560547
5.70566666666667	0.288963317871094
5.709	0.282764434814453
5.71233333333334	0.275611877441406
5.71566666666667	0.272274017333985
5.719	0.275135040283203
5.72233333333334	0.280857086181641
5.72566666666667	0.288009643554688
5.729	0.298500061035156
5.73233333333334	0.316143035888672
5.73566666666667	0.332832336425781
5.739	0.345706939697266
5.74233333333334	0.357627868652344
5.74566666666667	0.364780426025391
5.749	0.373363494873047
5.75233333333334	0.380992889404297
5.75566666666667	0.391483306884766
5.759	0.397682189941406
5.76233333333334	0.397205352783203
5.76566666666667	0.401020050048828
5.769	0.410079956054688
5.77233333333334	0.41961669921875
5.77566666666667	0.426292419433594
5.779	0.439167022705078
5.78233333333334	0.462532043457031
5.78566666666667	0.48828125
5.789	0.504493713378907
5.79233333333334	0.514984130859375
5.79566666666667	0.525951385498047
5.799	0.545024871826172
5.80233333333334	0.568389892578125
5.80566666666667	0.597000122070313
5.809	0.627517700195313
5.81233333333334	0.65755844116211
5.81566666666667	0.685214996337891
5.819	0.710010528564453
5.82233333333334	0.735759735107422
5.82566666666667	0.763416290283203
5.829	0.795364379882813
5.83233333333334	0.827312469482422
5.83566666666667	0.864028930664063
5.839	0.902652740478516
5.84233333333334	0.941753387451172
5.84566666666667	0.976085662841797
5.849	1.0061264038086
5.85233333333334	1.03902816772461
5.85566666666667	1.07622146606446
5.859	1.12247467041016
5.86233333333334	1.16920471191406
5.86566666666667	1.21450424194336
5.869	1.25503540039063
5.87233333333334	1.29556655883789
5.87566666666667	1.32942199707031
5.879	1.35278701782227
5.88233333333334	1.3723373413086
5.88566666666667	1.39522552490235
5.889	1.42145156860352
5.89233333333334	1.44815444946289
5.89566666666667	1.48105621337891
5.899	1.51109695434571
5.90233333333334	1.53589248657227
5.90566666666667	1.55401229858399
5.909	1.57451629638672
5.91233333333334	1.59358978271485
5.91566666666667	1.60598754882813
5.919	1.6164779663086
5.92233333333334	1.62792205810547
5.92566666666667	1.63793563842774
5.929	1.63936614990235
5.93233333333334	1.6326904296875
5.93566666666667	1.62076950073242
5.939	1.61027908325196
5.94233333333334	1.59502029418946
5.94566666666667	1.57499313354492
5.949	1.55019760131836
5.95233333333334	1.52921676635742
5.95566666666667	1.51205062866211
5.959	1.49202346801758
5.96233333333334	1.46865844726563
5.96566666666667	1.44767761230469
5.969	1.43098831176758
5.97233333333334	1.41048431396485
5.97566666666667	1.38092041015625
5.979	1.34515762329102
5.98233333333334	1.30844116210938
5.98566666666667	1.2660026550293
5.989	1.22499465942383
5.99233333333334	1.18255615234375
5.99566666666667	1.14536285400391
5.999	1.10960006713867
6.00233333333334	1.07383728027344
6.00566666666667	1.03902816772461
6.009	0.999927520751953
6.01233333333334	0.96273422241211
6.01566666666667	0.926971435546875
6.019	0.894546508789063
6.02233333333334	0.864505767822266
6.02566666666667	0.837802886962891
6.029	0.81634521484375
6.03233333333334	0.797748565673828
6.03566666666667	0.781536102294922
6.039	0.765323638916016
6.04233333333334	0.753402709960938
6.04566666666667	0.7476806640625
6.049	0.745296478271485
6.05233333333334	0.744819641113282
6.05566666666667	0.743389129638672
6.059	0.745296478271485
6.06233333333334	0.742435455322266
6.06566666666667	0.732898712158203
6.069	0.724315643310547
6.07233333333334	0.723361968994141
6.07566666666667	0.733375549316407
6.079	0.749588012695313
6.08233333333334	0.773906707763672
6.08566666666667	0.802993774414063
6.089	0.830650329589844
6.09233333333334	0.855445861816406
6.09566666666667	0.873565673828125
6.099	0.887393951416016
6.10233333333334	0.9002685546875
6.10566666666667	0.92315673828125
6.109	0.950813293457031
6.11233333333334	0.977516174316406
6.11566666666667	1.00803375244141
6.119	1.04713439941406
6.12233333333334	1.09100341796875
6.12566666666667	1.13296508789063
6.129	1.17635726928711
6.13233333333334	1.22928619384766
6.13566666666667	1.28269195556641
6.139	1.33848190307617
6.14233333333334	1.39570236206055
6.14566666666667	1.45721435546875
6.149	1.52683258056641
6.15233333333334	1.60455703735352
6.15566666666667	1.69229507446289
6.159	1.78194046020508
6.16233333333334	1.86920166015625
6.16566666666667	1.95646286010742
6.169	2.03943252563477
6.17233333333334	2.12240219116211
6.17566666666667	2.20870971679688
6.179	2.29835510253906
6.18233333333334	2.39801406860352
6.18566666666667	2.50577926635742
6.189	2.62022018432617
6.19233333333334	2.7308464050293
6.19566666666667	2.84004211425781
6.199	2.95829772949219
6.20233333333334	3.08704376220703
6.20566666666667	3.22532653808594
6.209	3.3721923828125
6.21233333333334	3.52764129638672
6.21566666666667	3.69405746459961
6.219	3.86524200439453
6.22233333333334	4.03785705566406
6.22566666666667	4.20951843261719
6.229	4.38356399536133
6.23233333333334	4.56714630126953
6.23566666666667	4.75597381591797
6.239	4.94718551635742
6.24233333333334	5.13935089111328
6.24566666666667	5.34152984619141
6.249	5.55944442749024
6.25233333333334	5.78832626342774
6.25566666666667	6.02483749389649
6.259	6.2708854675293
6.26233333333334	6.52933120727539
6.26566666666667	6.79492950439453
6.269	7.06052780151367
6.27233333333334	7.32898712158203
6.27566666666667	7.60078430175782
6.279	7.87734985351563
6.28233333333334	8.15725326538086
6.28566666666667	8.44287872314453
6.289	8.73899459838867
6.29233333333334	9.04703140258789
6.29566666666667	9.36698913574219
6.299	9.70125198364258
6.30233333333334	10.0479125976563
6.30566666666667	10.4074478149414
6.309	10.7760429382324
6.31233333333334	11.1508369445801
6.31566666666667	11.533260345459
6.319	11.9194984436035
6.32233333333334	12.3090744018555
6.32566666666667	12.7038955688477
6.329	13.1072998046875
6.33233333333334	13.5188102722168
6.33566666666667	13.9398574829102
6.339	14.3733024597168
6.34233333333334	14.8205757141113
6.34566666666667	15.2783393859863
6.349	15.7456398010254
6.35233333333334	16.2220001220703
6.35566666666667	16.7036056518555
6.359	17.1966552734375
6.36233333333334	17.7016258239746
6.36566666666667	18.2156562805176
6.369	18.735408782959
6.37233333333334	19.2627906799317
6.37566666666667	19.8087692260742
6.379	20.3647613525391
6.38233333333334	20.9274291992188
6.38566666666667	21.4958190917969
6.389	22.0780372619629
6.39233333333334	22.672176361084
6.39566666666667	23.2686996459961
6.399	23.8699913024903
6.40233333333334	24.4779586791992
6.40566666666667	25.1026153564453
6.409	25.7382392883301
6.41233333333334	26.3886451721192
6.41566666666667	27.0538330078125
6.419	27.7347564697266
6.42233333333334	28.4318923950196
6.42566666666667	29.1399955749512
6.429	29.8590660095215
6.43233333333334	30.5805206298828
6.43566666666667	31.3072204589844
6.439	32.0439338684082
6.44233333333334	32.7963829040528
6.44566666666667	33.5636138916016
6.449	34.3384742736817
6.45233333333334	35.1252555847168
6.45566666666667	35.9220504760742
6.459	36.7293357849121
6.46233333333334	37.5409126281738
6.46566666666667	38.362979888916
6.469	39.2007827758789
6.47233333333334	40.0533676147461
6.47566666666667	40.9231185913086
6.479	41.8038368225098
6.48233333333334	42.6969528198242
6.48566666666667	43.5953140258789
6.489	44.5032119750977
6.49233333333334	45.4196929931641
6.49566666666667	46.3385581970215
6.499	47.2707748413086
6.50233333333334	48.213005065918
6.50566666666667	49.163818359375
6.509	50.1222610473633
6.51233333333334	51.0950088500977
6.51566666666667	52.0915985107422
6.519	53.0939102172852
6.52233333333334	54.0986061096192
6.52566666666667	55.1085472106934
6.529	56.1299324035645
6.53233333333334	57.1560859680176
6.53566666666667	58.1860542297364
6.539	59.2241287231446
6.54233333333334	60.2712631225586
6.54566666666667	61.3274574279785
6.549	62.3903274536133
6.55233333333334	63.4627342224121
6.55566666666667	64.5360946655274
6.559	65.6147003173828
6.56233333333334	66.7071342468262
6.56566666666667	67.8148269653321
6.569	68.9311027526856
6.57233333333334	70.0521469116211
6.57566666666667	71.1851119995117
6.579	72.3304748535157
6.58233333333334	73.4810829162598
6.58566666666667	74.6369361877442
6.589	75.7966041564942
6.59233333333334	76.9610404968262
6.59566666666667	78.1216621398926
6.599	79.2856216430664
6.60233333333334	80.4562568664551
6.60566666666667	81.6307067871094
6.609	82.8080177307129
6.61233333333334	83.9915275573731
6.61566666666667	85.1860046386719
6.619	86.390495300293
6.62233333333334	87.5988006591797
6.62566666666667	88.8056755065918
6.629	90.0125503540039
6.63233333333334	91.2179946899414
6.63566666666667	92.4315452575684
6.639	93.6408042907715
6.64233333333334	94.8491096496582
6.64566666666667	96.0664749145508
6.649	97.2919464111328
6.65233333333334	98.5240936279297
6.65566666666667	99.7447967529297
6.659	100.964546203613
6.66233333333334	102.185726165772
6.66566666666667	103.39879989624
[truncated: 1,008 more rows]
