# Supplementary material for: Phase-Specific Parameter Estimation in Chiral HPLC Using 1‑Site, 2‑Site Stochastic Models, and Unified Equation Approach
Source: Anal Chem. 2026 Apr 29;98(18):13925–39. doi: 10.1021/acs.analchem.6c01634 (PMC13177292; doi:10.1021/acs.analchem.6c01634)
Supplement: Supplementary file 2 [file ac6c01634_si_002.zip › SupportingInformation/03_data_allEluents/LORA_ACN_CELL2_09_10.CSV]

0.00183333333333334	-0.0128746032714844
0.00516666666666667	0.003814697265625
0.0085	0.00905990600585938
0.0118333333333334	0.0123977661132813
0.0151666666666667	0.0152587890625
0.0185	0.00858306884765625
0.0218333333333334	0.00095367431640625
0.0251666666666667	-0.00238418579101563
0.0285	-0.00095367431640625
0.0318333333333334	-0.00476837158203125
0.0351666666666667	-0.0095367431640625
0.0385	-0.0119209289550781
0.0418333333333334	-0.0143051147460938
0.0451666666666667	-0.0205039978027344
0.0485	-0.0247955322265625
0.0518333333333334	-0.019073486328125
0.0551666666666667	-0.00762939453125
0.0585	0.00524520874023438
0.0618333333333334	0.0176429748535156
0.0651666666666667	0.0276565551757813
0.0685	0.0352859497070313
0.0718333333333334	0.0352859497070313
0.0751666666666667	0.030517578125
0.0785	0.0205039978027344
0.0818333333333334	0.00858306884765625
0.0851666666666667	-0.0019073486328125
0.0885	-0.00476837158203125
0.0918333333333334	-0.00143051147460938
0.0951666666666667	0.00238418579101563
0.0985000000000001	0.00524520874023438
0.101833333333334	0.003814697265625
0.105166666666667	0.00476837158203125
0.1085	0.00524520874023438
0.111833333333334	0.00238418579101563
0.115166666666667	-0.00524520874023438
0.1185	-0.0100135803222656
0.121833333333334	-0.00905990600585938
0.125166666666667	-0.00905990600585938
0.1285	-0.0119209289550781
0.131833333333334	-0.00858306884765625
0.135166666666667	-0.000476837158203125
0.1385	0.00905990600585938
0.141833333333334	0.0152587890625
0.145166666666667	0.0219345092773438
0.1485	0.026702880859375
0.151833333333334	0.0252723693847656
0.155166666666667	0.0214576721191406
0.1585	0.019073486328125
0.161833333333334	0.019073486328125
0.165166666666667	0.0171661376953125
0.1685	0.0143051147460938
0.171833333333334	0.0133514404296875
0.175166666666667	0.0128746032714844
0.1785	0.0104904174804688
0.181833333333334	0.003814697265625
0.185166666666667	-0.003814697265625
0.1885	-0.0128746032714844
0.191833333333334	-0.0219345092773438
0.195166666666667	-0.0290870666503906
0.1985	-0.0362396240234375
0.201833333333334	-0.0433921813964844
0.205166666666667	-0.0424385070800781
0.2085	-0.0357627868652344
0.211833333333334	-0.0309944152832031
0.215166666666667	-0.0290870666503906
0.2185	-0.0262260437011719
0.221833333333334	-0.0171661376953125
0.225166666666667	-0.0128746032714844
0.2285	-0.0104904174804688
0.231833333333334	-0.00905990600585938
0.235166666666667	-0.00476837158203125
0.2385	-0.0019073486328125
0.241833333333334	-0.00143051147460938
0.245166666666667	0
0.2485	0.00143051147460938
0.251833333333334	0.0057220458984375
0.255166666666667	0.0100135803222656
0.2585	0.0157356262207031
0.261833333333334	0.0219345092773438
0.265166666666667	0.0271797180175781
0.2685	0.0329017639160156
0.271833333333334	0.034332275390625
0.275166666666667	0.0324249267578125
0.2785	0.0276565551757813
0.281833333333334	0.0247955322265625
0.285166666666667	0.0243186950683594
0.2885	0.0205039978027344
0.291833333333334	0.0176429748535156
0.295166666666667	0.0166893005371094
0.2985	0.0195503234863281
0.301833333333334	0.0185966491699219
0.305166666666667	0.0152587890625
0.3085	0.0152587890625
0.311833333333334	0.0171661376953125
0.315166666666667	0.0219345092773438
0.3185	0.0257492065429688
0.321833333333334	0.0309944152832031
0.325166666666667	0.0333786010742188
0.3285	0.0352859497070313
0.331833333333334	0.0352859497070313
0.335166666666667	0.0329017639160156
0.3385	0.026702880859375
0.341833333333334	0.0209808349609375
0.345166666666667	0.019073486328125
0.3485	0.0152587890625
0.351833333333334	0.00762939453125
0.355166666666667	-0.00095367431640625
0.3585	-0.00810623168945313
0.361833333333334	-0.0133514404296875
0.365166666666667	-0.0171661376953125
0.3685	-0.0209808349609375
0.371833333333334	-0.0247955322265625
0.375166666666667	-0.026702880859375
0.3785	-0.0257492065429688
0.381833333333334	-0.0271797180175781
0.385166666666667	-0.0309944152832031
0.3885	-0.0286102294921875
0.391833333333334	-0.0176429748535156
0.395166666666667	-0.00762939453125
0.3985	0.00143051147460938
0.401833333333334	0.0123977661132813
0.405166666666667	0.0233650207519531
0.4085	0.026702880859375
0.411833333333334	0.026702880859375
0.415166666666667	0.0290870666503906
0.4185	0.030517578125
0.421833333333334	0.0286102294921875
0.425166666666667	0.0243186950683594
0.4285	0.0224113464355469
0.431833333333334	0.0219345092773438
0.435166666666667	0.0262260437011719
0.4385	0.0309944152832031
0.441833333333334	0.0300407409667969
0.445166666666667	0.0247955322265625
0.4485	0.0181198120117188
0.451833333333334	0.00762939453125
0.455166666666667	-0.0095367431640625
0.4585	-0.0219345092773438
0.461833333333334	-0.0219345092773438
0.465166666666667	-0.011444091796875
0.4685	-0.0019073486328125
0.471833333333334	0.00762939453125
0.475166666666667	0.0214576721191406
0.4785	0.034332275390625
0.481833333333334	0.0414848327636719
0.485166666666667	0.0352859497070313
0.4885	0.0262260437011719
0.491833333333334	0.0195503234863281
0.495166666666667	0.0104904174804688
0.4985	0
0.501833333333334	-0.0109672546386719
0.505166666666667	-0.0104904174804688
0.5085	-0.00810623168945313
0.511833333333334	-0.00858306884765625
0.515166666666667	-0.00858306884765625
0.5185	-0.0095367431640625
0.521833333333334	-0.00810623168945313
0.525166666666667	-0.0100135803222656
0.5285	-0.00905990600585938
0.531833333333334	-0.00905990600585938
0.535166666666667	-0.0104904174804688
0.5385	-0.0123977661132813
0.541833333333334	-0.0143051147460938
0.545166666666667	-0.0147819519042969
0.5485	-0.0166893005371094
0.551833333333334	-0.0147819519042969
0.555166666666667	-0.00858306884765625
0.5585	-0.00095367431640625
0.561833333333334	0.00429153442382813
0.565166666666667	0.0057220458984375
0.5685	0.00715255737304688
0.571833333333334	0.00667572021484375
0.575166666666667	0.00286102294921875
0.5785	-0.00238418579101563
0.581833333333334	-0.003814697265625
0.585166666666667	-0.00238418579101563
0.5885	-0.00143051147460938
0.591833333333334	-0.00095367431640625
0.595166666666667	-0.000476837158203125
0.5985	0
0.601833333333334	-0.00619888305664063
0.605166666666667	-0.0133514404296875
0.6085	-0.0176429748535156
0.611833333333334	-0.0166893005371094
0.615166666666667	-0.0143051147460938
0.6185	-0.0138282775878906
0.621833333333334	-0.00715255737304688
0.625166666666667	0.003814697265625
0.6285	0.0157356262207031
0.631833333333334	0.02288818359375
0.635166666666667	0.0214576721191406
0.6385	0.019073486328125
0.641833333333334	0.0181198120117188
0.645166666666667	0.0171661376953125
0.6485	0.0181198120117188
0.651833333333334	0.0224113464355469
0.655166666666667	0.0300407409667969
0.6585	0.0367164611816406
0.661833333333334	0.0371932983398438
0.665166666666667	0.034332275390625
0.6685	0.0290870666503906
0.671833333333334	0.0185966491699219
0.675166666666667	0.0119209289550781
0.6785	0.00762939453125
0.681833333333334	0.00429153442382813
0.685166666666667	0.00333786010742188
0.6885	0.00333786010742188
0.691833333333334	0.00762939453125
0.695166666666667	0.0100135803222656
0.6985	0.0100135803222656
0.701833333333334	0.0166893005371094
0.705166666666667	0.0252723693847656
0.7085	0.0314712524414063
0.711833333333334	0.0367164611816406
0.715166666666667	0.0433921813964844
0.7185	0.0510215759277344
0.721833333333334	0.0538825988769532
0.725166666666667	0.0481605529785156
0.7285	0.0433921813964844
0.731833333333334	0.0395774841308594
0.735166666666667	0.0376701354980469
0.7385	0.0405311584472656
0.741833333333334	0.0491142272949219
0.745166666666667	0.0638961791992188
0.7485	0.0748634338378907
0.751833333333334	0.0834465026855469
0.755166666666667	0.0896453857421875
0.7585	0.095367431640625
0.761833333333334	0.0977516174316406
0.765166666666667	0.101089477539063
0.7685	0.104904174804688
0.771833333333334	0.109195709228516
0.775166666666667	0.109672546386719
0.7785	0.103950500488281
0.781833333333334	0.0944137573242188
0.785166666666667	0.0867843627929688
0.7885	0.0824928283691406
0.791833333333334	0.0777244567871094
0.795166666666667	0.0739097595214844
0.7985	0.0743865966796875
0.801833333333334	0.0739097595214844
0.805166666666667	0.0681877136230469
0.8085	0.057220458984375
0.811833333333334	0.0452995300292969
0.815166666666667	0.0309944152832031
0.8185	0.0095367431640625
0.821833333333334	-0.00810623168945313
0.825166666666667	-0.019073486328125
0.8285	-0.0252723693847656
0.831833333333334	-0.0290870666503906
0.835166666666667	-0.0300407409667969
0.8385	-0.02288818359375
0.841833333333334	-0.0181198120117188
0.845166666666667	-0.0181198120117188
0.8485	-0.0209808349609375
0.851833333333334	-0.0219345092773438
0.855166666666667	-0.0181198120117188
0.8585	-0.0119209289550781
0.861833333333334	-0.00667572021484375
0.865166666666667	-0.00286102294921875
0.8685	0.00143051147460938
0.871833333333334	0.00858306884765625
0.875166666666667	0.0143051147460938
0.8785	0.0143051147460938
0.881833333333334	0.0171661376953125
0.885166666666667	0.019073486328125
0.8885	0.0209808349609375
0.891833333333334	0.0166893005371094
0.895166666666667	0.00715255737304688
0.8985	0.00333786010742188
0.901833333333334	-0.000476837158203125
0.905166666666667	-0.000476837158203125
0.9085	-0.00095367431640625
0.911833333333334	-0.00143051147460938
0.915166666666667	-0.00238418579101563
0.9185	-0.0100135803222656
0.921833333333334	-0.0195503234863281
0.925166666666667	-0.0238418579101563
0.9285	-0.0238418579101563
0.931833333333334	-0.0233650207519531
0.935166666666667	-0.0214576721191406
0.9385	-0.0152587890625
0.941833333333334	-0.0057220458984375
0.945166666666667	0.000476837158203125
0.9485	0
0.951833333333334	-0.003814697265625
0.955166666666667	-0.0095367431640625
0.9585	-0.0162124633789063
0.961833333333334	-0.0238418579101563
0.965166666666667	-0.0338554382324219
0.9685	-0.0352859497070313
0.971833333333334	-0.0262260437011719
0.975166666666667	-0.0119209289550781
0.9785	0.00333786010742188
0.981833333333334	0.0138282775878906
0.985166666666667	0.0195503234863281
0.9885	0.019073486328125
0.991833333333334	0.0100135803222656
0.995166666666667	0.003814697265625
0.9985	0
1.00183333333334	-0.000476837158203125
1.00516666666667	0.00333786010742188
1.0085	0.00810623168945313
1.01183333333334	0.0138282775878906
1.01516666666667	0.0109672546386719
1.0185	0.00715255737304688
1.02183333333334	0.00524520874023438
1.02516666666667	0.00715255737304688
1.0285	0.0057220458984375
1.03183333333334	0.00524520874023438
1.03516666666667	0.00810623168945313
1.0385	0.0123977661132813
1.04183333333334	0.0157356262207031
1.04516666666667	0.0138282775878906
1.0485	0.0109672546386719
1.05183333333334	0.00762939453125
1.05516666666667	0.00429153442382813
1.0585	0.0019073486328125
1.06183333333334	0.003814697265625
1.06516666666667	0.00905990600585938
1.0685	0.0238418579101563
1.07183333333334	0.0462532043457031
1.07516666666667	0.072479248046875
1.0785	0.0925064086914063
1.08183333333334	0.105857849121094
1.08516666666667	0.119209289550781
1.0885	0.133037567138672
1.09183333333334	0.141143798828125
1.09516666666667	0.149726867675781
1.0985	0.157356262207031
1.10183333333334	0.165939331054688
1.10516666666667	0.168323516845703
1.1085	0.162124633789063
1.11183333333334	0.148296356201172
1.11516666666667	0.126361846923828
1.1185	0.109195709228516
1.12183333333334	0.0948905944824219
1.12516666666667	0.0853538513183594
1.1285	0.0753402709960938
1.13183333333334	0.0705718994140625
1.13516666666667	0.0715255737304688
1.1385	0.0696182250976563
1.14183333333334	0.0624656677246094
1.14516666666667	0.0510215759277344
1.1485	0.0438690185546875
1.15183333333334	0.0371932983398438
1.15516666666667	0.0300407409667969
1.1585	0.0243186950683594
1.16183333333334	0.0195503234863281
1.16516666666667	0.0171661376953125
1.1685	0.0128746032714844
1.17183333333334	0.00810623168945313
1.17516666666667	0.003814697265625
1.1785	0.00095367431640625
1.18183333333334	0.00429153442382813
1.18516666666667	0.00429153442382813
1.1885	0.00715255737304688
1.19183333333334	0.011444091796875
1.19516666666667	0.0195503234863281
1.1985	0.0257492065429688
1.20183333333334	0.0257492065429688
1.20516666666667	0.0309944152832031
1.2085	0.034332275390625
1.21183333333334	0.0348091125488281
1.21516666666667	0.0281333923339844
1.2185	0.0195503234863281
1.22183333333334	0.0147819519042969
1.22516666666667	0.0119209289550781
1.2285	0.0143051147460938
1.23183333333334	0.0176429748535156
1.23516666666667	0.0224113464355469
1.2385	0.0281333923339844
1.24183333333334	0.0319480895996094
1.24516666666667	0.0300407409667969
1.2485	0.0181198120117188
1.25183333333334	0.00333786010742188
1.25516666666667	-0.00524520874023438
1.2585	-0.00810623168945313
1.26183333333334	-0.0104904174804688
1.26516666666667	-0.0162124633789063
1.2685	-0.019073486328125
1.27183333333334	-0.019073486328125
1.27516666666667	-0.0195503234863281
1.2785	-0.0185966491699219
1.28183333333334	-0.0147819519042969
1.28516666666667	-0.00333786010742188
1.2885	0.00858306884765625
1.29183333333334	0.0200271606445313
1.29516666666667	0.02288818359375
1.2985	0.019073486328125
1.30183333333334	0.0128746032714844
1.30516666666667	0.00715255737304688
1.3085	0.00333786010742188
1.31183333333334	0.0019073486328125
1.31516666666667	0.00619888305664063
1.3185	0.00905990600585938
1.32183333333334	0.00905990600585938
1.32516666666667	0.0019073486328125
1.3285	0.000476837158203125
1.33183333333334	0.0019073486328125
1.33516666666667	0
1.3385	-0.00619888305664063
1.34183333333334	-0.011444091796875
1.34516666666667	-0.0119209289550781
1.3485	-0.0123977661132813
1.35183333333334	-0.0185966491699219
1.35516666666667	-0.0181198120117188
1.3585	-0.0100135803222656
1.36183333333334	0.00238418579101563
1.36516666666667	0.0152587890625
1.3685	0.0252723693847656
1.37183333333334	0.0352859497070313
1.37516666666667	0.0314712524414063
1.3785	0.0257492065429688
1.38183333333334	0.0185966491699219
1.38516666666667	0.0138282775878906
1.3885	0.00858306884765625
1.39183333333334	0.00333786010742188
1.39516666666667	0.00286102294921875
1.3985	-0.0019073486328125
1.40183333333334	-0.0143051147460938
1.40516666666667	-0.0338554382324219
1.4085	-0.049591064453125
1.41183333333334	-0.0586509704589844
1.41516666666667	-0.0600814819335938
1.4185	-0.0519752502441407
1.42183333333334	-0.0400543212890625
1.42516666666667	-0.0276565551757813
1.4285	-0.0200271606445313
1.43183333333334	-0.019073486328125
1.43516666666667	-0.0238418579101563
1.4385	-0.0338554382324219
1.44183333333334	-0.0371932983398438
1.44516666666667	-0.0362396240234375
1.4485	-0.0333786010742188
1.45183333333334	-0.0314712524414063
1.45516666666667	-0.0290870666503906
1.4585	-0.026702880859375
1.46183333333334	-0.0276565551757813
1.46516666666667	-0.0276565551757813
1.4685	-0.0247955322265625
1.47183333333334	-0.0181198120117188
1.47516666666667	-0.0128746032714844
1.4785	-0.00858306884765625
1.48183333333334	-0.00476837158203125
1.48516666666667	0.00095367431640625
1.4885	0.0057220458984375
1.49183333333334	0.00667572021484375
1.49516666666667	0.00143051147460938
1.4985	-0.0095367431640625
1.50183333333334	-0.019073486328125
1.50516666666667	-0.0281333923339844
1.5085	-0.0395774841308594
1.51183333333334	-0.0457763671875
1.51516666666667	-0.0414848327636719
1.5185	-0.0309944152832031
1.52183333333334	-0.02288818359375
1.52516666666667	-0.0233650207519531
1.5285	-0.02288818359375
1.53183333333334	-0.0252723693847656
1.53516666666667	-0.0333786010742188
1.5385	-0.0424385070800781
1.54183333333334	-0.0443458557128906
1.54516666666667	-0.030517578125
1.5485	-0.0157356262207031
1.55183333333334	-0.0100135803222656
1.55516666666667	-0.00667572021484375
1.5585	-0.00286102294921875
1.56183333333334	-0.00095367431640625
1.56516666666667	-0.0095367431640625
1.5685	-0.0214576721191406
1.57183333333334	-0.0252723693847656
1.57516666666667	-0.0271797180175781
1.5785	-0.0271797180175781
1.58183333333334	-0.0290870666503906
1.58516666666667	-0.0257492065429688
1.5885	-0.0214576721191406
1.59183333333334	-0.0181198120117188
1.59516666666667	-0.0162124633789063
1.5985	-0.0143051147460938
1.60183333333334	-0.0152587890625
1.60516666666667	-0.0166893005371094
1.6085	-0.0224113464355469
1.61183333333334	-0.0205039978027344
1.61516666666667	-0.0195503234863281
1.6185	-0.0162124633789063
1.62183333333334	-0.00810623168945313
1.62516666666667	-0.00333786010742188
1.6285	0.00429153442382813
1.63183333333334	0.00667572021484375
1.63516666666667	0.0147819519042969
1.6385	0.0185966491699219
1.64183333333334	0.0152587890625
1.64516666666667	0.0109672546386719
1.6485	0.0128746032714844
1.65183333333334	0.019073486328125
1.65516666666667	0.0195503234863281
1.6585	0.0143051147460938
1.66183333333334	0.00715255737304688
1.66516666666667	-0.00476837158203125
1.6685	-0.0214576721191406
1.67183333333334	-0.0400543212890625
1.67516666666667	-0.0524520874023438
1.6785	-0.0581741333007813
1.68183333333334	-0.0567436218261719
1.68516666666667	-0.049591064453125
1.6885	-0.0438690185546875
1.69183333333334	-0.03814697265625
1.69516666666667	-0.0309944152832031
1.6985	-0.0205039978027344
1.70183333333334	-0.00810623168945313
1.70516666666667	-0.00238418579101563
1.7085	-0.00143051147460938
1.71183333333334	0.003814697265625
1.71516666666667	0.0109672546386719
1.7185	0.0138282775878906
1.72183333333334	0.0109672546386719
1.72516666666667	0.0119209289550781
1.7285	0.0195503234863281
1.73183333333334	0.0219345092773438
1.73516666666667	0.0171661376953125
1.7385	0.0162124633789063
1.74183333333334	0.0157356262207031
1.74516666666667	0.0147819519042969
1.7485	0.0143051147460938
1.75183333333334	0.0181198120117188
1.75516666666667	0.0262260437011719
1.7585	0.030517578125
1.76183333333334	0.0324249267578125
1.76516666666667	0.0367164611816406
1.7685	0.0357627868652344
1.77183333333334	0.0324249267578125
1.77516666666667	0.0257492065429688
1.7785	0.0247955322265625
1.78183333333334	0.0286102294921875
1.78516666666667	0.0252723693847656
1.7885	0.0162124633789063
1.79183333333334	0.00238418579101563
1.79516666666667	-0.00667572021484375
1.7985	-0.0166893005371094
1.80183333333334	-0.0209808349609375
1.80516666666667	-0.0195503234863281
1.8085	-0.0133514404296875
1.81183333333334	-0.00476837158203125
1.81516666666667	0.00238418579101563
1.8185	0.0095367431640625
1.82183333333334	0.00667572021484375
1.82516666666667	-0.00143051147460938
1.8285	-0.0109672546386719
1.83183333333334	-0.0214576721191406
1.83516666666667	-0.0314712524414063
1.8385	-0.0386238098144531
1.84183333333334	-0.0452995300292969
1.84516666666667	-0.0448226928710938
1.8485	-0.041961669921875
1.85183333333334	-0.0324249267578125
1.85516666666667	-0.0200271606445313
1.8585	-0.0152587890625
1.86183333333334	-0.0119209289550781
1.86516666666667	-0.0133514404296875
1.8685	-0.0133514404296875
1.87183333333334	-0.0157356262207031
1.87516666666667	-0.02288818359375
1.8785	-0.0276565551757813
1.88183333333334	-0.0319480895996094
1.88516666666667	-0.0367164611816406
1.8885	-0.0400543212890625
1.89183333333334	-0.0438690185546875
1.89516666666667	-0.0462532043457031
1.8985	-0.0519752502441407
1.90183333333334	-0.0567436218261719
1.90516666666667	-0.0562667846679688
1.9085	-0.0553131103515625
1.91183333333334	-0.0519752502441407
1.91516666666667	-0.0491142272949219
1.9185	-0.0472068786621094
1.92183333333334	-0.0405311584472656
1.92516666666667	-0.0329017639160156
1.9285	-0.0252723693847656
1.93183333333334	-0.0181198120117188
1.93516666666667	-0.0109672546386719
1.9385	-0.00238418579101563
1.94183333333334	-0.00429153442382813
1.94516666666667	-0.0133514404296875
1.9485	-0.0238418579101563
1.95183333333334	-0.0333786010742188
1.95516666666667	-0.0433921813964844
1.9585	-0.0514984130859375
1.96183333333334	-0.0486373901367188
1.96516666666667	-0.0352859497070313
1.9685	-0.019073486328125
1.97183333333334	-0.0095367431640625
1.97516666666667	-0.00429153442382813
1.9785	-0.00238418579101563
1.98183333333334	-0.00095367431640625
1.98516666666667	-0.00238418579101563
1.9885	-0.00858306884765625
1.99183333333334	-0.0133514404296875
1.99516666666667	-0.0171661376953125
1.9985	-0.0166893005371094
2.00183333333334	-0.0143051147460938
2.00516666666667	-0.0162124633789063
2.0085	-0.0200271606445313
2.01183333333334	-0.0257492065429688
2.01516666666667	-0.026702880859375
2.0185	-0.0295639038085938
2.02183333333334	-0.0376701354980469
2.02516666666667	-0.0410079956054688
2.0285	-0.0362396240234375
2.03183333333334	-0.0257492065429688
2.03516666666667	-0.0181198120117188
2.0385	-0.0143051147460938
2.04183333333334	-0.00619888305664063
2.04516666666667	-0.0019073486328125
2.0485	0.00238418579101563
2.05183333333334	0.00143051147460938
2.05516666666667	-0.00095367431640625
2.0585	-0.00143051147460938
2.06183333333334	-0.00286102294921875
2.06516666666667	-0.000476837158203125
2.0685	0.0019073486328125
2.07183333333334	0.00333786010742188
2.07516666666667	0.00810623168945313
2.0785	0.0157356262207031
2.08183333333334	0.0262260437011719
2.08516666666667	0.0386238098144531
2.0885	0.049591064453125
2.09183333333334	0.0629425048828125
2.09516666666667	0.06866455078125
2.0985	0.072479248046875
2.10183333333334	0.0720024108886719
2.10516666666667	0.0681877136230469
2.1085	0.0667572021484375
2.11183333333334	0.0691413879394532
2.11516666666667	0.0762939453125
2.1185	0.0820159912109375
2.12183333333334	0.0853538513183594
2.12516666666667	0.0844001770019531
2.1285	0.0753402709960938
2.13183333333334	0.06103515625
2.13516666666667	0.0514984130859375
2.1385	0.0452995300292969
2.14183333333334	0.0467300415039063
2.14516666666667	0.0500679016113282
2.1485	0.06866455078125
2.15183333333334	0.101566314697266
2.15516666666667	0.154495239257813
2.1585	0.233650207519531
2.16183333333334	0.341892242431641
2.16516666666667	0.49591064453125
2.1685	0.696182250976563
2.17183333333334	0.949382781982422
2.17516666666667	1.2507438659668
2.1785	1.59358978271485
2.18183333333334	1.96695327758789
2.18516666666667	2.35414505004883
2.1885	2.72941589355469
2.19183333333334	3.0670166015625
2.19516666666667	3.33929061889649
2.1985	3.53288650512696
2.20183333333334	3.64542007446289
2.20516666666667	3.66926193237305
2.2085	3.62205505371094
2.21183333333334	3.52287292480469
2.21516666666667	3.41129302978516
2.2185	3.33118438720703
2.22183333333334	3.33166122436524
2.22516666666667	3.47995758056641
2.2285	3.82661819458008
2.23183333333334	4.42361831665039
2.23516666666667	5.29575347900391
2.2385	6.42728805541992
2.24183333333334	7.76243209838867
2.24516666666667	9.19818878173828
2.2485	10.6253623962403
2.25183333333334	11.9266510009766
2.25516666666667	13.0023956298828
2.2585	13.7815475463867
2.26183333333334	14.2292976379395
2.26516666666667	14.3570899963379
2.2685	14.1916275024414
2.27183333333334	13.7763023376465
2.27516666666667	13.1406784057617
2.2785	12.3310089111328
2.28183333333334	11.3949775695801
2.28516666666667	10.3769302368164
2.2885	9.32025909423828
2.29183333333334	8.25309753417969
2.29516666666667	7.21788406372071
2.2985	6.24227523803711
2.30183333333334	5.34296035766602
2.30516666666667	4.53615188598633
2.3085	3.83090972900391
2.31183333333334	3.23820114135742
2.31516666666667	2.75993347167969
2.3185	2.39181518554688
2.32183333333334	2.12860107421875
2.32516666666667	1.95646286010742
2.3285	1.85823440551758
2.33183333333334	1.82342529296875
2.33516666666667	1.83773040771485
2.3385	1.88589096069336
2.34183333333334	1.953125
2.34516666666667	2.03132629394531
2.3485	2.11620330810547
2.35183333333334	2.19488143920899
2.35516666666667	2.26402282714844
2.3585	2.33221054077149
2.36183333333334	2.40421295166016
2.36516666666667	2.47526168823242
2.3685	2.54249572753906
2.37183333333334	2.6092529296875
2.37516666666667	2.67839431762696
2.3785	2.73990631103516
2.38183333333334	2.78997421264649
2.38516666666667	2.83002853393555
2.3885	2.86293029785156
2.39183333333334	2.88772583007813
2.39516666666667	2.90298461914063
2.3985	2.9134750366211
2.40183333333334	2.91919708251953
2.40516666666667	2.92062759399414
2.4085	2.91633605957031
2.41183333333334	2.899169921875
2.41516666666667	2.87914276123047
2.4185	2.85530090332031
2.42183333333334	2.8376579284668
2.42516666666667	2.82001495361328
2.4285	2.80284881591797
2.43183333333334	2.78615951538086
2.43516666666667	2.76422500610352
2.4385	2.73799896240235
2.44183333333334	2.70843505859375
2.44516666666667	2.68650054931641
2.4485	2.67219543457031
2.45183333333334	2.66695022583008
2.45516666666667	2.66790390014649
2.4585	2.67601013183594
2.46183333333334	2.68077850341797
2.46516666666667	2.67696380615235
2.4685	2.66838073730469
2.47183333333334	2.66361236572266
2.47516666666667	2.67076492309571
2.4785	2.67887115478516
2.48183333333334	2.69174575805664
2.48516666666667	2.70652770996094
2.4885	2.72417068481446
2.49183333333334	2.73895263671875
2.49516666666667	2.73752212524414
2.4985	2.72846221923828
2.50183333333334	2.70462036132813
2.50516666666667	2.67791748046875
2.5085	2.64120101928711
2.51183333333334	2.60305404663086
2.51516666666667	2.56586074829102
2.5185	2.52962112426758
2.52183333333334	2.49338150024414
2.52516666666667	2.44808197021485
2.5285	2.39658355712891
2.53183333333334	2.33745574951172
2.53516666666667	2.28166580200196
2.5385	2.22969055175781
2.54183333333334	2.19202041625977
2.54516666666667	2.17151641845703
2.5485	2.16913223266602
2.55183333333334	2.17914581298828
2.55516666666667	2.1963119506836
2.5585	2.22539901733399
2.56183333333334	2.25400924682617
2.56516666666667	2.28023529052735
2.5685	2.30073928833008
2.57183333333334	2.31456756591797
2.57516666666667	2.32172012329102
2.5785	2.30836868286133
2.58183333333334	2.28691101074219
2.58516666666667	2.24828720092774
2.5885	2.19488143920899
2.59183333333334	2.12574005126953
2.59516666666667	2.044677734375
2.5985	1.95980072021485
2.60183333333334	1.86300277709961
2.60516666666667	1.76572799682617
2.6085	1.66463851928711
2.61183333333334	1.56545639038086
2.61516666666667	1.46341323852539
2.6185	1.36661529541016
2.62183333333334	1.28507614135742
2.62516666666667	1.21402740478516
2.6285	1.15776062011719
2.63183333333334	1.10769271850586
2.63516666666667	1.0676383972168
2.6385	1.02853775024414
2.64183333333334	0.984668731689453
2.64516666666667	0.941276550292969
2.6485	0.89263916015625
2.65183333333334	0.850677490234375
2.65516666666667	0.816822052001953
2.6585	0.794410705566407
2.66183333333334	0.782012939453125
2.66516666666667	0.768184661865235
2.6685	0.759601593017578
2.67183333333334	0.746726989746094
2.67516666666667	0.73385238647461
2.6785	0.7171630859375
2.68183333333334	0.697135925292969
2.68516666666667	0.685214996337891
2.6885	0.676631927490235
2.69183333333334	0.684261322021485
2.69516666666667	0.689506530761719
2.6985	0.696659088134766
2.70183333333334	0.698566436767578
2.70516666666667	0.694751739501953
2.7085	0.691413879394532
2.71183333333334	0.679969787597657
2.71516666666667	0.669479370117188
2.7185	0.660896301269532
2.72183333333334	0.660896301269532
2.72516666666667	0.666141510009766
2.7285	0.668525695800782
2.73183333333334	0.669002532958985
2.73516666666667	0.667572021484375
2.7385	0.662326812744141
2.74183333333334	0.653266906738282
2.74516666666667	0.644683837890625
2.7485	0.647068023681641
2.75183333333334	0.651359558105469
2.75516666666667	0.657081604003907
2.7585	0.662803649902344
2.76183333333334	0.677108764648438
2.76516666666667	0.691413879394532
2.7685	0.699043273925782
2.77183333333334	0.702857971191407
2.77516666666667	0.702381134033203
2.7785	0.702381134033203
2.78183333333334	0.695228576660157
2.78516666666667	0.691890716552735
2.7885	0.687122344970703
2.79183333333334	0.692367553710938
2.79516666666667	0.702381134033203
2.7985	0.717639923095703
2.80183333333334	0.730991363525391
2.80516666666667	0.739097595214844
2.8085	0.745296478271485
2.81183333333334	0.745296478271485
2.81516666666667	0.744342803955078
2.8185	0.738143920898438
2.82183333333334	0.732421875
2.82516666666667	0.726699829101563
2.8285	0.72479248046875
2.83183333333334	0.724315643310547
2.83516666666667	0.722885131835938
2.8385	0.723361968994141
2.84183333333334	0.725746154785157
2.84516666666667	0.730991363525391
2.8485	0.735282897949219
2.85183333333334	0.736236572265625
2.85516666666667	0.73385238647461
2.8585	0.72622299194336
2.86183333333334	0.715255737304688
2.86516666666667	0.696659088134766
2.8685	0.67281723022461
2.87183333333334	0.650405883789063
2.87516666666667	0.629901885986328
2.8785	0.616073608398438
2.88183333333334	0.603199005126953
2.88516666666667	0.597476959228516
2.8885	0.596046447753907
2.89183333333334	0.596046447753907
2.89516666666667	0.597476959228516
2.8985	0.591278076171875
2.90183333333334	0.581741333007813
2.90516666666667	0.563621520996094
2.9085	0.544071197509766
2.91183333333334	0.530719757080078
2.91516666666667	0.514030456542969
2.9185	0.500202178955078
2.92183333333334	0.484943389892578
2.92516666666667	0.473976135253906
2.9285	0.462532043457031
2.93183333333334	0.44393539428711
2.93516666666667	0.424861907958985
2.9385	0.40435791015625
2.94183333333334	0.387191772460938
2.94516666666667	0.371932983398438
2.9485	0.361919403076172
2.95183333333334	0.360488891601563
2.95516666666667	0.361442565917969
2.9585	0.368595123291016
2.96183333333334	0.376701354980469
2.96516666666667	0.386714935302735
2.9685	0.391960144042969
2.97183333333334	0.388622283935547
2.97516666666667	0.39052963256836
2.9785	0.393867492675781
2.98183333333334	0.403404235839844
2.98516666666667	0.4119873046875
2.9885	0.428199768066406
2.99183333333334	0.455856323242188
2.99516666666667	0.480175018310547
2.9985	0.509262084960938
3.00183333333334	0.542163848876953
3.00516666666667	0.580787658691407
3.0085	0.612735748291016
3.01183333333334	0.633716583251953
3.01516666666667	0.653743743896485
3.0185	0.668525695800782
3.02183333333334	0.675201416015625
3.02516666666667	0.665664672851563
3.0285	0.646114349365235
3.03183333333334	0.615596771240235
3.03516666666667	0.577449798583985
3.0385	0.535011291503907
3.04183333333334	0.491142272949219
3.04516666666667	0.45013427734375
3.0485	0.407218933105469
3.05183333333334	0.369071960449219
3.05516666666667	0.32949447631836
3.0585	0.287532806396485
3.06183333333334	0.240325927734375
3.06516666666667	0.196933746337891
3.0685	0.157356262207031
3.07183333333334	0.120639801025391
3.07516666666667	0.087738037109375
3.0785	0.0581741333007813
3.08183333333334	0.0309944152832031
3.08516666666667	0
3.0885	-0.0233650207519531
3.09183333333334	-0.0457763671875
3.09516666666667	-0.0696182250976563
3.0985	-0.0987052917480469
3.10183333333334	-0.1220703125
3.10516666666667	-0.141620635986328
3.1085	-0.163078308105469
3.11183333333334	-0.190258026123047
3.11516666666667	-0.212669372558594
3.1185	-0.232696533203125
3.12183333333334	-0.254154205322266
3.12516666666667	-0.274658203125
3.1285	-0.288009643554688
3.13183333333334	-0.293254852294922
3.13516666666667	-0.300407409667969
3.1385	-0.305652618408203
3.14183333333334	-0.31423568725586
3.14516666666667	-0.32186508178711
3.1485	-0.338077545166016
3.15183333333334	-0.355720520019531
3.15516666666667	-0.372886657714844
3.1585	-0.388145446777344
3.16183333333334	-0.407218933105469
3.16516666666667	-0.433921813964844
3.1685	-0.462532043457031
3.17183333333334	-0.493526458740235
3.17516666666667	-0.523567199707032
3.1785	-0.555038452148438
3.18183333333334	-0.58746337890625
3.18516666666667	-0.621318817138672
3.1885	-0.650405883789063
3.19183333333334	-0.67901611328125
3.19516666666667	-0.704765319824219
3.1985	-0.733375549316407
3.20183333333334	-0.760555267333985
3.20516666666667	-0.786304473876953
3.2085	-0.816822052001953
3.21183333333334	-0.844478607177735
3.21516666666667	-0.874996185302735
3.2185	-0.904083251953125
3.22183333333334	-0.936031341552735
3.22516666666667	-0.96273422241211
3.2285	-0.981807708740235
3.23183333333334	-0.997066497802735
3.23516666666667	-1.01566314697266
3.2385	-1.04236602783203
3.24183333333334	-1.07288360595703
3.24516666666667	-1.10912322998047
3.2485	-1.14965438842774
3.25183333333334	-1.19161605834961
3.25516666666667	-1.22928619384766
3.2585	-1.25741958618164
3.26183333333334	-1.2807846069336
3.26516666666667	-1.30128860473633
3.2685	-1.32131576538086
3.27183333333334	-1.34468078613281
3.27516666666667	-1.37138366699219
3.2785	-1.39951705932617
3.28183333333334	-1.42002105712891
3.28516666666667	-1.43480300903321
3.2885	-1.4491081237793
3.29183333333334	-1.46579742431641
3.29516666666667	-1.48200988769531
3.2985	-1.49583816528321
3.30183333333334	-1.5096664428711
3.30516666666667	-1.52635574340821
3.3085	-1.54733657836914
3.31183333333334	-1.56545639038086
3.31516666666667	-1.57976150512696
3.3185	-1.59358978271485
3.32183333333334	-1.61123275756836
3.32516666666667	-1.62935256958008
3.3285	-1.64222717285156
3.33183333333334	-1.65224075317383
3.33516666666667	-1.66368484497071
3.3385	-1.67465209960938
3.34183333333334	-1.68418884277344
3.34516666666667	-1.69134140014649
3.3485	-1.70040130615235
3.35183333333334	-1.71184539794922
3.35516666666667	-1.72138214111328
3.3585	-1.73234939575196
3.36183333333334	-1.74379348754883
3.36516666666667	-1.75857543945313
3.3685	-1.77001953125
3.37183333333334	-1.78098678588867
3.37516666666667	-1.79195404052735
3.3785	-1.80673599243164
3.38183333333334	-1.82056427001953
3.38516666666667	-1.83534622192383
3.3885	-1.85441970825196
3.39183333333334	-1.87873840332031
3.39516666666667	-1.9068717956543
3.3985	-1.93023681640625
3.40183333333334	-1.9521713256836
3.40516666666667	-1.97315216064453
3.4085	-1.99365615844727
3.41183333333334	-2.01845169067383
3.41516666666667	-2.04944610595703
3.4185	-2.09379196166992
3.42183333333334	-2.15291976928711
3.42516666666667	-2.21729278564453
3.4285	-2.2878646850586
3.43183333333334	-2.36129760742188
3.43516666666667	-2.44760513305664
3.4385	-2.53725051879883
3.44183333333334	-2.62737274169922
3.44516666666667	-2.72083282470703
3.4485	-2.81906127929688
3.45183333333334	-2.92348861694336
3.45516666666667	-3.02267074584961
3.4585	-3.12662124633789
3.46183333333334	-3.2339096069336
3.46516666666667	-3.35073471069336
3.4685	-3.46994400024414
3.47183333333334	-3.58963012695313
3.47516666666667	-3.7069320678711
3.4785	-3.82089614868164
3.48183333333334	-3.93295288085938
3.48516666666667	-4.0431022644043
3.4885	-4.14705276489258
3.49183333333334	-4.24623489379883
3.49516666666667	-4.34350967407227
3.4985	-4.43840026855469
3.50183333333334	-4.53376770019531
3.50516666666667	-4.62198257446289
3.5085	-4.70876693725586
3.51183333333334	-4.78458404541016
3.51516666666667	-4.85420227050781
3.5185	-4.91571426391602
3.52183333333334	-4.9738883972168
3.52516666666667	-5.03015518188477
3.5285	-5.0806999206543
3.53183333333334	-5.12886047363282
3.53516666666667	-5.17320632934571
3.5385	-5.21659851074219
3.54183333333334	-5.25188446044922
3.54516666666667	-5.28001785278321
3.5485	-5.30290603637696
3.55183333333334	-5.32627105712891
3.55516666666667	-5.34486770629883
3.5585	-5.36251068115235
3.56183333333334	-5.38253784179688
3.56516666666667	-5.40924072265625
3.5685	-5.44118881225586
3.57183333333334	-5.47313690185547
3.57516666666667	-5.50556182861328
3.5785	-5.52892684936524
3.58183333333334	-5.54752349853516
3.58516666666667	-5.55610656738282
3.5885	-5.56421279907227
3.59183333333334	-5.57422637939453
3.59516666666667	-5.58853149414063
3.5985	-5.60712814331055
3.60183333333334	-5.62381744384766
3.60516666666667	-5.63716888427735
3.6085	-5.64241409301758
3.61183333333334	-5.6452751159668
3.61516666666667	-5.6452751159668
3.6185	-5.65052032470703
3.62183333333334	-5.65004348754883
3.62516666666667	-5.65052032470703
3.6285	-5.65481185913086
3.63183333333334	-5.66148757934571
3.63516666666667	-5.67054748535157
3.6385	-5.66720962524414
3.64183333333334	-5.66577911376953
3.64516666666667	-5.66244125366211
3.6485	-5.6600570678711
3.65183333333334	-5.64956665039063
3.65516666666667	-5.63240051269532
3.6585	-5.61809539794922
3.66183333333334	-5.60235977172852
3.66516666666667	-5.58233261108399
3.6685	-5.5532455444336
3.67183333333334	-5.52129745483399
3.67516666666667	-5.48601150512696
3.6785	-5.44929504394532
3.68183333333334	-5.40637969970703
3.68516666666667	-5.36346435546875
3.6885	-5.31482696533203
3.69183333333334	-5.26189804077149
3.69516666666667	-5.20038604736328
3.6985	-5.13315200805664
3.70183333333334	-5.06353378295899
3.70516666666667	-4.99343872070313
3.7085	-4.92048263549805
3.71183333333334	-4.83798980712891
3.71516666666667	-4.74834442138672
3.7185	-4.64582443237305
3.72183333333334	-4.53042984008789
3.72516666666667	-4.39500808715821
3.7285	-4.25291061401367
3.73183333333334	-4.1036605834961
3.73516666666667	-3.94821166992188
3.7385	-3.78608703613281
3.74183333333334	-3.62253189086914
3.74516666666667	-3.46088409423828
3.7485	-3.29780578613281
3.75183333333334	-3.13043594360352
3.75516666666667	-2.96401977539063
3.7585	-2.80427932739258
3.76183333333334	-2.64787673950196
3.76516666666667	-2.49528884887696
3.7685	-2.35080718994141
3.77183333333334	-2.22015380859375
3.77516666666667	-2.10285186767578
3.7785	-1.99413299560547
3.78183333333334	-1.89065933227539
3.78516666666667	-1.78956985473633
3.7885	-1.68848037719727
3.79183333333334	-1.59025192260742
3.79516666666667	-1.49822235107422
3.7985	-1.41334533691406
3.80183333333334	-1.33609771728516
3.80516666666667	-1.26838684082031
3.8085	-1.20925903320313
3.81183333333334	-1.15966796875
3.81516666666667	-1.10864639282227
3.8185	-1.05810165405274
3.82183333333334	-1.00231170654297
3.82516666666667	-0.946521759033203
3.8285	-0.894546508789063
3.83183333333334	-0.849723815917969
3.83516666666667	-0.811576843261719
3.8385	-0.773906707763672
3.84183333333334	-0.740528106689453
3.84516666666667	-0.714302062988282
3.8485	-0.691413879394532
3.85183333333334	-0.660419464111328
3.85516666666667	-0.623226165771485
3.8585	-0.585079193115235
3.86183333333334	-0.553607940673828
3.86516666666667	-0.523567199707032
3.8685	-0.500679016113282
3.87183333333334	-0.485897064208985
3.87516666666667	-0.480175018310547
3.8785	-0.477313995361328
3.88183333333334	-0.473499298095703
3.88516666666667	-0.46682357788086
3.8885	-0.454425811767578
3.89183333333334	-0.430583953857422
3.89516666666667	-0.399112701416016
3.8985	-0.369548797607422
3.90183333333334	-0.347614288330078
3.90516666666667	-0.333786010742188
3.9085	-0.319957733154297
3.91183333333334	-0.312328338623047
3.91516666666667	-0.304698944091797
3.9185	-0.298023223876953
3.92183333333334	-0.2899169921875
3.92516666666667	-0.284671783447266
3.9285	-0.280380249023438
3.93183333333334	-0.27608871459961
3.93516666666667	-0.275611877441406
3.9385	-0.275135040283203
3.94183333333334	-0.271797180175781
3.94516666666667	-0.259876251220703
3.9485	-0.247001647949219
3.95183333333334	-0.226974487304688
3.95516666666667	-0.206470489501953
3.9585	-0.181674957275391
3.96183333333334	-0.157356262207031
3.96516666666667	-0.132083892822266
3.9685	-0.102519989013672
3.97183333333334	-0.0777244567871094
3.97516666666667	-0.0505447387695313
3.9785	-0.0286102294921875
3.98183333333334	-0.00333786010742188
3.98516666666667	0.0181198120117188
3.9885	0.0309944152832031
3.99183333333334	0.0367164611816406
3.99516666666667	0.0410079956054688
3.9985	0.0524520874023438
4.00183333333334	0.0691413879394532
4.00516666666667	0.0905990600585938
4.0085	0.116825103759766
4.01183333333334	0.145912170410156
4.01516666666667	0.167369842529297
4.0185	0.177383422851563
4.02183333333334	0.175952911376953
4.02516666666667	0.168323516845703
4.0285	0.16021728515625
4.03183333333334	0.149726867675781
4.03516666666667	0.136852264404297
4.0385	0.1220703125
4.04183333333334	0.109195709228516
4.04516666666667	0.0987052917480469
4.0485	0.0867843627929688
4.05183333333333	0.0762939453125
4.05516666666667	0.0677108764648438
4.0585	0.06103515625
4.06183333333334	0.0524520874023438
4.06516666666667	0.0438690185546875
4.0685	0.0329017639160156
4.07183333333334	0.0224113464355469
4.07516666666667	0.0138282775878906
4.0785	0.0095367431640625
4.08183333333334	0.00810623168945313
4.08516666666667	0.00524520874023438
4.0885	0.00762939453125
4.09183333333333	0.0109672546386719
4.09516666666667	0.0143051147460938
4.0985	0.0162124633789063
4.10183333333334	0.0214576721191406
4.10516666666667	0.0243186950683594
4.1085	0.0233650207519531
4.11183333333334	0.0162124633789063
4.11516666666667	0.0100135803222656
4.1185	0.000476837158203125
4.12183333333334	-0.0095367431640625
4.12516666666667	-0.0128746032714844
4.1285	-0.00858306884765625
4.13183333333333	0
4.13516666666667	0.00619888305664063
4.1385	0.0143051147460938
4.14183333333334	0.0219345092773438
4.14516666666667	0.0214576721191406
4.1485	0.0128746032714844
4.15183333333334	0.0128746032714844
4.15516666666667	0.019073486328125
4.1585	0.0300407409667969
4.16183333333334	0.0371932983398438
4.16516666666667	0.0486373901367188
4.1685	0.0519752502441407
4.17183333333333	0.0448226928710938
4.17516666666667	0.0290870666503906
4.1785	0.0162124633789063
4.18183333333334	0.0109672546386719
4.18516666666667	0.0128746032714844
4.1885	0.0243186950683594
4.19183333333334	0.0452995300292969
4.19516666666667	0.0691413879394532
4.1985	0.091552734375
4.20183333333334	0.111103057861328
4.20516666666667	0.12350082397461
4.2085	0.134944915771485
4.21183333333333	0.13875961303711
4.21516666666667	0.140666961669922
4.2185	0.132083892822266
4.22183333333334	0.113487243652344
4.22516666666667	0.0977516174316406
4.2285	0.0929832458496094
4.23183333333334	0.0967979431152344
4.23516666666667	0.104427337646485
4.2385	0.115394592285156
4.24183333333334	0.132083892822266
4.24516666666667	0.142574310302735
4.2485	0.142097473144531
4.25183333333334	0.13875961303711
4.25516666666667	0.138282775878906
4.2585	0.140666961669922
4.26183333333334	0.143051147460938
4.26516666666667	0.147819519042969
4.2685	0.158309936523438
4.27183333333334	0.164985656738281
4.27516666666667	0.16927719116211
4.2785	0.170230865478516
4.28183333333334	0.175952911376953
4.28516666666667	0.185012817382813
4.2885	0.191211700439453
4.29183333333334	0.193595886230469
4.29516666666667	0.192642211914063
4.2985	0.193119049072266
4.30183333333334	0.197410583496094
4.30516666666667	0.199317932128906
4.3085	0.206470489501953
4.31183333333334	0.216007232666016
4.31516666666667	0.226974487304688
4.3185	0.234127044677735
4.32183333333334	0.23794174194336
4.32516666666667	0.244617462158203
4.3285	0.246524810791016
4.33183333333334	0.248908996582031
4.33516666666667	0.25177001953125
4.3385	0.2593994140625
4.34183333333333	0.265598297119141
4.34516666666667	0.266075134277344
4.3485	0.264167785644531
4.35183333333334	0.264644622802735
4.35516666666667	0.26702880859375
4.3585	0.269889831542969
4.36183333333334	0.271320343017578
4.36516666666667	0.27608871459961
4.3685	0.277042388916016
4.37183333333334	0.277996063232422
4.37516666666667	0.277042388916016
4.3785	0.281810760498047
4.38183333333333	0.280380249023438
4.38516666666667	0.276565551757813
4.3885	0.274181365966797
4.39183333333334	0.277042388916016
4.39516666666667	0.283241271972656
4.3985	0.2899169921875
4.40183333333334	0.303745269775391
4.40516666666667	0.320911407470703
4.4085	0.339984893798828
4.41183333333334	0.346183776855469
4.41516666666667	0.346660614013672
4.4185	0.34332275390625
4.42183333333333	0.344276428222656
4.42516666666667	0.34475326538086
4.4285	0.339031219482422
4.43183333333334	0.336170196533203
4.43516666666667	0.338554382324219
4.4385	0.344276428222656
4.44183333333334	0.344276428222656
4.44516666666667	0.342369079589844
4.4485	0.34332275390625
4.45183333333334	0.348091125488281
4.45516666666667	0.353813171386719
4.4585	0.358104705810547
4.46183333333333	0.362873077392578
4.46516666666667	0.365257263183594
4.4685	0.370979309082031
4.47183333333334	0.378608703613281
4.47516666666667	0.383377075195313
4.4785	0.381946563720703
4.48183333333334	0.378131866455078
4.48516666666667	0.377655029296875
4.4885	0.378608703613281
4.49183333333334	0.3814697265625
4.49516666666667	0.387668609619141
4.4985	0.398635864257813
4.50183333333334	0.407695770263672
4.50516666666667	0.412464141845703
4.5085	0.410556793212891
4.51183333333334	0.405311584472656
4.51516666666667	0.395298004150391
4.5185	0.387668609619141
4.52183333333334	0.383853912353516
4.52516666666667	0.386714935302735
4.5285	0.394821166992188
4.53183333333334	0.403881072998047
4.53516666666667	0.410079956054688
4.5385	0.415325164794922
4.54183333333334	0.414371490478516
4.54516666666667	0.413894653320313
4.5485	0.411033630371094
4.55183333333334	0.41341781616211
4.55516666666667	0.416755676269531
4.5585	0.417709350585938
4.56183333333334	0.419139862060547
4.56516666666667	0.41961669921875
4.5685	0.423431396484375
4.57183333333334	0.422477722167969
4.57516666666667	0.422954559326172
4.5785	0.421524047851563
4.58183333333334	0.423431396484375
4.58516666666667	0.423431396484375
4.5885	0.422000885009766
4.59183333333333	0.424385070800781
4.59516666666667	0.423431396484375
4.5985	0.426769256591797
4.60183333333334	0.42724609375
4.60516666666667	0.437736511230469
4.6085	0.444412231445313
4.61183333333334	0.446796417236328
4.61516666666667	0.447750091552735
4.6185	0.452041625976563
4.62183333333334	0.462532043457031
4.62516666666667	0.469684600830078
4.6285	0.47445297241211
4.63183333333333	0.473976135253906
4.63516666666667	0.470638275146485
4.6385	0.462532043457031
4.64183333333334	0.45013427734375
4.64516666666667	0.431537628173828
4.6485	0.414848327636719
4.65183333333334	0.409603118896485
4.65516666666667	0.417709350585938
4.6585	0.42867660522461
4.66183333333334	0.438213348388672
4.66516666666667	0.445842742919922
4.6685	0.455856323242188
4.67183333333333	0.462055206298828
4.67516666666667	0.464916229248047
4.6785	0.460624694824219
4.68183333333334	0.457286834716797
4.68516666666667	0.457763671875
4.6885	0.460147857666016
4.69183333333334	0.455379486083985
4.69516666666667	0.445365905761719
4.6985	0.4425048828125
4.70183333333334	0.446319580078125
4.70516666666667	0.45156478881836
4.7085	0.45156478881836
4.71183333333333	0.45013427734375
4.71516666666667	0.449657440185547
4.7185	0.445842742919922
4.72183333333334	0.443458557128906
4.72516666666667	0.437736511230469
4.7285	0.432968139648438
4.73183333333334	0.431060791015625
4.73516666666667	0.431537628173828
4.7385	0.432491302490235
4.74183333333334	0.425815582275391
4.74516666666667	0.414848327636719
4.7485	0.408172607421875
4.75183333333334	0.408649444580078
4.75516666666667	0.410556793212891
4.7585	0.410079956054688
4.76183333333334	0.4119873046875
4.76516666666667	0.430107116699219
4.7685	0.453472137451172
4.77183333333334	0.468254089355469
4.77516666666667	0.469207763671875
4.7785	0.467300415039063
4.78183333333334	0.46682357788086
4.78516666666667	0.460624694824219
4.7885	0.448703765869141
4.79183333333334	0.437736511230469
4.79516666666667	0.435829162597656
4.7985	0.434398651123047
4.80183333333334	0.431537628173828
4.80516666666667	0.421524047851563
4.8085	0.41341781616211
4.81183333333334	0.40578842163086
4.81516666666667	0.404834747314453
4.8185	0.414371490478516
4.82183333333334	0.429630279541016
4.82516666666667	0.444412231445313
4.8285	0.45013427734375
4.83183333333334	0.453472137451172
4.83516666666667	0.447750091552735
4.8385	0.438690185546875
4.84183333333334	0.426769256591797
4.84516666666667	0.417232513427735
4.8485	0.415802001953125
4.85183333333334	0.417709350585938
4.85516666666667	0.424385070800781
4.8585	0.425815582275391
4.86183333333334	0.421524047851563
4.86516666666667	0.417232513427735
4.8685	0.408172607421875
4.87183333333334	0.395774841308594
4.87516666666667	0.380992889404297
4.8785	0.374317169189453
4.88183333333333	0.372886657714844
4.88516666666667	0.370979309082031
4.8885	0.371932983398438
4.89183333333334	0.380516052246094
4.89516666666667	0.396251678466797
4.8985	0.4119873046875
4.90183333333334	0.422000885009766
4.90516666666667	0.426292419433594
4.9085	0.425815582275391
4.91183333333334	0.422477722167969
4.91516666666667	0.41341781616211
4.9185	0.398635864257813
4.92183333333333	0.383853912353516
4.92516666666667	0.374317169189453
4.9285	0.364303588867188
4.93183333333334	0.349044799804688
4.93516666666667	0.33712387084961
4.9385	0.333786010742188
4.94183333333334	0.333309173583985
4.94516666666667	0.327110290527344
4.9485	0.319480895996094
4.95183333333334	0.318050384521485
4.95516666666667	0.3204345703125
4.9585	0.320911407470703
4.96183333333333	0.316619873046875
4.96516666666667	0.313282012939453
4.9685	0.314712524414063
4.97183333333334	0.316143035888672
4.97516666666667	0.313758850097656
4.9785	0.307559967041016
4.98183333333334	0.308513641357422
4.98516666666667	0.315189361572266
4.9885	0.322818756103516
4.99183333333334	0.325202941894531
4.99516666666667	0.324249267578125
4.9985	0.319957733154297
5.00183333333334	0.311374664306641
5.00516666666667	0.306129455566406
5.0085	0.304698944091797
5.01183333333334	0.306129455566406
5.01516666666667	0.300407409667969
5.0185	0.295162200927735
5.02183333333334	0.29134750366211
5.02516666666667	0.289440155029297
5.0285	0.289440155029297
5.03183333333334	0.292301177978516
5.03516666666667	0.298500061035156
5.0385	0.304222106933594
5.04183333333334	0.304222106933594
5.04516666666667	0.298500061035156
5.0485	0.290393829345703
5.05183333333334	0.279903411865235
5.05516666666667	0.271797180175781
5.0585	0.268936157226563
5.06183333333334	0.272750854492188
5.06516666666667	0.277519226074219
5.0685	0.276565551757813
5.07183333333334	0.270366668701172
5.07516666666667	0.263214111328125
5.0785	0.252723693847656
5.08183333333334	0.239849090576172
5.08516666666667	0.230789184570313
5.0885	0.226974487304688
5.09183333333334	0.229358673095703
5.09516666666667	0.235080718994141
5.0985	0.243663787841797
5.10183333333334	0.253677368164063
5.10516666666667	0.257968902587891
5.1085	0.257015228271485
5.11183333333334	0.252723693847656
5.11516666666667	0.249862670898438
5.1185	0.247001647949219
5.12183333333334	0.238895416259766
5.12516666666667	0.228404998779297
5.1285	0.22125244140625
5.13183333333334	0.220298767089844
5.13516666666667	0.213623046875
5.1385	0.206470489501953
5.14183333333334	0.204086303710938
5.14516666666667	0.208377838134766
5.1485	0.211238861083985
5.15183333333334	0.211715698242188
5.15516666666667	0.214099884033203
5.1585	0.216007232666016
5.16183333333334	0.211238861083985
5.16516666666667	0.202178955078125
5.1685	0.191211700439453
5.17183333333334	0.183582305908203
5.17516666666667	0.174045562744141
5.1785	0.164985656738281
5.18183333333334	0.156879425048828
5.18516666666667	0.153064727783203
5.1885	0.154972076416016
5.19183333333334	0.153541564941406
5.19516666666667	0.154495239257813
5.1985	0.152587890625
5.20183333333334	0.150203704833985
5.20516666666667	0.134468078613281
5.2085	0.111103057861328
5.21183333333334	0.087738037109375
5.21516666666667	0.0681877136230469
5.2185	0.0543594360351563
5.22183333333334	0.0467300415039063
5.22516666666667	0.0543594360351563
5.2285	0.0720024108886719
5.23183333333334	0.091552734375
5.23516666666667	0.0996589660644531
5.2385	0.0996589660644531
5.24183333333334	0.0967979431152344
5.24516666666667	0.0882148742675781
5.2485	0.072479248046875
5.25183333333334	0.0491142272949219
5.25516666666667	0.0371932983398438
5.2585	0.0333786010742188
5.26183333333334	0.0371932983398438
5.26516666666667	0.0376701354980469
5.2685	0.0395774841308594
5.27183333333334	0.0391006469726563
5.27516666666667	0.0319480895996094
5.2785	0.0152587890625
5.28183333333334	-0.00476837158203125
5.28516666666667	-0.0176429748535156
5.2885	-0.0247955322265625
5.29183333333334	-0.0209808349609375
5.29516666666667	-0.0133514404296875
5.2985	-0.0019073486328125
5.30183333333334	0.00524520874023438
5.30516666666667	0.00858306884765625
5.3085	0.0100135803222656
5.31183333333334	0.00715255737304688
5.31516666666667	0.0019073486328125
5.3185	-0.00810623168945313
5.32183333333334	-0.0200271606445313
5.32516666666667	-0.0329017639160156
5.3285	-0.041961669921875
5.33183333333334	-0.0481605529785156
5.33516666666667	-0.0557899475097657
5.3385	-0.0662803649902344
5.34183333333334	-0.0729560852050782
5.34516666666667	-0.0715255737304688
5.3485	-0.072479248046875
5.35183333333334	-0.0748634338378907
5.35516666666667	-0.0782012939453125
5.3585	-0.0796318054199219
5.36183333333334	-0.0820159912109375
5.36516666666667	-0.0901222229003906
5.3685	-0.0996589660644531
5.37183333333334	-0.108718872070313
5.37516666666667	-0.11444091796875
5.3785	-0.113010406494141
5.38183333333334	-0.11444091796875
5.38516666666667	-0.119686126708985
5.3885	-0.127792358398438
5.39183333333334	-0.134468078613281
5.39516666666667	-0.138282775878906
5.3985	-0.141620635986328
5.40183333333334	-0.1373291015625
5.40516666666667	-0.13113021850586
5.4085	-0.122547149658203
5.41183333333334	-0.118732452392578
5.41516666666667	-0.116825103759766
5.4185	-0.116348266601563
5.42183333333333	-0.120162963867188
5.42516666666667	-0.124931335449219
5.4285	-0.135898590087891
5.43183333333334	-0.144004821777344
5.43516666666667	-0.150680541992188
5.4385	-0.151157379150391
5.44183333333334	-0.150680541992188
5.44516666666667	-0.155925750732422
5.4485	-0.160694122314453
5.45183333333334	-0.169754028320313
5.45516666666667	-0.182628631591797
5.4585	-0.203132629394531
5.46183333333333	-0.223159790039063
5.46516666666667	-0.23651123046875
5.4685	-0.242233276367188
5.47183333333334	-0.241756439208985
5.47516666666667	-0.234603881835938
5.4785	-0.221729278564453
5.48183333333334	-0.207901000976563
5.48516666666667	-0.196933746337891
5.4885	-0.194072723388672
5.49183333333334	-0.193119049072266
5.49516666666667	-0.1983642578125
5.4985	-0.202178955078125
5.50183333333334	-0.20599365234375
5.50516666666667	-0.209331512451172
5.5085	-0.210285186767578
5.51183333333334	-0.213623046875
5.51516666666667	-0.218868255615235
5.5185	-0.230789184570313
5.52183333333334	-0.242233276367188
5.52516666666667	-0.248432159423828
5.5285	-0.25320053100586
5.53183333333334	-0.255107879638672
5.53516666666667	-0.25177001953125
5.5385	-0.244617462158203
5.54183333333334	-0.242233276367188
5.54516666666667	-0.249385833740235
5.5485	-0.257015228271485
5.55183333333334	-0.263214111328125
5.55516666666667	-0.270366668701172
5.5585	-0.281333923339844
5.56183333333334	-0.293731689453125
5.56516666666667	-0.296115875244141
5.5685	-0.297069549560547
5.57183333333334	-0.29897689819336
5.57516666666667	-0.302314758300781
5.5785	-0.305652618408203
5.58183333333334	-0.304222106933594
5.58516666666667	-0.30517578125
5.5885	-0.308036804199219
5.59183333333334	-0.309467315673828
5.59516666666667	-0.315666198730469
5.5985	-0.325679779052735
5.60183333333334	-0.341415405273438
5.60516666666667	-0.353813171386719
5.6085	-0.364780426025391
5.61183333333334	-0.375747680664063
5.61516666666667	-0.384330749511719
5.6185	-0.386714935302735
5.62183333333334	-0.386238098144531
5.62516666666667	-0.389575958251953
5.6285	-0.395774841308594
5.63183333333334	-0.401973724365235
5.63516666666667	-0.402927398681641
5.6385	-0.406265258789063
5.64183333333334	-0.409126281738281
5.64516666666667	-0.413894653320313
5.6485	-0.418663024902344
5.65183333333334	-0.425338745117188
5.65516666666667	-0.435352325439453
5.6585	-0.44393539428711
5.66183333333334	-0.45156478881836
5.66516666666667	-0.456333160400391
5.6685	-0.463008880615235
5.67183333333334	-0.471115112304688
5.67516666666667	-0.478267669677735
5.6785	-0.477313995361328
5.68183333333334	-0.473976135253906
5.68516666666667	-0.470161437988281
5.6885	-0.470638275146485
5.69183333333334	-0.478267669677735
5.69516666666667	-0.487327575683594
5.6985	-0.50497055053711
5.70183333333334	-0.523090362548828
5.70516666666667	-0.543594360351563
5.7085	-0.554561614990235
5.71183333333333	-0.554561614990235
5.71516666666667	-0.55074691772461
5.7185	-0.546932220458985
5.72183333333334	-0.543594360351563
5.72516666666667	-0.539779663085938
5.7285	-0.539779663085938
5.73183333333334	-0.542163848876953
5.73516666666667	-0.546455383300782
5.7385	-0.550270080566407
5.74183333333334	-0.559329986572266
5.74516666666667	-0.568389892578125
5.7485	-0.574588775634766
5.75183333333334	-0.580310821533203
5.75516666666667	-0.587940216064453
5.7585	-0.597476959228516
5.76183333333334	-0.601768493652344
5.76516666666667	-0.606060028076172
5.7685	-0.612258911132813
5.77183333333334	-0.614643096923828
5.77516666666667	-0.609874725341797
5.7785	-0.598430633544922
5.78183333333334	-0.590324401855469
5.78516666666667	-0.586032867431641
5.7885	-0.58126449584961
5.79183333333334	-0.58126449584961
5.79516666666667	-0.58889389038086
5.7985	-0.60272216796875
5.80183333333334	-0.613689422607422
5.80516666666667	-0.616550445556641
5.8085	-0.618457794189453
5.81183333333334	-0.623226165771485
5.81516666666667	-0.627994537353516
5.8185	-0.62704086303711
5.82183333333334	-0.623703002929688
5.82516666666667	-0.628948211669922
5.8285	-0.633716583251953
5.83183333333334	-0.633716583251953
5.83516666666667	-0.627517700195313
5.8385	-0.628471374511719
5.84183333333334	-0.630855560302735
5.84516666666667	-0.626564025878907
5.8485	-0.623703002929688
5.85183333333334	-0.624179840087891
5.85516666666667	-0.63323974609375
5.8585	-0.641822814941407
5.86183333333334	-0.657081604003907
5.86516666666667	-0.678539276123047
5.8685	-0.698089599609375
5.87183333333334	-0.711917877197266
5.87516666666667	-0.716209411621094
5.8785	-0.712394714355469
5.88183333333334	-0.701427459716797
5.88516666666667	-0.686168670654297
5.8885	-0.677585601806641
5.89183333333334	-0.677585601806641
5.89516666666667	-0.6866455078125
5.8985	-0.701427459716797
5.90183333333334	-0.719547271728516
5.90516666666667	-0.737190246582032
5.9085	-0.741958618164063
5.91183333333334	-0.734329223632813
5.91516666666667	-0.720977783203125
5.9185	-0.710487365722657
5.92183333333334	-0.704288482666016
5.92516666666667	-0.704288482666016
5.9285	-0.716686248779297
5.93183333333334	-0.735282897949219
5.93516666666667	-0.751972198486328
5.9385	-0.761508941650391
5.94183333333334	-0.765800476074219
5.94516666666667	-0.767707824707032
5.9485	-0.763893127441407
5.95183333333334	-0.758171081542969
5.95516666666667	-0.758647918701172
5.9585	-0.76436996459961
5.96183333333334	-0.769138336181641
5.96516666666667	-0.769615173339844
5.9685	-0.769138336181641
5.97183333333334	-0.772953033447266
5.97516666666667	-0.778675079345703
5.9785	-0.783920288085938
5.98183333333334	-0.790119171142578
5.98516666666667	-0.800609588623047
5.9885	-0.810623168945313
5.99183333333334	-0.817298889160156
5.99516666666667	-0.812053680419922
5.9985	-0.807285308837891
6.00183333333334	-0.802040100097656
6.00516666666667	-0.795364379882813
6.0085	-0.789165496826172
6.01183333333334	-0.781536102294922
6.01516666666667	-0.781059265136719
6.0185	-0.77962875366211
6.02183333333334	-0.778675079345703
6.02516666666667	-0.77962875366211
6.0285	-0.783443450927735
6.03183333333334	-0.798225402832032
6.03516666666667	-0.814437866210938
6.0385	-0.826835632324219
6.04183333333334	-0.836372375488281
6.04516666666667	-0.845909118652344
6.0485	-0.85592269897461
6.05183333333334	-0.861644744873047
6.05516666666667	-0.862598419189453
6.0585	-0.864505767822266
6.06183333333334	-0.865459442138672
6.06516666666667	-0.858783721923828
6.0685	-0.847339630126953
6.07183333333334	-0.834941864013672
6.07516666666667	-0.833988189697266
6.0785	-0.835418701171875
6.08183333333334	-0.837326049804688
6.08516666666667	-0.841617584228516
6.0885	-0.847339630126953
6.09183333333334	-0.854969024658203
6.09516666666667	-0.859737396240235
6.0985	-0.865936279296875
6.10183333333334	-0.874042510986328
6.10516666666667	-0.877857208251953
6.1085	-0.881671905517578
6.11183333333334	-0.885486602783203
6.11516666666667	-0.887870788574219
6.1185	-0.883102416992188
6.12183333333334	-0.878334045410156
6.12516666666667	-0.883102416992188
6.1285	-0.891208648681641
6.13183333333334	-0.895500183105469
6.13516666666667	-0.89263916015625
6.1385	-0.895500183105469
6.14183333333334	-0.898838043212891
6.14516666666667	-0.898361206054688
6.1485	-0.892162322998047
6.15183333333334	-0.888347625732422
6.15516666666667	-0.892162322998047
6.1585	-0.897407531738281
6.16183333333334	-0.902175903320313
6.16516666666667	-0.906944274902344
6.1685	-0.914096832275391
6.17183333333334	-0.919342041015625
6.17516666666667	-0.919342041015625
6.1785	-0.913619995117188
6.18183333333334	-0.908851623535156
6.18516666666667	-0.90789794921875
6.1885	-0.906944274902344
6.19183333333334	-0.904083251953125
6.19516666666667	-0.902652740478516
6.1985	-0.905990600585938
6.20183333333334	-0.911712646484375
6.20516666666667	-0.917434692382813
6.2085	-0.927925109863281
6.21183333333334	-0.942230224609375
6.21516666666667	-0.958919525146485
6.2185	-0.967502593994141
6.22183333333334	-0.976085662841797
6.22516666666667	-0.982284545898438
6.2285	-0.983238220214844
6.23183333333334	-0.980377197265625
6.23516666666667	-0.973224639892578
6.2385	-0.975131988525391
6.24183333333334	-0.976085662841797
6.24516666666667	-0.975131988525391
6.2485	-0.970840454101563
6.25183333333334	-0.973224639892578
6.25516666666667	-0.983238220214844
6.2585	-0.994205474853516
6.26183333333334	-1.0061264038086
6.26516666666667	-1.01900100708008
6.2685	-1.02853775024414
6.27183333333334	-1.02615356445313
6.27516666666667	-1.01804733276367
6.2785	-1.007080078125
6.28183333333334	-0.998973846435547
6.28516666666667	-0.990867614746094
6.2885	-0.988960266113281
6.29183333333334	-0.992774963378906
6.29516666666667	-0.99945068359375
6.2985	-1.00564956665039
6.30183333333334	-1.00517272949219
6.30516666666667	-1.00517272949219
6.3085	-1.00326538085938
6.31183333333334	-1.0066032409668
6.31516666666667	-1.0061264038086
6.3185	-1.007080078125
6.32183333333334	-1.00994110107422
6.32516666666667	-1.01280212402344
6.3285	-1.01232528686524
6.33183333333334	-1.00946426391602
6.33516666666667	-1.007080078125
6.3385	-1.00231170654297
6.34183333333334	-1.00040435791016
6.34516666666667	-1.00374221801758
6.3485	-1.01661682128906
6.35183333333334	-1.02996826171875
6.35516666666667	-1.04188919067383
6.3585	-1.04904174804688
6.36183333333334	-1.05142593383789
6.36516666666667	-1.05333328247071
6.3685	-1.04808807373047
6.37183333333334	-1.04141235351563
6.37516666666667	-1.03092193603516
6.3785	-1.02329254150391
6.38183333333334	-1.01804733276367
6.38516666666667	-1.01041793823242
6.3885	-1.00517272949219
6.39183333333334	-1.00040435791016
6.39516666666667	-1.00040435791016
6.3985	-1.00135803222656
6.40183333333334	-1.00564956665039
6.40516666666667	-1.01232528686524
6.4085	-1.02090835571289
6.41183333333334	-1.03187561035156
6.41516666666667	-1.04284286499024
6.4185	-1.05047225952149
6.42183333333334	-1.04904174804688
6.42516666666667	-1.04236602783203
6.4285	-1.03902816772461
6.43183333333334	-1.03902816772461
6.43516666666667	-1.03759765625
6.4385	-1.03998184204102
6.44183333333334	-1.0528564453125
6.44516666666667	-1.07002258300781
6.4485	-1.07669830322266
6.45183333333334	-1.07336044311524
6.45516666666667	-1.06906890869141
6.4585	-1.06430053710938
6.46183333333334	-1.05905532836914
6.46516666666667	-1.05094909667969
6.4685	-1.04522705078125
6.47183333333334	-1.04045867919922
6.47516666666667	-1.03616714477539
6.4785	-1.03282928466797
6.48183333333334	-1.02949142456055
6.48516666666667	-1.03330612182617
6.4885	-1.04379653930664
6.49183333333334	-1.05428695678711
6.49516666666667	-1.05953216552735
6.4985	-1.05810165405274
6.50183333333334	-1.05428695678711
6.50516666666667	-1.03902816772461
6.5085	-1.01661682128906
6.51183333333334	-0.999927520751953
6.51516666666667	-0.993728637695313
6.5185	-0.995159149169922
6.52183333333334	-0.994205474853516
6.52516666666667	-0.997543334960938
6.5285	-1.00278854370117
6.53183333333334	-1.00898742675781
6.53516666666667	-1.01423263549805
6.5385	-1.01757049560547
6.54183333333334	-1.01709365844727
6.54516666666667	-1.01470947265625
6.5485	-1.01375579833985
6.55183333333334	-1.01375579833985
6.55516666666667	-1.01613998413086
6.5585	-1.01423263549805
6.56183333333334	-1.01709365844727
6.56516666666667	-1.01947784423828
6.5685	-1.0218620300293
6.57183333333334	-1.01709365844727
6.57516666666667	-1.00851058959961
6.5785	-1.00469589233399
6.58183333333334	-1.007080078125
6.58516666666667	-1.01327896118164
6.5885	-1.01423263549805
6.59183333333334	-1.01375579833985
6.59516666666667	-1.01327896118164
6.5985	-1.01137161254883
6.60183333333334	-1.00374221801758
6.60516666666667	-0.99325180053711
6.6085	-0.980377197265625
6.61183333333334	-0.969409942626953
6.61516666666667	-0.9613037109375
6.6185	-0.956535339355469
6.62183333333334	-0.955581665039063
6.62516666666667	-0.956535339355469
6.6285	-0.9613037109375
6.63183333333334	-0.967025756835938
6.63516666666667	-0.965118408203125
6.6385	-0.95510482788086
6.64183333333334	-0.942707061767578
6.64516666666667	-0.933647155761719
6.6485	-0.925540924072266
6.65183333333334	-0.919818878173828
6.65516666666667	-0.918865203857422
6.6585	-0.920772552490235
6.66183333333334	-0.91552734375
6.66516666666667	-0.902652740478516
[truncated: 2,508 more rows]
