# Supplementary material for: Phase-Specific Parameter Estimation in Chiral HPLC Using 1‑Site, 2‑Site Stochastic Models, and Unified Equation Approach
Source: Anal Chem. 2026 Apr 29;98(18):13925–39. doi: 10.1021/acs.analchem.6c01634 (PMC13177292; doi:10.1021/acs.analchem.6c01634)
Supplement: Supplementary file 2 [file ac6c01634_si_002.zip › SupportingInformation/03_data_allEluents/LORA_ACN_CELL2_09_15.CSV]

0.00166666666666667	0.0414848327636719
0.005	0.0467300415039063
0.00833333333333334	0.0467300415039063
0.0116666666666667	0.0505447387695313
0.015	0.0476837158203125
0.0183333333333334	0.0429153442382813
0.0216666666666667	0.0357627868652344
0.025	0.0252723693847656
0.0283333333333334	0.0147819519042969
0.0316666666666667	0.0019073486328125
0.035	-0.00238418579101563
0.0383333333333334	-0.000476837158203125
0.0416666666666667	0.00905990600585938
0.045	0.0238418579101563
0.0483333333333334	0.0400543212890625
0.0516666666666667	0.0557899475097657
0.055	0.0624656677246094
0.0583333333333334	0.0619888305664063
0.0616666666666667	0.0581741333007813
0.065	0.0481605529785156
0.0683333333333334	0.0348091125488281
0.0716666666666667	0.0128746032714844
0.075	-0.00333786010742188
0.0783333333333334	-0.0095367431640625
0.0816666666666667	-0.0104904174804688
0.085	-0.00619888305664063
0.0883333333333334	-0.00286102294921875
0.0916666666666667	0.00762939453125
0.095	0.0147819519042969
0.0983333333333334	0.0133514404296875
0.101666666666667	0.00858306884765625
0.105	0.003814697265625
0.108333333333334	0.00715255737304688
0.111666666666667	0.0109672546386719
0.115	0.0176429748535156
0.118333333333334	0.0271797180175781
0.121666666666667	0.0329017639160156
0.125	0.0352859497070313
0.128333333333334	0.0357627868652344
0.131666666666667	0.0376701354980469
0.135	0.0367164611816406
0.138333333333334	0.0357627868652344
0.141666666666667	0.0319480895996094
0.145	0.0257492065429688
0.148333333333334	0.0138282775878906
0.151666666666667	0.00905990600585938
0.155	0.00715255737304688
0.158333333333334	0.003814697265625
0.161666666666667	-0.00476837158203125
0.165	-0.00429153442382813
0.168333333333334	0.00095367431640625
0.171666666666667	-0.00333786010742188
0.175	-0.0138282775878906
0.178333333333334	-0.0185966491699219
0.181666666666667	-0.011444091796875
0.185	-0.00429153442382813
0.188333333333334	-0.000476837158203125
0.191666666666667	0.003814697265625
0.195	0.00762939453125
0.198333333333334	0.0100135803222656
0.201666666666667	0.0147819519042969
0.205	0.0162124633789063
0.208333333333334	0.0162124633789063
0.211666666666667	0.0157356262207031
0.215	0.0224113464355469
0.218333333333334	0.0243186950683594
0.221666666666667	0.0200271606445313
0.225	0.0128746032714844
0.228333333333334	0.0138282775878906
0.231666666666667	0.0176429748535156
0.235	0.0176429748535156
0.238333333333334	0.0195503234863281
0.241666666666667	0.0224113464355469
0.245	0.0214576721191406
0.248333333333334	0.00905990600585938
0.251666666666667	-0.00429153442382813
0.255	-0.0104904174804688
0.258333333333334	-0.0104904174804688
0.261666666666667	-0.00715255737304688
0.265	0.00429153442382813
0.268333333333334	0.0200271606445313
0.271666666666667	0.0357627868652344
0.275	0.0410079956054688
0.278333333333334	0.041961669921875
0.281666666666667	0.0405311584472656
0.285	0.0395774841308594
0.288333333333334	0.0367164611816406
0.291666666666667	0.0329017639160156
0.295	0.0314712524414063
0.298333333333334	0.0329017639160156
0.301666666666667	0.034332275390625
0.305	0.0314712524414063
0.308333333333334	0.0319480895996094
0.311666666666667	0.0367164611816406
0.315	0.0467300415039063
0.318333333333334	0.0538825988769532
0.321666666666667	0.0629425048828125
0.325	0.0720024108886719
0.328333333333334	0.0772476196289063
0.331666666666667	0.0782012939453125
0.335	0.0777244567871094
0.338333333333334	0.0791549682617188
0.341666666666667	0.0758171081542969
0.345	0.0720024108886719
0.348333333333334	0.0710487365722657
0.351666666666667	0.0729560852050782
0.355	0.0696182250976563
0.358333333333334	0.0591278076171875
0.361666666666667	0.0510215759277344
0.365	0.0452995300292969
0.368333333333334	0.0433921813964844
0.371666666666667	0.0452995300292969
0.375	0.0529289245605469
0.378333333333334	0.0658035278320313
0.381666666666667	0.0743865966796875
0.385	0.0829696655273438
0.388333333333334	0.0882148742675781
0.391666666666667	0.0872611999511719
0.395	0.0786781311035157
0.398333333333334	0.0677108764648438
0.401666666666667	0.0658035278320313
0.405	0.0672340393066407
0.408333333333334	0.0696182250976563
0.411666666666667	0.0720024108886719
0.415	0.0767707824707032
0.418333333333334	0.08392333984375
0.421666666666667	0.0863075256347656
0.425	0.0782012939453125
0.428333333333334	0.0677108764648438
0.431666666666667	0.0553131103515625
0.435	0.0476837158203125
0.438333333333334	0.0367164611816406
0.441666666666667	0.0262260437011719
0.445	0.0233650207519531
0.448333333333334	0.0252723693847656
0.451666666666667	0.0233650207519531
0.455	0.0195503234863281
0.458333333333334	0.0200271606445313
0.461666666666667	0.0252723693847656
0.465	0.0281333923339844
0.468333333333334	0.0286102294921875
0.471666666666667	0.0333786010742188
0.475	0.0362396240234375
0.478333333333334	0.0371932983398438
0.481666666666667	0.03814697265625
0.485	0.0400543212890625
0.488333333333334	0.0433921813964844
0.491666666666667	0.0486373901367188
0.495	0.0548362731933594
0.498333333333334	0.0634193420410157
0.501666666666667	0.0681877136230469
0.505	0.0734329223632813
0.508333333333334	0.0739097595214844
0.511666666666667	0.0720024108886719
0.515	0.0715255737304688
0.518333333333334	0.06866455078125
0.521666666666667	0.0638961791992188
0.525	0.057220458984375
0.528333333333334	0.0505447387695313
0.531666666666667	0.0457763671875
0.535	0.0400543212890625
0.538333333333334	0.0371932983398438
0.541666666666667	0.0414848327636719
0.545	0.0510215759277344
0.548333333333334	0.0615119934082032
0.551666666666667	0.0658035278320313
0.555	0.0705718994140625
0.558333333333334	0.0777244567871094
0.561666666666667	0.0786781311035157
0.565	0.0767707824707032
0.568333333333334	0.0734329223632813
0.571666666666667	0.0777244567871094
0.575	0.0805854797363281
0.578333333333334	0.0767707824707032
0.581666666666667	0.0729560852050782
0.585	0.06103515625
0.588333333333334	0.0548362731933594
0.591666666666667	0.0448226928710938
0.595	0.0362396240234375
0.598333333333334	0.0295639038085938
0.601666666666667	0.0290870666503906
0.605	0.0371932983398438
0.608333333333334	0.041961669921875
0.611666666666667	0.0457763671875
0.615	0.0510215759277344
0.618333333333334	0.0600814819335938
0.621666666666667	0.0615119934082032
0.625	0.0576972961425782
0.628333333333334	0.0510215759277344
0.631666666666667	0.0481605529785156
0.635	0.0491142272949219
0.638333333333334	0.0472068786621094
0.641666666666667	0.0529289245605469
0.645	0.0624656677246094
0.648333333333334	0.0734329223632813
0.651666666666667	0.0796318054199219
0.655	0.0791549682617188
0.658333333333334	0.0772476196289063
0.661666666666667	0.0700950622558594
0.665	0.06103515625
0.668333333333334	0.0524520874023438
0.671666666666667	0.0514984130859375
0.675	0.0543594360351563
0.678333333333334	0.0548362731933594
0.681666666666667	0.0529289245605469
0.685	0.0529289245605469
0.688333333333334	0.0557899475097657
0.691666666666667	0.057220458984375
0.695	0.0586509704589844
0.698333333333334	0.0619888305664063
0.701666666666667	0.0662803649902344
0.705	0.0705718994140625
0.708333333333334	0.0758171081542969
0.711666666666667	0.0782012939453125
0.715	0.0791549682617188
0.718333333333334	0.0858306884765625
0.721666666666667	0.10061264038086
0.725	0.111103057861328
0.728333333333334	0.115394592285156
0.731666666666667	0.119209289550781
0.735	0.126361846923828
0.738333333333334	0.134944915771485
0.741666666666667	0.135898590087891
0.745	0.133514404296875
0.748333333333334	0.12350082397461
0.751666666666667	0.112056732177735
0.755	0.101089477539063
0.758333333333334	0.0901222229003906
0.761666666666667	0.0824928283691406
0.765	0.0782012939453125
0.768333333333334	0.0810623168945313
0.771666666666667	0.0824928283691406
0.775	0.0805854797363281
0.778333333333334	0.0753402709960938
0.781666666666667	0.0653266906738282
0.785	0.0529289245605469
0.788333333333334	0.0433921813964844
0.791666666666667	0.0433921813964844
0.795	0.0476837158203125
0.798333333333334	0.0514984130859375
0.801666666666667	0.0529289245605469
0.805	0.0562667846679688
0.808333333333334	0.0586509704589844
0.811666666666667	0.05340576171875
0.815	0.0486373901367188
0.818333333333334	0.0414848327636719
0.821666666666667	0.0391006469726563
0.825	0.0352859497070313
0.828333333333334	0.0352859497070313
0.831666666666667	0.0414848327636719
0.835	0.0452995300292969
0.838333333333334	0.0505447387695313
0.841666666666667	0.0567436218261719
0.845	0.0662803649902344
0.848333333333334	0.0739097595214844
0.851666666666667	0.0758171081542969
0.855	0.0729560852050782
0.858333333333334	0.06866455078125
0.861666666666667	0.06103515625
0.865	0.0472068786621094
0.868333333333334	0.0295639038085938
0.871666666666667	0.0152587890625
0.875	0.00858306884765625
0.878333333333334	0.00715255737304688
0.881666666666667	0.00905990600585938
0.885	0.0133514404296875
0.888333333333334	0.0195503234863281
0.891666666666667	0.0286102294921875
0.895	0.0333786010742188
0.898333333333334	0.034332275390625
0.901666666666667	0.030517578125
0.905	0.034332275390625
0.908333333333334	0.0448226928710938
0.911666666666667	0.0553131103515625
0.915	0.0677108764648438
0.918333333333334	0.0786781311035157
0.921666666666667	0.0944137573242188
0.925	0.104904174804688
0.928333333333334	0.112056732177735
0.931666666666667	0.113964080810547
0.935	0.113964080810547
0.938333333333334	0.109672546386719
0.941666666666667	0.105857849121094
0.945	0.10061264038086
0.948333333333334	0.0944137573242188
0.951666666666667	0.0872611999511719
0.955	0.0810623168945313
0.958333333333334	0.0782012939453125
0.961666666666667	0.06866455078125
0.965	0.0529289245605469
0.968333333333334	0.0371932983398438
0.971666666666667	0.0300407409667969
0.975	0.0262260437011719
0.978333333333334	0.0271797180175781
0.981666666666667	0.0362396240234375
0.985	0.0543594360351563
0.988333333333334	0.0710487365722657
0.991666666666667	0.0791549682617188
0.995	0.08392333984375
0.998333333333334	0.0867843627929688
1.00166666666667	0.0867843627929688
1.005	0.0824928283691406
1.00833333333334	0.0777244567871094
1.01166666666667	0.0739097595214844
1.015	0.0700950622558594
1.01833333333334	0.0662803649902344
1.02166666666667	0.0643730163574219
1.025	0.0700950622558594
1.02833333333334	0.080108642578125
1.03166666666667	0.0882148742675781
1.035	0.0944137573242188
1.03833333333334	0.0972747802734375
1.04166666666667	0.102996826171875
1.045	0.104427337646485
1.04833333333334	0.103950500488281
1.05166666666667	0.107288360595703
1.055	0.111579895019531
1.05833333333334	0.117778778076172
1.06166666666667	0.12350082397461
1.065	0.133991241455078
1.06833333333334	0.148773193359375
1.07166666666667	0.164508819580078
1.075	0.179767608642578
1.07833333333334	0.198841094970703
1.08166666666667	0.213146209716797
1.085	0.225067138671875
1.08833333333334	0.23031234741211
1.09166666666667	0.232696533203125
1.095	0.23651123046875
1.09833333333334	0.241279602050781
1.10166666666667	0.246047973632813
1.105	0.242233276367188
1.10833333333334	0.233650207519531
1.11166666666667	0.217437744140625
1.115	0.195026397705078
1.11833333333334	0.164031982421875
1.12166666666667	0.134944915771485
1.125	0.113487243652344
1.12833333333334	0.0996589660644531
1.13166666666667	0.0939369201660156
1.135	0.0929832458496094
1.13833333333334	0.0920295715332031
1.14166666666667	0.087738037109375
1.145	0.0805854797363281
1.14833333333334	0.0767707824707032
1.15166666666667	0.0791549682617188
1.155	0.0834465026855469
1.15833333333334	0.0896453857421875
1.16166666666667	0.0948905944824219
1.165	0.102519989013672
1.16833333333334	0.105857849121094
1.17166666666667	0.102043151855469
1.175	0.102519989013672
1.17833333333334	0.105857849121094
1.18166666666667	0.109195709228516
1.185	0.109195709228516
1.18833333333334	0.110149383544922
1.19166666666667	0.109672546386719
1.195	0.104427337646485
1.19833333333334	0.0996589660644531
1.20166666666667	0.0987052917480469
1.205	0.0948905944824219
1.20833333333334	0.0872611999511719
1.21166666666667	0.0767707824707032
1.215	0.0643730163574219
1.21833333333334	0.0519752502441407
1.22166666666667	0.0452995300292969
1.225	0.0486373901367188
1.22833333333334	0.05340576171875
1.23166666666667	0.0576972961425782
1.235	0.0634193420410157
1.23833333333334	0.0681877136230469
1.24166666666667	0.0677108764648438
1.245	0.0615119934082032
1.24833333333334	0.0576972961425782
1.25166666666667	0.0562667846679688
1.255	0.0581741333007813
1.25833333333334	0.0557899475097657
1.26166666666667	0.0491142272949219
1.265	0.041961669921875
1.26833333333334	0.0391006469726563
1.27166666666667	0.0391006469726563
1.275	0.0348091125488281
1.27833333333334	0.0371932983398438
1.28166666666667	0.0433921813964844
1.285	0.0476837158203125
1.28833333333334	0.0462532043457031
1.29166666666667	0.0462532043457031
1.295	0.049591064453125
1.29833333333334	0.0500679016113282
1.30166666666667	0.0486373901367188
1.305	0.0500679016113282
1.30833333333334	0.0538825988769532
1.31166666666667	0.0600814819335938
1.315	0.0700950622558594
1.31833333333334	0.0786781311035157
1.32166666666667	0.0810623168945313
1.325	0.0772476196289063
1.32833333333334	0.0672340393066407
1.33166666666667	0.0538825988769532
1.335	0.041961669921875
1.33833333333334	0.0362396240234375
1.34166666666667	0.0376701354980469
1.345	0.0472068786621094
1.34833333333334	0.0715255737304688
1.35166666666667	0.0967979431152344
1.355	0.111579895019531
1.35833333333334	0.118255615234375
1.36166666666667	0.12350082397461
1.365	0.124454498291016
1.36833333333334	0.113964080810547
1.37166666666667	0.0967979431152344
1.375	0.0767707824707032
1.37833333333334	0.0591278076171875
1.38166666666667	0.0443458557128906
1.385	0.0329017639160156
1.38833333333334	0.019073486328125
1.39166666666667	0.011444091796875
1.395	0.0128746032714844
1.39833333333334	0.0205039978027344
1.40166666666667	0.0276565551757813
1.405	0.0367164611816406
1.40833333333334	0.0481605529785156
1.41166666666667	0.0543594360351563
1.415	0.0576972961425782
1.41833333333334	0.0557899475097657
1.42166666666667	0.0548362731933594
1.425	0.0486373901367188
1.42833333333334	0.0457763671875
1.43166666666667	0.0448226928710938
1.435	0.0472068786621094
1.43833333333334	0.0491142272949219
1.44166666666667	0.049591064453125
1.445	0.0524520874023438
1.44833333333334	0.0557899475097657
1.45166666666667	0.0615119934082032
1.455	0.0629425048828125
1.45833333333334	0.0605583190917969
1.46166666666667	0.057220458984375
1.465	0.0543594360351563
1.46833333333334	0.0591278076171875
1.47166666666667	0.0700950622558594
1.475	0.0796318054199219
1.47833333333334	0.0853538513183594
1.48166666666667	0.0872611999511719
1.485	0.0891685485839844
1.48833333333334	0.0863075256347656
1.49166666666667	0.0786781311035157
1.495	0.0758171081542969
1.49833333333334	0.0739097595214844
1.50166666666667	0.0734329223632813
1.505	0.0753402709960938
1.50833333333334	0.0734329223632813
1.51166666666667	0.0696182250976563
1.515	0.0653266906738282
1.51833333333334	0.0677108764648438
1.52166666666667	0.0729560852050782
1.525	0.0753402709960938
1.52833333333334	0.0753402709960938
1.53166666666667	0.0743865966796875
1.535	0.0691413879394532
1.53833333333334	0.0672340393066407
1.54166666666667	0.0662803649902344
1.545	0.0643730163574219
1.54833333333334	0.0596046447753907
1.55166666666667	0.0553131103515625
1.555	0.0538825988769532
1.55833333333334	0.0481605529785156
1.56166666666667	0.0443458557128906
1.565	0.0486373901367188
1.56833333333334	0.0567436218261719
1.57166666666667	0.0615119934082032
1.575	0.0634193420410157
1.57833333333334	0.06866455078125
1.58166666666667	0.0739097595214844
1.585	0.0720024108886719
1.58833333333334	0.0710487365722657
1.59166666666667	0.0715255737304688
1.595	0.0791549682617188
1.59833333333334	0.0858306884765625
1.60166666666667	0.0901222229003906
1.605	0.0925064086914063
1.60833333333334	0.0963211059570313
1.61166666666667	0.09918212890625
1.615	0.0934600830078125
1.61833333333334	0.0834465026855469
1.62166666666667	0.0782012939453125
1.625	0.0796318054199219
1.62833333333334	0.0777244567871094
1.63166666666667	0.0782012939453125
1.635	0.0834465026855469
1.63833333333334	0.0910758972167969
1.64166666666667	0.091552734375
1.645	0.087738037109375
1.64833333333334	0.0848770141601563
1.65166666666667	0.0767707824707032
1.655	0.0619888305664063
1.65833333333334	0.0510215759277344
1.66166666666667	0.0443458557128906
1.665	0.0386238098144531
1.66833333333334	0.0338554382324219
1.67166666666667	0.0400543212890625
1.675	0.0557899475097657
1.67833333333334	0.0658035278320313
1.68166666666667	0.0710487365722657
1.685	0.0743865966796875
1.68833333333334	0.0772476196289063
1.69166666666667	0.0753402709960938
1.695	0.0700950622558594
1.69833333333334	0.0662803649902344
1.70166666666667	0.0634193420410157
1.705	0.06103515625
1.70833333333334	0.0643730163574219
1.71166666666667	0.0705718994140625
1.715	0.0762939453125
1.71833333333334	0.0782012939453125
1.72166666666667	0.0805854797363281
1.725	0.0867843627929688
1.72833333333334	0.0896453857421875
1.73166666666667	0.0863075256347656
1.735	0.080108642578125
1.73833333333334	0.0777244567871094
1.74166666666667	0.0820159912109375
1.745	0.0824928283691406
1.74833333333334	0.0758171081542969
1.75166666666667	0.0681877136230469
1.755	0.0624656677246094
1.75833333333334	0.0586509704589844
1.76166666666667	0.0529289245605469
1.765	0.0553131103515625
1.76833333333334	0.0653266906738282
1.77166666666667	0.0767707824707032
1.775	0.0853538513183594
1.77833333333334	0.0929832458496094
1.78166666666667	0.0972747802734375
1.785	0.0939369201660156
1.78833333333334	0.0872611999511719
1.79166666666667	0.0815391540527344
1.795	0.0782012939453125
1.79833333333334	0.0748634338378907
1.80166666666667	0.0753402709960938
1.805	0.0805854797363281
1.80833333333334	0.0886917114257813
1.81166666666667	0.0967979431152344
1.815	0.105857849121094
1.81833333333334	0.111103057861328
1.82166666666667	0.109672546386719
1.825	0.101566314697266
1.82833333333334	0.0929832458496094
1.83166666666667	0.0901222229003906
1.835	0.0891685485839844
1.83833333333334	0.0905990600585938
1.84166666666667	0.0882148742675781
1.845	0.0867843627929688
1.84833333333334	0.0820159912109375
1.85166666666667	0.0720024108886719
1.855	0.06103515625
1.85833333333334	0.0548362731933594
1.86166666666667	0.05340576171875
1.865	0.0514984130859375
1.86833333333334	0.0486373901367188
1.87166666666667	0.0481605529785156
1.875	0.0481605529785156
1.87833333333334	0.0457763671875
1.88166666666667	0.0476837158203125
1.885	0.0538825988769532
1.88833333333334	0.0619888305664063
1.89166666666667	0.0653266906738282
1.895	0.0629425048828125
1.89833333333334	0.057220458984375
1.90166666666667	0.0510215759277344
1.905	0.0476837158203125
1.90833333333334	0.049591064453125
1.91166666666667	0.0510215759277344
1.915	0.0553131103515625
1.91833333333334	0.0624656677246094
1.92166666666667	0.072479248046875
1.925	0.0762939453125
1.92833333333334	0.0710487365722657
1.93166666666667	0.0667572021484375
1.935	0.0662803649902344
1.93833333333334	0.0710487365722657
1.94166666666667	0.0710487365722657
1.945	0.0710487365722657
1.94833333333334	0.0767707824707032
1.95166666666667	0.091552734375
1.955	0.104904174804688
1.95833333333334	0.107765197753906
1.96166666666667	0.1068115234375
1.965	0.109672546386719
1.96833333333334	0.109195709228516
1.97166666666667	0.0939369201660156
1.975	0.0767707824707032
1.97833333333334	0.0705718994140625
1.98166666666667	0.0710487365722657
1.985	0.0677108764648438
1.98833333333334	0.0677108764648438
1.99166666666667	0.0834465026855469
1.995	0.0987052917480469
1.99833333333334	0.101089477539063
2.00166666666667	0.09918212890625
2.005	0.102519989013672
2.00833333333334	0.109195709228516
2.01166666666667	0.110149383544922
2.015	0.109195709228516
2.01833333333334	0.109672546386719
2.02166666666667	0.104904174804688
2.025	0.0967979431152344
2.02833333333334	0.0863075256347656
2.03166666666667	0.0810623168945313
2.035	0.0834465026855469
2.03833333333334	0.0944137573242188
2.04166666666667	0.112056732177735
2.045	0.128269195556641
2.04833333333334	0.1373291015625
2.05166666666667	0.13875961303711
2.055	0.133991241455078
2.05833333333334	0.126361846923828
2.06166666666667	0.120162963867188
2.065	0.120162963867188
2.06833333333334	0.127315521240235
2.07166666666667	0.132083892822266
2.075	0.133991241455078
2.07833333333334	0.12969970703125
2.08166666666667	0.12969970703125
2.085	0.131607055664063
2.08833333333334	0.131607055664063
2.09166666666667	0.132560729980469
2.095	0.136852264404297
2.09833333333334	0.145435333251953
2.10166666666667	0.150680541992188
2.105	0.153064727783203
2.10833333333334	0.159263610839844
2.11166666666667	0.16927719116211
2.115	0.180244445800781
2.11833333333334	0.191688537597656
2.12166666666667	0.204086303710938
2.125	0.213623046875
2.12833333333334	0.218868255615235
2.13166666666667	0.231266021728516
2.135	0.26702880859375
2.13833333333334	0.331878662109375
2.14166666666667	0.424385070800781
2.145	0.555038452148438
2.14833333333334	0.738620758056641
2.15166666666667	0.976085662841797
2.155	1.25551223754883
2.15833333333334	1.56736373901367
2.16166666666667	1.91307067871094
2.165	2.27832794189453
2.16833333333334	2.63214111328125
2.17166666666667	2.94637680053711
2.175	3.21102142333985
2.17833333333334	3.42416763305664
2.18166666666667	3.57627868652344
2.185	3.67116928100586
2.18833333333334	3.72648239135742
2.19166666666667	3.78608703613281
2.195	3.89528274536133
2.19833333333334	4.11272048950196
2.20166666666667	4.50849533081055
2.205	5.15127182006836
2.20833333333334	6.07633590698242
2.21166666666667	7.27462768554688
2.215	8.69369506835938
2.21833333333334	10.2486610412598
2.22166666666667	11.8288993835449
2.225	13.3099555969238
2.22833333333334	14.5945549011231
2.23166666666667	15.6159400939942
2.235	16.3388252258301
2.23833333333334	16.7379379272461
2.24166666666667	16.8046951293946
2.245	16.5438652038574
2.24833333333334	15.9788131713867
2.25166666666667	15.1309967041016
2.255	14.0371322631836
2.25833333333334	12.7434730529785
2.26166666666667	11.3158226013184
2.265	9.83858108520508
2.26833333333334	8.38565826416016
2.27166666666667	7.01904296875
2.275	5.78117370605469
2.27833333333334	4.70256805419922
2.28166666666667	3.81231307983399
2.285	3.10659408569336
2.28833333333334	2.57492065429688
2.29166666666667	2.18868255615235
2.295	1.93166732788086
2.29833333333334	1.78670883178711
2.30166666666667	1.73187255859375
2.305	1.74903869628906
2.30833333333334	1.8153190612793
2.31166666666667	1.91974639892578
2.315	2.04801559448242
2.31833333333334	2.197265625
2.32166666666667	2.35700607299805
2.325	2.51483917236328
2.32833333333334	2.65884399414063
2.33166666666667	2.79808044433594
2.335	2.93731689453125
2.33833333333334	3.07130813598633
2.34166666666667	3.18622589111328
2.345	3.28111648559571
2.34833333333334	3.36551666259766
2.35166666666667	3.43704223632813
2.355	3.50189208984375
2.35833333333334	3.54528427124024
2.36166666666667	3.57246398925781
2.365	3.58915328979492
2.36833333333334	3.60441207885742
2.37166666666667	3.6153793334961
2.375	3.60488891601563
2.37833333333334	3.5858154296875
2.38166666666667	3.56483459472656
2.385	3.54528427124024
2.38833333333334	3.51572036743164
2.39166666666667	3.47280502319336
2.395	3.42655181884766
2.39833333333334	3.38411331176758
2.40166666666667	3.34978103637696
2.405	3.31306457519531
2.40833333333334	3.27205657958985
2.41166666666667	3.23772430419922
2.415	3.21817398071289
2.41833333333334	3.20672988891602
2.42166666666667	3.19004058837891
2.425	3.1733512878418
2.42833333333334	3.16619873046875
2.43166666666667	3.16429138183594
2.435	3.15952301025391
2.43833333333334	3.14903259277344
2.44166666666667	3.13997268676758
2.445	3.12995910644531
2.44833333333334	3.11422348022461
2.45166666666667	3.09324264526367
2.455	3.06224822998047
2.45833333333334	3.0207633972168
2.46166666666667	2.97069549560547
2.465	2.91776657104492
2.46833333333334	2.86960601806641
2.47166666666667	2.81715393066406
2.475	2.75993347167969
2.47833333333334	2.69460678100586
2.48166666666667	2.62737274169922
2.485	2.56156921386719
2.48833333333334	2.49576568603516
2.49166666666667	2.43186950683594
2.495	2.37035751342774
2.49833333333334	2.32219696044922
2.50166666666667	2.28404998779297
2.505	2.2573471069336
2.50833333333334	2.23970413208008
2.51166666666667	2.23779678344727
2.515	2.25353240966797
2.51833333333334	2.28023529052735
2.52166666666667	2.30979919433594
2.525	2.33554840087891
2.52833333333334	2.35271453857422
2.53166666666667	2.35843658447266
2.535	2.349853515625
2.53833333333334	2.32791900634766
2.54166666666667	2.28643417358399
2.545	2.22301483154297
2.54833333333334	2.14004516601563
2.55166666666667	2.0437240600586
2.555	1.94215774536133
2.55833333333334	1.83725357055664
2.56166666666667	1.73521041870117
2.565	1.63602828979492
2.56833333333334	1.53923034667969
2.57166666666667	1.4486312866211
2.575	1.36470794677735
2.57833333333334	1.28889083862305
2.58166666666667	1.22261047363281
2.585	1.16586685180664
2.58833333333334	1.11579895019531
2.59166666666667	1.068115234375
2.595	1.02090835571289
2.59833333333334	0.975131988525391
2.60166666666667	0.928878784179688
2.605	0.890254974365235
2.60833333333334	0.864982604980469
2.61166666666667	0.850200653076172
2.615	0.842094421386719
2.61833333333334	0.834465026855469
2.62166666666667	0.830173492431641
2.625	0.82540512084961
2.62833333333334	0.820159912109375
2.63166666666667	0.814437866210938
2.635	0.8087158203125
2.63833333333334	0.803947448730469
2.64166666666667	0.800132751464844
2.645	0.79488754272461
2.64833333333334	0.78582763671875
2.65166666666667	0.774383544921875
2.655	0.766277313232422
2.65833333333334	0.761508941650391
2.66166666666667	0.756263732910157
2.665	0.7476806640625
2.66833333333334	0.731945037841797
2.67166666666667	0.709056854248047
2.675	0.687599182128907
2.67833333333334	0.673770904541016
2.68166666666667	0.67138671875
2.685	0.675201416015625
2.68833333333334	0.677108764648438
2.69166666666667	0.67901611328125
2.695	0.675201416015625
2.69833333333334	0.669956207275391
2.70166666666667	0.657081604003907
2.705	0.642776489257813
2.70833333333334	0.638961791992188
2.71166666666667	0.644207000732422
2.715	0.644207000732422
2.71833333333334	0.630855560302735
2.72166666666667	0.618457794189453
2.725	0.615596771240235
2.72833333333334	0.618457794189453
2.73166666666667	0.621795654296875
2.735	0.629425048828125
2.73833333333334	0.648021697998047
2.74166666666667	0.669479370117188
2.745	0.686168670654297
2.74833333333334	0.69570541381836
2.75166666666667	0.700950622558594
2.755	0.708103179931641
2.75833333333334	0.711441040039063
2.76166666666667	0.713825225830078
2.765	0.715255737304688
2.76833333333334	0.713825225830078
2.77166666666667	0.711917877197266
2.775	0.705242156982422
2.77833333333334	0.70333480834961
2.78166666666667	0.704765319824219
2.785	0.708580017089844
2.78833333333334	0.711917877197266
2.79166666666667	0.706672668457032
2.795	0.690937042236328
2.79833333333334	0.66518783569336
2.80166666666667	0.638484954833985
2.805	0.615596771240235
2.80833333333334	0.598430633544922
2.81166666666667	0.591278076171875
2.815	0.591754913330078
2.81833333333334	0.591278076171875
2.82166666666667	0.576972961425782
2.825	0.550270080566407
2.82833333333334	0.516891479492188
2.83166666666667	0.483512878417969
2.835	0.458717346191406
2.83833333333334	0.445842742919922
2.84166666666667	0.437736511230469
2.845	0.431060791015625
2.84833333333334	0.422477722167969
2.85166666666667	0.414371490478516
2.855	0.407218933105469
2.85833333333334	0.401020050048828
2.86166666666667	0.406265258789063
2.865	0.41961669921875
2.86833333333334	0.4425048828125
2.87166666666667	0.471591949462891
2.875	0.5035400390625
2.87833333333334	0.535011291503907
2.88166666666667	0.566959381103516
2.885	0.599384307861328
2.88833333333334	0.636577606201172
2.89166666666667	0.670909881591797
2.895	0.696182250976563
2.89833333333334	0.709056854248047
2.90166666666667	0.707626342773438
2.905	0.70333480834961
2.90833333333334	0.691413879394532
2.91166666666667	0.672340393066407
2.915	0.637054443359375
2.91833333333334	0.585556030273438
2.92166666666667	0.521659851074219
2.925	0.449180603027344
2.92833333333334	0.378608703613281
2.93166666666667	0.31423568725586
2.935	0.26702880859375
2.93833333333334	0.238418579101563
2.94166666666667	0.216960906982422
2.945	0.190258026123047
2.94833333333334	0.152111053466797
2.95166666666667	0.111103057861328
2.955	0.0715255737304688
2.95833333333334	0.0309944152832031
2.96166666666667	-0.00762939453125
2.965	-0.0424385070800781
2.96833333333334	-0.0748634338378907
2.97166666666667	-0.112056732177735
2.975	-0.154495239257813
2.97833333333334	-0.193119049072266
2.98166666666667	-0.225067138671875
2.985	-0.245094299316406
2.98833333333334	-0.253677368164063
2.99166666666667	-0.257015228271485
2.995	-0.266075134277344
2.99833333333334	-0.282764434814453
3.00166666666667	-0.300884246826172
3.005	-0.324726104736328
3.00833333333334	-0.353813171386719
3.01166666666667	-0.388145446777344
3.015	-0.418186187744141
3.01833333333334	-0.445365905761719
3.02166666666667	-0.474929809570313
3.025	-0.506401062011719
3.02833333333334	-0.538349151611328
3.03166666666667	-0.559329986572266
3.035	-0.576019287109375
3.03833333333334	-0.590801239013672
3.04166666666667	-0.613212585449219
3.045	-0.644683837890625
3.04833333333334	-0.679492950439453
3.05166666666667	-0.723838806152344
3.055	-0.769615173339844
3.05833333333334	-0.817298889160156
3.06166666666667	-0.857353210449219
3.065	-0.890731811523438
3.06833333333334	-0.926017761230469
3.07166666666667	-0.966072082519531
3.075	-1.01327896118164
3.07833333333334	-1.06048583984375
3.08166666666667	-1.10626220703125
3.085	-1.15013122558594
3.08833333333334	-1.1892318725586
3.09166666666667	-1.22642517089844
3.095	-1.26075744628906
3.09833333333334	-1.29985809326172
3.10166666666667	-1.34658813476563
3.105	-1.40142440795899
3.10833333333334	-1.45912170410156
3.11166666666667	-1.5096664428711
3.115	-1.55210494995117
3.11833333333334	-1.59025192260742
3.12166666666667	-1.62410736083985
3.125	-1.65510177612305
3.12833333333334	-1.68514251708985
3.13166666666667	-1.72042846679688
3.135	-1.76239013671875
3.13833333333334	-1.80292129516602
3.14166666666667	-1.84106826782227
3.145	-1.87444686889649
3.14833333333334	-1.89924240112305
3.15166666666667	-1.91736221313477
3.155	-1.92642211914063
3.15833333333334	-1.93309783935547
3.16166666666667	-1.94072723388672
3.165	-1.95503234863281
3.16833333333334	-1.98078155517578
3.17166666666667	-2.01463699340821
3.175	-2.05373764038086
3.17833333333334	-2.08806991577149
3.18166666666667	-2.10809707641602
3.185	-2.10952758789063
3.18833333333334	-2.09331512451172
3.19166666666667	-2.06661224365235
3.195	-2.03847885131836
3.19833333333334	-2.01511383056641
3.20166666666667	-1.9984245300293
3.205	-1.98888778686524
3.20833333333334	-1.98173522949219
3.21166666666667	-1.97839736938477
3.215	-1.97553634643555
3.21833333333334	-1.9679069519043
3.22166666666667	-1.95503234863281
3.225	-1.9373893737793
3.22833333333334	-1.92546844482422
3.23166666666667	-1.91736221313477
3.235	-1.91497802734375
3.23833333333334	-1.91783905029297
3.24166666666667	-1.92451477050781
3.245	-1.93214416503906
3.24833333333334	-1.93977355957031
3.25166666666667	-1.94740295410156
3.255	-1.9526481628418
3.25833333333334	-1.96027755737305
3.26166666666667	-1.97505950927735
3.265	-1.99985504150391
3.26833333333334	-2.02608108520508
3.27166666666667	-2.05183029174805
3.275	-2.07757949829102
3.27833333333334	-2.09951400756836
3.28166666666667	-2.11668014526367
3.285	-2.13813781738281
3.28833333333334	-2.17866897583008
3.29166666666667	-2.24161148071289
3.295	-2.32267379760742
3.29833333333334	-2.42471694946289
3.30166666666667	-2.54917144775391
3.305	-2.69031524658203
3.30833333333334	-2.83908843994141
3.31166666666667	-2.98833847045899
3.315	-3.143310546875
3.31833333333334	-3.29971313476563
3.32166666666667	-3.45897674560547
3.325	-3.62348556518555
3.32833333333334	-3.79800796508789
3.33166666666667	-3.98921966552735
3.335	-4.18806076049805
3.33833333333334	-4.38833236694336
3.34166666666667	-4.58526611328125
3.345	-4.77743148803711
3.34833333333334	-4.95767593383789
3.35166666666667	-5.12123107910157
3.355	-5.27715682983399
3.35833333333334	-5.43403625488282
3.36166666666667	-5.59473037719727
3.365	-5.74541091918946
3.36833333333334	-5.87892532348633
3.37166666666667	-5.99479675292969
3.375	-6.09540939331055
3.37833333333334	-6.18028640747071
3.38166666666667	-6.24656677246094
3.385	-6.30044937133789
3.38833333333334	-6.3471794128418
3.39166666666667	-6.39533996582032
3.395	-6.43348693847657
3.39833333333334	-6.46209716796875
3.40166666666667	-6.47401809692383
3.405	-6.48260116577149
3.40833333333334	-6.48784637451172
3.41166666666667	-6.48307800292969
3.415	-6.4697265625
3.41833333333334	-6.44540786743164
3.42166666666667	-6.41489028930664
3.425	-6.37292861938477
3.42833333333334	-6.32047653198242
3.43166666666667	-6.26420974731446
3.435	-6.20079040527344
3.43833333333334	-6.13164901733399
3.44166666666667	-6.06060028076172
3.445	-5.99336624145508
3.44833333333334	-5.93233108520508
3.45166666666667	-5.86795806884766
3.455	-5.80310821533203
3.45833333333334	-5.74111938476563
3.46166666666667	-5.68819046020508
3.465	-5.63240051269532
3.46833333333334	-5.56755065917969
3.47166666666667	-5.4926872253418
3.475	-5.41448593139649
3.47833333333334	-5.33008575439453
3.48166666666667	-5.23567199707032
3.485	-5.13362884521485
3.48833333333334	-5.03015518188477
3.49166666666667	-4.93431091308594
3.495	-4.84275817871094
3.49833333333334	-4.75025177001953
3.50166666666667	-4.64963912963867
3.505	-4.54378128051758
3.50833333333334	-4.43458557128906
3.51166666666667	-4.31632995605469
3.515	-4.18376922607422
3.51833333333334	-4.04167175292969
3.52166666666667	-3.89814376831055
3.525	-3.753662109375
3.52833333333334	-3.60679626464844
3.53166666666667	-3.45563888549805
3.535	-3.29971313476563
3.53833333333334	-3.14044952392578
3.54166666666667	-2.97403335571289
3.545	-2.80284881591797
3.54833333333334	-2.62212753295899
3.55166666666667	-2.43139266967774
3.555	-2.23731994628906
3.55833333333334	-2.0442008972168
3.56166666666667	-1.85823440551758
3.565	-1.67608261108399
3.56833333333334	-1.49822235107422
3.57166666666667	-1.3275146484375
3.575	-1.16491317749024
3.57833333333334	-1.01327896118164
3.58166666666667	-0.873088836669922
3.585	-0.742435455322266
3.58833333333334	-0.621795654296875
3.59166666666667	-0.507831573486328
3.595	-0.409126281738281
3.59833333333334	-0.319957733154297
3.60166666666667	-0.240325927734375
3.605	-0.164508819580078
3.60833333333334	-0.0972747802734375
3.61166666666667	-0.0472068786621094
3.615	-0.0100135803222656
3.61833333333334	0.0219345092773438
3.62166666666667	0.0548362731933594
3.625	0.0820159912109375
3.62833333333334	0.104427337646485
3.63166666666667	0.128269195556641
3.635	0.157833099365235
3.63833333333334	0.188350677490235
3.64166666666667	0.216484069824219
3.645	0.240802764892578
3.64833333333334	0.264644622802735
3.65166666666667	0.292301177978516
3.655	0.319004058837891
3.65833333333334	0.344276428222656
3.66166666666667	0.366687774658203
3.665	0.392913818359375
3.66833333333334	0.423908233642578
3.67166666666667	0.454425811767578
3.675	0.488758087158203
3.67833333333334	0.525474548339844
3.68166666666667	0.566482543945313
3.685	0.601291656494141
3.68833333333334	0.629901885986328
3.69166666666667	0.652790069580078
3.695	0.669002532958985
3.69833333333334	0.68044662475586
3.70166666666667	0.687599182128907
3.705	0.69570541381836
3.70833333333334	0.700473785400391
3.71166666666667	0.704765319824219
3.715	0.71096420288086
3.71833333333334	0.723838806152344
3.72166666666667	0.739097595214844
3.725	0.750064849853516
3.72833333333334	0.761508941650391
3.73166666666667	0.772953033447266
3.735	0.780582427978516
3.73833333333334	0.775814056396485
3.74166666666667	0.763416290283203
3.745	0.748157501220703
3.74833333333334	0.730037689208985
3.75166666666667	0.707149505615235
3.755	0.687599182128907
3.75833333333334	0.67138671875
3.76166666666667	0.659465789794922
3.765	0.648975372314453
3.76833333333334	0.641345977783203
3.77166666666667	0.638484954833985
3.775	0.638008117675782
3.77833333333334	0.638008117675782
3.78166666666667	0.63467025756836
3.785	0.62704086303711
3.78833333333334	0.622272491455078
3.79166666666667	0.614166259765625
3.795	0.60272216796875
3.79833333333334	0.586509704589844
3.80166666666667	0.57363510131836
3.805	0.56600570678711
3.80833333333334	0.560283660888672
3.81166666666667	0.562667846679688
3.815	0.566959381103516
3.81833333333334	0.575542449951172
3.82166666666667	0.578403472900391
3.825	0.575542449951172
3.82833333333334	0.566482543945313
3.83166666666667	0.557899475097657
3.835	0.553607940673828
3.83833333333334	0.551223754882813
3.84166666666667	0.555992126464844
3.845	0.565052032470703
3.84833333333334	0.576019287109375
3.85166666666667	0.580310821533203
3.855	0.578880310058594
3.85833333333334	0.577449798583985
3.86166666666667	0.570774078369141
3.865	0.561237335205078
3.86833333333334	0.552177429199219
3.87166666666667	0.546455383300782
3.875	0.541210174560547
3.87833333333334	0.531673431396485
3.88166666666667	0.52642822265625
3.885	0.52642822265625
3.88833333333334	0.524997711181641
3.89166666666667	0.517845153808594
3.895	0.509262084960938
3.89833333333334	0.502109527587891
3.90166666666667	0.496387481689453
3.905	0.492572784423828
3.90833333333334	0.491142272949219
3.91166666666667	0.493049621582031
3.915	0.48828125
3.91833333333334	0.482559204101563
3.92166666666667	0.476837158203125
3.925	0.472545623779297
3.92833333333334	0.471115112304688
3.93166666666667	0.472545623779297
3.935	0.480175018310547
3.93833333333334	0.486850738525391
3.94166666666667	0.490665435791016
3.945	0.487327575683594
3.94833333333334	0.477790832519531
3.95166666666667	0.468254089355469
3.955	0.461101531982422
3.95833333333334	0.45919418334961
3.96166666666667	0.457763671875
3.965	0.461101531982422
3.96833333333334	0.466346740722656
3.97166666666667	0.470638275146485
3.975	0.47445297241211
3.97833333333334	0.479221343994141
3.98166666666667	0.490188598632813
3.985	0.501155853271485
3.98833333333334	0.513076782226563
3.99166666666667	0.523567199707032
3.995	0.533580780029297
3.99833333333334	0.539302825927735
4.00166666666667	0.539302825927735
4.005	0.537872314453125
4.00833333333334	0.540256500244141
4.01166666666667	0.550270080566407
4.015	0.560760498046875
4.01833333333334	0.571727752685547
4.02166666666667	0.582695007324219
4.025	0.591278076171875
4.02833333333334	0.59652328491211
4.03166666666667	0.598430633544922
4.035	0.598907470703125
4.03833333333334	0.594615936279297
4.04166666666667	0.582218170166016
4.045	0.568389892578125
4.04833333333334	0.555992126464844
4.05166666666667	0.545024871826172
4.055	0.535011291503907
4.05833333333334	0.528812408447266
4.06166666666667	0.524997711181641
4.065	0.525474548339844
4.06833333333334	0.527381896972657
4.07166666666667	0.533580780029297
4.075	0.539779663085938
4.07833333333334	0.544071197509766
4.08166666666667	0.555992126464844
4.085	0.570774078369141
4.08833333333334	0.585556030273438
4.09166666666667	0.586032867431641
4.095	0.583171844482422
4.09833333333334	0.582218170166016
4.10166666666667	0.583648681640625
4.105	0.58126449584961
4.10833333333334	0.575065612792969
4.11166666666667	0.574111938476563
4.115	0.575542449951172
4.11833333333334	0.578403472900391
4.12166666666667	0.581741333007813
4.125	0.582695007324219
4.12833333333334	0.580310821533203
4.13166666666667	0.573158264160157
4.135	0.566959381103516
4.13833333333334	0.563144683837891
4.14166666666667	0.557422637939453
4.145	0.550270080566407
4.14833333333334	0.545978546142578
4.15166666666667	0.548362731933594
4.155	0.552177429199219
4.15833333333334	0.554084777832032
4.16166666666667	0.555038452148438
4.165	0.559329986572266
4.16833333333334	0.563621520996094
4.17166666666667	0.562667846679688
4.175	0.558853149414063
4.17833333333334	0.555992126464844
4.18166666666667	0.556468963623047
4.185	0.558853149414063
4.18833333333334	0.561714172363282
4.19166666666667	0.56600570678711
4.195	0.566959381103516
4.19833333333334	0.566959381103516
4.20166666666667	0.562191009521485
4.205	0.55837631225586
4.20833333333334	0.551223754882813
4.21166666666667	0.547409057617188
4.215	0.54168701171875
4.21833333333334	0.533580780029297
4.22166666666667	0.52642822265625
4.225	0.519752502441407
4.22833333333334	0.522136688232422
4.23166666666667	0.530719757080078
4.235	0.545978546142578
4.23833333333334	0.5645751953125
4.24166666666667	0.584125518798828
4.245	0.60415267944336
4.24833333333334	0.615119934082032
4.25166666666667	0.61798095703125
4.255	0.614643096923828
4.25833333333334	0.613689422607422
4.26166666666667	0.612735748291016
4.265	0.608444213867188
4.26833333333334	0.607967376708985
4.27166666666667	0.611305236816407
4.275	0.621318817138672
4.27833333333334	0.626087188720703
4.28166666666667	0.627517700195313
4.285	0.626087188720703
4.28833333333334	0.624656677246094
4.29166666666667	0.622272491455078
4.295	0.616073608398438
4.29833333333334	0.612735748291016
4.30166666666667	0.611305236816407
4.305	0.604629516601563
4.30833333333334	0.593185424804688
4.31166666666667	0.579357147216797
4.315	0.571727752685547
4.31833333333334	0.569343566894532
4.32166666666667	0.574111938476563
4.325	0.591278076171875
4.32833333333334	0.613689422607422
4.33166666666667	0.632762908935547
4.335	0.638484954833985
4.33833333333334	0.630855560302735
4.34166666666667	0.617027282714844
4.345	0.603199005126953
4.34833333333334	0.589847564697266
4.35166666666667	0.581741333007813
4.355	0.582695007324219
4.35833333333334	0.592231750488282
4.36166666666667	0.600814819335938
4.365	0.600814819335938
4.36833333333334	0.597476959228516
4.37166666666667	0.592708587646485
4.375	0.585079193115235
4.37833333333334	0.576496124267578
4.38166666666667	0.571727752685547
4.385	0.576496124267578
4.38833333333334	0.58746337890625
4.39166666666667	0.599384307861328
4.395	0.609397888183594
4.39833333333334	0.618457794189453
4.40166666666667	0.624179840087891
4.405	0.622749328613282
4.40833333333334	0.611305236816407
4.41166666666667	0.602245330810547
4.415	0.602245330810547
4.41833333333334	0.607013702392578
4.42166666666667	0.614166259765625
4.425	0.623703002929688
4.42833333333334	0.638008117675782
4.43166666666667	0.644207000732422
4.435	0.638484954833985
4.43833333333334	0.625133514404297
4.44166666666667	0.61178207397461
4.445	0.597953796386719
4.44833333333334	0.58746337890625
4.45166666666667	0.589847564697266
4.455	0.60415267944336
4.45833333333334	0.624656677246094
4.46166666666667	0.639915466308594
4.465	0.650405883789063
4.46833333333334	0.658035278320313
4.47166666666667	0.659942626953125
4.475	0.654220581054688
4.47833333333334	0.638484954833985
4.48166666666667	0.626564025878907
4.485	0.622272491455078
4.48833333333334	0.621318817138672
4.49166666666667	0.616550445556641
4.495	0.61178207397461
4.49833333333334	0.616073608398438
4.50166666666667	0.625133514404297
4.505	0.627994537353516
4.50833333333334	0.618934631347657
4.51166666666667	0.606060028076172
4.515	0.591754913330078
4.51833333333334	0.576019287109375
4.52166666666667	0.556468963623047
4.525	0.54168701171875
4.52833333333334	0.537395477294922
4.53166666666667	0.546455383300782
4.535	0.564098358154297
4.53833333333334	0.58126449584961
4.54166666666667	0.592708587646485
4.545	0.596046447753907
4.54833333333334	0.591278076171875
4.55166666666667	0.578403472900391
4.555	0.55837631225586
4.55833333333334	0.541210174560547
4.56166666666667	0.531673431396485
4.565	0.528335571289063
4.56833333333334	0.530719757080078
4.57166666666667	0.534534454345703
4.575	0.542640686035157
4.57833333333334	0.548362731933594
4.58166666666667	0.554084777832032
4.585	0.555992126464844
4.58833333333334	0.554084777832032
4.59166666666667	0.546932220458985
4.595	0.537395477294922
4.59833333333334	0.528812408447266
4.60166666666667	0.519752502441407
4.605	0.514030456542969
4.60833333333334	0.514507293701172
4.61166666666667	0.521659851074219
4.615	0.530242919921875
4.61833333333334	0.538825988769532
4.62166666666667	0.544071197509766
4.625	0.547885894775391
4.62833333333334	0.54931640625
4.63166666666667	0.55074691772461
4.635	0.548839569091797
4.63833333333334	0.539779663085938
4.64166666666667	0.526905059814453
4.645	0.514507293701172
4.64833333333334	0.502109527587891
4.65166666666667	0.48971176147461
4.655	0.477313995361328
4.65833333333334	0.473976135253906
4.66166666666667	0.476837158203125
4.665	0.484466552734375
4.66833333333334	0.49591064453125
4.67166666666667	0.507354736328125
4.675	0.52022933959961
4.67833333333334	0.52642822265625
4.68166666666667	0.527381896972657
4.685	0.519752502441407
4.68833333333334	0.507831573486328
4.69166666666667	0.49591064453125
4.695	0.486850738525391
4.69833333333334	0.48208236694336
4.70166666666667	0.483036041259766
4.705	0.487327575683594
4.70833333333334	0.485897064208985
4.71166666666667	0.479221343994141
4.715	0.469207763671875
4.71833333333334	0.466346740722656
4.72166666666667	0.467300415039063
4.725	0.472545623779297
4.72833333333334	0.48065185546875
4.73166666666667	0.487804412841797
4.735	0.492095947265625
4.73833333333334	0.487327575683594
4.74166666666667	0.473499298095703
4.745	0.448703765869141
4.74833333333334	0.42724609375
4.75166666666667	0.407218933105469
4.755	0.392913818359375
4.75833333333334	0.382423400878906
4.76166666666667	0.381946563720703
4.765	0.392913818359375
4.76833333333334	0.404834747314453
4.77166666666667	0.417232513427735
4.775	0.430583953857422
4.77833333333334	0.440597534179688
4.78166666666667	0.437736511230469
4.785	0.425338745117188
4.78833333333334	0.412464141845703
4.79166666666667	0.406742095947266
4.795	0.402450561523438
4.79833333333334	0.402927398681641
4.80166666666667	0.409126281738281
4.805	0.42104721069336
4.80833333333334	0.430107116699219
4.81166666666667	0.435829162597656
4.815	0.433921813964844
4.81833333333334	0.422954559326172
4.82166666666667	0.409603118896485
4.825	0.394344329833985
4.82833333333334	0.385761260986328
4.83166666666667	0.380516052246094
4.835	0.381946563720703
4.83833333333334	0.391483306884766
4.84166666666667	0.400066375732422
4.845	0.408172607421875
4.84833333333334	0.411033630371094
4.85166666666667	0.408649444580078
4.855	0.400066375732422
4.85833333333334	0.386714935302735
4.86166666666667	0.380039215087891
4.865	0.3814697265625
4.86833333333334	0.385284423828125
4.87166666666667	0.388622283935547
4.875	0.389575958251953
4.87833333333334	0.386714935302735
4.88166666666667	0.372409820556641
4.885	0.346660614013672
4.88833333333334	0.32186508178711
4.89166666666667	0.303745269775391
4.895	0.292301177978516
4.89833333333334	0.288009643554688
4.90166666666667	0.289440155029297
4.905	0.292778015136719
4.90833333333334	0.287532806396485
4.91166666666667	0.27608871459961
4.915	0.257015228271485
4.91833333333334	0.236988067626953
4.92166666666667	0.216484069824219
4.925	0.202655792236328
4.92833333333334	0.193119049072266
4.93166666666667	0.186920166015625
4.935	0.180721282958985
4.93833333333334	0.178337097167969
4.94166666666667	0.180721282958985
4.945	0.183582305908203
4.94833333333334	0.18453598022461
4.95166666666667	0.17690658569336
4.955	0.169754028320313
4.95833333333334	0.158309936523438
4.96166666666667	0.145912170410156
4.965	0.132560729980469
4.96833333333334	0.126838684082031
4.97166666666667	0.125408172607422
4.975	0.119209289550781
4.97833333333334	0.1068115234375
4.98166666666667	0.0934600830078125
4.985	0.0858306884765625
4.98833333333334	0.0796318054199219
4.99166666666667	0.0777244567871094
4.995	0.0844001770019531
4.99833333333334	0.0972747802734375
5.00166666666667	0.105857849121094
5.005	0.105857849121094
5.00833333333334	0.0982284545898438
5.01166666666667	0.0863075256347656
5.015	0.0743865966796875
5.01833333333334	0.0629425048828125
5.02166666666667	0.057220458984375
5.025	0.0519752502441407
5.02833333333334	0.0467300415039063
5.03166666666667	0.041961669921875
5.035	0.0319480895996094
5.03833333333334	0.0185966491699219
5.04166666666667	0.00524520874023438
5.045	-0.00524520874023438
5.04833333333334	-0.0133514404296875
5.05166666666667	-0.0219345092773438
5.055	-0.0295639038085938
5.05833333333334	-0.0386238098144531
5.06166666666667	-0.0481605529785156
5.065	-0.0538825988769532
5.06833333333334	-0.0529289245605469
5.07166666666667	-0.0491142272949219
5.075	-0.0462532043457031
5.07833333333334	-0.0443458557128906
5.08166666666667	-0.0457763671875
5.085	-0.05340576171875
5.08833333333334	-0.0667572021484375
5.09166666666667	-0.0858306884765625
5.095	-0.10061264038086
5.09833333333334	-0.110149383544922
5.10166666666667	-0.111579895019531
5.105	-0.113487243652344
5.10833333333334	-0.115394592285156
5.11166666666667	-0.115394592285156
5.115	-0.11587142944336
5.11833333333334	-0.123023986816406
5.12166666666667	-0.145435333251953
5.125	-0.172615051269531
5.12833333333334	-0.194072723388672
5.13166666666667	-0.199317932128906
5.135	-0.197887420654297
5.13833333333334	-0.188827514648438
5.14166666666667	-0.172615051269531
5.145	-0.153541564941406
5.14833333333334	-0.140190124511719
5.15166666666667	-0.143527984619141
5.155	-0.156879425048828
5.15833333333334	-0.174522399902344
5.16166666666667	-0.189781188964844
5.165	-0.206470489501953
5.16833333333334	-0.226497650146485
5.17166666666667	-0.244617462158203
5.175	-0.248432159423828
5.17833333333334	-0.241756439208985
5.18166666666667	-0.236988067626953
5.185	-0.237464904785156
5.18833333333334	-0.241279602050781
5.19166666666667	-0.244617462158203
5.195	-0.261783599853516
5.19833333333334	-0.285625457763672
5.20166666666667	-0.298500061035156
5.205	-0.296592712402344
5.20833333333334	-0.289440155029297
5.21166666666667	-0.289440155029297
5.215	-0.287055969238281
5.21833333333334	-0.289440155029297
5.22166666666667	-0.29754638671875
5.225	-0.313758850097656
5.22833333333334	-0.322341918945313
5.23166666666667	-0.321388244628906
5.235	-0.319004058837891
5.23833333333334	-0.313282012939453
5.24166666666667	-0.311374664306641
5.245	-0.312328338623047
5.24833333333334	-0.322818756103516
5.25166666666667	-0.336170196533203
5.255	-0.346660614013672
5.25833333333334	-0.356674194335938
5.26166666666667	-0.364780426025391
5.265	-0.374317169189453
5.26833333333334	-0.380992889404297
5.27166666666667	-0.387191772460938
5.275	-0.395298004150391
5.27833333333334	-0.40435791015625
5.28166666666667	-0.412940979003906
5.285	-0.415802001953125
5.28833333333334	-0.416755676269531
5.29166666666667	-0.414848327636719
5.295	-0.406742095947266
5.29833333333334	-0.395298004150391
5.30166666666667	-0.387668609619141
5.305	-0.385284423828125
5.30833333333334	-0.389575958251953
5.31166666666667	-0.397205352783203
5.315	-0.412464141845703
5.31833333333334	-0.425338745117188
5.32166666666667	-0.426769256591797
5.325	-0.416278839111328
5.32833333333334	-0.39815902709961
5.33166666666667	-0.385761260986328
5.335	-0.382423400878906
5.33833333333334	-0.391960144042969
5.34166666666667	-0.415802001953125
5.345	-0.448703765869141
5.34833333333334	-0.48065185546875
5.35166666666667	-0.497817993164063
5.355	-0.498771667480469
5.35833333333334	-0.492572784423828
5.36166666666667	-0.483036041259766
5.365	-0.474929809570313
5.36833333333334	-0.476837158203125
5.37166666666667	-0.489234924316406
5.375	-0.504493713378907
5.37833333333334	-0.515460968017578
5.38166666666667	-0.517845153808594
5.385	-0.515460968017578
5.38833333333334	-0.507831573486328
5.39166666666667	-0.501155853271485
5.395	-0.500202178955078
5.39833333333334	-0.500679016113282
5.40166666666667	-0.505447387695313
5.405	-0.514030456542969
5.40833333333334	-0.524997711181641
5.41166666666667	-0.530719757080078
5.415	-0.529766082763672
5.41833333333334	-0.530242919921875
5.42166666666667	-0.529766082763672
5.425	-0.52785873413086
5.42833333333334	-0.52022933959961
5.43166666666667	-0.515460968017578
5.435	-0.522613525390625
5.43833333333334	-0.535011291503907
5.44166666666667	-0.55074691772461
5.445	-0.563144683837891
5.44833333333334	-0.576496124267578
5.45166666666667	-0.586509704589844
5.455	-0.586509704589844
5.45833333333334	-0.580310821533203
5.46166666666667	-0.576019287109375
5.465	-0.578880310058594
5.46833333333334	-0.582695007324219
5.47166666666667	-0.583648681640625
5.475	-0.586509704589844
5.47833333333334	-0.595569610595703
5.48166666666667	-0.598907470703125
5.485	-0.597000122070313
5.48833333333334	-0.593185424804688
5.49166666666667	-0.595569610595703
5.495	-0.597476959228516
5.49833333333334	-0.596046447753907
5.50166666666667	-0.598907470703125
5.505	-0.606536865234375
5.50833333333334	-0.613689422607422
5.51166666666667	-0.615119934082032
5.515	-0.613689422607422
5.51833333333334	-0.614166259765625
5.52166666666667	-0.616073608398438
5.525	-0.618934631347657
5.52833333333334	-0.625133514404297
5.53166666666667	-0.633716583251953
5.535	-0.644207000732422
5.53833333333334	-0.651359558105469
5.54166666666667	-0.657081604003907
5.545	-0.662803649902344
5.54833333333334	-0.669479370117188
5.55166666666667	-0.67281723022461
5.555	-0.675201416015625
5.55833333333334	-0.678062438964844
5.56166666666667	-0.682830810546875
5.565	-0.683784484863282
5.56833333333334	-0.683784484863282
5.57166666666667	-0.681877136230469
5.575	-0.677585601806641
5.57833333333334	-0.67138671875
5.58166666666667	-0.661373138427735
5.585	-0.6561279296875
5.58833333333334	-0.653266906738282
5.59166666666667	-0.661849975585938
5.595	-0.678062438964844
5.59833333333334	-0.697135925292969
5.60166666666667	-0.711917877197266
5.605	-0.71859359741211
5.60833333333334	-0.720500946044922
5.61166666666667	-0.71859359741211
5.615	-0.70953369140625
5.61833333333334	-0.696182250976563
5.62166666666667	-0.681877136230469
5.625	-0.672340393066407
5.62833333333334	-0.67138671875
5.63166666666667	-0.676631927490235
5.635	-0.6866455078125
5.63833333333334	-0.699520111083985
5.64166666666667	-0.719070434570313
5.645	-0.744819641113282
5.64833333333334	-0.764846801757813
5.65166666666667	-0.774860382080078
5.655	-0.777244567871094
5.65833333333334	-0.782012939453125
5.66166666666667	-0.78725814819336
5.665	-0.789165496826172
5.66833333333334	-0.788211822509766
5.67166666666667	-0.789165496826172
5.675	-0.797748565673828
5.67833333333334	-0.806808471679688
5.68166666666667	-0.814914703369141
5.685	-0.820159912109375
5.68833333333334	-0.824451446533203
5.69166666666667	-0.829696655273438
5.695	-0.829219818115235
5.69833333333334	-0.829219818115235
5.70166666666667	-0.828266143798828
5.705	-0.829219818115235
5.70833333333334	-0.832080841064453
5.71166666666667	-0.835418701171875
5.715	-0.837326049804688
5.71833333333334	-0.837326049804688
5.72166666666667	-0.840187072753906
5.725	-0.844001770019531
5.72833333333334	-0.849723815917969
5.73166666666667	-0.850200653076172
5.735	-0.849723815917969
5.73833333333334	-0.84686279296875
5.74166666666667	-0.846385955810547
5.745	-0.844955444335938
5.74833333333334	-0.847816467285156
5.75166666666667	-0.859737396240235
5.755	-0.876426696777344
5.75833333333334	-0.890731811523438
5.76166666666667	-0.896453857421875
5.765	-0.905513763427735
5.76833333333334	-0.911235809326172
5.77166666666667	-0.914096832275391
5.775	-0.913619995117188
5.77833333333334	-0.917911529541016
5.78166666666667	-0.926971435546875
5.785	-0.932693481445313
5.78833333333334	-0.936031341552735
5.79166666666667	-0.935077667236328
5.795	-0.939369201660156
5.79833333333334	-0.946044921875
5.80166666666667	-0.957965850830078
5.805	-0.963211059570313
5.80833333333334	-0.96273422241211
5.81166666666667	-0.96273422241211
5.815	-0.961780548095703
5.81833333333334	-0.961780548095703
5.82166666666667	-0.95510482788086
5.825	-0.949859619140625
5.82833333333334	-0.950336456298828
5.83166666666667	-0.954151153564453
5.835	-0.958442687988281
5.83833333333334	-0.960826873779297
5.84166666666667	-0.962257385253906
5.845	-0.966548919677735
5.84833333333334	-0.967502593994141
5.85166666666667	-0.967025756835938
5.855	-0.967502593994141
5.85833333333334	-0.969409942626953
5.86166666666667	-0.972270965576172
5.865	-0.971794128417969
5.86833333333334	-0.970840454101563
5.87166666666667	-0.970840454101563
5.875	-0.974178314208985
5.87833333333334	-0.975131988525391
5.88166666666667	-0.978946685791016
5.885	-0.990390777587891
5.88833333333334	-1.00946426391602
5.89166666666667	-1.02615356445313
5.895	-1.03569030761719
5.89833333333334	-1.04522705078125
5.90166666666667	-1.05381011962891
5.905	-1.06048583984375
5.90833333333334	-1.06430053710938
5.91166666666667	-1.0671615600586
5.915	-1.068115234375
5.91833333333334	-1.06430053710938
5.92166666666667	-1.05953216552735
5.925	-1.05667114257813
5.92833333333334	-1.05476379394531
5.93166666666667	-1.05476379394531
5.935	-1.05571746826172
5.93833333333334	-1.06191635131836
5.94166666666667	-1.068115234375
5.945	-1.07574462890625
5.94833333333334	-1.07908248901367
5.95166666666667	-1.07717514038086
5.955	-1.07097625732422
5.95833333333334	-1.06477737426758
5.96166666666667	-1.06382369995117
5.965	-1.06143951416016
5.96833333333334	-1.05762481689453
5.97166666666667	-1.05667114257813
5.975	-1.06143951416016
5.97833333333334	-1.07097625732422
5.98166666666667	-1.07383728027344
5.985	-1.07002258300781
5.98833333333334	-1.06668472290039
5.99166666666667	-1.0671615600586
5.995	-1.07479095458985
5.99833333333334	-1.08098983764649
6.00166666666667	-1.0824203491211
6.005	-1.0824203491211
6.00833333333334	-1.0828971862793
6.01166666666667	-1.08623504638672
6.015	-1.08671188354492
6.01833333333334	-1.08623504638672
6.02166666666667	-1.08718872070313
6.025	-1.08766555786133
6.02833333333334	-1.08909606933594
6.03166666666667	-1.08957290649414
6.035	-1.09386444091797
6.03833333333334	-1.0981559753418
6.04166666666667	-1.10578536987305
6.045	-1.11532211303711
6.04833333333334	-1.12676620483399
6.05166666666667	-1.13391876220703
6.055	-1.13534927368164
6.05833333333334	-1.13010406494141
6.06166666666667	-1.12247467041016
6.065	-1.12199783325196
6.06833333333334	-1.12438201904297
6.07166666666667	-1.12438201904297
6.075	-1.12295150756836
6.07833333333334	-1.12676620483399
6.08166666666667	-1.13296508789063
6.085	-1.13344192504883
6.08833333333334	-1.12676620483399
6.09166666666667	-1.12056732177735
6.095	-1.11913681030274
6.09833333333334	-1.11818313598633
6.10166666666667	-1.11436843872071
6.105	-1.10769271850586
6.10833333333334	-1.10578536987305
6.11166666666667	-1.11198425292969
6.115	-1.11770629882813
6.11833333333334	-1.11865997314453
6.12166666666667	-1.11770629882813
6.125	-1.12056732177735
6.12833333333334	-1.12104415893555
6.13166666666667	-1.1129379272461
6.135	-1.0986328125
6.13833333333334	-1.0828971862793
6.14166666666667	-1.06954574584961
6.145	-1.05667114257813
6.14833333333334	-1.04808807373047
6.15166666666667	-1.03902816772461
6.155	-1.02949142456055
6.15833333333334	-1.02090835571289
6.16166666666667	-1.01566314697266
6.165	-1.00946426391602
6.16833333333334	-0.992298126220703
6.17166666666667	-0.971317291259766
6.175	-0.95510482788086
6.17833333333334	-0.945568084716797
6.18166666666667	-0.932693481445313
6.185	-0.91695785522461
6.18833333333334	-0.905990600585938
6.19166666666667	-0.899791717529297
6.195	-0.892162322998047
6.19833333333334	-0.873565673828125
6.20166666666667	-0.856399536132813
6.205	-0.84066390991211
6.20833333333334	-0.831127166748047
6.21166666666667	-0.822067260742188
6.215	-0.814914703369141
6.21833333333334	-0.806331634521485
6.22166666666667	-0.795364379882813
6.225	-0.782012939453125
6.22833333333334	-0.76436996459961
6.23166666666667	-0.741004943847657
6.235	-0.71096420288086
6.23833333333334	-0.686168670654297
6.24166666666667	-0.66518783569336
6.245	-0.649452209472657
6.24833333333334	-0.63323974609375
6.25166666666667	-0.61798095703125
6.255	-0.601291656494141
6.25833333333334	-0.583648681640625
6.26166666666667	-0.563144683837891
6.265	-0.540733337402344
6.26833333333334	-0.518798828125
6.27166666666667	-0.5035400390625
6.275	-0.49734115600586
6.27833333333334	-0.48971176147461
6.28166666666667	-0.483036041259766
6.285	-0.4730224609375
6.28833333333334	-0.46539306640625
6.29166666666667	-0.451087951660156
6.295	-0.432968139648438
6.29833333333334	-0.415802001953125
6.30166666666667	-0.401496887207031
6.305	-0.392436981201172
6.30833333333334	-0.378608703613281
6.31166666666667	-0.365734100341797
6.315	-0.354766845703125
6.31833333333334	-0.351428985595703
6.32166666666667	-0.349521636962891
6.325	-0.340938568115235
6.32833333333334	-0.329971313476563
6.33166666666667	-0.319480895996094
6.335	-0.309467315673828
6.33833333333334	-0.293254852294922
6.34166666666667	-0.270843505859375
6.345	-0.250816345214844
6.34833333333334	-0.235080718994141
6.35166666666667	-0.216960906982422
6.355	-0.195026397705078
6.35833333333334	-0.169754028320313
6.36166666666667	-0.144481658935547
6.365	-0.110626220703125
6.36833333333334	-0.0653266906738282
6.37166666666667	-0.0143051147460938
6.375	0.0395774841308594
6.37833333333334	0.0958442687988281
6.38166666666667	0.162124633789063
6.385	0.231742858886719
6.38833333333334	0.306129455566406
6.39166666666667	0.385761260986328
6.395	0.475883483886719
6.39833333333334	0.579833984375
6.40166666666667	0.69427490234375
6.405	0.823020935058594
6.40833333333334	0.967502593994141
6.41166666666667	1.12676620483399
6.415	1.29985809326172
6.41833333333334	1.48916244506836
6.42166666666667	1.6932487487793
6.425	1.91354751586914
6.42833333333334	2.15530395507813
6.43166666666667	2.42757797241211
6.435	2.7308464050293
6.43833333333334	3.05938720703125
6.44166666666667	3.41320037841797
6.445	3.79705429077149
6.44833333333334	4.20522689819336
6.45166666666667	4.63438034057617
6.455	5.09023666381836
6.45833333333334	5.58805465698242
6.46166666666667	6.13498687744141
6.465	6.72292709350586
6.46833333333334	7.34758377075196
6.47166666666667	8.01563262939453
6.475	8.72564315795899
6.47833333333334	9.47332382202149
6.48166666666667	10.256290435791
6.485	11.0878944396973
6.48833333333334	11.9705200195313
6.49166666666667	12.8960609436035
6.495	13.8616561889649
6.49833333333334	14.8715972900391
6.50166666666667	15.9306526184082
6.505	17.0321464538574
6.50833333333334	18.1784629821778
6.51166666666667	19.378662109375
6.515	20.6365585327149
6.51833333333334	21.9464302062988
6.52166666666667	23.2977867126465
6.525	24.6925354003906
6.52833333333334	26.1311531066895
6.53166666666667	27.6050567626953
6.535	29.1099548339844
6.53833333333334	30.6468009948731
6.54166666666667	32.2294235229492
6.545	33.8482856750488
6.54833333333334	35.4948043823242
6.55166666666667	37.1594429016113
6.555	38.8498306274414
6.55833333333334	40.5564308166504
6.56166666666667	42.264461517334
6.565	43.9696311950684
6.56833333333334	45.6762313842774
6.57166666666667	47.391414642334
6.575	49.105167388916
6.57833333333334	50.8131980895996
6.58166666666667	52.5074005126953
6.585	54.1911125183106
6.58833333333334	55.8562278747559
6.59166666666667	57.4932098388672
6.595	59.0920448303223
6.59833333333334	60.6460571289063
6.60166666666667	62.157154083252
6.605	63.6134147644043
6.60833333333334	65.0148391723633
6.61166666666667	66.3533210754395
6.615	67.6259994506836
6.61833333333334	68.8352584838867
6.62166666666667	69.9815750122071
6.625	71.0601806640625
6.62833333333334	72.0667839050293
6.63166666666667	72.9994773864746
6.635	73.8644599914551
6.63833333333334	74.6512413024903
6.64166666666667	75.3493309020996
6.645	75.9596824645996
6.64833333333334	76.4865875244141
6.65166666666667	76.934814453125
6.655	77.2924423217774
6.65833333333334	77.5666236877442
6.66166666666667	77.7573585510254
6.665	77.8646469116211
[truncated: 2,507 more rows]
