# Supplementary material for: Phase-Specific Parameter Estimation in Chiral HPLC Using 1‑Site, 2‑Site Stochastic Models, and Unified Equation Approach
Source: Anal Chem. 2026 Apr 29;98(18):13925–39. doi: 10.1021/acs.analchem.6c01634 (PMC13177292; doi:10.1021/acs.analchem.6c01634)
Supplement: Supplementary file 2 [file ac6c01634_si_002.zip › SupportingInformation/03_data_allEluents/LORA_ACN_CELL2_09_20.CSV]

0.00316666666666667	-0.0181198120117188
0.0065	-0.0109672546386719
0.00983333333333334	-0.00715255737304688
0.0131666666666667	-0.00619888305664063
0.0165	-0.00715255737304688
0.0198333333333334	-0.00476837158203125
0.0231666666666667	0.000476837158203125
0.0265	0.00905990600585938
0.0298333333333334	0.0176429748535156
0.0331666666666667	0.0224113464355469
0.0365	0.0176429748535156
0.0398333333333334	0.0057220458984375
0.0431666666666667	-0.00810623168945313
0.0465	-0.0195503234863281
0.0498333333333334	-0.0243186950683594
0.0531666666666667	-0.0247955322265625
0.0565	-0.0166893005371094
0.0598333333333334	-0.00858306884765625
0.0631666666666667	-0.00762939453125
0.0665	-0.0147819519042969
0.0698333333333334	-0.0238418579101563
0.0731666666666667	-0.0286102294921875
0.0765	-0.0319480895996094
0.0798333333333334	-0.0362396240234375
0.0831666666666667	-0.0386238098144531
0.0865	-0.0391006469726563
0.0898333333333334	-0.03814697265625
0.0931666666666667	-0.0391006469726563
0.0965	-0.03814697265625
0.0998333333333334	-0.0338554382324219
0.103166666666667	-0.0243186950683594
0.1065	-0.0123977661132813
0.109833333333334	-0.00429153442382813
0.113166666666667	-0.000476837158203125
0.1165	0.00143051147460938
0.119833333333334	0.00524520874023438
0.123166666666667	0.0019073486328125
0.1265	-0.00619888305664063
0.129833333333334	-0.0133514404296875
0.133166666666667	-0.0095367431640625
0.1365	-0.000476837158203125
0.139833333333334	0.0057220458984375
0.143166666666667	0.0109672546386719
0.1465	0.0133514404296875
0.149833333333334	0.0152587890625
0.153166666666667	0.011444091796875
0.1565	0.00095367431640625
0.159833333333334	-0.0104904174804688
0.163166666666667	-0.0157356262207031
0.1665	-0.0181198120117188
0.169833333333334	-0.0219345092773438
0.173166666666667	-0.0309944152832031
0.1765	-0.0348091125488281
0.179833333333334	-0.0319480895996094
0.183166666666667	-0.0262260437011719
0.1865	-0.0252723693847656
0.189833333333334	-0.0276565551757813
0.193166666666667	-0.0300407409667969
0.1965	-0.0319480895996094
0.199833333333334	-0.0348091125488281
0.203166666666667	-0.0376701354980469
0.2065	-0.0367164611816406
0.209833333333334	-0.0324249267578125
0.213166666666667	-0.0262260437011719
0.2165	-0.0166893005371094
0.219833333333334	-0.00810623168945313
0.223166666666667	-0.00238418579101563
0.2265	0.0019073486328125
0.229833333333334	0.00524520874023438
0.233166666666667	0.00667572021484375
0.2365	-0.00238418579101563
0.239833333333334	-0.0157356262207031
0.243166666666667	-0.0281333923339844
0.2465	-0.0338554382324219
0.249833333333334	-0.0352859497070313
0.253166666666667	-0.0309944152832031
0.2565	-0.0262260437011719
0.259833333333334	-0.019073486328125
0.263166666666667	-0.0133514404296875
0.2665	-0.0128746032714844
0.269833333333334	-0.0147819519042969
0.273166666666667	-0.0205039978027344
0.2765	-0.0224113464355469
0.279833333333334	-0.0257492065429688
0.283166666666667	-0.0271797180175781
0.2865	-0.0257492065429688
0.289833333333334	-0.0247955322265625
0.293166666666667	-0.0233650207519531
0.2965	-0.0257492065429688
0.299833333333334	-0.0238418579101563
0.303166666666667	-0.0238418579101563
0.3065	-0.0238418579101563
0.309833333333334	-0.0271797180175781
0.313166666666667	-0.0319480895996094
0.3165	-0.0352859497070313
0.319833333333334	-0.0391006469726563
0.323166666666667	-0.0424385070800781
0.3265	-0.0452995300292969
0.329833333333334	-0.0467300415039063
0.333166666666667	-0.0424385070800781
0.3365	-0.0362396240234375
0.339833333333334	-0.0271797180175781
0.343166666666667	-0.0209808349609375
0.3465	-0.0171661376953125
0.349833333333334	-0.011444091796875
0.353166666666667	-0.0109672546386719
0.3565	-0.0143051147460938
0.359833333333334	-0.026702880859375
0.363166666666667	-0.0348091125488281
0.3665	-0.0405311584472656
0.369833333333334	-0.0429153442382813
0.373166666666667	-0.0457763671875
0.3765	-0.0462532043457031
0.379833333333334	-0.0429153442382813
0.383166666666667	-0.0429153442382813
0.3865	-0.0433921813964844
0.389833333333334	-0.0433921813964844
0.393166666666667	-0.0405311584472656
0.3965	-0.0424385070800781
0.399833333333334	-0.0486373901367188
0.403166666666667	-0.0553131103515625
0.4065	-0.0634193420410157
0.409833333333334	-0.0691413879394532
0.413166666666667	-0.0662803649902344
0.4165	-0.0562667846679688
0.419833333333334	-0.0443458557128906
0.423166666666667	-0.0371932983398438
0.4265	-0.0338554382324219
0.429833333333334	-0.0357627868652344
0.433166666666667	-0.0462532043457031
0.4365	-0.0586509704589844
0.439833333333334	-0.0629425048828125
0.443166666666667	-0.0619888305664063
0.4465	-0.0538825988769532
0.449833333333334	-0.0414848327636719
0.453166666666667	-0.0281333923339844
0.4565	-0.0181198120117188
0.459833333333334	-0.0147819519042969
0.463166666666667	-0.0123977661132813
0.4665	-0.0162124633789063
0.469833333333334	-0.0243186950683594
0.473166666666667	-0.0319480895996094
0.4765	-0.0391006469726563
0.479833333333334	-0.0476837158203125
0.483166666666667	-0.0567436218261719
0.4865	-0.0605583190917969
0.489833333333334	-0.0638961791992188
0.493166666666667	-0.0696182250976563
0.4965	-0.072479248046875
0.499833333333334	-0.0691413879394532
0.503166666666667	-0.0624656677246094
0.5065	-0.0591278076171875
0.509833333333334	-0.0519752502441407
0.513166666666667	-0.0429153442382813
0.5165	-0.0405311584472656
0.519833333333334	-0.0395774841308594
0.523166666666667	-0.0391006469726563
0.5265	-0.0348091125488281
0.529833333333334	-0.0376701354980469
0.533166666666667	-0.0472068786621094
0.5365	-0.049591064453125
0.539833333333334	-0.0505447387695313
0.543166666666667	-0.0491142272949219
0.5465	-0.0514984130859375
0.549833333333334	-0.049591064453125
0.553166666666667	-0.0438690185546875
0.5565	-0.0410079956054688
0.559833333333334	-0.0414848327636719
0.563166666666667	-0.0472068786621094
0.5665	-0.0543594360351563
0.569833333333334	-0.0634193420410157
0.573166666666667	-0.0672340393066407
0.5765	-0.0672340393066407
0.579833333333334	-0.0638961791992188
0.583166666666667	-0.0634193420410157
0.5865	-0.0624656677246094
0.589833333333334	-0.0600814819335938
0.593166666666667	-0.06103515625
0.5965	-0.0634193420410157
0.599833333333334	-0.0696182250976563
0.603166666666667	-0.0700950622558594
0.6065	-0.0691413879394532
0.609833333333334	-0.0658035278320313
0.613166666666667	-0.0658035278320313
0.6165	-0.0658035278320313
0.619833333333334	-0.0624656677246094
0.623166666666667	-0.0605583190917969
0.6265	-0.0591278076171875
0.629833333333334	-0.0638961791992188
0.633166666666667	-0.0643730163574219
0.6365	-0.0643730163574219
0.639833333333334	-0.0662803649902344
0.643166666666667	-0.0705718994140625
0.6465	-0.0739097595214844
0.649833333333334	-0.0715255737304688
0.653166666666667	-0.0653266906738282
0.6565	-0.0634193420410157
0.659833333333334	-0.0681877136230469
0.663166666666667	-0.0715255737304688
0.6665	-0.0710487365722657
0.669833333333334	-0.0672340393066407
0.673166666666667	-0.0667572021484375
0.6765	-0.0624656677246094
0.679833333333334	-0.0519752502441407
0.683166666666667	-0.0386238098144531
0.6865	-0.0252723693847656
0.689833333333334	-0.0133514404296875
0.693166666666667	-0.00333786010742188
0.6965	0.00476837158203125
0.699833333333334	0.0104904174804688
0.703166666666667	0.0133514404296875
0.7065	0.0138282775878906
0.709833333333334	0.0162124633789063
0.713166666666667	0.0238418579101563
0.7165	0.0338554382324219
0.719833333333334	0.0448226928710938
0.723166666666667	0.0596046447753907
0.7265	0.0720024108886719
0.729833333333334	0.0772476196289063
0.733166666666667	0.0715255737304688
0.7365	0.0619888305664063
0.739833333333334	0.0510215759277344
0.743166666666667	0.0367164611816406
0.7465	0.0252723693847656
0.749833333333334	0.0166893005371094
0.753166666666667	0.0147819519042969
0.7565	0.0162124633789063
0.759833333333334	0.0214576721191406
0.763166666666667	0.0262260437011719
0.7665	0.0286102294921875
0.769833333333334	0.0319480895996094
0.773166666666667	0.0391006469726563
0.7765	0.0414848327636719
0.779833333333334	0.0367164611816406
0.783166666666667	0.0295639038085938
0.7865	0.0257492065429688
0.789833333333334	0.0209808349609375
0.793166666666667	0.0123977661132813
0.7965	0.00476837158203125
0.799833333333334	-0.00143051147460938
0.803166666666667	-0.00667572021484375
0.8065	-0.0162124633789063
0.809833333333334	-0.0271797180175781
0.813166666666667	-0.03814697265625
0.8165	-0.0481605529785156
0.819833333333334	-0.0576972961425782
0.823166666666667	-0.0624656677246094
0.8265	-0.0643730163574219
0.829833333333334	-0.0624656677246094
0.833166666666667	-0.0596046447753907
0.8365	-0.0557899475097657
0.839833333333334	-0.0567436218261719
0.843166666666667	-0.0643730163574219
0.8465	-0.0710487365722657
0.849833333333334	-0.0753402709960938
0.853166666666667	-0.0791549682617188
0.8565	-0.0853538513183594
0.859833333333334	-0.0901222229003906
0.863166666666667	-0.0939369201660156
0.8665	-0.100135803222656
0.869833333333334	-0.108718872070313
0.873166666666667	-0.115394592285156
0.8765	-0.118732452392578
0.879833333333334	-0.113010406494141
0.883166666666667	-0.102043151855469
0.8865	-0.0872611999511719
0.889833333333334	-0.0772476196289063
0.893166666666667	-0.0734329223632813
0.8965	-0.0748634338378907
0.899833333333334	-0.0786781311035157
0.903166666666667	-0.0753402709960938
0.9065	-0.0681877136230469
0.909833333333334	-0.0605583190917969
0.913166666666667	-0.0596046447753907
0.9165	-0.0567436218261719
0.919833333333334	-0.0581741333007813
0.923166666666667	-0.0662803649902344
0.9265	-0.0815391540527344
0.929833333333334	-0.0948905944824219
0.933166666666667	-0.102043151855469
0.9365	-0.103473663330078
0.939833333333334	-0.09918212890625
0.943166666666667	-0.0891685485839844
0.9465	-0.080108642578125
0.949833333333334	-0.0739097595214844
0.953166666666667	-0.0662803649902344
0.9565	-0.0619888305664063
0.959833333333334	-0.064849853515625
0.963166666666667	-0.0777244567871094
0.9665	-0.091552734375
0.969833333333334	-0.0958442687988281
0.973166666666667	-0.0958442687988281
0.9765	-0.0925064086914063
0.979833333333334	-0.0910758972167969
0.983166666666667	-0.0891685485839844
0.9865	-0.0848770141601563
0.989833333333334	-0.0791549682617188
0.993166666666667	-0.072479248046875
0.9965	-0.0662803649902344
0.999833333333334	-0.0548362731933594
1.00316666666667	-0.0443458557128906
1.0065	-0.0338554382324219
1.00983333333334	-0.0329017639160156
1.01316666666667	-0.0429153442382813
1.0165	-0.0548362731933594
1.01983333333334	-0.0619888305664063
1.02316666666667	-0.0553131103515625
1.0265	-0.049591064453125
1.02983333333334	-0.0448226928710938
1.03316666666667	-0.03814697265625
1.0365	-0.0271797180175781
1.03983333333334	-0.0238418579101563
1.04316666666667	-0.0324249267578125
1.0465	-0.0391006469726563
1.04983333333334	-0.0348091125488281
1.05316666666667	-0.0243186950683594
1.0565	-0.0157356262207031
1.05983333333334	-0.00143051147460938
1.06316666666667	0.0195503234863281
1.0665	0.0424385070800781
1.06983333333334	0.0581741333007813
1.07316666666667	0.0753402709960938
1.0765	0.0901222229003906
1.07983333333334	0.09918212890625
1.08316666666667	0.103473663330078
1.0865	0.102043151855469
1.08983333333334	0.0929832458496094
1.09316666666667	0.0743865966796875
1.0965	0.0548362731933594
1.09983333333334	0.0376701354980469
1.10316666666667	0.0214576721191406
1.1065	0.00476837158203125
1.10983333333334	-0.00858306884765625
1.11316666666667	-0.0214576721191406
1.1165	-0.0352859497070313
1.11983333333334	-0.0510215759277344
1.12316666666667	-0.0624656677246094
1.1265	-0.0658035278320313
1.12983333333334	-0.064849853515625
1.13316666666667	-0.0591278076171875
1.1365	-0.0514984130859375
1.13983333333334	-0.0462532043457031
1.14316666666667	-0.049591064453125
1.1465	-0.0615119934082032
1.14983333333334	-0.0767707824707032
1.15316666666667	-0.0901222229003906
1.1565	-0.09918212890625
1.15983333333334	-0.104427337646485
1.16316666666667	-0.101089477539063
1.1665	-0.0939369201660156
1.16983333333334	-0.0796318054199219
1.17316666666667	-0.0638961791992188
1.1765	-0.0481605529785156
1.17983333333334	-0.0433921813964844
1.18316666666667	-0.0472068786621094
1.1865	-0.05340576171875
1.18983333333334	-0.064849853515625
1.19316666666667	-0.0791549682617188
1.1965	-0.0944137573242188
1.19983333333334	-0.0972747802734375
1.20316666666667	-0.0944137573242188
1.2065	-0.0925064086914063
1.20983333333334	-0.0929832458496094
1.21316666666667	-0.0910758972167969
1.2165	-0.0872611999511719
1.21983333333334	-0.0882148742675781
1.22316666666667	-0.087738037109375
1.2265	-0.0829696655273438
1.22983333333334	-0.080108642578125
1.23316666666667	-0.0848770141601563
1.2365	-0.0944137573242188
1.23983333333334	-0.09918212890625
1.24316666666667	-0.10061264038086
1.2465	-0.0963211059570313
1.24983333333334	-0.0872611999511719
1.25316666666667	-0.072479248046875
1.2565	-0.0548362731933594
1.25983333333334	-0.0429153442382813
1.26316666666667	-0.0405311584472656
1.2665	-0.0505447387695313
1.26983333333334	-0.0629425048828125
1.27316666666667	-0.0753402709960938
1.2765	-0.0886917114257813
1.27983333333334	-0.100135803222656
1.28316666666667	-0.105857849121094
1.2865	-0.104427337646485
1.28983333333334	-0.102519989013672
1.29316666666667	-0.0972747802734375
1.2965	-0.0920295715332031
1.29983333333334	-0.0920295715332031
1.30316666666667	-0.0963211059570313
1.3065	-0.103950500488281
1.30983333333334	-0.1068115234375
1.31316666666667	-0.108718872070313
1.3165	-0.103950500488281
1.31983333333334	-0.0929832458496094
1.32316666666667	-0.080108642578125
1.3265	-0.0710487365722657
1.32983333333334	-0.0715255737304688
1.33316666666667	-0.0772476196289063
1.3365	-0.087738037109375
1.33983333333334	-0.095367431640625
1.34316666666667	-0.104427337646485
1.3465	-0.112056732177735
1.34983333333334	-0.11587142944336
1.35316666666667	-0.116825103759766
1.3565	-0.116348266601563
1.35983333333334	-0.121593475341797
1.36316666666667	-0.125408172607422
1.3665	-0.128746032714844
1.36983333333334	-0.127315521240235
1.37316666666667	-0.123023986816406
1.3765	-0.120162963867188
1.37983333333334	-0.119209289550781
1.38316666666667	-0.119686126708985
1.3865	-0.119209289550781
1.38983333333334	-0.123023986816406
1.39316666666667	-0.130653381347656
1.3965	-0.133991241455078
1.39983333333334	-0.129222869873047
1.40316666666667	-0.11587142944336
1.4065	-0.103950500488281
1.40983333333334	-0.0944137573242188
1.41316666666667	-0.0910758972167969
1.4165	-0.087738037109375
1.41983333333334	-0.0882148742675781
1.42316666666667	-0.0963211059570313
1.4265	-0.109672546386719
1.42983333333334	-0.120639801025391
1.43316666666667	-0.126361846923828
1.4365	-0.130653381347656
1.43983333333334	-0.132083892822266
1.44316666666667	-0.128746032714844
1.4465	-0.115394592285156
1.44983333333334	-0.09918212890625
1.45316666666667	-0.0910758972167969
1.4565	-0.100135803222656
1.45983333333334	-0.115394592285156
1.46316666666667	-0.129222869873047
1.4665	-0.139713287353516
1.46983333333334	-0.150680541992188
1.47316666666667	-0.154972076416016
1.4765	-0.152111053466797
1.47983333333334	-0.144481658935547
1.48316666666667	-0.139236450195313
1.4865	-0.136375427246094
1.48983333333334	-0.133991241455078
1.49316666666667	-0.13113021850586
1.4965	-0.123023986816406
1.49983333333334	-0.117301940917969
1.50316666666667	-0.114917755126953
1.5065	-0.119209289550781
1.50983333333334	-0.126361846923828
1.51316666666667	-0.130176544189453
1.5165	-0.133037567138672
1.51983333333334	-0.127792358398438
1.52316666666667	-0.114917755126953
1.5265	-0.0967979431152344
1.52983333333334	-0.0772476196289063
1.53316666666667	-0.0667572021484375
1.5365	-0.0634193420410157
1.53983333333334	-0.0720024108886719
1.54316666666667	-0.0867843627929688
1.5465	-0.0982284545898438
1.54983333333334	-0.103473663330078
1.55316666666667	-0.107288360595703
1.5565	-0.105381011962891
1.55983333333334	-0.0934600830078125
1.56316666666667	-0.0786781311035157
1.5665	-0.0739097595214844
1.56983333333334	-0.0753402709960938
1.57316666666667	-0.0705718994140625
1.5765	-0.064849853515625
1.57983333333334	-0.0672340393066407
1.58316666666667	-0.0743865966796875
1.5865	-0.0762939453125
1.58983333333334	-0.080108642578125
1.59316666666667	-0.0863075256347656
1.5965	-0.0948905944824219
1.59983333333334	-0.0972747802734375
1.60316666666667	-0.0939369201660156
1.6065	-0.0886917114257813
1.60983333333334	-0.0791549682617188
1.61316666666667	-0.0734329223632813
1.6165	-0.0720024108886719
1.61983333333334	-0.0739097595214844
1.62316666666667	-0.0777244567871094
1.6265	-0.0824928283691406
1.62983333333334	-0.0882148742675781
1.63316666666667	-0.0896453857421875
1.6365	-0.0886917114257813
1.63983333333334	-0.087738037109375
1.64316666666667	-0.0867843627929688
1.6465	-0.0882148742675781
1.64983333333334	-0.0920295715332031
1.65316666666667	-0.0925064086914063
1.6565	-0.0834465026855469
1.65983333333334	-0.0691413879394532
1.66316666666667	-0.057220458984375
1.6665	-0.0457763671875
1.66983333333334	-0.0300407409667969
1.67316666666667	-0.0171661376953125
1.6765	-0.0138282775878906
1.67983333333334	-0.0195503234863281
1.68316666666667	-0.0286102294921875
1.6865	-0.0386238098144531
1.68983333333334	-0.0519752502441407
1.69316666666667	-0.0629425048828125
1.6965	-0.0720024108886719
1.69983333333334	-0.0777244567871094
1.70316666666667	-0.0829696655273438
1.7065	-0.0820159912109375
1.70983333333334	-0.0715255737304688
1.71316666666667	-0.06103515625
1.7165	-0.0524520874023438
1.71983333333334	-0.0457763671875
1.72316666666667	-0.0395774841308594
1.7265	-0.0357627868652344
1.72983333333334	-0.0386238098144531
1.73316666666667	-0.0395774841308594
1.7365	-0.0391006469726563
1.73983333333334	-0.0300407409667969
1.74316666666667	-0.0128746032714844
1.7465	0.00524520874023438
1.74983333333334	0.0176429748535156
1.75316666666667	0.0219345092773438
1.7565	0.0281333923339844
1.75983333333334	0.0295639038085938
1.76316666666667	0.02288818359375
1.7665	0.0119209289550781
1.76983333333334	0.00429153442382813
1.77316666666667	-0.0019073486328125
1.7765	-0.0100135803222656
1.77983333333334	-0.0157356262207031
1.78316666666667	-0.0123977661132813
1.7865	-0.0057220458984375
1.78983333333334	0.00476837158203125
1.79316666666667	0.0157356262207031
1.7965	0.0238418579101563
1.79983333333334	0.0209808349609375
1.80316666666667	0.0143051147460938
1.8065	0.00858306884765625
1.80983333333334	0.00095367431640625
1.81316666666667	-0.00619888305664063
1.8165	-0.00715255737304688
1.81983333333334	0.00524520874023438
1.82316666666667	0.0166893005371094
1.8265	0.0238418579101563
1.82983333333334	0.0295639038085938
1.83316666666667	0.0371932983398438
1.8365	0.0410079956054688
1.83983333333334	0.0329017639160156
1.84316666666667	0.0195503234863281
1.8465	0.0133514404296875
1.84983333333334	0.0162124633789063
1.85316666666667	0.0152587890625
1.8565	0.00858306884765625
1.85983333333334	0.00476837158203125
1.86316666666667	0.00715255737304688
1.8665	0.00762939453125
1.86983333333334	0.00286102294921875
1.87316666666667	-0.00238418579101563
1.8765	-0.0057220458984375
1.87983333333334	-0.0095367431640625
1.88316666666667	-0.0157356262207031
1.8865	-0.0224113464355469
1.88983333333334	-0.026702880859375
1.89316666666667	-0.0276565551757813
1.8965	-0.0271797180175781
1.89983333333334	-0.0262260437011719
1.90316666666667	-0.0224113464355469
1.9065	-0.0181198120117188
1.90983333333334	-0.0214576721191406
1.91316666666667	-0.0257492065429688
1.9165	-0.0271797180175781
1.91983333333334	-0.0205039978027344
1.92316666666667	-0.0143051147460938
1.9265	-0.0123977661132813
1.92983333333334	-0.00810623168945313
1.93316666666667	-0.0057220458984375
1.9365	-0.00286102294921875
1.93983333333334	-0.00858306884765625
1.94316666666667	-0.0147819519042969
1.9465	-0.02288818359375
1.94983333333334	-0.0319480895996094
1.95316666666667	-0.0391006469726563
1.9565	-0.03814697265625
1.95983333333334	-0.0262260437011719
1.96316666666667	-0.0138282775878906
1.9665	-0.00286102294921875
1.96983333333334	0.0095367431640625
1.97316666666667	0.02288818359375
1.9765	0.0276565551757813
1.97983333333334	0.0214576721191406
1.98316666666667	0.011444091796875
1.9865	0.00810623168945313
1.98983333333334	0.0057220458984375
1.99316666666667	0.003814697265625
1.9965	-0.00238418579101563
1.99983333333334	-0.0119209289550781
2.00316666666667	-0.0214576721191406
2.0065	-0.0243186950683594
2.00983333333334	-0.0195503234863281
2.01316666666667	-0.0162124633789063
2.0165	-0.0095367431640625
2.01983333333334	0.00524520874023438
2.02316666666667	0.0271797180175781
2.0265	0.0405311584472656
2.02983333333334	0.041961669921875
2.03316666666667	0.0376701354980469
2.0365	0.0338554382324219
2.03983333333334	0.0286102294921875
2.04316666666667	0.0181198120117188
2.0465	0.0109672546386719
2.04983333333334	0.0095367431640625
2.05316666666667	0.0162124633789063
2.0565	0.02288818359375
2.05983333333334	0.0300407409667969
2.06316666666667	0.0395774841308594
2.0665	0.0514984130859375
2.06983333333334	0.0619888305664063
2.07316666666667	0.0705718994140625
2.0765	0.0772476196289063
2.07983333333334	0.0844001770019531
2.08316666666667	0.0905990600585938
2.0865	0.0891685485839844
2.08983333333334	0.0829696655273438
2.09316666666667	0.0748634338378907
2.0965	0.0672340393066407
2.09983333333334	0.0615119934082032
2.10316666666667	0.0543594360351563
2.1065	0.0557899475097657
2.10983333333334	0.06866455078125
2.11316666666667	0.0977516174316406
2.1165	0.154972076416016
2.11983333333334	0.241279602050781
2.12316666666667	0.365257263183594
2.1265	0.526905059814453
2.12983333333334	0.729084014892578
2.13316666666667	0.972270965576172
2.1365	1.24931335449219
2.13983333333334	1.55353546142578
2.14316666666667	1.87110900878906
2.1465	2.1820068359375
2.14983333333334	2.47526168823242
2.15316666666667	2.74276733398438
2.1565	2.98595428466797
2.15983333333334	3.20768356323242
2.16316666666667	3.42464447021485
2.1665	3.67879867553711
2.16983333333334	4.01878356933594
2.17316666666667	4.48703765869141
2.1765	5.11550903320313
2.17983333333334	5.91802597045899
2.18316666666667	6.88838958740235
2.1865	7.97510147094727
2.18983333333334	9.09757614135742
2.19316666666667	10.1671218872071
2.1965	11.1227035522461
2.19983333333334	11.9271278381348
2.20316666666667	12.5722885131836
2.2065	13.0734443664551
2.20983333333334	13.4477615356446
2.21316666666667	13.7138366699219
2.2165	13.8492584228516
2.21983333333334	13.8411521911621
2.22316666666667	13.662338256836
2.2265	13.2918357849121
2.22983333333334	12.7153396606446
2.23316666666667	11.9414329528809
2.2365	11.0082626342774
2.23983333333334	9.94873046875
2.24316666666667	8.80622863769531
2.2465	7.6284408569336
2.24983333333334	6.46781921386719
2.25316666666667	5.36584854125977
2.2565	4.35161590576172
2.25983333333334	3.44991683959961
2.26316666666667	2.67887115478516
2.2665	2.04706192016602
2.26983333333334	1.55735015869141
2.27316666666667	1.20401382446289
2.2765	0.976085662841797
2.27983333333334	0.859737396240235
2.28316666666667	0.833511352539063
2.2865	0.874996185302735
2.28983333333334	0.963687896728516
2.29316666666667	1.08861923217774
2.2965	1.23882293701172
2.29983333333334	1.40142440795899
2.30316666666667	1.56974792480469
2.3065	1.74331665039063
2.30983333333334	1.92070007324219
2.31316666666667	2.09140777587891
2.3165	2.25353240966797
2.31983333333334	2.40898132324219
2.32316666666667	2.55727767944336
2.3265	2.69031524658203
2.32983333333334	2.80475616455078
2.33316666666667	2.90441513061524
2.3365	2.98643112182617
2.33983333333334	3.05271148681641
2.34316666666667	3.09562683105469
2.3465	3.12900543212891
2.34983333333334	3.15332412719727
2.35316666666667	3.16905975341797
2.3565	3.17668914794922
2.35983333333334	3.1733512878418
2.36316666666667	3.16333770751953
2.3665	3.143310546875
2.36983333333334	3.12232971191406
2.37316666666667	3.10611724853516
2.3765	3.09133529663086
2.37983333333334	3.08084487915039
2.38316666666667	3.07416915893555
2.3865	3.07083129882813
2.38983333333334	3.06129455566406
2.39316666666667	3.04269790649414
2.3965	3.0202865600586
2.39983333333334	2.99882888793946
2.40316666666667	2.97832489013672
2.4065	2.95162200927735
2.40983333333334	2.92253494262696
2.41316666666667	2.88963317871094
2.4165	2.85720825195313
2.41983333333334	2.81715393066406
2.42316666666667	2.76565551757813
2.4265	2.69937515258789
2.42983333333334	2.62451171875
2.43316666666667	2.54487991333008
2.4365	2.46095657348633
2.43983333333334	2.3794174194336
2.44316666666667	2.3040771484375
2.4465	2.23827362060547
2.44983333333334	2.17199325561524
2.45316666666667	2.11238861083985
2.4565	2.06327438354492
2.45983333333334	2.02751159667969
2.46316666666667	1.99747085571289
2.4665	1.9831657409668
2.46983333333334	1.98793411254883
2.47316666666667	2.00271606445313
2.4765	2.0136833190918
2.47983333333334	2.02608108520508
2.48316666666667	2.05326080322266
2.4865	2.08091735839844
2.48983333333334	2.10142135620117
2.49316666666667	2.11000442504883
2.4965	2.11143493652344
2.49983333333334	2.09569931030274
2.50316666666667	2.05373764038086
2.5065	1.99031829833985
2.50983333333334	1.90877914428711
2.51316666666667	1.81436538696289
2.5165	1.71136856079102
2.51983333333334	1.60408020019531
2.52316666666667	1.49965286254883
2.5265	1.40476226806641
2.52983333333334	1.32274627685547
2.53316666666667	1.25265121459961
2.5365	1.18827819824219
2.53983333333334	1.13010406494141
2.54316666666667	1.07431411743164
2.5465	1.01804733276367
2.54983333333334	0.964641571044922
2.55316666666667	0.919342041015625
2.5565	0.87881088256836
2.55983333333334	0.839710235595703
2.56316666666667	0.800609588623047
2.5665	0.766277313232422
2.56983333333334	0.733375549316407
2.57316666666667	0.699520111083985
2.5765	0.669956207275391
2.57983333333334	0.650405883789063
2.58316666666667	0.640392303466797
2.5865	0.632762908935547
2.58983333333334	0.630378723144532
2.59316666666667	0.631332397460938
2.5965	0.632762908935547
2.59983333333334	0.628471374511719
2.60316666666667	0.622272491455078
2.6065	0.616073608398438
2.60983333333334	0.60415267944336
2.61316666666667	0.586509704589844
2.6165	0.567913055419922
2.61983333333334	0.555992126464844
2.62316666666667	0.544548034667969
2.6265	0.529289245605469
2.62983333333334	0.515937805175782
2.63316666666667	0.507354736328125
2.6365	0.496387481689453
2.63983333333334	0.478744506835938
2.64316666666667	0.45919418334961
2.6465	0.445842742919922
2.64983333333334	0.438213348388672
2.65316666666667	0.433921813964844
2.6565	0.431060791015625
2.65983333333334	0.425338745117188
2.66316666666667	0.420570373535156
2.6665	0.415325164794922
2.66983333333334	0.4119873046875
2.67316666666667	0.408172607421875
2.6765	0.407695770263672
2.67983333333334	0.412464141845703
2.68316666666667	0.419139862060547
2.6865	0.427722930908203
2.68983333333334	0.43487548828125
2.69316666666667	0.440120697021485
2.6965	0.446319580078125
2.69983333333334	0.452518463134766
2.70316666666667	0.461101531982422
2.7065	0.466346740722656
2.70983333333334	0.468730926513672
2.71316666666667	0.469684600830078
2.7165	0.468730926513672
2.71983333333334	0.466346740722656
2.72316666666667	0.462532043457031
2.7265	0.462055206298828
2.72983333333334	0.46539306640625
2.73316666666667	0.471115112304688
2.7365	0.479221343994141
2.73983333333334	0.486850738525391
2.74316666666667	0.494956970214844
2.7465	0.498294830322266
2.74983333333334	0.494003295898438
2.75316666666667	0.482559204101563
2.7565	0.462055206298828
2.75983333333334	0.44393539428711
2.76316666666667	0.424861907958985
2.7665	0.411033630371094
2.76983333333334	0.402450561523438
2.77316666666667	0.409603118896485
2.7765	0.432968139648438
2.77983333333334	0.461578369140625
2.78316666666667	0.488758087158203
2.7865	0.515937805175782
2.78983333333334	0.540733337402344
2.79316666666667	0.557899475097657
2.7965	0.565052032470703
2.79983333333334	0.566482543945313
2.80316666666667	0.566482543945313
2.8065	0.560283660888672
2.80983333333334	0.550270080566407
2.81316666666667	0.535964965820313
2.8165	0.516414642333985
2.81983333333334	0.486373901367188
2.82316666666667	0.444889068603516
2.8265	0.390052795410156
2.82983333333334	0.32806396484375
2.83316666666667	0.253677368164063
2.8365	0.173568725585938
2.83983333333334	0.0910758972167969
2.84316666666667	0.0152587890625
2.8465	-0.0562667846679688
2.84983333333334	-0.134944915771485
2.85316666666667	-0.211238861083985
2.8565	-0.283241271972656
2.85983333333334	-0.354290008544922
2.86316666666667	-0.42867660522461
2.8665	-0.499248504638672
2.86983333333334	-0.555992126464844
2.87316666666667	-0.612735748291016
2.8765	-0.673770904541016
2.87983333333334	-0.74005126953125
2.88316666666667	-0.806331634521485
2.8865	-0.874996185302735
2.88983333333334	-0.949382781982422
2.89316666666667	-1.01995468139649
2.8965	-1.0833740234375
2.89983333333334	-1.13439559936524
2.90316666666667	-1.18637084960938
2.9065	-1.23929977416992
2.90983333333334	-1.29508972167969
2.91316666666667	-1.35278701782227
2.9165	-1.41620635986328
2.91983333333334	-1.48582458496094
2.92316666666667	-1.55353546142578
2.9265	-1.61886215209961
2.92983333333334	-1.68180465698242
2.93316666666667	-1.74427032470703
2.9365	-1.80482864379883
2.93983333333334	-1.86491012573242
2.94316666666667	-1.922607421875
2.9465	-1.98030471801758
2.94983333333334	-2.03323364257813
2.95316666666667	-2.08234786987305
2.9565	-2.12955474853516
2.95983333333334	-2.17533111572266
2.96316666666667	-2.22301483154297
2.9665	-2.27165222167969
2.96983333333334	-2.3183822631836
2.97316666666667	-2.36177444458008
2.9765	-2.40039825439453
2.97983333333334	-2.4409294128418
2.98316666666667	-2.47812271118164
2.9865	-2.50530242919922
2.98983333333334	-2.52771377563477
2.99316666666667	-2.5477409362793
2.9965	-2.56919860839844
2.99983333333334	-2.58398056030274
3.00316666666667	-2.59256362915039
3.0065	-2.60210037231446
3.00983333333334	-2.61259078979492
3.01316666666667	-2.62308120727539
3.0165	-2.62737274169922
3.01983333333334	-2.62594223022461
3.02316666666667	-2.61831283569336
3.0265	-2.60686874389649
3.02983333333334	-2.593994140625
3.03316666666667	-2.57587432861328
3.0365	-2.55346298217774
3.03983333333334	-2.53105163574219
3.04316666666667	-2.51102447509766
3.0465	-2.49052047729492
3.04983333333334	-2.46524810791016
3.05316666666667	-2.43759155273438
3.0565	-2.40802764892578
3.05983333333334	-2.38132476806641
3.06316666666667	-2.35176086425781
3.0665	-2.32076644897461
3.06983333333334	-2.29501724243164
3.07316666666667	-2.2735595703125
3.0765	-2.25877761840821
3.07983333333334	-2.24065780639649
3.08316666666667	-2.22206115722656
3.0865	-2.20680236816406
3.08983333333334	-2.18915939331055
3.09316666666667	-2.17008590698242
3.0965	-2.14815139770508
3.09983333333334	-2.12574005126953
3.10316666666667	-2.10809707641602
3.1065	-2.08902359008789
3.10983333333334	-2.07757949829102
3.11316666666667	-2.07328796386719
3.1165	-2.08091735839844
3.11983333333334	-2.09522247314453
3.12316666666667	-2.10857391357422
3.1265	-2.12335586547852
3.12983333333334	-2.14099884033203
3.13316666666667	-2.15959548950196
3.1365	-2.17437744140625
3.13983333333334	-2.18868255615235
3.14316666666667	-2.21061706542969
3.1465	-2.2425651550293
3.14983333333334	-2.27546691894531
3.15316666666667	-2.30789184570313
3.1565	-2.33840942382813
3.15983333333334	-2.37417221069336
3.16316666666667	-2.41279602050781
3.1665	-2.44569778442383
3.16983333333334	-2.47430801391602
3.17316666666667	-2.50530242919922
3.1765	-2.54297256469727
3.17983333333334	-2.58016586303711
3.18316666666667	-2.61163711547852
3.1865	-2.64453887939453
3.18983333333334	-2.67887115478516
3.19316666666667	-2.70414352416992
3.1965	-2.72035598754883
3.19983333333334	-2.72703170776367
3.20316666666667	-2.72941589355469
3.2065	-2.72655487060547
3.20983333333334	-2.72369384765625
3.21316666666667	-2.72464752197266
3.2165	-2.72560119628906
3.21983333333334	-2.72893905639649
3.22316666666667	-2.7313232421875
3.2265	-2.73609161376953
3.22983333333334	-2.73752212524414
3.23316666666667	-2.73656845092774
3.2365	-2.73323059082031
3.23983333333334	-2.72941589355469
3.24316666666667	-2.72607803344727
3.2465	-2.7155876159668
3.24983333333334	-2.69889831542969
3.25316666666667	-2.67410278320313
3.2565	-2.64596939086914
3.25983333333334	-2.61592864990235
3.26316666666667	-2.58731842041016
3.2665	-2.56443023681641
3.26983333333334	-2.5472640991211
3.27316666666667	-2.53438949584961
3.2765	-2.52199172973633
3.27983333333334	-2.50959396362305
3.28316666666667	-2.49433517456055
3.2865	-2.47764587402344
3.28983333333334	-2.45857238769531
3.29316666666667	-2.44474411010742
3.2965	-2.43663787841797
3.29983333333334	-2.42900848388672
3.30316666666667	-2.42090225219727
3.3065	-2.41136550903321
3.30983333333334	-2.40850448608399
3.31316666666667	-2.40850448608399
3.3165	-2.4104118347168
3.31983333333334	-2.41899490356446
3.32316666666667	-2.43568420410156
3.3265	-2.4557113647461
3.32983333333334	-2.47669219970703
3.33316666666667	-2.49862670898438
3.3365	-2.52723693847656
3.33983333333334	-2.55918502807617
3.34316666666667	-2.59447097778321
3.3465	-2.63643264770508
3.34983333333334	-2.68173217773438
3.35316666666667	-2.72607803344727
3.3565	-2.76422500610352
3.35983333333334	-2.79617309570313
3.36316666666667	-2.81810760498047
3.3665	-2.83336639404297
3.36983333333334	-2.84194946289063
3.37316666666667	-2.84576416015625
3.3765	-2.8376579284668
3.37983333333334	-2.82001495361328
3.38316666666667	-2.7918815612793
3.3865	-2.74658203125
3.38983333333334	-2.67934799194336
3.39316666666667	-2.58874893188477
3.3965	-2.48241424560547
3.39983333333334	-2.35891342163086
3.40316666666667	-2.21824645996094
3.4065	-2.06470489501953
3.40983333333334	-1.90353393554688
3.41316666666667	-1.7390251159668
3.4165	-1.57022476196289
3.41983333333334	-1.40190124511719
3.42316666666667	-1.23167037963867
3.4265	-1.06334686279297
3.42983333333334	-0.896453857421875
3.43316666666667	-0.732421875
3.4365	-0.575542449951172
3.43983333333334	-0.422954559326172
3.44316666666667	-0.286579132080078
3.4465	-0.162601470947266
3.44983333333334	-0.0514984130859375
3.45316666666667	0.0519752502441407
3.4565	0.147342681884766
3.45983333333334	0.227928161621094
3.46316666666667	0.298023223876953
3.4665	0.351905822753906
3.46983333333334	0.397205352783203
3.47316666666667	0.432968139648438
3.4765	0.460624694824219
3.47983333333334	0.484466552734375
3.48316666666667	0.500202178955078
3.4865	0.508785247802735
3.48983333333334	0.507831573486328
3.49316666666667	0.497817993164063
3.4965	0.483989715576172
3.49983333333334	0.464916229248047
3.50316666666667	0.444889068603516
3.5065	0.430107116699219
3.50983333333334	0.413894653320313
3.51316666666667	0.392913818359375
3.5165	0.364303588867188
3.51983333333334	0.33712387084961
3.52316666666667	0.316619873046875
3.5265	0.29897689819336
3.52983333333334	0.285148620605469
3.53316666666667	0.279426574707031
3.5365	0.277042388916016
3.53983333333334	0.273227691650391
3.54316666666667	0.263214111328125
3.5465	0.253677368164063
3.54983333333334	0.249385833740235
3.55316666666667	0.239849090576172
3.5565	0.226974487304688
3.55983333333334	0.213146209716797
3.56316666666667	0.202655792236328
3.5665	0.194072723388672
3.56983333333334	0.186443328857422
3.57316666666667	0.182151794433594
3.5765	0.185012817382813
3.57983333333334	0.193595886230469
3.58316666666667	0.206947326660156
3.5865	0.217437744140625
3.58983333333334	0.225067138671875
3.59316666666667	0.228404998779297
3.5965	0.228404998779297
3.59983333333334	0.220298767089844
3.60316666666667	0.205516815185547
3.6065	0.186443328857422
3.60983333333334	0.170707702636719
3.61316666666667	0.165462493896485
3.6165	0.165462493896485
3.61983333333334	0.171184539794922
3.62316666666667	0.176429748535156
3.6265	0.186443328857422
3.62983333333334	0.191211700439453
3.63316666666667	0.189781188964844
3.6365	0.183582305908203
3.63983333333334	0.181674957275391
3.64316666666667	0.183582305908203
3.6465	0.184059143066406
3.64983333333334	0.183582305908203
3.65316666666667	0.182151794433594
3.6565	0.181198120117188
3.65983333333334	0.179290771484375
3.66316666666667	0.174522399902344
3.6665	0.169754028320313
3.66983333333334	0.166416168212891
3.67316666666667	0.163078308105469
3.6765	0.156402587890625
3.67983333333334	0.14495849609375
3.68316666666667	0.132560729980469
3.6865	0.121116638183594
3.68983333333334	0.11444091796875
3.69316666666667	0.110626220703125
3.6965	0.105857849121094
3.69983333333334	0.100135803222656
3.70316666666667	0.0996589660644531
3.7065	0.102519989013672
3.70983333333334	0.102519989013672
3.71316666666667	0.102996826171875
3.7165	0.106334686279297
3.71983333333334	0.115394592285156
3.72316666666667	0.118732452392578
3.7265	0.116348266601563
3.72983333333334	0.106334686279297
3.73316666666667	0.0929832458496094
3.7365	0.0805854797363281
3.73983333333334	0.0653266906738282
3.74316666666667	0.0553131103515625
3.7465	0.0486373901367188
3.74983333333334	0.049591064453125
3.75316666666667	0.0514984130859375
3.7565	0.0500679016113282
3.75983333333334	0.0486373901367188
3.76316666666667	0.0462532043457031
3.7665	0.0543594360351563
3.76983333333334	0.064849853515625
3.77316666666667	0.080108642578125
3.7765	0.0929832458496094
3.77983333333334	0.106334686279297
3.78316666666667	0.113010406494141
3.7865	0.106334686279297
3.78983333333334	0.0929832458496094
3.79316666666667	0.0777244567871094
3.7965	0.0696182250976563
3.79983333333334	0.06866455078125
3.80316666666667	0.0791549682617188
3.8065	0.0891685485839844
3.80983333333334	0.0925064086914063
3.81316666666667	0.0905990600585938
3.8165	0.0867843627929688
3.81983333333334	0.0786781311035157
3.82316666666667	0.0653266906738282
3.8265	0.0553131103515625
3.82983333333334	0.0500679016113282
3.83316666666667	0.0491142272949219
3.8365	0.049591064453125
3.83983333333334	0.0524520874023438
3.84316666666667	0.0543594360351563
3.8465	0.05340576171875
3.84983333333334	0.0519752502441407
3.85316666666667	0.0505447387695313
3.8565	0.0457763671875
3.85983333333334	0.0357627868652344
3.86316666666667	0.0276565551757813
3.8665	0.0243186950683594
3.86983333333334	0.030517578125
3.87316666666667	0.0386238098144531
3.8765	0.0457763671875
3.87983333333334	0.0491142272949219
3.88316666666667	0.0543594360351563
3.8865	0.0591278076171875
3.88983333333334	0.0567436218261719
3.89316666666667	0.049591064453125
3.8965	0.0395774841308594
3.89983333333334	0.0362396240234375
3.90316666666667	0.0295639038085938
3.9065	0.0181198120117188
3.90983333333334	0.0109672546386719
3.91316666666667	0.0104904174804688
3.9165	0.0143051147460938
3.91983333333334	0.0138282775878906
3.92316666666667	0.0157356262207031
3.9265	0.02288818359375
3.92983333333334	0.0262260437011719
3.93316666666667	0.0243186950683594
3.9365	0.0238418579101563
3.93983333333334	0.0290870666503906
3.94316666666667	0.034332275390625
3.9465	0.0309944152832031
3.94983333333334	0.0247955322265625
3.95316666666667	0.0224113464355469
3.9565	0.0205039978027344
3.95983333333334	0.0138282775878906
3.96316666666667	0.00143051147460938
3.9665	-0.00715255737304688
3.96983333333334	-0.0100135803222656
3.97316666666667	-0.0095367431640625
3.9765	-0.0143051147460938
3.97983333333334	-0.0195503234863281
3.98316666666667	-0.0238418579101563
3.9865	-0.0233650207519531
3.98983333333334	-0.0195503234863281
3.99316666666667	-0.0181198120117188
3.9965	-0.0119209289550781
3.99983333333334	-0.00810623168945313
4.00316666666667	0.0019073486328125
4.0065	0.0095367431640625
4.00983333333334	0.0119209289550781
4.01316666666667	0.0119209289550781
4.0165	0.0100135803222656
4.01983333333334	0.0138282775878906
4.02316666666667	0.0133514404296875
4.0265	0.0109672546386719
4.02983333333334	0.0128746032714844
4.03316666666667	0.0176429748535156
4.0365	0.0181198120117188
4.03983333333334	0.011444091796875
4.04316666666667	0.00476837158203125
4.0465	0.00143051147460938
4.04983333333334	-0.000476837158203125
4.05316666666667	-0.003814697265625
4.0565	-0.0019073486328125
4.05983333333334	0
4.06316666666667	0.00095367431640625
4.0665	-0.00143051147460938
4.06983333333334	-0.0057220458984375
4.07316666666667	-0.0057220458984375
4.0765	-0.00286102294921875
4.07983333333334	0.00429153442382813
4.08316666666667	0.0123977661132813
4.0865	0.0171661376953125
4.08983333333334	0.0195503234863281
4.09316666666667	0.0147819519042969
4.0965	0.00429153442382813
4.09983333333334	-0.00715255737304688
4.10316666666667	-0.0200271606445313
4.1065	-0.0295639038085938
4.10983333333334	-0.0395774841308594
4.11316666666667	-0.041961669921875
4.1165	-0.0405311584472656
4.11983333333334	-0.0400543212890625
4.12316666666667	-0.0438690185546875
4.1265	-0.0443458557128906
4.12983333333334	-0.0429153442382813
4.13316666666667	-0.0452995300292969
4.1365	-0.0524520874023438
4.13983333333334	-0.06103515625
4.14316666666667	-0.0615119934082032
4.1465	-0.064849853515625
4.14983333333334	-0.06866455078125
4.15316666666667	-0.0720024108886719
4.1565	-0.06866455078125
4.15983333333334	-0.0567436218261719
4.16316666666667	-0.0457763671875
4.1665	-0.0367164611816406
4.16983333333334	-0.0362396240234375
4.17316666666667	-0.0429153442382813
4.1765	-0.0538825988769532
4.17983333333334	-0.0691413879394532
4.18316666666667	-0.0829696655273438
4.1865	-0.09918212890625
4.18983333333334	-0.112056732177735
4.19316666666667	-0.119209289550781
4.1965	-0.119686126708985
4.19983333333334	-0.117778778076172
4.20316666666667	-0.11587142944336
4.2065	-0.109195709228516
4.20983333333334	-0.0982284545898438
4.21316666666667	-0.0929832458496094
4.2165	-0.0972747802734375
4.21983333333334	-0.107288360595703
4.22316666666667	-0.118255615234375
4.2265	-0.124454498291016
4.22983333333334	-0.132560729980469
4.23316666666667	-0.136852264404297
4.2365	-0.135898590087891
4.23983333333334	-0.128746032714844
4.24316666666667	-0.1220703125
4.2465	-0.122547149658203
4.24983333333334	-0.124931335449219
4.25316666666667	-0.126838684082031
4.2565	-0.12969970703125
4.25983333333334	-0.135421752929688
4.26316666666667	-0.141620635986328
4.2665	-0.145435333251953
4.26983333333334	-0.144481658935547
4.27316666666667	-0.143051147460938
4.2765	-0.142097473144531
4.27983333333334	-0.142097473144531
4.28316666666667	-0.135421752929688
4.2865	-0.126361846923828
4.28983333333334	-0.1220703125
4.29316666666667	-0.124454498291016
4.2965	-0.132083892822266
4.29983333333334	-0.149250030517578
4.30316666666667	-0.171661376953125
4.3065	-0.194549560546875
4.30983333333334	-0.206947326660156
4.31316666666667	-0.211238861083985
4.3165	-0.20742416381836
4.31983333333334	-0.196456909179688
4.32316666666667	-0.188827514648438
4.3265	-0.183582305908203
4.32983333333334	-0.186443328857422
4.33316666666667	-0.191211700439453
4.3365	-0.195980072021485
4.33983333333334	-0.1983642578125
4.34316666666667	-0.192642211914063
4.3465	-0.184059143066406
4.34983333333334	-0.174522399902344
4.35316666666667	-0.168800354003906
4.3565	-0.16927719116211
4.35983333333334	-0.17547607421875
4.36316666666667	-0.187873840332031
4.3665	-0.197887420654297
4.36983333333334	-0.20599365234375
4.37316666666667	-0.210285186767578
4.3765	-0.209331512451172
4.37983333333334	-0.203132629394531
4.38316666666667	-0.198841094970703
4.3865	-0.197887420654297
4.38983333333334	-0.195026397705078
4.39316666666667	-0.189781188964844
4.3965	-0.186920166015625
4.39983333333334	-0.187873840332031
4.40316666666667	-0.18453598022461
4.4065	-0.180721282958985
4.40983333333334	-0.182628631591797
4.41316666666667	-0.193595886230469
4.4165	-0.201702117919922
4.41983333333334	-0.202655792236328
4.42316666666667	-0.204563140869141
4.4265	-0.211715698242188
4.42983333333334	-0.227451324462891
4.43316666666667	-0.241756439208985
4.4365	-0.258445739746094
4.43983333333334	-0.275135040283203
4.44316666666667	-0.2899169921875
4.4465	-0.304698944091797
4.44983333333334	-0.31280517578125
4.45316666666667	-0.3204345703125
4.4565	-0.327587127685547
4.45983333333334	-0.33712387084961
4.46316666666667	-0.350475311279297
4.4665	-0.360965728759766
4.46983333333334	-0.367164611816406
4.47316666666667	-0.368118286132813
4.4765	-0.3662109375
4.47983333333334	-0.363826751708985
4.48316666666667	-0.362396240234375
4.4865	-0.362396240234375
4.48983333333334	-0.367164611816406
4.49316666666667	-0.37384033203125
4.4965	-0.382423400878906
4.49983333333334	-0.395774841308594
4.50316666666667	-0.409603118896485
4.5065	-0.41961669921875
4.50983333333334	-0.41961669921875
4.51316666666667	-0.414371490478516
4.5165	-0.407218933105469
4.51983333333334	-0.397682189941406
4.52316666666667	-0.385284423828125
4.5265	-0.378131866455078
4.52983333333334	-0.386238098144531
4.53316666666667	-0.408649444580078
4.5365	-0.435829162597656
4.53983333333334	-0.455856323242188
4.54316666666667	-0.469207763671875
4.5465	-0.47445297241211
4.54983333333334	-0.46682357788086
4.55316666666667	-0.449180603027344
4.5565	-0.432014465332031
4.55983333333334	-0.426292419433594
4.56316666666667	-0.431060791015625
4.5665	-0.442028045654297
4.56983333333334	-0.457763671875
4.57316666666667	-0.479698181152344
4.5765	-0.497817993164063
4.57983333333334	-0.509262084960938
4.58316666666667	-0.513553619384766
4.5865	-0.516414642333985
4.58983333333334	-0.524520874023438
4.59316666666667	-0.53548812866211
4.5965	-0.551700592041016
4.59983333333334	-0.563144683837891
4.60316666666667	-0.571250915527344
4.6065	-0.572681427001953
4.60983333333334	-0.566482543945313
4.61316666666667	-0.554561614990235
4.6165	-0.545501708984375
4.61983333333334	-0.550270080566407
4.62316666666667	-0.567913055419922
4.6265	-0.5950927734375
4.62983333333334	-0.621795654296875
4.63316666666667	-0.641345977783203
4.6365	-0.647068023681641
4.63983333333334	-0.641345977783203
4.64316666666667	-0.63323974609375
4.6465	-0.624656677246094
4.64983333333334	-0.617027282714844
4.65316666666667	-0.610828399658203
4.6565	-0.615596771240235
4.65983333333334	-0.62704086303711
4.66316666666667	-0.635623931884766
4.6665	-0.638008117675782
4.66983333333334	-0.645160675048828
4.67316666666667	-0.663280487060547
4.6765	-0.677585601806641
4.67983333333334	-0.679969787597657
4.68316666666667	-0.674247741699219
4.6865	-0.675201416015625
4.68983333333334	-0.678539276123047
4.69316666666667	-0.67281723022461
4.6965	-0.667572021484375
4.69983333333334	-0.67281723022461
4.70316666666667	-0.692844390869141
4.7065	-0.712394714355469
4.70983333333334	-0.723361968994141
4.71316666666667	-0.727176666259766
4.7165	-0.727176666259766
4.71983333333334	-0.724315643310547
4.72316666666667	-0.717639923095703
4.7265	-0.70953369140625
4.72983333333334	-0.71096420288086
4.73316666666667	-0.72479248046875
4.7365	-0.746250152587891
4.73983333333334	-0.763416290283203
4.74316666666667	-0.773906707763672
4.7465	-0.786304473876953
4.74983333333334	-0.79488754272461
4.75316666666667	-0.80108642578125
4.7565	-0.800132751464844
4.75983333333334	-0.800132751464844
4.76316666666667	-0.80251693725586
4.7665	-0.81014633178711
4.76983333333334	-0.818729400634766
4.77316666666667	-0.821113586425781
4.7765	-0.820636749267578
4.77983333333334	-0.827789306640625
4.78316666666667	-0.842571258544922
4.7865	-0.84829330444336
4.78983333333334	-0.842571258544922
4.79316666666667	-0.835895538330078
4.7965	-0.836372375488281
4.79983333333334	-0.838756561279297
4.80316666666667	-0.837802886962891
4.8065	-0.8392333984375
4.80983333333334	-0.850677490234375
4.81316666666667	-0.870704650878906
4.8165	-0.89406967163086
4.81983333333334	-0.90789794921875
4.82316666666667	-0.917434692382813
4.8265	-0.925540924072266
4.82983333333334	-0.936031341552735
4.83316666666667	-0.941276550292969
4.8365	-0.93841552734375
4.83983333333334	-0.936985015869141
4.84316666666667	-0.93984603881836
4.8465	-0.94747543334961
4.84983333333334	-0.952720642089844
4.85316666666667	-0.960350036621094
4.8565	-0.978469848632813
4.85983333333334	-0.99945068359375
4.86316666666667	-1.01232528686524
4.8665	-1.01423263549805
4.86983333333334	-1.01327896118164
4.87316666666667	-1.01423263549805
4.8765	-1.00898742675781
4.87983333333334	-1.00231170654297
4.88316666666667	-1.00231170654297
4.8865	-1.01280212402344
4.88983333333334	-1.0218620300293
4.89316666666667	-1.0213851928711
4.8965	-1.02090835571289
4.89983333333334	-1.03092193603516
4.90316666666667	-1.04093551635742
4.9065	-1.04188919067383
4.90983333333334	-1.04284286499024
4.91316666666667	-1.05619430541992
4.9165	-1.0671615600586
4.91983333333334	-1.06334686279297
4.92316666666667	-1.05333328247071
4.9265	-1.05047225952149
4.92983333333334	-1.05047225952149
4.93316666666667	-1.04522705078125
4.9365	-1.04236602783203
4.93983333333334	-1.04475021362305
4.94316666666667	-1.0519027709961
4.9465	-1.05810165405274
4.94983333333334	-1.06906890869141
4.95316666666667	-1.07860565185547
4.9565	-1.08671188354492
4.95983333333334	-1.09672546386719
4.96316666666667	-1.10864639282227
4.9665	-1.12247467041016
4.96983333333334	-1.13105773925781
4.97316666666667	-1.1439323425293
4.9765	-1.15680694580078
4.97983333333334	-1.17111206054688
4.98316666666667	-1.18589401245117
4.9865	-1.19447708129883
4.98983333333334	-1.19543075561524
4.99316666666667	-1.18780136108399
4.9965	-1.18112564086914
4.99983333333334	-1.17731094360352
5.00316666666667	-1.17588043212891
5.0065	-1.17731094360352
5.00983333333334	-1.18589401245117
5.01316666666667	-1.19638442993164
5.0165	-1.20830535888672
5.01983333333334	-1.21545791625977
5.02316666666667	-1.21736526489258
5.0265	-1.21736526489258
5.02983333333334	-1.22213363647461
5.03316666666667	-1.22928619384766
5.0365	-1.23357772827149
5.03983333333334	-1.23739242553711
5.04316666666667	-1.24549865722656
5.0465	-1.25408172607422
5.04983333333334	-1.26123428344727
5.05316666666667	-1.2664794921875
5.0565	-1.27410888671875
5.05983333333334	-1.27935409545899
5.06316666666667	-1.28269195556641
5.0665	-1.28507614135742
5.06983333333334	-1.28269195556641
5.07316666666667	-1.2807846069336
5.0765	-1.27696990966797
5.07983333333334	-1.27553939819336
5.08316666666667	-1.27410888671875
5.0865	-1.27363204956055
5.08983333333334	-1.27506256103516
5.09316666666667	-1.27553939819336
5.0965	-1.27696990966797
5.09983333333334	-1.2812614440918
5.10316666666667	-1.28793716430664
5.1065	-1.29985809326172
5.10983333333334	-1.31034851074219
5.11316666666667	-1.31940841674805
5.1165	-1.32560729980469
5.11983333333334	-1.32513046264649
5.12316666666667	-1.32083892822266
5.1265	-1.3117790222168
5.12983333333334	-1.30748748779297
5.13316666666667	-1.30462646484375
5.1365	-1.30414962768555
5.13983333333334	-1.30653381347656
5.14316666666667	-1.30844116210938
5.1465	-1.30939483642578
5.14983333333334	-1.30796432495117
5.15316666666667	-1.30605697631836
5.1565	-1.30558013916016
5.15983333333334	-1.30653381347656
5.16316666666667	-1.30844116210938
5.1665	-1.30510330200196
5.16983333333334	-1.30462646484375
5.17316666666667	-1.312255859375
5.1765	-1.32036209106446
5.17983333333334	-1.32608413696289
5.18316666666667	-1.32846832275391
5.1865	-1.33705139160156
5.18983333333334	-1.3427734375
5.19316666666667	-1.34468078613281
5.1965	-1.34801864624024
5.19983333333334	-1.35469436645508
5.20316666666667	-1.36470794677735
5.2065	-1.37138366699219
5.20983333333334	-1.37615203857422
5.21316666666667	-1.38235092163086
5.2165	-1.38664245605469
5.21983333333334	-1.38425827026367
5.22316666666667	-1.37853622436524
5.2265	-1.37042999267578
5.22983333333334	-1.36613845825196
5.23316666666667	-1.36327743530274
5.2365	-1.36041641235352
5.23983333333334	-1.35993957519531
5.24316666666667	-1.36280059814453
5.2465	-1.36852264404297
5.24983333333334	-1.37519836425781
5.25316666666667	-1.37996673583985
5.2565	-1.37853622436524
5.25983333333334	-1.37758255004883
5.26316666666667	-1.37853622436524
5.2665	-1.38950347900391
5.26983333333334	-1.4033317565918
5.27316666666667	-1.41191482543946
5.2765	-1.41954421997071
5.27983333333334	-1.41954421997071
5.28316666666667	-1.41716003417969
5.2865	-1.41334533691406
5.28983333333334	-1.40857696533203
5.29316666666667	-1.41000747680664
5.2965	-1.41525268554688
5.29983333333334	-1.42812728881836
5.30316666666667	-1.44147872924805
5.3065	-1.44815444946289
5.30983333333334	-1.45006179809571
5.31316666666667	-1.45435333251953
5.3165	-1.45816802978516
5.31983333333334	-1.46770477294922
5.32316666666667	-1.47676467895508
5.3265	-1.48439407348633
5.32983333333334	-1.49106979370117
5.33316666666667	-1.49345397949219
5.3365	-1.50012969970703
5.33983333333334	-1.50156021118164
5.34316666666667	-1.50203704833985
5.3465	-1.50489807128906
5.34983333333334	-1.50632858276367
5.35316666666667	-1.51443481445313
5.3565	-1.51538848876953
5.35983333333334	-1.51348114013672
5.36316666666667	-1.50775909423828
5.3665	-1.50585174560547
5.36983333333334	-1.51443481445313
5.37316666666667	-1.52111053466797
5.3765	-1.53446197509766
5.37983333333334	-1.54590606689453
5.38316666666667	-1.55830383300781
5.3865	-1.56259536743164
5.38983333333334	-1.55448913574219
5.39316666666667	-1.54161453247071
5.3965	-1.52683258056641
5.39983333333334	-1.52349472045899
5.40316666666667	-1.52778625488281
5.4065	-1.53827667236328
5.40983333333334	-1.54542922973633
5.41316666666667	-1.55305862426758
5.4165	-1.55925750732422
5.41983333333334	-1.56068801879883
5.42316666666667	-1.55687332153321
5.4265	-1.55115127563477
5.42983333333334	-1.55210494995117
5.43316666666667	-1.55687332153321
5.4365	-1.56116485595703
5.43983333333334	-1.56354904174805
5.44316666666667	-1.56927108764649
5.4465	-1.57403945922852
5.44983333333334	-1.58071517944336
5.45316666666667	-1.58023834228516
5.4565	-1.58071517944336
5.45983333333334	-1.58166885375977
5.46316666666667	-1.58786773681641
5.4665	-1.59883499145508
5.46983333333334	-1.60598754882813
5.47316666666667	-1.61361694335938
5.4765	-1.61886215209961
5.47983333333334	-1.62553787231446
5.48316666666667	-1.62601470947266
5.4865	-1.62315368652344
5.48983333333334	-1.62506103515625
5.49316666666667	-1.63078308105469
5.4965	-1.63745880126953
5.49983333333334	-1.63698196411133
5.50316666666667	-1.63793563842774
5.5065	-1.63459777832031
5.50983333333334	-1.62553787231446
5.51316666666667	-1.61027908325196
5.5165	-1.59931182861328
5.51983333333334	-1.59549713134766
5.52316666666667	-1.59215927124024
5.5265	-1.59168243408203
5.52983333333334	-1.59788131713867
5.53316666666667	-1.61981582641602
5.5365	-1.64365768432617
5.53983333333334	-1.66177749633789
5.54316666666667	-1.67036056518555
5.5465	-1.67417526245117
5.54983333333334	-1.67369842529297
5.55316666666667	-1.66463851928711
5.5565	-1.65033340454102
5.55983333333334	-1.63602828979492
5.56316666666667	-1.62839889526367
5.5665	-1.62744522094727
5.56983333333334	-1.62887573242188
5.57316666666667	-1.62839889526367
5.5765	-1.62839889526367
5.57983333333334	-1.63125991821289
5.58316666666667	-1.6326904296875
5.5865	-1.63555145263672
5.58983333333334	-1.63555145263672
5.59316666666667	-1.63698196411133
5.5965	-1.63507461547852
5.59983333333334	-1.63125991821289
5.60316666666667	-1.62458419799805
5.6065	-1.61361694335938
5.60983333333334	-1.60741806030274
5.61316666666667	-1.60312652587891
5.6165	-1.60264968872071
5.61983333333334	-1.60074234008789
5.62316666666667	-1.60312652587891
5.6265	-1.60741806030274
5.62983333333334	-1.60932540893555
5.63316666666667	-1.60789489746094
5.6365	-1.60646438598633
5.63983333333334	-1.60408020019531
5.64316666666667	-1.59406661987305
5.6465	-1.58023834228516
5.64983333333334	-1.56402587890625
5.65316666666667	-1.55258178710938
5.6565	-1.54638290405274
5.65983333333334	-1.54781341552735
5.66316666666667	-1.55782699584961
5.6665	-1.56927108764649
5.66983333333334	-1.57785415649414
5.67316666666667	-1.57928466796875
5.6765	-1.57403945922852
5.67983333333334	-1.56211853027344
5.68316666666667	-1.54304504394531
5.6865	-1.52111053466797
5.68983333333334	-1.50060653686524
5.69316666666667	-1.47867202758789
5.6965	-1.45816802978516
5.69983333333334	-1.44100189208985
5.70316666666667	-1.43766403198242
5.7065	-1.44004821777344
5.70983333333334	-1.44243240356446
5.71316666666667	-1.44290924072266
5.7165	-1.44290924072266
5.71983333333334	-1.44100189208985
5.72316666666667	-1.43241882324219
5.7265	-1.41620635986328
5.72983333333334	-1.39856338500977
5.73316666666667	-1.37996673583985
5.7365	-1.35850906372071
5.73983333333334	-1.33180618286133
5.74316666666667	-1.30462646484375
5.7465	-1.27983093261719
5.74983333333334	-1.25503540039063
5.75316666666667	-1.23023986816406
5.7565	-1.21021270751953
5.75983333333334	-1.19590759277344
5.76316666666667	-1.18112564086914
5.7665	-1.16395950317383
5.76983333333334	-1.14202499389649
5.77316666666667	-1.11579895019531
5.7765	-1.08146667480469
5.77983333333334	-1.04761123657227
5.78316666666667	-1.01661682128906
5.7865	-0.987529754638672
5.78983333333334	-0.962257385253906
5.79316666666667	-0.939369201660156
5.7965	-0.922679901123047
5.79983333333334	-0.902652740478516
5.80316666666667	-0.876903533935547
5.8065	-0.851154327392578
5.80983333333334	-0.828266143798828
5.81316666666667	-0.803947448730469
5.8165	-0.773906707763672
5.81983333333334	-0.743389129638672
5.82316666666667	-0.716686248779297
5.8265	-0.690937042236328
5.82983333333334	-0.660896301269532
5.83316666666667	-0.63323974609375
5.8365	-0.611305236816407
5.83983333333334	-0.592231750488282
5.84316666666667	-0.572681427001953
5.8465	-0.553131103515625
5.84983333333334	-0.533103942871094
5.85316666666667	-0.515460968017578
5.8565	-0.49591064453125
5.85983333333334	-0.470638275146485
5.86316666666667	-0.444889068603516
5.8665	-0.422954559326172
5.86983333333334	-0.409126281738281
5.87316666666667	-0.399589538574219
5.8765	-0.393390655517578
5.87983333333334	-0.393390655517578
5.88316666666667	-0.393867492675781
5.8865	-0.392913818359375
5.88983333333334	-0.386714935302735
5.89316666666667	-0.376701354980469
5.8965	-0.368595123291016
5.89983333333334	-0.357151031494141
5.90316666666667	-0.344276428222656
5.9065	-0.322341918945313
5.90983333333334	-0.298023223876953
5.91316666666667	-0.269889831542969
5.9165	-0.231742858886719
5.91983333333334	-0.191211700439453
5.92316666666667	-0.145435333251953
5.9265	-0.0996589660644531
5.92983333333334	-0.0433921813964844
5.93316666666667	0.0233650207519531
5.9365	0.103473663330078
5.93983333333334	0.198841094970703
5.94316666666667	0.307083129882813
5.9465	0.430583953857422
5.94983333333334	0.569343566894532
5.95316666666667	0.728607177734375
5.9565	0.908374786376953
5.95983333333334	1.10578536987305
5.96316666666667	1.32226943969727
5.9665	1.56116485595703
5.96983333333334	1.82437896728516
5.97316666666667	2.11238861083985
5.9765	2.42280960083008
5.97983333333334	2.76756286621094
5.98316666666667	3.14903259277344
5.9865	3.57151031494141
5.98983333333334	4.02641296386719
5.99316666666667	4.51707839965821
5.9965	5.05161285400391
5.99983333333334	5.63144683837891
6.00316666666667	6.25419616699219
6.0065	6.91652297973633
6.00983333333334	7.62462615966797
6.01316666666667	8.37945938110352
6.0165	9.17816162109375
6.01983333333334	10.0183486938477
6.02316666666667	10.9033584594727
6.0265	11.8331909179688
6.02983333333334	12.8107070922852
6.03316666666667	13.8354301452637
6.0365	14.9092674255371
6.03983333333334	16.0317420959473
6.04316666666667	17.1942710876465
6.0465	18.3982849121094
6.04983333333334	19.6433067321778
6.05316666666667	20.9293365478516
6.0565	22.2525596618653
6.05983333333334	23.6120223999024
6.06316666666667	25.0043869018555
6.0665	26.4244079589844
6.06983333333334	27.8620719909668
6.07316666666667	29.3183326721192
6.0765	30.7884216308594
6.07983333333334	32.2694778442383
6.08316666666667	33.754825592041
6.0865	35.2444648742676
6.08983333333334	36.7350578308106
6.09316666666667	38.2165908813477
6.0965	39.6814346313477
6.09983333333334	41.1195755004883
6.10316666666667	42.5267219543457
6.1065	43.8933372497559
6.10983333333334	45.2127456665039
6.11316666666667	46.4787483215332
6.1165	47.6870536804199
6.11983333333334	48.8452911376953
6.12316666666667	49.9615669250488
6.1265	51.0320663452149
6.12983333333334	52.0448684692383
6.13316666666667	52.9861450195313
6.1365	53.8549423217774
6.13983333333334	54.6483993530274
6.14316666666667	55.3545951843262
6.1465	55.9735298156739
6.14983333333334	56.5133094787598
6.15316666666667	56.9834709167481
6.1565	57.3787689208985
6.15983333333334	57.6863288879395
6.16316666666667	57.9075813293457
6.1665	58.0458641052246
6.16983333333334	58.1064224243164
6.17316666666667	58.0883026123047
6.1765	57.9967498779297
6.17983333333334	57.8413009643555
6.18316666666667	57.6224327087403
6.1865	57.3420524597168
6.18983333333334	57.0030212402344
6.19316666666667	56.6072463989258
6.1965	56.1566352844239
6.19983333333334	55.6540489196778
6.20316666666667	55.1104545593262
6.2065	54.5287132263184
6.20983333333334	53.9083480834961
6.21316666666667	53.2569885253907
6.2165	52.5774955749512
6.21983333333334	51.8693923950196
6.22316666666667	51.1283874511719
6.2265	50.3625869750977
6.22983333333334	49.5805740356446
6.23316666666667	48.7856864929199
6.2365	47.9907989501953
6.23983333333334	47.1968650817871
6.24316666666667	46.4091300964356
6.2465	45.6218719482422
6.24983333333334	44.8331832885742
6.25316666666667	44.0483093261719
6.2565	43.2624816894531
6.25983333333334	42.4871444702149
6.26316666666667	41.7256355285645
6.2665	40.9860610961914
6.26983333333334	40.2770042419434
6.27316666666667	39.5984649658203
6.2765	38.9499664306641
6.27983333333334	38.3224487304688
6.28316666666667	37.7144813537598
6.2865	37.130355834961
6.28983333333334	36.5676879882813
6.29316666666667	36.0193252563477
6.2965	35.4828834533692
6.29983333333334	34.9645614624024
6.30316666666667	34.4715118408203
6.3065	34.0027809143067
6.30983333333334	33.5564613342285
6.31316666666667	33.1368446350098
6.3165	32.745361328125
6.31983333333334	32.3848724365235
6.32316666666667	32.0491790771485
6.3265	31.7392349243164
6.32983333333334	31.4502716064453
6.33316666666667	31.1746597290039
6.3365	30.914306640625
6.33983333333334	30.6687355041504
6.34316666666667	30.4441452026367
6.3465	30.2348136901856
6.34983333333334	30.0450325012207
6.35316666666667	29.8762321472168
6.3565	29.7293663024903
6.35983333333334	29.5968055725098
6.36316666666667	29.4699668884278
6.3665	29.3440818786621
6.36983333333334	29.2229652404785
6.37316666666667	29.1147232055664
6.3765	29.019832611084
6.37983333333334	28.9368629455567
6.38316666666667	28.8667678833008
6.3865	28.8138389587403
6.38983333333334	28.7747383117676
6.39316666666667	28.742790222168
6.3965	28.7175178527832
6.39983333333334	28.6979675292969
6.40316666666667	28.6855697631836
6.4065	28.6760330200196
6.40983333333334	28.6650657653809
6.41316666666667	28.6550521850586
6.4165	28.6455154418946
6.41983333333334	28.6402702331543
6.42316666666667	28.6359786987305
6.4265	28.6431312561035
6.42983333333334	28.6602973937988
6.43316666666667	28.6846160888672
6.4365	28.7094116210938
6.43983333333334	28.7361145019531
6.44316666666667	28.7704467773438
6.4465	28.8028717041016
6.44983333333334	28.8376808166504
6.45316666666667	28.8715362548828
6.4565	28.9101600646973
6.45983333333334	28.9483070373535
6.46316666666667	28.9840698242188
6.4665	29.019832611084
6.46983333333334	29.0555953979492
6.47316666666667	29.0946960449219
6.4765	29.1352272033692
6.47983333333334	29.1781425476074
6.48316666666667	29.2239189147949
6.4865	29.2773246765137
6.48983333333334	29.3321609497071
6.49316666666667	29.386043548584
6.4965	29.4394493103028
6.49983333333334	29.4966697692871
6.50316666666667	29.5500755310059
6.5065	29.5920372009278
6.50983333333334	29.6273231506348
6.51316666666667	29.6616554260254
6.5165	29.6964645385742
6.51983333333334	29.7298431396485
6.52316666666667	29.7718048095703
6.5265	29.8247337341309
6.52983333333334	29.8814773559571
6.53316666666667	29.9367904663086
6.5365	29.9911499023438
6.53983333333334	30.0483703613281
6.54316666666667	30.0998687744141
6.5465	30.144214630127
6.54983333333334	30.1890373229981
6.55316666666667	30.2362442016602
6.5565	30.2877426147461
6.55983333333334	30.3387641906738
6.56316666666667	30.3916931152344
6.5665	30.4489135742188
6.56983333333334	30.5142402648926
6.57316666666667	30.5833816528321
6.5765	30.6468009948731
6.57983333333334	30.7025909423828
6.58316666666667	30.7579040527344
6.5865	30.8165550231934
6.58983333333334	30.8704376220703
6.59316666666667	30.9190750122071
6.5965	30.9672355651856
6.59983333333334	31.0235023498535
6.60316666666667	31.0840606689453
6.6065	31.1417579650879
6.60983333333334	31.2042236328125
6.61316666666667	31.273365020752
6.6165	31.3482284545899
6.61983333333334	31.4164161682129
6.62316666666667	31.4736366271973
6.6265	31.5241813659668
6.62983333333334	31.5666198730469
6.63316666666667	31.6042900085449
6.6365	31.6405296325684
6.63983333333334	31.6858291625977
6.64316666666667	31.7354202270508
6.6465	31.7902565002442
6.64983333333334	31.8450927734375
6.65316666666667	31.8994522094727
6.6565	31.9552421569824
6.65983333333334	32.0100784301758
6.66316666666667	32.0682525634766
6.6665	32.1230888366699
[truncated: 1,007 more rows]
