# Supplementary material for: Phase-Specific Parameter Estimation in Chiral HPLC Using 1‑Site, 2‑Site Stochastic Models, and Unified Equation Approach
Source: Anal Chem. 2026 Apr 29;98(18):13925–39. doi: 10.1021/acs.analchem.6c01634 (PMC13177292; doi:10.1021/acs.analchem.6c01634)
Supplement: Supplementary file 2 [file ac6c01634_si_002.zip › SupportingInformation/03_data_allEluents/LORA_ACN_CELL2_09_25.CSV]

0.00183333333333334	-0.0243186950683594
0.00516666666666667	0.00762939453125
0.0085	0.0410079956054688
0.0118333333333334	0.072479248046875
0.0151666666666667	0.0905990600585938
0.0185	0.10061264038086
0.0218333333333334	0.102519989013672
0.0251666666666667	0.0963211059570313
0.0285	0.0848770141601563
0.0318333333333334	0.0677108764648438
0.0351666666666667	0.0472068786621094
0.0385	0.0247955322265625
0.0418333333333334	0.00715255737304688
0.0451666666666667	-0.00715255737304688
0.0485	-0.0195503234863281
0.0518333333333334	-0.0276565551757813
0.0551666666666667	-0.0276565551757813
0.0585	-0.0209808349609375
0.0618333333333334	-0.0138282775878906
0.0651666666666667	-0.00524520874023438
0.0685	0.00524520874023438
0.0718333333333334	0.00810623168945313
0.0751666666666667	0.00762939453125
0.0785	0.00858306884765625
0.0818333333333334	0.00715255737304688
0.0851666666666667	-0.00095367431640625
0.0885	-0.0123977661132813
0.0918333333333334	-0.0171661376953125
0.0951666666666667	-0.0209808349609375
0.0985000000000001	-0.0324249267578125
0.101833333333334	-0.0438690185546875
0.105166666666667	-0.0510215759277344
0.1085	-0.0519752502441407
0.111833333333334	-0.0500679016113282
0.115166666666667	-0.041961669921875
0.1185	-0.0276565551757813
0.121833333333334	-0.00905990600585938
0.125166666666667	0.00762939453125
0.1285	0.0200271606445313
0.131833333333334	0.0262260437011719
0.135166666666667	0.0247955322265625
0.1385	0.0123977661132813
0.141833333333334	-0.0123977661132813
0.145166666666667	-0.0376701354980469
0.1485	-0.0624656677246094
0.151833333333334	-0.0824928283691406
0.155166666666667	-0.0982284545898438
0.1585	-0.104427337646485
0.161833333333334	-0.0967979431152344
0.165166666666667	-0.0810623168945313
0.1685	-0.0553131103515625
0.171833333333334	-0.0243186950683594
0.175166666666667	0.00858306884765625
0.1785	0.03814697265625
0.181833333333334	0.0553131103515625
0.185166666666667	0.0586509704589844
0.1885	0.0476837158203125
0.191833333333334	0.0247955322265625
0.195166666666667	-0.00619888305664063
0.1985	-0.0357627868652344
0.201833333333334	-0.0510215759277344
0.205166666666667	-0.0553131103515625
0.2085	-0.0543594360351563
0.211833333333334	-0.0486373901367188
0.215166666666667	-0.0391006469726563
0.2185	-0.0300407409667969
0.221833333333334	-0.0314712524414063
0.225166666666667	-0.0391006469726563
0.2285	-0.0438690185546875
0.231833333333334	-0.0452995300292969
0.235166666666667	-0.0414848327636719
0.2385	-0.0357627868652344
0.241833333333334	-0.0219345092773438
0.245166666666667	-0.00476837158203125
0.2485	0.00715255737304688
0.251833333333334	0.011444091796875
0.255166666666667	0.00095367431640625
0.2585	-0.0181198120117188
0.261833333333334	-0.0443458557128906
0.265166666666667	-0.0677108764648438
0.2685	-0.0858306884765625
0.271833333333334	-0.0977516174316406
0.275166666666667	-0.100135803222656
0.2785	-0.0925064086914063
0.281833333333334	-0.0815391540527344
0.285166666666667	-0.0653266906738282
0.2885	-0.0433921813964844
0.291833333333334	-0.0181198120117188
0.295166666666667	0.0019073486328125
0.2985	0.0109672546386719
0.301833333333334	0.0123977661132813
0.305166666666667	0.000476837158203125
0.3085	-0.0247955322265625
0.311833333333334	-0.049591064453125
0.315166666666667	-0.0600814819335938
0.3185	-0.0557899475097657
0.321833333333334	-0.0452995300292969
0.325166666666667	-0.0357627868652344
0.3285	-0.0286102294921875
0.331833333333334	-0.026702880859375
0.335166666666667	-0.0319480895996094
0.3385	-0.0424385070800781
0.341833333333334	-0.0505447387695313
0.345166666666667	-0.049591064453125
0.3485	-0.0386238098144531
0.351833333333334	-0.026702880859375
0.355166666666667	-0.0143051147460938
0.3585	-0.0057220458984375
0.361833333333334	-0.00429153442382813
0.365166666666667	-0.0138282775878906
0.3685	-0.0295639038085938
0.371833333333334	-0.0410079956054688
0.375166666666667	-0.0452995300292969
0.3785	-0.0467300415039063
0.381833333333334	-0.0414848327636719
0.385166666666667	-0.0295639038085938
0.3885	-0.0176429748535156
0.391833333333334	-0.0143051147460938
0.395166666666667	-0.019073486328125
0.3985	-0.0195503234863281
0.401833333333334	-0.0157356262207031
0.405166666666667	-0.011444091796875
0.4085	-0.003814697265625
0.411833333333334	0.00858306884765625
0.415166666666667	0.0219345092773438
0.4185	0.0233650207519531
0.421833333333334	0.0138282775878906
0.425166666666667	0.00238418579101563
0.4285	-0.00905990600585938
0.431833333333334	-0.0185966491699219
0.435166666666667	-0.0252723693847656
0.4385	-0.02288818359375
0.441833333333334	-0.0123977661132813
0.445166666666667	-0.00286102294921875
0.4485	0
0.451833333333334	-0.00143051147460938
0.455166666666667	-0.00667572021484375
0.4585	-0.0166893005371094
0.461833333333334	-0.0271797180175781
0.465166666666667	-0.0319480895996094
0.4685	-0.030517578125
0.471833333333334	-0.0290870666503906
0.475166666666667	-0.0233650207519531
0.4785	-0.0119209289550781
0.481833333333334	0
0.485166666666667	0.0100135803222656
0.4885	0.0119209289550781
0.491833333333334	0.0123977661132813
0.495166666666667	0.00858306884765625
0.4985	0
0.501833333333334	-0.0119209289550781
0.505166666666667	-0.0243186950683594
0.5085	-0.0338554382324219
0.511833333333334	-0.0448226928710938
0.515166666666667	-0.0576972961425782
0.5185	-0.0677108764648438
0.521833333333334	-0.0720024108886719
0.525166666666667	-0.0658035278320313
0.5285	-0.05340576171875
0.531833333333334	-0.0371932983398438
0.535166666666667	-0.0247955322265625
0.5385	-0.0195503234863281
0.541833333333334	-0.0238418579101563
0.545166666666667	-0.03814697265625
0.5485	-0.0538825988769532
0.551833333333334	-0.0662803649902344
0.555166666666667	-0.0624656677246094
0.5585	-0.0519752502441407
0.561833333333334	-0.0357627868652344
0.565166666666667	-0.0281333923339844
0.5685	-0.0252723693847656
0.571833333333334	-0.0252723693847656
0.575166666666667	-0.0271797180175781
0.5785	-0.0290870666503906
0.581833333333334	-0.0295639038085938
0.585166666666667	-0.0176429748535156
0.5885	-0.00476837158203125
0.591833333333334	0.00238418579101563
0.595166666666667	0.00286102294921875
0.5985	0.00286102294921875
0.601833333333334	0.00095367431640625
0.605166666666667	-0.003814697265625
0.6085	-0.0057220458984375
0.611833333333334	-0.00333786010742188
0.615166666666667	0.00143051147460938
0.6185	0.00095367431640625
0.621833333333334	-0.0019073486328125
0.625166666666667	-0.00715255737304688
0.6285	-0.0143051147460938
0.631833333333334	-0.0214576721191406
0.635166666666667	-0.0276565551757813
0.6385	-0.0286102294921875
0.641833333333334	-0.0271797180175781
0.645166666666667	-0.0271797180175781
0.6485	-0.0262260437011719
0.651833333333334	-0.0247955322265625
0.655166666666667	-0.0185966491699219
0.6585	-0.0143051147460938
0.661833333333334	-0.0128746032714844
0.665166666666667	-0.0109672546386719
0.6685	-0.0104904174804688
0.671833333333334	-0.0100135803222656
0.675166666666667	-0.0162124633789063
0.6785	-0.0238418579101563
0.681833333333334	-0.034332275390625
0.685166666666667	-0.0395774841308594
0.6885	-0.0414848327636719
0.691833333333334	-0.0367164611816406
0.695166666666667	-0.0252723693847656
0.6985	-0.00905990600585938
0.701833333333334	0.0205039978027344
0.705166666666667	0.0524520874023438
0.7085	0.0829696655273438
0.711833333333334	0.104427337646485
0.715166666666667	0.116825103759766
0.7185	0.123023986816406
0.721833333333334	0.120162963867188
0.725166666666667	0.112533569335938
0.7285	0.100135803222656
0.731833333333334	0.0858306884765625
0.735166666666667	0.0715255737304688
0.7385	0.0634193420410157
0.741833333333334	0.0600814819335938
0.745166666666667	0.0605583190917969
0.7485	0.0624656677246094
0.751833333333334	0.0658035278320313
0.755166666666667	0.0700950622558594
0.7585	0.0677108764648438
0.761833333333334	0.0619888305664063
0.765166666666667	0.05340576171875
0.7685	0.0462532043457031
0.771833333333334	0.041961669921875
0.775166666666667	0.0357627868652344
0.7785	0.030517578125
0.781833333333334	0.0219345092773438
0.785166666666667	0.0128746032714844
0.7885	0.000476837158203125
0.791833333333334	-0.0128746032714844
0.795166666666667	-0.0195503234863281
0.7985	-0.0257492065429688
0.801833333333334	-0.0276565551757813
0.805166666666667	-0.0252723693847656
0.8085	-0.00762939453125
0.811833333333334	0.0138282775878906
0.815166666666667	0.0309944152832031
0.8185	0.0400543212890625
0.821833333333334	0.041961669921875
0.825166666666667	0.0410079956054688
0.8285	0.0348091125488281
0.831833333333334	0.0247955322265625
0.835166666666667	0.0128746032714844
0.8385	0.00238418579101563
0.841833333333334	-0.003814697265625
0.845166666666667	-0.00476837158203125
0.8485	-0.00619888305664063
0.851833333333334	-0.00810623168945313
0.855166666666667	-0.00810623168945313
0.8585	-0.00238418579101563
0.861833333333334	0.00619888305664063
0.865166666666667	0.0133514404296875
0.8685	0.0181198120117188
0.871833333333334	0.0238418579101563
0.875166666666667	0.0271797180175781
0.8785	0.0300407409667969
0.881833333333334	0.0286102294921875
0.885166666666667	0.0243186950683594
0.8885	0.0152587890625
0.891833333333334	0.00429153442382813
0.895166666666667	-0.00524520874023438
0.8985	-0.0147819519042969
0.901833333333334	-0.0195503234863281
0.905166666666667	-0.0224113464355469
0.9085	-0.0214576721191406
0.911833333333334	-0.0195503234863281
0.915166666666667	-0.0128746032714844
0.9185	-0.0019073486328125
0.921833333333334	0.00619888305664063
0.925166666666667	0.00905990600585938
0.9285	0.00524520874023438
0.931833333333334	0.00143051147460938
0.935166666666667	-0.00286102294921875
0.9385	-0.00429153442382813
0.941833333333334	0.000476837158203125
0.945166666666667	0.00286102294921875
0.9485	0.0019073486328125
0.951833333333334	-0.00429153442382813
0.955166666666667	-0.0152587890625
0.9585	-0.0295639038085938
0.961833333333334	-0.0486373901367188
0.965166666666667	-0.0605583190917969
0.9685	-0.0619888305664063
0.971833333333334	-0.0557899475097657
0.975166666666667	-0.0481605529785156
0.9785	-0.0433921813964844
0.981833333333334	-0.0352859497070313
0.985166666666667	-0.0243186950683594
0.9885	-0.00619888305664063
0.991833333333334	0.00667572021484375
0.995166666666667	0.0157356262207031
0.9985	0.0176429748535156
1.00183333333334	0.0143051147460938
1.00516666666667	0.00810623168945313
1.0085	-0.00095367431640625
1.01183333333334	0.000476837158203125
1.01516666666667	0.00524520874023438
1.0185	0.0147819519042969
1.02183333333334	0.02288818359375
1.02516666666667	0.0276565551757813
1.0285	0.0281333923339844
1.03183333333334	0.0214576721191406
1.03516666666667	0.0176429748535156
1.0385	0.0233650207519531
1.04183333333334	0.0357627868652344
1.04516666666667	0.0553131103515625
1.0485	0.0758171081542969
1.05183333333334	0.0977516174316406
1.05516666666667	0.123023986816406
1.0585	0.149250030517578
1.06183333333334	0.171661376953125
1.06516666666667	0.180721282958985
1.0685	0.181674957275391
1.07183333333334	0.177860260009766
1.07516666666667	0.165462493896485
1.0785	0.144481658935547
1.08183333333334	0.121116638183594
1.08516666666667	0.1068115234375
1.0885	0.0963211059570313
1.09183333333334	0.0863075256347656
1.09516666666667	0.0753402709960938
1.0985	0.064849853515625
1.10183333333334	0.0543594360351563
1.10516666666667	0.0438690185546875
1.1085	0.0367164611816406
1.11183333333334	0.0300407409667969
1.11516666666667	0.0224113464355469
1.1185	0.0143051147460938
1.12183333333334	0.00858306884765625
1.12516666666667	0.0095367431640625
1.1285	0.0119209289550781
1.13183333333334	0.0162124633789063
1.13516666666667	0.02288818359375
1.1385	0.0281333923339844
1.14183333333334	0.0329017639160156
1.14516666666667	0.0319480895996094
1.1485	0.0290870666503906
1.15183333333334	0.0286102294921875
1.15516666666667	0.0276565551757813
1.1585	0.0319480895996094
1.16183333333334	0.0376701354980469
1.16516666666667	0.0400543212890625
1.1685	0.0338554382324219
1.17183333333334	0.02288818359375
1.17516666666667	0.0181198120117188
1.1785	0.0176429748535156
1.18183333333334	0.0133514404296875
1.18516666666667	0.00619888305664063
1.1885	-0.0019073486328125
1.19183333333334	-0.00905990600585938
1.19516666666667	-0.0185966491699219
1.1985	-0.0243186950683594
1.20183333333334	-0.0247955322265625
1.20516666666667	-0.0219345092773438
1.2085	-0.0143051147460938
1.21183333333334	-0.00858306884765625
1.21516666666667	-0.00333786010742188
1.2185	-0.00524520874023438
1.22183333333334	-0.00524520874023438
1.22516666666667	0.000476837158203125
1.2285	0.0119209289550781
1.23183333333334	0.0233650207519531
1.23516666666667	0.0300407409667969
1.2385	0.0348091125488281
1.24183333333334	0.0338554382324219
1.24516666666667	0.0319480895996094
1.2485	0.0247955322265625
1.25183333333334	0.0176429748535156
1.25516666666667	0.0104904174804688
1.2585	0.00905990600585938
1.26183333333334	0.0119209289550781
1.26516666666667	0.0133514404296875
1.2685	0.0095367431640625
1.27183333333334	0.0057220458984375
1.27516666666667	-0.000476837158203125
1.2785	-0.00762939453125
1.28183333333334	-0.0176429748535156
1.28516666666667	-0.0243186950683594
1.2885	-0.0233650207519531
1.29183333333334	-0.0128746032714844
1.29516666666667	0.00238418579101563
1.2985	0.00905990600585938
1.30183333333334	0.00619888305664063
1.30516666666667	-0.00333786010742188
1.3085	-0.00619888305664063
1.31183333333334	-0.00667572021484375
1.31516666666667	-0.0019073486328125
1.3185	0.00667572021484375
1.32183333333334	0.0205039978027344
1.32516666666667	0.0309944152832031
1.3285	0.0333786010742188
1.33183333333334	0.0276565551757813
1.33516666666667	0.0185966491699219
1.3385	0.0095367431640625
1.34183333333334	0.00333786010742188
1.34516666666667	0.00333786010742188
1.3485	0.0100135803222656
1.35183333333334	0.0171661376953125
1.35516666666667	0.0214576721191406
1.3585	0.0214576721191406
1.36183333333334	0.0166893005371094
1.36516666666667	0.0143051147460938
1.3685	0.0100135803222656
1.37183333333334	0.00905990600585938
1.37516666666667	0.00810623168945313
1.3785	0.0147819519042969
1.38183333333334	0.0247955322265625
1.38516666666667	0.0300407409667969
1.3885	0.0309944152832031
1.39183333333334	0.0295639038085938
1.39516666666667	0.0286102294921875
1.3985	0.0224113464355469
1.40183333333334	0.0157356262207031
1.40516666666667	0.0123977661132813
1.4085	0.0171661376953125
1.41183333333334	0.02288818359375
1.41516666666667	0.0247955322265625
1.4185	0.0238418579101563
1.42183333333334	0.0219345092773438
1.42516666666667	0.0195503234863281
1.4285	0.0157356262207031
1.43183333333334	0.0143051147460938
1.43516666666667	0.0209808349609375
1.4385	0.0362396240234375
1.44183333333334	0.0472068786621094
1.44516666666667	0.0491142272949219
1.4485	0.0438690185546875
1.45183333333334	0.0438690185546875
1.45516666666667	0.0433921813964844
1.4585	0.03814697265625
1.46183333333334	0.0290870666503906
1.46516666666667	0.0238418579101563
1.4685	0.026702880859375
1.47183333333334	0.0295639038085938
1.47516666666667	0.0314712524414063
1.4785	0.0348091125488281
1.48183333333334	0.0414848327636719
1.48516666666667	0.0467300415039063
1.4885	0.0433921813964844
1.49183333333334	0.0333786010742188
1.49516666666667	0.0195503234863281
1.4985	0.00858306884765625
1.50183333333334	-0.000476837158203125
1.50516666666667	-0.00715255737304688
1.5085	-0.00810623168945313
1.51183333333334	-0.0019073486328125
1.51516666666667	0.00762939453125
1.5185	0.0157356262207031
1.52183333333334	0.0243186950683594
1.52516666666667	0.0309944152832031
1.5285	0.0391006469726563
1.53183333333334	0.0448226928710938
1.53516666666667	0.05340576171875
1.5385	0.0638961791992188
1.54183333333334	0.0739097595214844
1.54516666666667	0.0805854797363281
1.5485	0.0762939453125
1.55183333333334	0.0643730163574219
1.55516666666667	0.0462532043457031
1.5585	0.0352859497070313
1.56183333333334	0.0333786010742188
1.56516666666667	0.0386238098144531
1.5685	0.0491142272949219
1.57183333333334	0.057220458984375
1.57516666666667	0.0629425048828125
1.5785	0.0658035278320313
1.58183333333334	0.0681877136230469
1.58516666666667	0.0739097595214844
1.5885	0.0772476196289063
1.59183333333334	0.0824928283691406
1.59516666666667	0.0834465026855469
1.5985	0.0858306884765625
1.60183333333334	0.0910758972167969
1.60516666666667	0.0982284545898438
1.6085	0.102996826171875
1.61183333333334	0.102519989013672
1.61516666666667	0.102996826171875
1.6185	0.1068115234375
1.62183333333334	0.111103057861328
1.62516666666667	0.11587142944336
1.6285	0.120162963867188
1.63183333333334	0.126361846923828
1.63516666666667	0.133991241455078
1.6385	0.136852264404297
1.64183333333334	0.132083892822266
1.64516666666667	0.123023986816406
1.6485	0.115394592285156
1.65183333333334	0.111103057861328
1.65516666666667	0.109672546386719
1.6585	0.111579895019531
1.66183333333334	0.118732452392578
1.66516666666667	0.126361846923828
1.6685	0.139713287353516
1.67183333333334	0.153064727783203
1.67516666666667	0.166893005371094
1.6785	0.175952911376953
1.68183333333334	0.181198120117188
1.68516666666667	0.184059143066406
1.6885	0.181674957275391
1.69183333333334	0.177860260009766
1.69516666666667	0.172138214111328
1.6985	0.1678466796875
1.70183333333334	0.16021728515625
1.70516666666667	0.156402587890625
1.7085	0.159740447998047
1.71183333333334	0.165939331054688
1.71516666666667	0.170707702636719
1.7185	0.172615051269531
1.72183333333334	0.17690658569336
1.72516666666667	0.182151794433594
1.7285	0.18453598022461
1.73183333333334	0.187397003173828
1.73516666666667	0.190258026123047
1.7385	0.189781188964844
1.74183333333334	0.188827514648438
1.74516666666667	0.185966491699219
1.7485	0.18310546875
1.75183333333334	0.179290771484375
1.75516666666667	0.174045562744141
1.7585	0.168800354003906
1.76183333333334	0.163078308105469
1.76516666666667	0.154972076416016
1.7685	0.151157379150391
1.77183333333334	0.147342681884766
1.77516666666667	0.148296356201172
1.7785	0.153541564941406
1.78183333333334	0.158786773681641
1.78516666666667	0.161170959472656
1.7885	0.15401840209961
1.79183333333334	0.147342681884766
1.79516666666667	0.142097473144531
1.7985	0.139236450195313
1.80183333333334	0.138282775878906
1.80516666666667	0.139713287353516
1.8085	0.145435333251953
1.81183333333334	0.151157379150391
1.81516666666667	0.152111053466797
1.8185	0.151157379150391
1.82183333333334	0.149726867675781
1.82516666666667	0.150680541992188
1.8285	0.148296356201172
1.83183333333334	0.143051147460938
1.83516666666667	0.141143798828125
1.8385	0.138282775878906
1.84183333333334	0.133037567138672
1.84516666666667	0.122547149658203
1.8485	0.109195709228516
1.85183333333334	0.0948905944824219
1.85516666666667	0.0805854797363281
1.8585	0.0729560852050782
1.86183333333334	0.0677108764648438
1.86516666666667	0.0634193420410157
1.8685	0.0629425048828125
1.87183333333334	0.0667572021484375
1.87516666666667	0.0758171081542969
1.8785	0.0867843627929688
1.88183333333334	0.0963211059570313
1.88516666666667	0.103950500488281
1.8885	0.110626220703125
1.89183333333334	0.119209289550781
1.89516666666667	0.126361846923828
1.8985	0.128746032714844
1.90183333333334	0.126838684082031
1.90516666666667	0.123977661132813
1.9085	0.125885009765625
1.91183333333334	0.127315521240235
1.91516666666667	0.124454498291016
1.9185	0.11444091796875
1.92183333333334	0.104904174804688
1.92516666666667	0.0987052917480469
1.9285	0.0891685485839844
1.93183333333334	0.0777244567871094
1.93516666666667	0.0710487365722657
1.9385	0.0758171081542969
1.94183333333334	0.0824928283691406
1.94516666666667	0.0853538513183594
1.9485	0.0867843627929688
1.95183333333334	0.0891685485839844
1.95516666666667	0.0920295715332031
1.9585	0.0872611999511719
1.96183333333334	0.0805854797363281
1.96516666666667	0.080108642578125
1.9685	0.0886917114257813
1.97183333333334	0.0948905944824219
1.97516666666667	0.0901222229003906
1.9785	0.0829696655273438
1.98183333333334	0.0829696655273438
1.98516666666667	0.0863075256347656
1.9885	0.0834465026855469
1.99183333333334	0.0782012939453125
1.99516666666667	0.0820159912109375
1.9985	0.0886917114257813
2.00183333333334	0.0882148742675781
2.00516666666667	0.0815391540527344
2.0085	0.0786781311035157
2.01183333333334	0.0810623168945313
2.01516666666667	0.0810623168945313
2.0185	0.0777244567871094
2.02183333333334	0.0805854797363281
2.02516666666667	0.091552734375
2.0285	0.104427337646485
2.03183333333334	0.113964080810547
2.03516666666667	0.119686126708985
2.0385	0.126838684082031
2.04183333333334	0.12969970703125
2.04516666666667	0.129222869873047
2.0485	0.124454498291016
2.05183333333334	0.12350082397461
2.05516666666667	0.131607055664063
2.0585	0.144481658935547
2.06183333333334	0.15401840209961
2.06516666666667	0.156402587890625
2.0685	0.158309936523438
2.07183333333334	0.165462493896485
2.07516666666667	0.173091888427735
2.0785	0.180244445800781
2.08183333333334	0.186920166015625
2.08516666666667	0.200271606445313
2.0885	0.222206115722656
2.09183333333334	0.260353088378906
2.09516666666667	0.313758850097656
2.0985	0.387191772460938
2.10183333333334	0.492572784423828
2.10516666666667	0.644207000732422
2.1085	0.843524932861328
2.11183333333334	1.07336044311524
2.11516666666667	1.33419036865235
2.1185	1.62410736083985
2.12183333333334	1.94025039672852
2.12516666666667	2.26116180419922
2.1285	2.56967544555664
2.13183333333334	2.86436080932617
2.13516666666667	3.14044952392578
2.1385	3.39221954345703
2.14183333333334	3.61919403076172
2.14516666666667	3.83949279785156
2.1485	4.0884017944336
2.15183333333334	4.3935775756836
2.15516666666667	4.78219985961914
2.1585	5.28335571289063
2.16183333333334	5.91611862182617
2.16516666666667	6.68382644653321
2.1685	7.57455825805664
2.17183333333334	8.58020782470703
2.17516666666667	9.68456268310547
2.1785	10.8609199523926
2.18183333333334	12.0644569396973
2.18516666666667	13.2255554199219
2.1885	14.2550468444824
2.19183333333334	15.0513648986817
2.19516666666667	15.5086517333985
2.1985	15.5258178710938
2.20183333333334	15.0370597839356
2.20516666666667	14.0476226806641
2.2085	12.6214027404785
2.21183333333334	10.8637809753418
2.21516666666667	8.9106559753418
2.2185	6.927490234375
2.22183333333334	5.07116317749024
2.22516666666667	3.44610214233399
2.2285	2.10094451904297
2.23183333333334	1.05381011962891
2.23516666666667	0.301361083984375
2.2385	-0.190258026123047
2.24183333333334	-0.47445297241211
2.24516666666667	-0.609397888183594
2.2485	-0.627517700195313
2.25183333333334	-0.554084777832032
2.25516666666667	-0.41341781616211
2.2585	-0.2288818359375
2.26183333333334	-0.0185966491699219
2.26516666666667	0.218868255615235
2.2685	0.477790832519531
2.27183333333334	0.744342803955078
2.27516666666667	0.99945068359375
2.2785	1.23929977416992
2.28183333333334	1.46770477294922
2.28516666666667	1.68132781982422
2.2885	1.87826156616211
2.29183333333334	2.05373764038086
2.29516666666667	2.21347808837891
2.2985	2.35700607299805
2.30183333333334	2.48575210571289
2.30516666666667	2.59685516357422
2.3085	2.68793106079102
2.31183333333334	2.76374816894531
2.31516666666667	2.82621383666992
2.3185	2.87675857543946
2.32183333333334	2.9144287109375
2.32516666666667	2.9444694519043
2.3285	2.97117233276367
2.33183333333334	2.99263000488281
2.33516666666667	3.00788879394531
2.3385	3.01885604858399
2.34183333333334	3.02648544311524
2.34516666666667	3.03173065185547
2.3485	3.02934646606446
2.35183333333334	3.02267074584961
2.35516666666667	3.01170349121094
2.3585	3.00121307373047
2.36183333333334	2.99453735351563
2.36516666666667	2.98118591308594
2.3685	2.96068191528321
2.37183333333334	2.92730331420899
2.37516666666667	2.88963317871094
2.3785	2.84385681152344
2.38183333333334	2.78234481811524
2.38516666666667	2.70652770996094
2.3885	2.61878967285156
2.39183333333334	2.532958984375
2.39516666666667	2.44760513305664
2.3985	2.35319137573242
2.40183333333334	2.25305557250977
2.40516666666667	2.15339660644531
2.4085	2.07090377807617
2.41183333333334	1.9984245300293
2.41516666666667	1.9369125366211
2.4185	1.88827514648438
2.42183333333334	1.84917449951172
2.42516666666667	1.82342529296875
2.4285	1.81007385253906
2.43183333333334	1.81245803833008
2.43516666666667	1.82151794433594
2.4385	1.83677673339844
2.44183333333334	1.85918807983399
2.44516666666667	1.88207626342774
2.4485	1.89256668090821
2.45183333333334	1.88493728637696
2.45516666666667	1.8610954284668
2.4585	1.82390213012696
2.46183333333334	1.77192687988281
2.46516666666667	1.70469284057617
2.4685	1.62744522094727
2.47183333333334	1.54638290405274
2.47516666666667	1.46102905273438
2.4785	1.37090682983399
2.48183333333334	1.2807846069336
2.48516666666667	1.1897087097168
2.4885	1.09624862670899
2.49183333333334	0.996112823486328
2.49516666666667	0.905990600585938
2.4985	0.83303451538086
2.50183333333334	0.769615173339844
2.50516666666667	0.709056854248047
2.5085	0.656604766845703
2.51183333333334	0.617504119873047
2.51516666666667	0.581741333007813
2.5185	0.537872314453125
2.52183333333334	0.492095947265625
2.52516666666667	0.459671020507813
2.5285	0.441551208496094
2.53183333333334	0.43487548828125
2.53516666666667	0.426292419433594
2.5385	0.417232513427735
2.54183333333334	0.408172607421875
2.54516666666667	0.403881072998047
2.5485	0.401973724365235
2.55183333333334	0.391960144042969
2.55516666666667	0.374794006347656
2.5585	0.357151031494141
2.56183333333334	0.349521636962891
2.56516666666667	0.339031219482422
2.5685	0.317096710205078
2.57183333333334	0.289440155029297
2.57516666666667	0.271797180175781
2.5785	0.260353088378906
2.58183333333334	0.242710113525391
2.58516666666667	0.216960906982422
2.5885	0.197410583496094
2.59183333333334	0.188827514648438
2.59516666666667	0.180721282958985
2.5985	0.166893005371094
2.60183333333334	0.151157379150391
2.60516666666667	0.141620635986328
2.6085	0.138282775878906
2.61183333333334	0.130653381347656
2.61516666666667	0.118255615234375
2.6185	0.104904174804688
2.62183333333334	0.0934600830078125
2.62516666666667	0.0844001770019531
2.6285	0.0653266906738282
2.63183333333334	0.0371932983398438
2.63516666666667	0.00095367431640625
2.6385	-0.0319480895996094
2.64183333333334	-0.057220458984375
2.64516666666667	-0.0834465026855469
2.6485	-0.114917755126953
2.65183333333334	-0.154972076416016
2.65516666666667	-0.194072723388672
2.6585	-0.231742858886719
2.66183333333334	-0.274658203125
2.66516666666667	-0.323772430419922
2.6685	-0.369548797607422
2.67183333333334	-0.405311584472656
2.67516666666667	-0.439643859863281
2.6785	-0.487327575683594
2.68183333333334	-0.546455383300782
2.68516666666667	-0.605583190917969
2.6885	-0.666141510009766
2.69183333333334	-0.731468200683594
2.69516666666667	-0.793933868408203
2.6985	-0.837326049804688
2.70183333333334	-0.865459442138672
2.70516666666667	-0.890731811523438
2.7085	-0.920772552490235
2.71183333333334	-0.948429107666016
2.71516666666667	-0.974655151367188
2.7185	-1.00469589233399
2.72183333333334	-1.03998184204102
2.72516666666667	-1.07526779174805
2.7285	-1.10721588134766
2.73183333333334	-1.13725662231446
2.73516666666667	-1.16777420043946
2.7385	-1.20925903320313
2.74183333333334	-1.2660026550293
2.74516666666667	-1.33466720581055
2.7485	-1.40380859375
2.75183333333334	-1.47008895874024
2.75516666666667	-1.53160095214844
2.7585	-1.58548355102539
2.76183333333334	-1.62363052368164
2.76516666666667	-1.65128707885742
2.7685	-1.67560577392578
2.77183333333334	-1.69515609741211
2.77516666666667	-1.7080307006836
2.7785	-1.71756744384766
2.78183333333334	-1.72233581542969
2.78516666666667	-1.7242431640625
2.7885	-1.72090530395508
2.79183333333334	-1.72185897827149
2.79516666666667	-1.72281265258789
2.7985	-1.71613693237305
2.80183333333334	-1.69706344604492
2.80516666666667	-1.66654586791992
2.8085	-1.63316726684571
2.81183333333334	-1.59215927124024
2.81516666666667	-1.54304504394531
2.8185	-1.48248672485352
2.82183333333334	-1.42860412597656
2.82516666666667	-1.38282775878906
2.8285	-1.33609771728516
2.83183333333334	-1.27840042114258
2.83516666666667	-1.21545791625977
2.8385	-1.16729736328125
2.84183333333334	-1.12485885620117
2.84516666666667	-1.07574462890625
2.8485	-1.01995468139649
2.85183333333334	-0.968456268310547
2.85516666666667	-0.924110412597656
2.8585	-0.871658325195313
2.86183333333334	-0.809192657470703
2.86516666666667	-0.74911117553711
2.8685	-0.697612762451172
2.87183333333334	-0.654697418212891
2.87516666666667	-0.612735748291016
2.8785	-0.573158264160157
2.88183333333334	-0.535964965820313
2.88516666666667	-0.491142272949219
2.8885	-0.430583953857422
2.89183333333334	-0.364780426025391
2.89516666666667	-0.30517578125
2.8985	-0.254154205322266
2.90183333333334	-0.203132629394531
2.90516666666667	-0.150203704833985
2.9085	-0.104904174804688
2.91183333333334	-0.064849853515625
2.91516666666667	-0.0247955322265625
2.9185	0.0195503234863281
2.92183333333334	0.0586509704589844
2.92516666666667	0.08392333984375
2.9285	0.101566314697266
2.93183333333334	0.124454498291016
2.93516666666667	0.155448913574219
2.9385	0.187397003173828
2.94183333333334	0.211238861083985
2.94516666666667	0.230789184570313
2.9485	0.246524810791016
2.95183333333334	0.264644622802735
2.95516666666667	0.280380249023438
2.9585	0.297069549560547
2.96183333333334	0.316619873046875
2.96516666666667	0.342369079589844
2.9685	0.374317169189453
2.97183333333334	0.395298004150391
2.97516666666667	0.404834747314453
2.9785	0.409603118896485
2.98183333333334	0.422477722167969
2.98516666666667	0.438690185546875
2.9885	0.45156478881836
2.99183333333334	0.458717346191406
2.99516666666667	0.461578369140625
2.9985	0.466346740722656
3.00183333333334	0.46682357788086
3.00516666666667	0.464439392089844
3.0085	0.456333160400391
3.01183333333334	0.452041625976563
3.01516666666667	0.460147857666016
3.0185	0.472068786621094
3.02183333333334	0.479698181152344
3.02516666666667	0.476837158203125
3.0285	0.473499298095703
3.03183333333334	0.472545623779297
3.03516666666667	0.47445297241211
3.0385	0.47445297241211
3.04183333333334	0.473499298095703
3.04516666666667	0.479221343994141
3.0485	0.491142272949219
3.05183333333334	0.501155853271485
3.05516666666667	0.502109527587891
3.0585	0.496387481689453
3.06183333333334	0.48971176147461
3.06516666666667	0.483989715576172
3.0685	0.474929809570313
3.07183333333334	0.461578369140625
3.07516666666667	0.439643859863281
3.0785	0.411033630371094
3.08183333333334	0.383377075195313
3.08516666666667	0.359535217285156
3.0885	0.331878662109375
3.09183333333334	0.301361083984375
3.09516666666667	0.273227691650391
3.0985	0.258922576904297
3.10183333333334	0.244140625
3.10516666666667	0.217914581298828
3.1085	0.18453598022461
3.11183333333334	0.157833099365235
3.11516666666667	0.143527984619141
3.1185	0.124454498291016
3.12183333333334	0.0925064086914063
3.12516666666667	0.057220458984375
3.1285	0.030517578125
3.13183333333334	0.00667572021484375
3.13516666666667	-0.0309944152832031
3.1385	-0.080108642578125
3.14183333333334	-0.128269195556641
3.14516666666667	-0.174522399902344
3.1485	-0.224590301513672
3.15183333333334	-0.281810760498047
3.15516666666667	-0.335216522216797
3.1585	-0.388145446777344
3.16183333333334	-0.446796417236328
3.16516666666667	-0.515937805175782
3.1685	-0.597000122070313
3.17183333333334	-0.688552856445313
3.17516666666667	-0.795841217041016
3.1785	-0.90932846069336
3.18183333333334	-1.02519989013672
3.18516666666667	-1.14154815673828
3.1885	-1.26218795776367
3.19183333333334	-1.38902664184571
3.19516666666667	-1.52206420898438
3.1985	-1.66845321655274
3.20183333333334	-1.82914733886719
3.20516666666667	-2.00557708740235
3.2085	-2.18820571899414
3.21183333333334	-2.37703323364258
3.21516666666667	-2.56824493408203
3.2185	-2.75897979736328
3.22183333333334	-2.94160842895508
3.22516666666667	-3.11374664306641
3.2285	-3.27777862548828
3.23183333333334	-3.43656539916992
3.23516666666667	-3.58295440673828
3.2385	-3.70836257934571
3.24183333333334	-3.814697265625
3.24516666666667	-3.90243530273438
3.2485	-3.96394729614258
3.25183333333334	-3.98874282836914
3.25516666666667	-3.97109985351563
3.2585	-3.91769409179688
3.26183333333334	-3.81898880004883
3.26516666666667	-3.67069244384766
3.2685	-3.47709655761719
3.27183333333334	-3.25250625610352
3.27516666666667	-3.00788879394531
3.2785	-2.74276733398438
3.28183333333334	-2.46238708496094
3.28516666666667	-2.17723846435547
3.2885	-1.89971923828125
3.29183333333334	-1.63316726684571
3.29516666666667	-1.38616561889649
3.2985	-1.1587142944336
3.30183333333334	-0.96273422241211
3.30516666666667	-0.795841217041016
3.3085	-0.655174255371094
3.31183333333334	-0.531673431396485
3.31516666666667	-0.422954559326172
3.3185	-0.331878662109375
3.32183333333334	-0.257015228271485
3.32516666666667	-0.191688537597656
3.3285	-0.138282775878906
3.33183333333334	-0.101566314697266
3.33516666666667	-0.0791549682617188
3.3385	-0.0634193420410157
3.34183333333334	-0.0519752502441407
3.34516666666667	-0.0491142272949219
3.3485	-0.0443458557128906
3.35183333333334	-0.0314712524414063
3.35516666666667	-0.0143051147460938
3.3585	-0.00333786010742188
3.36183333333334	0.0095367431640625
3.36516666666667	0.0281333923339844
3.3685	0.0438690185546875
3.37183333333334	0.0514984130859375
3.37516666666667	0.0538825988769532
3.3785	0.0548362731933594
3.38183333333334	0.0500679016113282
3.38516666666667	0.0405311584472656
3.3885	0.0290870666503906
3.39183333333334	0.0205039978027344
3.39516666666667	0.0109672546386719
3.3985	0.0100135803222656
3.40183333333334	0.0128746032714844
3.40516666666667	0.0176429748535156
3.4085	0.0224113464355469
3.41183333333334	0.0233650207519531
3.41516666666667	0.02288818359375
3.4185	0.0195503234863281
3.42183333333334	0.0143051147460938
3.42516666666667	0.00762939453125
3.4285	0.000476837158203125
3.43183333333334	-0.00524520874023438
3.43516666666667	-0.00333786010742188
3.4385	0.00238418579101563
3.44183333333334	0.0157356262207031
3.44516666666667	0.0271797180175781
3.4485	0.0367164611816406
3.45183333333334	0.0481605529785156
3.45516666666667	0.0553131103515625
3.4585	0.0619888305664063
3.46183333333334	0.0567436218261719
3.46516666666667	0.0543594360351563
3.4685	0.0567436218261719
3.47183333333334	0.0600814819335938
3.47516666666667	0.0596046447753907
3.4785	0.0548362731933594
3.48183333333334	0.0524520874023438
3.48516666666667	0.0467300415039063
3.4885	0.0376701354980469
3.49183333333334	0.0300407409667969
3.49516666666667	0.0314712524414063
3.4985	0.03814697265625
3.50183333333334	0.0472068786621094
3.50516666666667	0.0505447387695313
3.5085	0.0514984130859375
3.51183333333334	0.0519752502441407
3.51516666666667	0.0481605529785156
3.5185	0.0367164611816406
3.52183333333334	0.0214576721191406
3.52516666666667	0.0147819519042969
3.5285	0.0195503234863281
3.53183333333334	0.0243186950683594
3.53516666666667	0.0257492065429688
3.5385	0.0281333923339844
3.54183333333334	0.0376701354980469
3.54516666666667	0.0448226928710938
3.5485	0.0443458557128906
3.55183333333334	0.0386238098144531
3.55516666666667	0.0314712524414063
3.5585	0.0281333923339844
3.56183333333334	0.02288818359375
3.56516666666667	0.0185966491699219
3.5685	0.0133514404296875
3.57183333333334	0.0138282775878906
3.57516666666667	0.0209808349609375
3.5785	0.0271797180175781
3.58183333333334	0.0300407409667969
3.58516666666667	0.0233650207519531
3.5885	0.0171661376953125
3.59183333333334	0.0133514404296875
3.59516666666667	0.0095367431640625
3.5985	0.00333786010742188
3.60183333333334	-0.0019073486328125
3.60516666666667	0.00143051147460938
3.6085	0.00810623168945313
3.61183333333334	0.011444091796875
3.61516666666667	0.00715255737304688
3.6185	0.003814697265625
3.62183333333334	-0.00095367431640625
3.62516666666667	-0.0057220458984375
3.6285	-0.00905990600585938
3.63183333333334	-0.0128746032714844
3.63516666666667	-0.00762939453125
3.6385	0.0019073486328125
3.64183333333334	0.0166893005371094
3.64516666666667	0.02288818359375
3.6485	0.0195503234863281
3.65183333333334	0.0152587890625
3.65516666666667	0.00858306884765625
3.6585	0
3.66183333333334	-0.0152587890625
3.66516666666667	-0.0276565551757813
3.6685	-0.0314712524414063
3.67183333333334	-0.0286102294921875
3.67516666666667	-0.030517578125
3.6785	-0.03814697265625
3.68183333333334	-0.0467300415039063
3.68516666666667	-0.0486373901367188
3.6885	-0.0505447387695313
3.69183333333334	-0.0567436218261719
3.69516666666667	-0.0600814819335938
3.6985	-0.0600814819335938
3.70183333333334	-0.05340576171875
3.70516666666667	-0.0510215759277344
3.7085	-0.0538825988769532
3.71183333333334	-0.0596046447753907
3.71516666666667	-0.0710487365722657
3.7185	-0.0820159912109375
3.72183333333334	-0.0944137573242188
3.72516666666667	-0.106334686279297
3.7285	-0.118255615234375
3.73183333333334	-0.127315521240235
3.73516666666667	-0.127315521240235
3.7385	-0.123977661132813
3.74183333333334	-0.119686126708985
3.74516666666667	-0.115394592285156
3.7485	-0.109672546386719
3.75183333333334	-0.104904174804688
3.75516666666667	-0.101566314697266
3.7585	-0.0996589660644531
3.76183333333334	-0.10061264038086
3.76516666666667	-0.0987052917480469
3.7685	-0.0948905944824219
3.77183333333334	-0.0882148742675781
3.77516666666667	-0.091552734375
3.7785	-0.095367431640625
3.78183333333334	-0.0963211059570313
3.78516666666667	-0.0939369201660156
3.7885	-0.0948905944824219
3.79183333333334	-0.102519989013672
3.79516666666667	-0.109195709228516
3.7985	-0.113964080810547
3.80183333333334	-0.113010406494141
3.80516666666667	-0.11444091796875
3.8085	-0.114917755126953
3.81183333333334	-0.116825103759766
3.81516666666667	-0.111103057861328
3.8185	-0.103473663330078
3.82183333333334	-0.0982284545898438
3.82516666666667	-0.0967979431152344
3.8285	-0.102519989013672
3.83183333333334	-0.110626220703125
3.83516666666667	-0.118255615234375
3.8385	-0.123023986816406
3.84183333333334	-0.127792358398438
3.84516666666667	-0.130653381347656
3.8485	-0.125885009765625
3.85183333333334	-0.108718872070313
3.85516666666667	-0.0958442687988281
3.8585	-0.0948905944824219
3.86183333333334	-0.104427337646485
3.86516666666667	-0.112533569335938
3.8685	-0.115394592285156
3.87183333333334	-0.12350082397461
3.87516666666667	-0.13113021850586
3.8785	-0.133514404296875
3.88183333333334	-0.127792358398438
3.88516666666667	-0.125885009765625
3.8885	-0.128269195556641
3.89183333333334	-0.126838684082031
3.89516666666667	-0.118255615234375
3.8985	-0.116348266601563
3.90183333333334	-0.123977661132813
3.90516666666667	-0.131607055664063
3.9085	-0.131607055664063
3.91183333333334	-0.135898590087891
3.91516666666667	-0.149250030517578
3.9185	-0.158786773681641
3.92183333333334	-0.156402587890625
3.92516666666667	-0.151157379150391
3.9285	-0.16164779663086
3.93183333333334	-0.171661376953125
3.93516666666667	-0.175952911376953
3.9385	-0.173091888427735
3.94183333333334	-0.183582305908203
3.94516666666667	-0.200748443603516
3.9485	-0.207901000976563
3.95183333333334	-0.211238861083985
3.95516666666667	-0.217437744140625
3.9585	-0.2288818359375
3.96183333333334	-0.225543975830078
3.96516666666667	-0.211238861083985
3.9685	-0.19979476928711
3.97183333333334	-0.195503234863281
3.97516666666667	-0.192642211914063
3.9785	-0.185012817382813
3.98183333333334	-0.181674957275391
3.98516666666667	-0.182628631591797
3.9885	-0.186920166015625
3.99183333333334	-0.19216537475586
3.99516666666667	-0.195503234863281
3.9985	-0.198841094970703
4.00183333333334	-0.200271606445313
4.00516666666667	-0.20742416381836
4.0085	-0.210762023925781
4.01183333333334	-0.209331512451172
4.01516666666667	-0.205516815185547
4.0185	-0.206947326660156
4.02183333333334	-0.217914581298828
4.02516666666667	-0.230789184570313
4.0285	-0.239372253417969
4.03183333333334	-0.240802764892578
4.03516666666667	-0.241279602050781
4.0385	-0.248908996582031
4.04183333333334	-0.251293182373047
4.04516666666667	-0.246047973632813
4.0485	-0.237464904785156
4.05183333333333	-0.238895416259766
4.05516666666667	-0.24557113647461
4.0585	-0.241279602050781
4.06183333333334	-0.232219696044922
4.06516666666667	-0.227928161621094
4.0685	-0.237464904785156
4.07183333333334	-0.252246856689453
4.07516666666667	-0.264167785644531
4.0785	-0.274658203125
4.08183333333334	-0.285148620605469
4.08516666666667	-0.295162200927735
4.0885	-0.303268432617188
4.09183333333333	-0.304698944091797
4.09516666666667	-0.301361083984375
4.0985	-0.295639038085938
4.10183333333334	-0.294208526611328
4.10516666666667	-0.29134750366211
4.1085	-0.27608871459961
4.11183333333334	-0.254631042480469
4.11516666666667	-0.244140625
4.1185	-0.25320053100586
4.12183333333334	-0.263690948486328
4.12516666666667	-0.268936157226563
4.1285	-0.275611877441406
4.13183333333333	-0.290393829345703
4.13516666666667	-0.305652618408203
4.1385	-0.310897827148438
4.14183333333334	-0.307559967041016
4.14516666666667	-0.307083129882813
4.1485	-0.313282012939453
4.15183333333334	-0.32186508178711
4.15516666666667	-0.323772430419922
4.1585	-0.319480895996094
4.16183333333334	-0.318527221679688
4.16516666666667	-0.322818756103516
4.1685	-0.326156616210938
4.17183333333333	-0.326156616210938
4.17516666666667	-0.326633453369141
4.1785	-0.332355499267578
4.18183333333334	-0.339031219482422
4.18516666666667	-0.341415405273438
4.1885	-0.340461730957031
4.19183333333334	-0.34332275390625
4.19516666666667	-0.349521636962891
4.1985	-0.355720520019531
4.20183333333334	-0.361919403076172
4.20516666666667	-0.370025634765625
4.2085	-0.3814697265625
4.21183333333333	-0.383377075195313
4.21516666666667	-0.374794006347656
4.2185	-0.361442565917969
4.22183333333334	-0.356674194335938
4.22516666666667	-0.358104705810547
4.2285	-0.362396240234375
4.23183333333334	-0.365734100341797
4.23516666666667	-0.373363494873047
4.2385	-0.38290023803711
4.24183333333334	-0.383377075195313
4.24516666666667	-0.37384033203125
4.2485	-0.360965728759766
4.25183333333334	-0.36001205444336
4.25516666666667	-0.365734100341797
4.2585	-0.37384033203125
4.26183333333334	-0.3814697265625
4.26516666666667	-0.392436981201172
4.2685	-0.402450561523438
4.27183333333334	-0.406742095947266
4.27516666666667	-0.402450561523438
4.2785	-0.39815902709961
4.28183333333334	-0.401973724365235
4.28516666666667	-0.405311584472656
4.2885	-0.40435791015625
4.29183333333334	-0.401496887207031
4.29516666666667	-0.409126281738281
4.2985	-0.425815582275391
4.30183333333334	-0.438690185546875
4.30516666666667	-0.448703765869141
4.3085	-0.465869903564453
4.31183333333334	-0.490188598632813
4.31516666666667	-0.506401062011719
4.3185	-0.507831573486328
4.32183333333334	-0.503063201904297
4.32516666666667	-0.502586364746094
4.3285	-0.501632690429688
4.33183333333334	-0.502109527587891
4.33516666666667	-0.509738922119141
4.3385	-0.520706176757813
4.34183333333333	-0.52642822265625
4.34516666666667	-0.52785873413086
4.3485	-0.533103942871094
4.35183333333334	-0.53548812866211
4.35516666666667	-0.528812408447266
4.3585	-0.521659851074219
4.36183333333334	-0.526905059814453
4.36516666666667	-0.542163848876953
4.3685	-0.555038452148438
4.37183333333334	-0.562667846679688
4.37516666666667	-0.571727752685547
4.3785	-0.58126449584961
4.38183333333333	-0.585556030273438
4.38516666666667	-0.583171844482422
4.3885	-0.583171844482422
4.39183333333334	-0.590801239013672
4.39516666666667	-0.59652328491211
4.3985	-0.595569610595703
4.40183333333334	-0.596046447753907
4.40516666666667	-0.599861145019532
4.4085	-0.598907470703125
4.41183333333334	-0.58889389038086
4.41516666666667	-0.579357147216797
4.4185	-0.584602355957032
4.42183333333333	-0.594139099121094
4.42516666666667	-0.600814819335938
4.4285	-0.607490539550782
4.43183333333334	-0.618457794189453
4.43516666666667	-0.631809234619141
4.4385	-0.637531280517578
4.44183333333334	-0.640392303466797
4.44516666666667	-0.644683837890625
4.4485	-0.646591186523438
4.45183333333334	-0.646591186523438
4.45516666666667	-0.652790069580078
4.4585	-0.658988952636719
4.46183333333333	-0.660896301269532
4.46516666666667	-0.654220581054688
4.4685	-0.652313232421875
4.47183333333334	-0.648975372314453
4.47516666666667	-0.641345977783203
4.4785	-0.637054443359375
4.48183333333334	-0.645637512207032
4.48516666666667	-0.660896301269532
4.4885	-0.668048858642578
4.49183333333334	-0.673294067382813
4.49516666666667	-0.683784484863282
4.4985	-0.69570541381836
4.50183333333334	-0.699996948242188
4.50516666666667	-0.705718994140625
4.5085	-0.723838806152344
4.51183333333334	-0.746726989746094
4.51516666666667	-0.759124755859375
4.5185	-0.761508941650391
4.52183333333334	-0.766277313232422
4.52516666666667	-0.780105590820313
4.5285	-0.792026519775391
4.53183333333334	-0.796318054199219
4.53516666666667	-0.80108642578125
4.5385	-0.811576843261719
4.54183333333334	-0.823497772216797
4.54516666666667	-0.822067260742188
4.5485	-0.814914703369141
4.55183333333334	-0.815868377685547
4.55516666666667	-0.822067260742188
4.5585	-0.824451446533203
4.56183333333334	-0.822067260742188
4.56516666666667	-0.832080841064453
4.5685	-0.852584838867188
4.57183333333334	-0.864028930664063
4.57516666666667	-0.865936279296875
4.5785	-0.868797302246094
4.58183333333334	-0.87118148803711
4.58516666666667	-0.86212158203125
4.5885	-0.844478607177735
4.59183333333333	-0.838756561279297
4.59516666666667	-0.847339630126953
4.5985	-0.860691070556641
4.60183333333334	-0.874042510986328
4.60516666666667	-0.890731811523438
4.6085	-0.904083251953125
4.61183333333334	-0.911712646484375
4.61516666666667	-0.915050506591797
4.6185	-0.920772552490235
4.62183333333334	-0.925540924072266
4.62516666666667	-0.927925109863281
4.6285	-0.934600830078125
4.63183333333333	-0.944614410400391
4.63516666666667	-0.950336456298828
4.6385	-0.950336456298828
4.64183333333334	-0.952720642089844
4.64516666666667	-0.959396362304688
4.6485	-0.963687896728516
4.65183333333334	-0.962257385253906
4.65516666666667	-0.965118408203125
4.6585	-0.974178314208985
4.66183333333334	-0.981807708740235
4.66516666666667	-0.98419189453125
4.6685	-0.98562240600586
4.67183333333333	-0.984668731689453
4.67516666666667	-0.97799301147461
4.6785	-0.968456268310547
4.68183333333334	-0.962257385253906
4.68516666666667	-0.957965850830078
4.6885	-0.952720642089844
4.69183333333334	-0.956058502197266
4.69516666666667	-0.966548919677735
4.6985	-0.972747802734375
4.70183333333334	-0.974178314208985
4.70516666666667	-0.978469848632813
4.7085	-0.987052917480469
4.71183333333333	-0.988006591796875
4.71516666666667	-0.987529754638672
4.7185	-0.9918212890625
4.72183333333334	-1.00326538085938
4.72516666666667	-1.01423263549805
4.7285	-1.02376937866211
4.73183333333334	-1.03521347045899
4.73516666666667	-1.04141235351563
4.7385	-1.04236602783203
4.74183333333334	-1.03521347045899
4.74516666666667	-1.02472305297852
4.7485	-1.01900100708008
4.75183333333334	-1.01804733276367
4.75516666666667	-1.01566314697266
4.7585	-1.00994110107422
4.76183333333334	-1.00183486938477
4.76516666666667	-0.996112823486328
4.7685	-0.9918212890625
4.77183333333334	-0.9918212890625
4.77516666666667	-0.995159149169922
4.7785	-1.00183486938477
4.78183333333334	-1.00851058959961
4.78516666666667	-1.01280212402344
4.7885	-1.01280212402344
4.79183333333334	-1.01232528686524
4.79516666666667	-1.01423263549805
4.7985	-1.02043151855469
4.80183333333334	-1.02901458740235
4.80516666666667	-1.03902816772461
4.8085	-1.04618072509766
4.81183333333334	-1.05142593383789
4.81516666666667	-1.05810165405274
4.8185	-1.05905532836914
4.82183333333334	-1.05667114257813
4.82516666666667	-1.05094909667969
4.8285	-1.04331970214844
4.83183333333334	-1.03425979614258
4.83516666666667	-1.02901458740235
4.8385	-1.03139877319336
4.84183333333334	-1.03330612182617
4.84516666666667	-1.03378295898438
4.8485	-1.03425979614258
4.85183333333334	-1.03187561035156
4.85516666666667	-1.02376937866211
4.8585	-1.01327896118164
4.86183333333334	-1.00851058959961
4.86516666666667	-1.0066032409668
4.8685	-1.00946426391602
4.87183333333334	-1.01232528686524
4.87516666666667	-1.00898742675781
4.8785	-1.00946426391602
4.88183333333333	-1.01375579833985
4.88516666666667	-1.02472305297852
4.8885	-1.03330612182617
4.89183333333334	-1.04188919067383
4.89516666666667	-1.05047225952149
4.8985	-1.05047225952149
4.90183333333334	-1.04665756225586
4.90516666666667	-1.04045867919922
4.9085	-1.03521347045899
4.91183333333334	-1.03521347045899
4.91516666666667	-1.04093551635742
4.9185	-1.04379653930664
4.92183333333333	-1.04045867919922
4.92516666666667	-1.03521347045899
4.9285	-1.03473663330078
4.93183333333334	-1.03139877319336
4.93516666666667	-1.02710723876953
4.9385	-1.03282928466797
4.94183333333334	-1.04379653930664
4.94516666666667	-1.0528564453125
4.9485	-1.05571746826172
4.95183333333334	-1.05524063110352
4.95516666666667	-1.0528564453125
4.9585	-1.05094909667969
4.96183333333333	-1.04665756225586
4.96516666666667	-1.0371208190918
4.9685	-1.02519989013672
4.97183333333334	-1.01900100708008
4.97516666666667	-1.01852416992188
4.9785	-1.01470947265625
4.98183333333334	-1.01613998413086
4.98516666666667	-1.02329254150391
4.9885	-1.02806091308594
4.99183333333334	-1.02710723876953
4.99516666666667	-1.02376937866211
4.9985	-1.02519989013672
5.00183333333334	-1.02043151855469
5.00516666666667	-1.01804733276367
5.0085	-1.02901458740235
5.01183333333334	-1.04331970214844
5.01516666666667	-1.05476379394531
5.0185	-1.05619430541992
5.02183333333334	-1.05953216552735
5.02516666666667	-1.05810165405274
5.0285	-1.04856491088867
5.03183333333334	-1.03855133056641
5.03516666666667	-1.02615356445313
5.0385	-1.01613998413086
5.04183333333334	-1.00183486938477
5.04516666666667	-0.995635986328125
5.0485	-0.993728637695313
5.05183333333334	-0.997543334960938
5.05516666666667	-1.00469589233399
5.0585	-1.01375579833985
5.06183333333334	-1.0223388671875
5.06516666666667	-1.02424621582031
5.0685	-1.0218620300293
5.07183333333334	-1.01137161254883
5.07516666666667	-1.00231170654297
5.0785	-0.997066497802735
5.08183333333334	-1.00231170654297
5.08516666666667	-1.01041793823242
5.0885	-1.01327896118164
5.09183333333334	-1.01470947265625
5.09516666666667	-1.01280212402344
5.0985	-1.007080078125
5.10183333333334	-0.995159149169922
5.10516666666667	-0.982284545898438
5.1085	-0.979900360107422
5.11183333333334	-0.981807708740235
5.11516666666667	-0.987529754638672
5.1185	-0.995159149169922
5.12183333333334	-1.00231170654297
5.12516666666667	-1.00564956665039
5.1285	-0.998020172119141
5.13183333333334	-0.988483428955078
5.13516666666667	-0.980377197265625
5.1385	-0.971317291259766
5.14183333333334	-0.957965850830078
5.14516666666667	-0.944137573242188
5.1485	-0.937461853027344
5.15183333333334	-0.935077667236328
5.15516666666667	-0.926971435546875
5.1585	-0.918865203857422
5.16183333333334	-0.92458724975586
5.16516666666667	-0.939369201660156
5.1685	-0.946521759033203
5.17183333333334	-0.940322875976563
5.17516666666667	-0.936508178710938
5.1785	-0.936985015869141
5.18183333333334	-0.929832458496094
5.18516666666667	-0.912189483642578
5.1885	-0.903606414794922
5.19183333333334	-0.90932846069336
5.19516666666667	-0.914573669433594
5.1985	-0.912189483642578
5.20183333333334	-0.903129577636719
5.20516666666667	-0.903129577636719
5.2085	-0.894546508789063
5.21183333333334	-0.875473022460938
5.21516666666667	-0.85592269897461
5.2185	-0.842094421386719
5.22183333333334	-0.832080841064453
5.22516666666667	-0.810623168945313
5.2285	-0.794410705566407
5.23183333333334	-0.789165496826172
5.23516666666667	-0.78725814819336
5.2385	-0.782966613769532
5.24183333333334	-0.780105590820313
5.24516666666667	-0.779151916503907
5.2485	-0.773906707763672
5.25183333333334	-0.760078430175782
5.25516666666667	-0.746726989746094
5.2585	-0.738143920898438
5.26183333333334	-0.730514526367188
5.26516666666667	-0.722408294677735
5.2685	-0.714778900146485
5.27183333333334	-0.710487365722657
5.27516666666667	-0.707626342773438
5.2785	-0.704288482666016
5.28183333333334	-0.701904296875
5.28516666666667	-0.701427459716797
5.2885	-0.699520111083985
5.29183333333334	-0.693798065185547
5.29516666666667	-0.679492950439453
5.2985	-0.662326812744141
5.30183333333334	-0.64849853515625
5.30516666666667	-0.637531280517578
5.3085	-0.622272491455078
5.31183333333334	-0.604629516601563
5.31516666666667	-0.590324401855469
5.3185	-0.580310821533203
5.32183333333334	-0.56600570678711
5.32516666666667	-0.554084777832032
5.3285	-0.548362731933594
5.33183333333334	-0.543594360351563
5.33516666666667	-0.535011291503907
5.3385	-0.522136688232422
5.34183333333334	-0.511646270751953
5.34516666666667	-0.493049621582031
5.3485	-0.469684600830078
5.35183333333334	-0.449657440185547
5.35516666666667	-0.431060791015625
5.3585	-0.411033630371094
5.36183333333334	-0.391960144042969
5.36516666666667	-0.374317169189453
5.3685	-0.356674194335938
5.37183333333334	-0.33712387084961
5.37516666666667	-0.319004058837891
5.3785	-0.297069549560547
5.38183333333334	-0.263690948486328
5.38516666666667	-0.23031234741211
5.3885	-0.201702117919922
5.39183333333334	-0.171661376953125
5.39516666666667	-0.139713287353516
5.3985	-0.112056732177735
5.40183333333334	-0.0891685485839844
5.40516666666667	-0.0619888305664063
5.4085	-0.0290870666503906
5.41183333333334	0.00619888305664063
5.41516666666667	0.0510215759277344
5.4185	0.0972747802734375
5.42183333333333	0.139713287353516
5.42516666666667	0.181198120117188
5.4285	0.22268295288086
5.43183333333334	0.259876251220703
5.43516666666667	0.283241271972656
5.4385	0.30660629272461
5.44183333333334	0.338554382324219
5.44516666666667	0.368118286132813
5.4485	0.391006469726563
5.45183333333334	0.411033630371094
5.45516666666667	0.435352325439453
5.4585	0.456333160400391
5.46183333333333	0.471591949462891
5.46516666666667	0.490665435791016
5.4685	0.514507293701172
5.47183333333334	0.53548812866211
5.47516666666667	0.553607940673828
5.4785	0.571250915527344
5.48183333333334	0.58889389038086
5.48516666666667	0.600337982177735
5.4885	0.609397888183594
5.49183333333334	0.618457794189453
5.49516666666667	0.624179840087891
5.4985	0.624179840087891
5.50183333333334	0.622272491455078
5.50516666666667	0.6256103515625
5.5085	0.630855560302735
5.51183333333334	0.638484954833985
5.51516666666667	0.6561279296875
5.5185	0.6866455078125
5.52183333333334	0.718116760253907
5.52516666666667	0.749588012695313
5.5285	0.781059265136719
5.53183333333334	0.820159912109375
5.53516666666667	0.860691070556641
5.5385	0.903606414794922
5.54183333333334	0.956058502197266
5.54516666666667	1.01757049560547
5.5485	1.09004974365235
5.55183333333334	1.17731094360352
5.55516666666667	1.28555297851563
5.5585	1.41286849975586
5.56183333333334	1.55401229858399
5.56516666666667	1.70993804931641
5.5685	1.88732147216797
5.57183333333334	2.08091735839844
5.57516666666667	2.29120254516602
5.5785	2.52389907836914
5.58183333333334	2.78472900390625
5.58516666666667	3.07703018188477
5.5885	3.39746475219727
5.59183333333334	3.74507904052735
5.59516666666667	4.11319732666016
5.5985	4.50563430786133
5.60183333333334	4.92906570434571
5.60516666666667	5.38682937622071
5.6085	5.87654113769532
5.61183333333334	6.40201568603516
5.61516666666667	6.97040557861328
5.6185	7.58552551269532
5.62183333333334	8.23688507080078
5.62516666666667	8.92257690429688
5.6285	9.63640213012696
5.63183333333334	10.3816986083985
5.63516666666667	11.1603736877442
5.6385	11.9719505310059
5.64183333333334	12.8145217895508
5.64516666666667	13.6828422546387
5.6485	14.5840644836426
5.65183333333334	15.5200958251953
5.65516666666667	16.4856910705567
5.6585	17.4641609191895
5.66183333333334	18.4550285339356
5.66516666666667	19.4540023803711
5.6685	20.4663276672363
5.67183333333334	21.479606628418
5.67516666666667	22.4838256835938
5.6785	23.4832763671875
5.68183333333334	24.4784355163574
5.68516666666667	25.4788398742676
5.6885	26.4625549316406
5.69183333333334	27.4224281311035
5.69516666666667	28.3608436584473
5.6985	29.2801856994629
5.70183333333334	30.1766395568848
5.70516666666667	31.0320854187012
5.7085	31.8474769592285
5.71183333333333	32.6271057128906
5.71516666666667	33.3681106567383
5.7185	34.0595245361328
5.72183333333334	34.6946716308594
5.72516666666667	35.2821350097656
5.7285	35.8266830444336
5.73183333333334	36.3202095031738
5.73516666666667	36.7546081542969
5.7385	37.135124206543
5.74183333333334	37.4817848205567
5.74516666666667	37.7798080444336
5.7485	38.0215644836426
5.75183333333334	38.2046699523926
5.75516666666667	38.3453369140625
5.7585	38.449764251709
5.76183333333334	38.5012626647949
5.76516666666667	38.506031036377
5.7685	38.4721755981446
5.77183333333334	38.4187698364258
5.77516666666667	38.3396148681641
5.7785	38.2251739501953
5.78183333333334	38.0768775939942
5.78516666666667	37.9080772399903
5.7885	37.7278327941895
5.79183333333334	37.5251770019531
5.79516666666667	37.2962951660156
5.7985	37.0497703552246
5.80183333333334	36.7956161499024
5.80516666666667	36.5290641784668
5.8085	36.2486839294434
5.81183333333334	35.9687805175781
5.81516666666667	35.6988906860352
5.8185	35.4351997375488
5.82183333333334	35.1753234863281
5.82516666666667	34.9211692810059
5.8285	34.6775054931641
5.83183333333334	34.4424247741699
5.83516666666667	34.2121124267578
5.8385	33.9903831481934
5.84183333333334	33.782958984375
5.84516666666667	33.5969924926758
5.8485	33.4262847900391
5.85183333333334	33.2670211791992
5.85516666666667	33.1230163574219
5.8585	32.9933166503906
5.86183333333334	32.8726768493653
5.86516666666667	32.7506065368653
5.8685	32.6423645019531
5.87183333333334	32.5546264648438
5.87516666666667	32.4835777282715
5.8785	32.4254035949707
5.88183333333334	32.3810577392578
5.88516666666667	32.3576927185059
5.8885	32.3452949523926
5.89183333333334	32.3400497436524
5.89516666666667	32.343864440918
5.8985	32.3615074157715
5.90183333333334	32.3915481567383
5.90516666666667	32.433032989502
5.9085	32.4864387512207
5.91183333333334	32.5489044189453
5.91516666666667	32.618522644043
5.9185	32.6900482177735
5.92183333333334	32.7692031860352
5.92516666666667	32.8493118286133
5.9285	32.928466796875
5.93183333333334	33.0071449279785
5.93516666666667	33.0929756164551
5.9385	33.1912040710449
5.94183333333334	33.2975387573242
5.94516666666667	33.4105491638184
5.9485	33.5302352905274
5.95183333333334	33.6518287658692
5.95516666666667	33.7719917297363
5.9585	33.8878631591797
5.96183333333334	34.0027809143067
5.96516666666667	34.1205596923828
5.9685	34.2473983764649
5.97183333333334	34.3804359436035
5.97516666666667	34.5163345336914
5.9785	34.6527099609375
5.98183333333334	34.7943305969238
5.98516666666667	34.9397659301758
5.9885	35.0775718688965
5.99183333333334	35.2096557617188
5.99516666666667	35.341739654541
5.9985	35.4804992675781
6.00183333333334	35.6192588806153
6.00516666666667	35.7565879821778
6.0085	35.9015464782715
6.01183333333334	36.0560417175293
6.01516666666667	36.2057685852051
6.0185	36.3492965698242
6.02183333333334	36.4928245544434
6.02516666666667	36.6387367248535
6.0285	36.7784500122071
6.03183333333334	36.9133949279785
6.03516666666667	37.0616912841797
6.0385	37.224292755127
6.04183333333334	37.3854637145996
6.04516666666667	37.5399589538574
6.0485	37.6949310302735
6.05183333333334	37.8565788269043
6.05516666666667	38.0105972290039
6.0585	38.1522178649903
6.06183333333334	38.2962226867676
6.06516666666667	38.4502410888672
6.0685	38.6118888854981
6.07183333333334	38.7663841247559
6.07516666666667	38.9189720153809
6.0785	39.0782356262207
6.08183333333334	39.2441749572754
6.08516666666667	39.4067764282227
6.0885	39.5593643188477
6.09183333333334	39.7148132324219
6.09516666666667	39.8759841918946
6.0985	40.0376319885254
6.10183333333334	40.1854515075684
6.10516666666667	40.3242111206055
6.1085	40.4634475708008
6.11183333333334	40.5983924865723
6.11516666666667	40.7261848449707
6.1185	40.8544540405274
6.12183333333334	40.9913063049317
6.12516666666667	41.140079498291
6.1285	41.290283203125
6.13183333333334	41.4443016052246
6.13516666666667	41.6002273559571
6.1385	41.7528152465821
6.14183333333334	41.8972969055176
6.14516666666667	42.0346260070801
6.1485	42.1748161315918
6.15183333333334	42.318344116211
6.15516666666667	42.4666404724121
6.1585	42.6111221313477
6.16183333333334	42.7508354187012
6.16516666666667	42.8862571716309
6.1685	43.0150032043457
6.17183333333334	43.1394577026367
6.17516666666667	43.2596206665039
6.1785	43.3855056762696
6.18183333333334	43.513298034668
6.18516666666667	43.6415672302246
6.1885	43.7698364257813
6.19183333333334	43.8914299011231
6.19516666666667	44.0144538879395
6.1985	44.1346168518067
6.20183333333334	44.2600250244141
6.20516666666667	44.3863868713379
6.2085	44.5218086242676
6.21183333333334	44.6701049804688
6.21516666666667	44.8169708251953
6.2185	44.9590682983399
6.22183333333334	45.0916290283203
6.22516666666667	45.2227592468262
6.2285	45.3433990478516
6.23183333333334	45.4492568969727
6.23516666666667	45.5498695373535
6.2385	45.6562042236328
6.24183333333334	45.7730293273926
6.24516666666667	45.893669128418
6.2485	46.0186004638672
6.25183333333334	46.1459159851074
6.25516666666667	46.2789535522461
6.2585	46.410083770752
6.26183333333334	46.5331077575684
6.26516666666667	46.6532707214356
6.2685	46.7734336853028
6.27183333333334	46.8921661376953
6.27516666666667	46.999454498291
6.2785	47.1057891845703
6.28183333333334	47.2211837768555
6.28516666666667	47.3413467407227
6.2885	47.4557876586914
6.29183333333334	47.5683212280274
6.29516666666667	47.6932525634766
6.2985	47.8248596191406
6.30183333333334	47.9512214660645
6.30516666666667	48.0732917785645
6.3085	48.2006072998047
6.31183333333334	48.3393669128418
6.31516666666667	48.4724044799805
6.3185	48.5930442810059
6.32183333333334	48.7070083618164
6.32516666666667	48.818588256836
6.3285	48.9287376403809
6.33183333333334	49.0312576293946
6.33516666666667	49.1342544555664
6.3385	49.2439270019531
6.34183333333334	49.3626594543457
6.34516666666667	49.4875907897949
6.3485	49.6110916137696
6.35183333333334	49.7336387634278
6.35516666666667	49.8547554016113
6.3585	49.9658584594727
6.36183333333334	50.0688552856446
6.36516666666667	50.1756668090821
6.3685	50.2934455871582
6.37183333333334	50.4169464111328
6.37516666666667	50.5428314208985
6.3785	50.6772994995117
6.38183333333334	50.8136749267578
6.38516666666667	50.9395599365235
6.3885	51.0525703430176
6.39183333333334	51.1593818664551
6.39516666666667	51.2661933898926
6.3985	51.3687133789063
6.40183333333334	51.4698028564453
6.40516666666667	51.5704154968262
6.4085	51.6738891601563
6.41183333333334	51.77640914917
6.41516666666667	51.8746376037598
6.4185	51.9709587097168
6.42183333333334	52.0644187927246
6.42516666666667	52.154541015625
6.4285	52.2408485412598
6.43183333333334	52.328109741211
6.43516666666667	52.4182319641114
6.4385	52.5107383728028
6.44183333333334	52.600383758545
6.44516666666667	52.6914596557617
6.4485	52.7844429016114
6.45183333333334	52.8717041015625
6.45516666666667	52.947998046875
6.4585	53.0180931091309
6.46183333333334	53.0877113342285
6.46516666666667	53.1511306762696
6.4685	53.2102584838867
6.47183333333334	53.2712936401367
6.47516666666667	53.342342376709
6.4785	53.4095764160157
6.48183333333334	53.4725189208985
6.48516666666667	53.5335540771485
6.4885	53.5907745361328
6.49183333333334	53.6375045776367
6.49516666666667	53.6727905273438
6.4985	53.7161827087403
6.50183333333334	53.7705421447754
6.50516666666667	53.8239479064942
6.5085	53.8663864135742
6.51183333333334	53.9121627807617
6.51516666666667	53.9684295654297
6.5185	54.0213584899903
6.52183333333334	54.0642738342285
6.52516666666667	54.1057586669922
6.5285	54.1582107543946
6.53183333333334	54.2073249816895
6.53516666666667	54.2488098144532
6.5385	54.2926788330078
6.54183333333334	54.344654083252
6.54516666666667	54.3961524963379
6.5485	54.440975189209
6.55183333333334	54.4891357421875
6.55516666666667	54.5377731323242
6.5585	54.5816421508789
6.56183333333334	54.6154975891114
6.56516666666667	54.654598236084
6.5685	54.7056198120117
6.57183333333334	54.7618865966797
6.57516666666667	54.8186302185059
6.5785	54.8753738403321
6.58183333333334	54.9349784851075
6.58516666666667	54.9874305725098
6.5885	55.0303459167481
6.59183333333334	55.0646781921387
6.59516666666667	55.0947189331055
6.5985	55.1209449768067
6.60183333333334	55.1500320434571
6.60516666666667	55.1891326904297
6.6085	55.2339553833008
6.61183333333334	55.2811622619629
6.61516666666667	55.3269386291504
6.6185	55.3750991821289
6.62183333333334	55.4218292236328
6.62516666666667	55.4580688476563
6.6285	55.4828643798828
6.63183333333334	55.5009841918946
6.63516666666667	55.5229187011719
6.6385	55.5496215820313
6.64183333333334	55.5772781372071
6.64516666666667	55.6135177612305
6.6485	55.6530952453614
6.65183333333334	55.6936264038086
6.65516666666667	55.727481842041
6.6585	55.7551383972168
6.66183333333334	55.7770729064942
6.66516666666667	55.7923316955567
[truncated: 1,008 more rows]
