# Supplementary material for: Phase-Specific Parameter Estimation in Chiral HPLC Using 1‑Site, 2‑Site Stochastic Models, and Unified Equation Approach
Source: Anal Chem. 2026 Apr 29;98(18):13925–39. doi: 10.1021/acs.analchem.6c01634 (PMC13177292; doi:10.1021/acs.analchem.6c01634)
Supplement: Supplementary file 2 [file ac6c01634_si_002.zip › SupportingInformation/03_data_allEluents/LORA_ACN_CELL2_09_30.CSV]

0.00266666666666667	-0.030517578125
0.006	-0.0457763671875
0.00933333333333334	-0.0681877136230469
0.0126666666666667	-0.0824928283691406
0.016	-0.0782012939453125
0.0193333333333334	-0.0653266906738282
0.0226666666666667	-0.0500679016113282
0.026	-0.0386238098144531
0.0293333333333334	-0.0247955322265625
0.0326666666666667	-0.00762939453125
0.036	0.00619888305664063
0.0393333333333334	0.0162124633789063
0.0426666666666667	0.0224113464355469
0.046	0.0314712524414063
0.0493333333333334	0.0405311584472656
0.0526666666666667	0.0424385070800781
0.056	0.0376701354980469
0.0593333333333334	0.0324249267578125
0.0626666666666667	0.0338554382324219
0.066	0.0395774841308594
0.0693333333333334	0.0400543212890625
0.0726666666666667	0.0376701354980469
0.076	0.0371932983398438
0.0793333333333334	0.0414848327636719
0.0826666666666667	0.041961669921875
0.086	0.0405311584472656
0.0893333333333334	0.0352859497070313
0.0926666666666667	0.0286102294921875
0.096	0.019073486328125
0.0993333333333334	0.0109672546386719
0.102666666666667	0.00619888305664063
0.106	0.00143051147460938
0.109333333333334	0.0057220458984375
0.112666666666667	0.019073486328125
0.116	0.0352859497070313
0.119333333333334	0.0433921813964844
0.122666666666667	0.0467300415039063
0.126	0.0472068786621094
0.129333333333334	0.0457763671875
0.132666666666667	0.0362396240234375
0.136	0.0224113464355469
0.139333333333334	0.00762939453125
0.142666666666667	-0.00524520874023438
0.146	-0.00858306884765625
0.149333333333334	-0.0104904174804688
0.152666666666667	-0.0123977661132813
0.156	-0.011444091796875
0.159333333333334	-0.000476837158203125
0.162666666666667	0.0123977661132813
0.166	0.0147819519042969
0.169333333333334	0.0128746032714844
0.172666666666667	0.0176429748535156
0.176	0.0262260437011719
0.179333333333334	0.0262260437011719
0.182666666666667	0.0181198120117188
0.186	0.0138282775878906
0.189333333333334	0.0171661376953125
0.192666666666667	0.0176429748535156
0.196	0.0095367431640625
0.199333333333334	0.00286102294921875
0.202666666666667	0.00286102294921875
0.206	0.00333786010742188
0.209333333333334	-0.00286102294921875
0.212666666666667	-0.00619888305664063
0.216	-0.00333786010742188
0.219333333333334	0.00715255737304688
0.222666666666667	0.019073486328125
0.226	0.0309944152832031
0.229333333333334	0.0376701354980469
0.232666666666667	0.0338554382324219
0.236	0.0324249267578125
0.239333333333334	0.0357627868652344
0.242666666666667	0.0424385070800781
0.246	0.0443458557128906
0.249333333333334	0.049591064453125
0.252666666666667	0.0581741333007813
0.256	0.0586509704589844
0.259333333333334	0.0524520874023438
0.262666666666667	0.0443458557128906
0.266	0.0371932983398438
0.269333333333334	0.0286102294921875
0.272666666666667	0.0271797180175781
0.276	0.0300407409667969
0.279333333333334	0.0329017639160156
0.282666666666667	0.0290870666503906
0.286	0.0314712524414063
0.289333333333334	0.0386238098144531
0.292666666666667	0.0452995300292969
0.296	0.0457763671875
0.299333333333334	0.0367164611816406
0.302666666666667	0.0238418579101563
0.306	0.0123977661132813
0.309333333333334	0.00143051147460938
0.312666666666667	-0.011444091796875
0.316	-0.0247955322265625
0.319333333333334	-0.0257492065429688
0.322666666666667	-0.0166893005371094
0.326	-0.00905990600585938
0.329333333333334	-0.00429153442382813
0.332666666666667	-0.00333786010742188
0.336	0.00476837158203125
0.339333333333334	0.0095367431640625
0.342666666666667	0.0100135803222656
0.346	0.0100135803222656
0.349333333333334	0.0109672546386719
0.352666666666667	0.011444091796875
0.356	0.0123977661132813
0.359333333333334	0.0181198120117188
0.362666666666667	0.0286102294921875
0.366	0.0386238098144531
0.369333333333334	0.0452995300292969
0.372666666666667	0.0519752502441407
0.376	0.0524520874023438
0.379333333333334	0.0424385070800781
0.382666666666667	0.0271797180175781
0.386	0.0123977661132813
0.389333333333334	0.00619888305664063
0.392666666666667	0.00524520874023438
0.396	0.0057220458984375
0.399333333333334	0.0104904174804688
0.402666666666667	0.0143051147460938
0.406	0.0185966491699219
0.409333333333334	0.0224113464355469
0.412666666666667	0.0209808349609375
0.416	0.0233650207519531
0.419333333333334	0.0238418579101563
0.422666666666667	0.0314712524414063
0.426	0.0376701354980469
0.429333333333334	0.0371932983398438
0.432666666666667	0.0352859497070313
0.436	0.0309944152832031
0.439333333333334	0.0319480895996094
0.442666666666667	0.0309944152832031
0.446	0.0319480895996094
0.449333333333334	0.0333786010742188
0.452666666666667	0.0290870666503906
0.456	0.0281333923339844
0.459333333333334	0.0209808349609375
0.462666666666667	0.0176429748535156
0.466	0.0143051147460938
0.469333333333334	0.0147819519042969
0.472666666666667	0.019073486328125
0.476	0.0152587890625
0.479333333333334	0.0152587890625
0.482666666666667	0.0143051147460938
0.486	0.0176429748535156
0.489333333333334	0.0290870666503906
0.492666666666667	0.0400543212890625
0.496	0.057220458984375
0.499333333333334	0.0653266906738282
0.502666666666667	0.072479248046875
0.506	0.0791549682617188
0.509333333333334	0.0758171081542969
0.512666666666667	0.0748634338378907
0.516	0.064849853515625
0.519333333333334	0.0596046447753907
0.522666666666667	0.0500679016113282
0.526	0.0429153442382813
0.529333333333334	0.0414848327636719
0.532666666666667	0.03814697265625
0.536	0.03814697265625
0.539333333333334	0.0357627868652344
0.542666666666667	0.034332275390625
0.546	0.0243186950683594
0.549333333333334	0.0152587890625
0.552666666666667	0.0109672546386719
0.556	0.0181198120117188
0.559333333333334	0.0281333923339844
0.562666666666667	0.0405311584472656
0.566	0.0510215759277344
0.569333333333334	0.0605583190917969
0.572666666666667	0.0615119934082032
0.576	0.057220458984375
0.579333333333334	0.0500679016113282
0.582666666666667	0.0433921813964844
0.586	0.03814697265625
0.589333333333334	0.0333786010742188
0.592666666666667	0.0348091125488281
0.596	0.0367164611816406
0.599333333333334	0.0414848327636719
0.602666666666667	0.0438690185546875
0.606	0.0452995300292969
0.609333333333334	0.0443458557128906
0.612666666666667	0.0472068786621094
0.616	0.049591064453125
0.619333333333334	0.0519752502441407
0.622666666666667	0.0524520874023438
0.626	0.0519752502441407
0.629333333333334	0.0519752502441407
0.632666666666667	0.0452995300292969
0.636	0.0395774841308594
0.639333333333334	0.0314712524414063
0.642666666666667	0.0247955322265625
0.646	0.0200271606445313
0.649333333333334	0.0162124633789063
0.652666666666667	0.0152587890625
0.656	0.0133514404296875
0.659333333333334	0.0166893005371094
0.662666666666667	0.0219345092773438
0.666	0.0290870666503906
0.669333333333334	0.034332275390625
0.672666666666667	0.0371932983398438
0.676	0.03814697265625
0.679333333333334	0.0391006469726563
0.682666666666667	0.0395774841308594
0.686	0.0433921813964844
0.689333333333334	0.0476837158203125
0.692666666666667	0.0605583190917969
0.696	0.072479248046875
0.699333333333334	0.0844001770019531
0.702666666666667	0.0958442687988281
0.706	0.107288360595703
0.709333333333334	0.118732452392578
0.712666666666667	0.12350082397461
0.716	0.13113021850586
0.719333333333334	0.133991241455078
0.722666666666667	0.130653381347656
0.726	0.116348266601563
0.729333333333334	0.10061264038086
0.732666666666667	0.087738037109375
0.736	0.0758171081542969
0.739333333333334	0.0681877136230469
0.742666666666667	0.0705718994140625
0.746	0.0824928283691406
0.749333333333334	0.0934600830078125
0.752666666666667	0.0967979431152344
0.756	0.0977516174316406
0.759333333333334	0.0963211059570313
0.762666666666667	0.0896453857421875
0.766	0.0767707824707032
0.769333333333334	0.064849853515625
0.772666666666667	0.0596046447753907
0.776	0.0557899475097657
0.779333333333334	0.049591064453125
0.782666666666667	0.0467300415039063
0.786	0.0462532043457031
0.789333333333334	0.041961669921875
0.792666666666667	0.0324249267578125
0.796	0.0195503234863281
0.799333333333334	0.0128746032714844
0.802666666666667	0.0057220458984375
0.806	-0.0019073486328125
0.809333333333334	-0.00715255737304688
0.812666666666667	-0.00715255737304688
0.816	-0.0019073486328125
0.819333333333334	0.00524520874023438
0.822666666666667	0.0143051147460938
0.826	0.0224113464355469
0.829333333333334	0.0276565551757813
0.832666666666667	0.0290870666503906
0.836	0.0247955322265625
0.839333333333334	0.0181198120117188
0.842666666666667	0.00524520874023438
0.846	-0.00476837158203125
0.849333333333334	-0.0157356262207031
0.852666666666667	-0.0209808349609375
0.856	-0.0252723693847656
0.859333333333334	-0.0324249267578125
0.862666666666667	-0.03814697265625
0.866	-0.0424385070800781
0.869333333333334	-0.0410079956054688
0.872666666666667	-0.0414848327636719
0.876	-0.041961669921875
0.879333333333334	-0.0371932983398438
0.882666666666667	-0.0314712524414063
0.886	-0.026702880859375
0.889333333333334	-0.0286102294921875
0.892666666666667	-0.030517578125
0.896	-0.0324249267578125
0.899333333333334	-0.0405311584472656
0.902666666666667	-0.0462532043457031
0.906	-0.0500679016113282
0.909333333333334	-0.0448226928710938
0.912666666666667	-0.0362396240234375
0.916	-0.0247955322265625
0.919333333333334	-0.0100135803222656
0.922666666666667	-0.00095367431640625
0.926	0.00143051147460938
0.929333333333334	-0.00238418579101563
0.932666666666667	-0.00524520874023438
0.936	-0.00476837158203125
0.939333333333334	-0.0095367431640625
0.942666666666667	-0.0157356262207031
0.946	-0.019073486328125
0.949333333333334	-0.0147819519042969
0.952666666666667	-0.0138282775878906
0.956	-0.02288818359375
0.959333333333334	-0.034332275390625
0.962666666666667	-0.0395774841308594
0.966	-0.0433921813964844
0.969333333333334	-0.0524520874023438
0.972666666666667	-0.0653266906738282
0.976	-0.0700950622558594
0.979333333333334	-0.0638961791992188
0.982666666666667	-0.057220458984375
0.986	-0.0500679016113282
0.989333333333334	-0.0410079956054688
0.992666666666667	-0.026702880859375
0.996	-0.0128746032714844
0.999333333333334	-0.00762939453125
1.00266666666667	-0.0057220458984375
1.006	-0.00476837158203125
1.00933333333334	-0.00667572021484375
1.01266666666667	-0.0128746032714844
1.016	-0.0224113464355469
1.01933333333334	-0.0247955322265625
1.02266666666667	-0.0219345092773438
1.026	-0.0166893005371094
1.02933333333334	-0.011444091796875
1.03266666666667	-0.00715255737304688
1.036	0
1.03933333333334	0.0123977661132813
1.04266666666667	0.0276565551757813
1.046	0.041961669921875
1.04933333333334	0.0576972961425782
1.05266666666667	0.0777244567871094
1.056	0.10061264038086
1.05933333333334	0.116825103759766
1.06266666666667	0.131607055664063
1.066	0.145435333251953
1.06933333333334	0.154972076416016
1.07266666666667	0.157833099365235
1.076	0.159263610839844
1.07933333333334	0.158309936523438
1.08266666666667	0.14495849609375
1.086	0.127315521240235
1.08933333333334	0.115394592285156
1.09266666666667	0.111103057861328
1.096	0.0982284545898438
1.09933333333334	0.0820159912109375
1.10266666666667	0.0739097595214844
1.106	0.0715255737304688
1.10933333333334	0.0662803649902344
1.11266666666667	0.0514984130859375
1.116	0.041961669921875
1.11933333333334	0.0371932983398438
1.12266666666667	0.0309944152832031
1.126	0.0176429748535156
1.12933333333334	0.00476837158203125
1.13266666666667	0.00238418579101563
1.136	0.00476837158203125
1.13933333333334	0.00429153442382813
1.14266666666667	0.00333786010742188
1.146	0.00715255737304688
1.14933333333334	0.0100135803222656
1.15266666666667	0.00667572021484375
1.156	-0.00143051147460938
1.15933333333334	-0.00905990600585938
1.16266666666667	-0.0157356262207031
1.166	-0.0214576721191406
1.16933333333334	-0.0271797180175781
1.17266666666667	-0.0257492065429688
1.176	-0.0224113464355469
1.17933333333334	-0.0214576721191406
1.18266666666667	-0.0224113464355469
1.186	-0.0243186950683594
1.18933333333334	-0.0247955322265625
1.19266666666667	-0.030517578125
1.196	-0.0362396240234375
1.19933333333334	-0.0362396240234375
1.20266666666667	-0.0319480895996094
1.206	-0.0247955322265625
1.20933333333334	-0.0200271606445313
1.21266666666667	-0.0157356262207031
1.216	-0.0143051147460938
1.21933333333334	-0.0147819519042969
1.22266666666667	-0.0176429748535156
1.226	-0.0233650207519531
1.22933333333334	-0.0281333923339844
1.23266666666667	-0.0338554382324219
1.236	-0.0333786010742188
1.23933333333334	-0.030517578125
1.24266666666667	-0.0252723693847656
1.246	-0.0209808349609375
1.24933333333334	-0.0181198120117188
1.25266666666667	-0.0119209289550781
1.256	-0.00715255737304688
1.25933333333334	-0.003814697265625
1.26266666666667	-0.0019073486328125
1.266	0.00143051147460938
1.26933333333334	0.00715255737304688
1.27266666666667	0.00667572021484375
1.276	0.00524520874023438
1.27933333333334	0.00238418579101563
1.28266666666667	0.00095367431640625
1.286	-0.0019073486328125
1.28933333333334	-0.00762939453125
1.29266666666667	-0.00715255737304688
1.296	-0.00476837158203125
1.29933333333334	-0.00476837158203125
1.30266666666667	-0.00524520874023438
1.306	-0.00429153442382813
1.30933333333334	0.00095367431640625
1.31266666666667	0.00143051147460938
1.316	-0.00619888305664063
1.31933333333334	-0.0152587890625
1.32266666666667	-0.0195503234863281
1.326	-0.0171661376953125
1.32933333333334	-0.0133514404296875
1.33266666666667	-0.0057220458984375
1.336	0.00476837158203125
1.33933333333334	0.0185966491699219
1.34266666666667	0.0247955322265625
1.346	0.0209808349609375
1.34933333333334	0.011444091796875
1.35266666666667	-0.00429153442382813
1.356	-0.0176429748535156
1.35933333333334	-0.0329017639160156
1.36266666666667	-0.0438690185546875
1.366	-0.0481605529785156
1.36933333333334	-0.0491142272949219
1.37266666666667	-0.0462532043457031
1.376	-0.041961669921875
1.37933333333334	-0.0329017639160156
1.38266666666667	-0.019073486328125
1.386	-0.0104904174804688
1.38933333333334	-0.00667572021484375
1.39266666666667	-0.00524520874023438
1.396	0
1.39933333333334	0.00333786010742188
1.40266666666667	-0.00333786010742188
1.406	-0.00619888305664063
1.40933333333334	-0.00619888305664063
1.41266666666667	-0.0057220458984375
1.416	-0.011444091796875
1.41933333333334	-0.0152587890625
1.42266666666667	-0.00762939453125
1.426	-0.00095367431640625
1.42933333333334	0.00667572021484375
1.43266666666667	0.0166893005371094
1.436	0.0276565551757813
1.43933333333334	0.0329017639160156
1.44266666666667	0.030517578125
1.446	0.0252723693847656
1.44933333333334	0.0200271606445313
1.45266666666667	0.0157356262207031
1.456	0.0185966491699219
1.45933333333334	0.0238418579101563
1.46266666666667	0.0281333923339844
1.466	0.0271797180175781
1.46933333333334	0.0252723693847656
1.47266666666667	0.0209808349609375
1.476	0.0152587890625
1.47933333333334	0.011444091796875
1.48266666666667	0.00762939453125
1.486	0.011444091796875
1.48933333333334	0.0123977661132813
1.49266666666667	0.0133514404296875
1.496	0.011444091796875
1.49933333333334	0.00858306884765625
1.50266666666667	0.0138282775878906
1.506	0.0243186950683594
1.50933333333334	0.041961669921875
1.51266666666667	0.0562667846679688
1.516	0.0638961791992188
1.51933333333334	0.0710487365722657
1.52266666666667	0.0734329223632813
1.526	0.0762939453125
1.52933333333334	0.0734329223632813
1.53266666666667	0.0782012939453125
1.536	0.0905990600585938
1.53933333333334	0.09918212890625
1.54266666666667	0.104904174804688
1.546	0.102043151855469
1.54933333333334	0.104904174804688
1.55266666666667	0.104904174804688
1.556	0.101566314697266
1.55933333333334	0.101566314697266
1.56266666666667	0.103950500488281
1.566	0.109672546386719
1.56933333333334	0.111579895019531
1.57266666666667	0.114917755126953
1.576	0.1220703125
1.57933333333334	0.130176544189453
1.58266666666667	0.133991241455078
1.586	0.135898590087891
1.58933333333334	0.13875961303711
1.59266666666667	0.141143798828125
1.596	0.139713287353516
1.59933333333334	0.134944915771485
1.60266666666667	0.1373291015625
1.606	0.14495849609375
1.60933333333334	0.154495239257813
1.61266666666667	0.166416168212891
1.616	0.178813934326172
1.61933333333334	0.188350677490235
1.62266666666667	0.191688537597656
1.626	0.191688537597656
1.62933333333334	0.193119049072266
1.63266666666667	0.191688537597656
1.636	0.189781188964844
1.63933333333334	0.191211700439453
1.64266666666667	0.193595886230469
1.646	0.194072723388672
1.64933333333334	0.186920166015625
1.65266666666667	0.172615051269531
1.656	0.159263610839844
1.65933333333334	0.150203704833985
1.66266666666667	0.148296356201172
1.666	0.150203704833985
1.66933333333334	0.15401840209961
1.67266666666667	0.161170959472656
1.676	0.166893005371094
1.67933333333334	0.171661376953125
1.68266666666667	0.171661376953125
1.686	0.163555145263672
1.68933333333334	0.152587890625
1.69266666666667	0.14495849609375
1.696	0.14495849609375
1.69933333333334	0.145435333251953
1.70266666666667	0.13875961303711
1.706	0.132560729980469
1.70933333333334	0.128746032714844
1.71266666666667	0.124931335449219
1.716	0.110149383544922
1.71933333333334	0.0905990600585938
1.72266666666667	0.0777244567871094
1.726	0.0767707824707032
1.72933333333334	0.080108642578125
1.73266666666667	0.0829696655273438
1.736	0.0920295715332031
1.73933333333334	0.104427337646485
1.74266666666667	0.117301940917969
1.746	0.121116638183594
1.74933333333334	0.117301940917969
1.75266666666667	0.109672546386719
1.756	0.0963211059570313
1.75933333333334	0.0791549682617188
1.76266666666667	0.0581741333007813
1.766	0.0414848327636719
1.76933333333334	0.0338554382324219
1.77266666666667	0.030517578125
1.776	0.030517578125
1.77933333333334	0.0319480895996094
1.78266666666667	0.0338554382324219
1.786	0.0319480895996094
1.78933333333334	0.0257492065429688
1.79266666666667	0.0219345092773438
1.796	0.0214576721191406
1.79933333333334	0.0224113464355469
1.80266666666667	0.0257492065429688
1.806	0.0286102294921875
1.80933333333334	0.0329017639160156
1.81266666666667	0.0300407409667969
1.816	0.0247955322265625
1.81933333333334	0.0162124633789063
1.82266666666667	0.00715255737304688
1.826	0.00095367431640625
1.82933333333334	-0.0057220458984375
1.83266666666667	-0.00524520874023438
1.836	0.0019073486328125
1.83933333333334	0.0195503234863281
1.84266666666667	0.0357627868652344
1.846	0.0457763671875
1.84933333333334	0.0448226928710938
1.85266666666667	0.0414848327636719
1.856	0.0309944152832031
1.85933333333334	0.0157356262207031
1.86266666666667	0.00095367431640625
1.866	-0.0123977661132813
1.86933333333334	-0.0224113464355469
1.87266666666667	-0.0367164611816406
1.876	-0.0433921813964844
1.87933333333334	-0.0500679016113282
1.88266666666667	-0.0491142272949219
1.886	-0.0410079956054688
1.88933333333334	-0.0233650207519531
1.89266666666667	-0.0057220458984375
1.896	0.00238418579101563
1.89933333333334	0.00762939453125
1.90266666666667	0.00619888305664063
1.906	0.00143051147460938
1.90933333333334	-0.00667572021484375
1.91266666666667	-0.0147819519042969
1.916	-0.0209808349609375
1.91933333333334	-0.0262260437011719
1.92266666666667	-0.030517578125
1.926	-0.0348091125488281
1.92933333333334	-0.0362396240234375
1.93266666666667	-0.030517578125
1.936	-0.0257492065429688
1.93933333333334	-0.026702880859375
1.94266666666667	-0.0324249267578125
1.946	-0.0395774841308594
1.94933333333334	-0.0443458557128906
1.95266666666667	-0.0500679016113282
1.956	-0.0548362731933594
1.95933333333334	-0.05340576171875
1.96266666666667	-0.0457763671875
1.966	-0.0362396240234375
1.96933333333334	-0.0348091125488281
1.97266666666667	-0.0362396240234375
1.976	-0.0352859497070313
1.97933333333334	-0.0329017639160156
1.98266666666667	-0.0391006469726563
1.986	-0.0491142272949219
1.98933333333334	-0.0519752502441407
1.99266666666667	-0.0486373901367188
1.996	-0.0462532043457031
1.99933333333334	-0.0481605529785156
2.00266666666667	-0.0448226928710938
2.006	-0.0338554382324219
2.00933333333334	-0.0200271606445313
2.01266666666667	-0.00715255737304688
2.016	0.00286102294921875
2.01933333333334	0.011444091796875
2.02266666666667	0.019073486328125
2.026	0.0276565551757813
2.02933333333334	0.0333786010742188
2.03266666666667	0.0357627868652344
2.036	0.0371932983398438
2.03933333333334	0.0395774841308594
2.04266666666667	0.0367164611816406
2.046	0.0257492065429688
2.04933333333334	0.0157356262207031
2.05266666666667	0.0095367431640625
2.056	0.0133514404296875
2.05933333333334	0.0257492065429688
2.06266666666667	0.0510215759277344
2.066	0.0920295715332031
2.06933333333334	0.143527984619141
2.07266666666667	0.210762023925781
2.076	0.293254852294922
2.07933333333334	0.395774841308594
2.08266666666667	0.522613525390625
2.086	0.674247741699219
2.08933333333334	0.845432281494141
2.09266666666667	1.02996826171875
2.096	1.22737884521485
2.09933333333334	1.44195556640625
2.10266666666667	1.66511535644531
2.106	1.87969207763672
2.10933333333334	2.09140777587891
2.11266666666667	2.31027603149414
2.116	2.55537033081055
2.11933333333334	2.83288955688477
2.12266666666667	3.16858291625977
2.126	3.59106063842774
2.12933333333334	4.11319732666016
2.13266666666667	4.72688674926758
2.136	5.4011344909668
2.13933333333334	6.09636306762696
2.14266666666667	6.77251815795899
2.146	7.39240646362305
2.14933333333334	7.92026519775391
2.15266666666667	8.33463668823242
2.156	8.62932205200196
2.15933333333334	8.81242752075196
2.16266666666667	8.89396667480469
2.166	8.8953971862793
2.16933333333334	8.84485244750977
2.17266666666667	8.77046585083008
2.176	8.68082046508789
2.17933333333334	8.59451293945313
2.18266666666667	8.51821899414063
2.186	8.44621658325196
2.18933333333334	8.3613395690918
2.19266666666667	8.2387924194336
2.196	8.06665420532227
2.19933333333334	7.81488418579102
2.20266666666667	7.46774673461914
2.206	7.01141357421875
2.20933333333334	6.44683837890625
2.21266666666667	5.78737258911133
2.216	5.05495071411133
2.21933333333334	4.29821014404297
2.22266666666667	3.55052947998047
2.226	2.85863876342774
2.22933333333334	2.25162506103516
2.23266666666667	1.76095962524414
2.236	1.4028549194336
2.23933333333334	1.17349624633789
2.24266666666667	1.07002258300781
2.246	1.05953216552735
2.24933333333334	1.11818313598633
2.25266666666667	1.21879577636719
2.256	1.35183334350586
2.25933333333334	1.50680541992188
2.26266666666667	1.66654586791992
2.266	1.82628631591797
2.26933333333334	1.98650360107422
2.27266666666667	2.15005874633789
2.276	2.30550765991211
2.27933333333334	2.44140625
2.28266666666667	2.55680084228516
2.286	2.66122817993164
2.28933333333334	2.75087356567383
2.29266666666667	2.82049179077149
2.296	2.86912918090821
2.29933333333334	2.90727615356446
2.30266666666667	2.94303894042969
2.306	2.96735763549805
2.30933333333334	2.98213958740235
2.31266666666667	2.98738479614258
2.316	2.98690795898438
2.31933333333334	2.97069549560547
2.32266666666667	2.93588638305664
2.326	2.89726257324219
2.32933333333334	2.85816192626953
2.33266666666667	2.8223991394043
2.336	2.78091430664063
2.33933333333334	2.74419784545899
2.34266666666667	2.70366668701172
2.346	2.65121459960938
2.34933333333334	2.58255004882813
2.35266666666667	2.49290466308594
2.356	2.39896774291992
2.35933333333334	2.29835510253906
2.36266666666667	2.19964981079102
2.366	2.10094451904297
2.36933333333334	2.00510025024414
2.37266666666667	1.91974639892578
2.376	1.83963775634766
2.37933333333334	1.75857543945313
2.38266666666667	1.67274475097656
2.386	1.58977508544922
2.38933333333334	1.51395797729492
2.39266666666667	1.44577026367188
2.396	1.37901306152344
2.39933333333334	1.31082534790039
2.40266666666667	1.24788284301758
2.406	1.190185546875
2.40933333333334	1.13677978515625
2.41266666666667	1.08146667480469
2.416	1.02949142456055
2.41933333333334	0.981330871582031
2.42266666666667	0.925064086914063
2.426	0.860214233398438
2.42933333333334	0.78582763671875
2.43266666666667	0.705718994140625
2.436	0.614643096923828
2.43933333333334	0.522136688232422
2.44266666666667	0.432491302490235
2.446	0.347137451171875
2.44933333333334	0.262737274169922
2.45266666666667	0.178337097167969
2.456	0.0977516174316406
2.45933333333334	0.0176429748535156
2.46266666666667	-0.0672340393066407
2.466	-0.154972076416016
2.46933333333334	-0.240325927734375
2.47266666666667	-0.313758850097656
2.476	-0.379085540771485
2.47933333333334	-0.438213348388672
2.48266666666667	-0.483036041259766
2.486	-0.514984130859375
2.48933333333334	-0.539779663085938
2.49266666666667	-0.570774078369141
2.496	-0.606536865234375
2.49933333333334	-0.641345977783203
2.50266666666667	-0.673770904541016
2.506	-0.701427459716797
2.50933333333334	-0.720500946044922
2.51266666666667	-0.732898712158203
2.516	-0.739574432373047
2.51933333333334	-0.745296478271485
2.52266666666667	-0.750064849853516
2.526	-0.7476806640625
2.52933333333334	-0.742912292480469
2.53266666666667	-0.735282897949219
2.536	-0.72622299194336
2.53933333333334	-0.713825225830078
2.54266666666667	-0.702857971191407
2.546	-0.699043273925782
2.54933333333334	-0.695228576660157
2.55266666666667	-0.682353973388672
2.556	-0.663280487060547
2.55933333333334	-0.643253326416016
2.56266666666667	-0.623703002929688
2.566	-0.608444213867188
2.56933333333334	-0.597476959228516
2.57266666666667	-0.596046447753907
2.576	-0.592708587646485
2.57933333333334	-0.587940216064453
2.58266666666667	-0.574588775634766
2.586	-0.547885894775391
2.58933333333334	-0.509738922119141
2.59266666666667	-0.473499298095703
2.596	-0.442028045654297
2.59933333333334	-0.408172607421875
2.60266666666667	-0.365257263183594
2.606	-0.318050384521485
2.60933333333334	-0.274181365966797
2.61266666666667	-0.222206115722656
2.616	-0.164508819580078
2.61933333333334	-0.10061264038086
2.62266666666667	-0.0443458557128906
2.626	0.0095367431640625
2.62933333333334	0.0662803649902344
2.63266666666667	0.12350082397461
2.636	0.177860260009766
2.63933333333334	0.226020812988281
2.64266666666667	0.273704528808594
2.646	0.312328338623047
2.64933333333334	0.340938568115235
2.65266666666667	0.360965728759766
2.656	0.374317169189453
2.65933333333334	0.381946563720703
2.66266666666667	0.379085540771485
2.666	0.373363494873047
2.66933333333334	0.362396240234375
2.67266666666667	0.349044799804688
2.676	0.336170196533203
2.67933333333334	0.325679779052735
2.68266666666667	0.316143035888672
2.686	0.300407409667969
2.68933333333334	0.280380249023438
2.69266666666667	0.258922576904297
2.696	0.234603881835938
2.69933333333334	0.209331512451172
2.70266666666667	0.182628631591797
2.706	0.164031982421875
2.70933333333334	0.151157379150391
2.71266666666667	0.140666961669922
2.716	0.127792358398438
2.71933333333334	0.113010406494141
2.72266666666667	0.0944137573242188
2.726	0.0720024108886719
2.72933333333334	0.0562667846679688
2.73266666666667	0.0562667846679688
2.736	0.0681877136230469
2.73933333333334	0.0815391540527344
2.74266666666667	0.0996589660644531
2.746	0.124454498291016
2.74933333333334	0.148773193359375
2.75266666666667	0.164031982421875
2.756	0.173568725585938
2.75933333333334	0.18453598022461
2.76266666666667	0.196933746337891
2.766	0.20742416381836
2.76933333333334	0.216484069824219
2.77266666666667	0.220775604248047
2.776	0.226497650146485
2.77933333333334	0.238418579101563
2.78266666666667	0.257015228271485
2.786	0.279903411865235
2.78933333333334	0.302791595458985
2.79266666666667	0.329971313476563
2.796	0.358104705810547
2.79933333333334	0.387668609619141
2.80266666666667	0.414371490478516
2.806	0.440120697021485
2.80933333333334	0.462532043457031
2.81266666666667	0.482559204101563
2.816	0.502586364746094
2.81933333333334	0.52022933959961
2.82266666666667	0.539779663085938
2.826	0.560760498046875
2.82933333333334	0.583648681640625
2.83266666666667	0.606536865234375
2.836	0.629425048828125
2.83933333333334	0.646591186523438
2.84266666666667	0.659465789794922
2.846	0.669956207275391
2.84933333333334	0.683784484863282
2.85266666666667	0.698566436767578
2.856	0.713348388671875
2.85933333333334	0.730991363525391
2.86266666666667	0.751495361328125
2.866	0.772476196289063
2.86933333333334	0.791072845458985
2.87266666666667	0.806808471679688
2.876	0.827789306640625
2.87933333333334	0.851154327392578
2.88266666666667	0.869274139404297
2.886	0.879764556884766
2.88933333333334	0.886917114257813
2.89266666666667	0.895500183105469
2.896	0.898361206054688
2.89933333333334	0.898361206054688
2.90266666666667	0.901222229003906
2.906	0.90932846069336
2.90933333333334	0.918388366699219
2.91266666666667	0.92315673828125
2.916	0.921726226806641
2.91933333333334	0.914096832275391
2.92266666666667	0.906467437744141
2.926	0.90169906616211
2.92933333333334	0.894546508789063
2.93266666666667	0.884056091308594
2.936	0.874996185302735
2.93933333333334	0.865459442138672
2.94266666666667	0.84686279296875
2.946	0.818252563476563
2.94933333333334	0.789165496826172
2.95266666666667	0.763893127441407
2.956	0.741958618164063
2.95933333333334	0.717639923095703
2.96266666666667	0.69427490234375
2.966	0.669002532958985
2.96933333333334	0.644683837890625
2.97266666666667	0.621318817138672
2.976	0.594615936279297
2.97933333333334	0.561714172363282
2.98266666666667	0.518798828125
2.986	0.47445297241211
2.98933333333334	0.425815582275391
2.99266666666667	0.371932983398438
2.996	0.314712524414063
2.99933333333334	0.261306762695313
3.00266666666667	0.212192535400391
3.006	0.16164779663086
3.00933333333334	0.105381011962891
3.01266666666667	0.0410079956054688
3.016	-0.0324249267578125
3.01933333333334	-0.116348266601563
3.02266666666667	-0.208854675292969
3.026	-0.308513641357422
3.02933333333334	-0.42104721069336
3.03266666666667	-0.546455383300782
3.036	-0.685214996337891
3.03933333333334	-0.827789306640625
3.04266666666667	-0.972270965576172
3.046	-1.12056732177735
3.04933333333334	-1.27935409545899
3.05266666666667	-1.44672393798828
3.056	-1.61838531494141
3.05933333333334	-1.79767608642578
3.06266666666667	-1.99937820434571
3.066	-2.22253799438477
3.06933333333334	-2.45523452758789
3.07266666666667	-2.69031524658203
3.076	-2.93064117431641
3.07933333333334	-3.17716598510742
3.08266666666667	-3.42178344726563
3.086	-3.65829467773438
3.08933333333334	-3.89528274536133
3.09266666666667	-4.1351318359375
3.096	-4.37736511230469
3.09933333333334	-4.61959838867188
3.10266666666667	-4.8518180847168
3.106	-5.07688522338867
3.10933333333334	-5.28144836425782
3.11266666666667	-5.46646118164063
3.116	-5.62620162963867
3.11933333333334	-5.75733184814453
3.12266666666667	-5.8588981628418
3.126	-5.92374801635742
3.12933333333334	-5.95474243164063
3.13266666666667	-5.94711303710938
3.136	-5.89609146118164
3.13933333333334	-5.80549240112305
3.14266666666667	-5.67674636840821
3.146	-5.52177429199219
3.14933333333334	-5.33866882324219
3.15266666666667	-5.13267517089844
3.156	-4.90808486938477
3.15933333333334	-4.66585159301758
3.16266666666667	-4.41122055053711
3.166	-4.14276123046875
3.16933333333334	-3.86762619018555
3.17266666666667	-3.59249114990235
3.176	-3.31592559814453
3.17933333333334	-3.04603576660156
3.18266666666667	-2.78520584106446
3.186	-2.53820419311524
3.18933333333334	-2.30550765991211
3.19266666666667	-2.08425521850586
3.196	-1.88493728637696
3.19933333333334	-1.708984375
3.20266666666667	-1.556396484375
3.206	-1.42383575439453
3.20933333333334	-1.30891799926758
3.21266666666667	-1.21545791625977
3.216	-1.1434555053711
3.21933333333334	-1.08766555786133
3.22266666666667	-1.03807449340821
3.226	-0.993728637695313
3.22933333333334	-0.957489013671875
3.23266666666667	-0.930309295654297
3.236	-0.903129577636719
3.23933333333334	-0.873565673828125
3.24266666666667	-0.849246978759766
3.246	-0.83160400390625
3.24933333333334	-0.818729400634766
3.25266666666667	-0.803947448730469
3.256	-0.792503356933594
3.25933333333334	-0.788211822509766
3.26266666666667	-0.787734985351563
3.266	-0.786781311035157
3.26933333333334	-0.77962875366211
3.27266666666667	-0.774383544921875
3.276	-0.770092010498047
3.27933333333334	-0.763893127441407
3.28266666666667	-0.756263732910157
3.286	-0.751018524169922
3.28933333333334	-0.751495361328125
3.29266666666667	-0.749588012695313
3.296	-0.742435455322266
3.29933333333334	-0.74005126953125
3.30266666666667	-0.744342803955078
3.306	-0.754833221435547
3.30933333333334	-0.761508941650391
3.31266666666667	-0.766754150390625
3.316	-0.773906707763672
3.31933333333334	-0.781059265136719
3.32266666666667	-0.781059265136719
3.326	-0.775337219238282
3.32933333333334	-0.773906707763672
3.33266666666667	-0.780105590820313
3.336	-0.786781311035157
3.33933333333334	-0.786304473876953
3.34266666666667	-0.784397125244141
3.346	-0.784873962402344
3.34933333333334	-0.782966613769532
3.35266666666667	-0.77962875366211
3.356	-0.772953033447266
3.35933333333334	-0.77199935913086
3.36266666666667	-0.769615173339844
3.366	-0.768184661865235
3.36933333333334	-0.767230987548828
3.37266666666667	-0.765323638916016
3.376	-0.762939453125
3.37933333333334	-0.758647918701172
3.38266666666667	-0.765800476074219
3.386	-0.776767730712891
3.38933333333334	-0.786781311035157
3.39266666666667	-0.788211822509766
3.396	-0.792503356933594
3.39933333333334	-0.797748565673828
3.40266666666667	-0.794410705566407
3.406	-0.784873962402344
3.40933333333334	-0.781536102294922
3.41266666666667	-0.788688659667969
3.416	-0.792980194091797
3.41933333333334	-0.79345703125
3.42266666666667	-0.79345703125
3.426	-0.798225402832032
3.42933333333334	-0.795841217041016
3.43266666666667	-0.789642333984375
3.436	-0.781536102294922
3.43933333333334	-0.772476196289063
3.44266666666667	-0.764846801757813
3.446	-0.758647918701172
3.44933333333334	-0.753402709960938
3.45266666666667	-0.74911117553711
3.456	-0.748634338378907
3.45933333333334	-0.757217407226563
3.46266666666667	-0.765800476074219
3.466	-0.767707824707032
3.46933333333334	-0.769138336181641
3.47266666666667	-0.772953033447266
3.476	-0.781059265136719
3.47933333333334	-0.782012939453125
3.48266666666667	-0.782489776611328
3.486	-0.782012939453125
3.48933333333334	-0.782489776611328
3.49266666666667	-0.782489776611328
3.496	-0.78582763671875
3.49933333333334	-0.794410705566407
3.50266666666667	-0.805377960205078
3.506	-0.814437866210938
3.50933333333334	-0.823974609375
3.51266666666667	-0.832080841064453
3.516	-0.834941864013672
3.51933333333334	-0.832080841064453
3.52266666666667	-0.823974609375
3.526	-0.815391540527344
3.52933333333334	-0.808238983154297
3.53266666666667	-0.803947448730469
3.536	-0.803470611572266
3.53933333333334	-0.805854797363281
3.54266666666667	-0.817298889160156
3.546	-0.834941864013672
3.54933333333334	-0.852108001708985
3.55266666666667	-0.859260559082031
3.556	-0.857353210449219
3.55933333333334	-0.847816467285156
3.56266666666667	-0.829696655273438
3.566	-0.812530517578125
3.56933333333334	-0.802040100097656
3.57266666666667	-0.803470611572266
3.576	-0.8087158203125
3.57933333333334	-0.81777572631836
3.58266666666667	-0.833988189697266
3.586	-0.851631164550781
3.58933333333334	-0.861167907714844
3.59266666666667	-0.861167907714844
3.596	-0.861167907714844
3.59933333333334	-0.864028930664063
3.60266666666667	-0.864982604980469
3.606	-0.86212158203125
3.60933333333334	-0.864982604980469
3.61266666666667	-0.867366790771485
3.616	-0.864505767822266
3.61933333333334	-0.857353210449219
3.62266666666667	-0.850200653076172
3.626	-0.850200653076172
3.62933333333334	-0.850200653076172
3.63266666666667	-0.857353210449219
3.636	-0.865459442138672
3.63933333333334	-0.872611999511719
3.64266666666667	-0.873088836669922
3.646	-0.858783721923828
3.64933333333334	-0.836849212646485
3.65266666666667	-0.816822052001953
3.656	-0.806808471679688
3.65933333333334	-0.80251693725586
3.66266666666667	-0.802040100097656
3.666	-0.807762145996094
3.66933333333334	-0.818252563476563
3.67266666666667	-0.824451446533203
3.676	-0.823020935058594
3.67933333333334	-0.822544097900391
3.68266666666667	-0.824928283691406
3.686	-0.826358795166016
3.68933333333334	-0.826835632324219
3.69266666666667	-0.826835632324219
3.696	-0.835418701171875
3.69933333333334	-0.843524932861328
3.70266666666667	-0.849723815917969
3.706	-0.853061676025391
3.70933333333334	-0.855445861816406
3.71266666666667	-0.858306884765625
3.716	-0.85592269897461
3.71933333333334	-0.848770141601563
3.72266666666667	-0.843524932861328
3.726	-0.842094421386719
3.72933333333334	-0.842094421386719
3.73266666666667	-0.84066390991211
3.736	-0.841617584228516
3.73933333333334	-0.845432281494141
3.74266666666667	-0.849723815917969
3.746	-0.852584838867188
3.74933333333334	-0.856399536132813
3.75266666666667	-0.86355209350586
3.756	-0.867843627929688
3.75933333333334	-0.867843627929688
3.76266666666667	-0.862598419189453
3.766	-0.858306884765625
3.76933333333334	-0.856876373291016
3.77266666666667	-0.8544921875
3.776	-0.851154327392578
3.77933333333334	-0.84829330444336
3.78266666666667	-0.850200653076172
3.786	-0.852584838867188
3.78933333333334	-0.858306884765625
3.79266666666667	-0.866413116455078
3.796	-0.879764556884766
3.79933333333334	-0.89263916015625
3.80266666666667	-0.902652740478516
3.806	-0.90789794921875
3.80933333333334	-0.904560089111328
3.81266666666667	-0.903129577636719
3.816	-0.90169906616211
3.81933333333334	-0.906467437744141
3.82266666666667	-0.908374786376953
3.826	-0.905036926269531
3.82933333333334	-0.903129577636719
3.83266666666667	-0.898361206054688
3.836	-0.89263916015625
3.83933333333334	-0.882625579833985
3.84266666666667	-0.876426696777344
3.846	-0.877857208251953
3.84933333333334	-0.880718231201172
3.85266666666667	-0.885009765625
3.856	-0.885963439941406
3.85933333333334	-0.884056091308594
3.86266666666667	-0.876903533935547
3.866	-0.87118148803711
3.86933333333334	-0.866889953613281
3.87266666666667	-0.863075256347656
3.876	-0.857830047607422
3.87933333333334	-0.853061676025391
3.88266666666667	-0.852584838867188
3.886	-0.851631164550781
3.88933333333334	-0.850200653076172
3.89266666666667	-0.852584838867188
3.896	-0.859737396240235
3.89933333333334	-0.865936279296875
3.90266666666667	-0.871658325195313
3.906	-0.87738037109375
3.90933333333334	-0.880718231201172
3.91266666666667	-0.87881088256836
3.916	-0.876426696777344
3.91933333333334	-0.884532928466797
3.92266666666667	-0.897884368896485
3.926	-0.910758972167969
3.92933333333334	-0.919818878173828
3.93266666666667	-0.926494598388672
3.936	-0.928401947021485
3.93933333333334	-0.921249389648438
3.94266666666667	-0.90932846069336
3.946	-0.900745391845703
3.94933333333334	-0.896453857421875
3.95266666666667	-0.896930694580078
3.956	-0.895500183105469
3.95933333333334	-0.897407531738281
3.96266666666667	-0.903129577636719
3.966	-0.90932846069336
3.96933333333334	-0.914096832275391
3.97266666666667	-0.912666320800781
3.976	-0.907421112060547
3.97933333333334	-0.902175903320313
3.98266666666667	-0.9002685546875
3.986	-0.896453857421875
3.98933333333334	-0.894546508789063
3.99266666666667	-0.896930694580078
3.996	-0.908851623535156
3.99933333333334	-0.919342041015625
4.00266666666667	-0.928401947021485
4.006	-0.93841552734375
4.00933333333334	-0.942707061767578
4.01266666666667	-0.941753387451172
4.016	-0.933170318603516
4.01933333333334	-0.928401947021485
4.02266666666667	-0.925064086914063
4.026	-0.922203063964844
4.02933333333334	-0.922679901123047
4.03266666666667	-0.928401947021485
4.036	-0.937938690185547
4.03933333333334	-0.945568084716797
4.04266666666667	-0.950813293457031
4.046	-0.958442687988281
4.04933333333334	-0.967502593994141
4.05266666666667	-0.972747802734375
4.056	-0.972270965576172
4.05933333333334	-0.971317291259766
4.06266666666667	-0.974178314208985
4.066	-0.975608825683594
4.06933333333334	-0.973701477050781
4.07266666666667	-0.972747802734375
4.076	-0.980377197265625
4.07933333333334	-0.994205474853516
4.08266666666667	-1.00898742675781
4.086	-1.01995468139649
4.08933333333334	-1.02806091308594
4.09266666666667	-1.03282928466797
4.096	-1.03235244750977
4.09933333333334	-1.02901458740235
4.10266666666667	-1.02615356445313
4.106	-1.03092193603516
4.10933333333334	-1.04093551635742
4.11266666666667	-1.05762481689453
4.116	-1.07765197753906
4.11933333333334	-1.09386444091797
4.12266666666667	-1.10149383544922
4.126	-1.0976791381836
4.12933333333334	-1.08957290649414
4.13266666666667	-1.08051300048828
4.136	-1.06954574584961
4.13933333333334	-1.06143951416016
4.14266666666667	-1.05762481689453
4.146	-1.05714797973633
4.14933333333333	-1.06096267700196
4.15266666666667	-1.068115234375
4.156	-1.08003616333008
4.15933333333334	-1.08718872070313
4.16266666666667	-1.09100341796875
4.166	-1.09624862670899
4.16933333333334	-1.10816955566406
4.17266666666667	-1.12152099609375
4.176	-1.13105773925781
4.17933333333334	-1.14011764526367
4.18266666666667	-1.15251541137696
4.186	-1.16682052612305
4.18933333333334	-1.17349624633789
4.19266666666667	-1.17111206054688
4.196	-1.16491317749024
4.19933333333334	-1.16443634033203
4.20266666666667	-1.16825103759766
4.206	-1.17349624633789
4.20933333333334	-1.17349624633789
4.21266666666667	-1.17635726928711
4.216	-1.18350982666016
4.21933333333334	-1.1892318725586
4.22266666666667	-1.18589401245117
4.226	-1.18160247802735
4.22933333333334	-1.18398666381836
4.23266666666667	-1.19304656982422
4.236	-1.20592117309571
4.23933333333334	-1.22261047363281
4.24266666666667	-1.24502182006836
4.246	-1.25932693481446
4.24933333333334	-1.26743316650391
4.25266666666667	-1.26934051513672
4.256	-1.26934051513672
4.25933333333334	-1.2664794921875
4.26266666666667	-1.26171112060547
4.266	-1.2655258178711
4.26933333333334	-1.27744674682617
4.27266666666667	-1.29127502441406
4.276	-1.30081176757813
4.27933333333334	-1.30176544189453
4.28266666666667	-1.30319595336914
4.286	-1.30605697631836
4.28933333333334	-1.30891799926758
4.29266666666667	-1.312255859375
4.296	-1.31702423095703
4.29933333333334	-1.32942199707031
4.30266666666667	-1.33895874023438
4.306	-1.34086608886719
4.30933333333334	-1.33514404296875
4.31266666666667	-1.33132934570313
4.316	-1.32608413696289
4.31933333333334	-1.31845474243164
4.32266666666667	-1.31368637084961
4.326	-1.31511688232422
4.32933333333334	-1.32083892822266
4.33266666666667	-1.32465362548828
4.336	-1.33132934570313
4.33933333333334	-1.33752822875977
4.34266666666667	-1.33848190307617
4.346	-1.33752822875977
4.34933333333334	-1.33943557739258
4.35266666666667	-1.34038925170899
4.356	-1.33895874023438
4.35933333333334	-1.34134292602539
4.36266666666667	-1.34563446044922
4.366	-1.34897232055664
4.36933333333334	-1.34944915771485
4.37266666666667	-1.34944915771485
4.376	-1.34944915771485
4.37933333333334	-1.34801864624024
4.38266666666667	-1.3580322265625
4.386	-1.36995315551758
4.38933333333334	-1.37472152709961
4.39266666666667	-1.36613845825196
4.396	-1.35469436645508
4.39933333333334	-1.34849548339844
4.40266666666667	-1.33943557739258
4.406	-1.33085250854492
4.40933333333334	-1.33180618286133
4.41266666666667	-1.34468078613281
4.416	-1.36423110961914
4.41933333333334	-1.37662887573242
4.42266666666667	-1.38282775878906
4.426	-1.38092041015625
4.42933333333334	-1.37901306152344
4.43266666666667	-1.38044357299805
4.436	-1.38282775878906
4.43933333333334	-1.38378143310547
4.44266666666667	-1.38235092163086
4.446	-1.38521194458008
4.44933333333334	-1.3875961303711
4.45266666666667	-1.38282775878906
4.456	-1.373291015625
4.45933333333334	-1.36327743530274
4.46266666666667	-1.35660171508789
4.466	-1.34897232055664
4.46933333333334	-1.34134292602539
4.47266666666667	-1.3422966003418
4.476	-1.34849548339844
4.47933333333334	-1.35469436645508
4.48266666666667	-1.3570785522461
4.486	-1.36280059814453
4.48933333333334	-1.36661529541016
4.49266666666667	-1.35898590087891
4.496	-1.34372711181641
4.49933333333334	-1.33085250854492
4.50266666666667	-1.32417678833008
4.506	-1.31607055664063
4.50933333333334	-1.312255859375
4.51266666666667	-1.31750106811524
4.516	-1.32942199707031
4.51933333333334	-1.33800506591797
4.52266666666667	-1.33943557739258
4.526	-1.33705139160156
4.52933333333334	-1.33180618286133
4.53266666666667	-1.32560729980469
4.536	-1.31845474243164
4.53933333333334	-1.31893157958985
4.54266666666667	-1.32465362548828
4.546	-1.32846832275391
4.54933333333334	-1.32417678833008
4.55266666666667	-1.30987167358399
4.556	-1.28936767578125
4.55933333333334	-1.2655258178711
4.56266666666667	-1.23882293701172
4.566	-1.21688842773438
4.56933333333334	-1.20067596435547
4.57266666666667	-1.1897087097168
4.576	-1.18398666381836
4.57933333333334	-1.17778778076172
4.58266666666667	-1.17349624633789
4.586	-1.17063522338867
4.58933333333334	-1.17206573486328
4.59266666666667	-1.17683410644531
4.596	-1.18064880371094
4.59933333333334	-1.18684768676758
4.60266666666667	-1.19209289550781
4.606	-1.19638442993164
4.60933333333334	-1.19113922119141
4.61266666666667	-1.17683410644531
4.616	-1.15680694580078
4.61933333333334	-1.13296508789063
4.62266666666667	-1.10960006713867
4.626	-1.08766555786133
4.62933333333334	-1.07288360595703
4.63266666666667	-1.0671615600586
4.636	-1.06525421142578
4.63933333333334	-1.06382369995117
4.64266666666667	-1.06048583984375
4.646	-1.05619430541992
4.64933333333334	-1.05524063110352
4.65266666666667	-1.05428695678711
4.656	-1.05619430541992
4.65933333333334	-1.05714797973633
4.66266666666667	-1.05714797973633
4.666	-1.05381011962891
4.66933333333334	-1.04904174804688
4.67266666666667	-1.04475021362305
4.676	-1.04475021362305
4.67933333333334	-1.04522705078125
4.68266666666667	-1.04141235351563
4.686	-1.03235244750977
4.68933333333334	-1.01613998413086
4.69266666666667	-0.995635986328125
4.696	-0.971317291259766
4.69933333333334	-0.954627990722656
4.70266666666667	-0.947952270507813
4.706	-0.950336456298828
4.70933333333334	-0.954627990722656
4.71266666666667	-0.958442687988281
4.716	-0.962257385253906
4.71933333333334	-0.957965850830078
4.72266666666667	-0.946521759033203
4.726	-0.935554504394531
4.72933333333334	-0.930309295654297
4.73266666666667	-0.92315673828125
4.736	-0.911235809326172
4.73933333333334	-0.899791717529297
4.74266666666667	-0.894546508789063
4.746	-0.889778137207031
4.74933333333334	-0.887393951416016
4.75266666666667	-0.886917114257813
4.756	-0.884532928466797
4.75933333333334	-0.879287719726563
4.76266666666667	-0.8697509765625
4.766	-0.862598419189453
4.76933333333334	-0.8544921875
4.77266666666667	-0.847339630126953
4.776	-0.845432281494141
4.77933333333334	-0.844478607177735
4.78266666666667	-0.84066390991211
4.786	-0.826835632324219
4.78933333333334	-0.811100006103516
4.79266666666667	-0.797748565673828
4.796	-0.78725814819336
4.79933333333334	-0.77962875366211
4.80266666666667	-0.77199935913086
4.806	-0.767707824707032
4.80933333333334	-0.761985778808594
4.81266666666667	-0.757217407226563
4.816	-0.751972198486328
4.81933333333334	-0.742912292480469
4.82266666666667	-0.737667083740235
4.826	-0.730514526367188
4.82933333333334	-0.720500946044922
4.83266666666667	-0.709056854248047
4.836	-0.698566436767578
4.83933333333334	-0.695228576660157
4.84266666666667	-0.69427490234375
4.846	-0.699996948242188
4.84933333333334	-0.706672668457032
4.85266666666667	-0.712871551513672
4.856	-0.711441040039063
4.85933333333334	-0.70333480834961
4.86266666666667	-0.690460205078125
4.866	-0.677585601806641
4.86933333333334	-0.667095184326172
4.87266666666667	-0.651836395263672
4.876	-0.637054443359375
4.87933333333334	-0.630378723144532
4.88266666666667	-0.631332397460938
4.886	-0.629901885986328
4.88933333333334	-0.631332397460938
4.89266666666667	-0.637054443359375
4.896	-0.642776489257813
4.89933333333334	-0.63467025756836
4.90266666666667	-0.619888305664063
4.906	-0.606060028076172
4.90933333333334	-0.592231750488282
4.91266666666667	-0.578403472900391
4.916	-0.572681427001953
4.91933333333334	-0.582218170166016
4.92266666666667	-0.5950927734375
4.926	-0.600337982177735
4.92933333333334	-0.5950927734375
4.93266666666667	-0.586509704589844
4.936	-0.573158264160157
4.93933333333334	-0.551223754882813
4.94266666666667	-0.523567199707032
4.946	-0.496864318847656
4.94933333333334	-0.475883483886719
4.95266666666667	-0.456809997558594
4.956	-0.440597534179688
4.95933333333334	-0.429153442382813
4.96266666666667	-0.42104721069336
4.966	-0.415325164794922
4.96933333333334	-0.412464141845703
4.97266666666667	-0.410556793212891
4.976	-0.403404235839844
4.97933333333334	-0.391960144042969
4.98266666666667	-0.385284423828125
4.986	-0.380039215087891
4.98933333333334	-0.372409820556641
4.99266666666667	-0.355720520019531
4.996	-0.33712387084961
4.99933333333334	-0.3204345703125
5.00266666666667	-0.296115875244141
5.006	-0.26702880859375
5.00933333333334	-0.239849090576172
5.01266666666667	-0.226974487304688
5.016	-0.216484069824219
5.01933333333334	-0.199317932128906
5.02266666666667	-0.17690658569336
5.026	-0.15401840209961
5.02933333333334	-0.121593475341797
5.03266666666667	-0.0805854797363281
5.036	-0.0438690185546875
5.03933333333334	-0.0185966491699219
5.04266666666667	0.0019073486328125
5.046	0.0271797180175781
5.04933333333334	0.0524520874023438
5.05266666666667	0.0805854797363281
5.056	0.107288360595703
5.05933333333334	0.141620635986328
5.06266666666667	0.179290771484375
5.066	0.216960906982422
5.06933333333334	0.251293182373047
5.07266666666667	0.285625457763672
5.076	0.327587127685547
5.07933333333334	0.373363494873047
5.08266666666667	0.418186187744141
5.086	0.461578369140625
5.08933333333334	0.496864318847656
5.09266666666667	0.523567199707032
5.096	0.545024871826172
5.09933333333334	0.565528869628907
5.10266666666667	0.58126449584961
5.106	0.58746337890625
5.10933333333334	0.598430633544922
5.11266666666667	0.617504119873047
5.116	0.638008117675782
5.11933333333334	0.652790069580078
5.12266666666667	0.66375732421875
5.126	0.676631927490235
5.12933333333334	0.686168670654297
5.13266666666667	0.696659088134766
5.136	0.709056854248047
5.13933333333334	0.722885131835938
5.14266666666667	0.738620758056641
5.146	0.760078430175782
5.14933333333334	0.788211822509766
5.15266666666667	0.813007354736328
5.156	0.831127166748047
5.15933333333334	0.846385955810547
5.16266666666667	0.864982604980469
5.166	0.881671905517578
5.16933333333334	0.898361206054688
5.17266666666667	0.922679901123047
5.176	0.956058502197266
5.17933333333334	1.00040435791016
5.18266666666667	1.05047225952149
5.186	1.10816955566406
5.18933333333334	1.16920471191406
5.19266666666667	1.23357772827149
5.196	1.30605697631836
5.19933333333334	1.38378143310547
5.20266666666667	1.46532058715821
5.206	1.55305862426758
5.20933333333334	1.65653228759766
5.21266666666667	1.77764892578125
5.216	1.91497802734375
5.21933333333334	2.07185745239258
5.22266666666667	2.24447250366211
5.226	2.43711471557617
5.22933333333334	2.64596939086914
5.23266666666667	2.87199020385742
5.236	3.1123161315918
5.23933333333334	3.36503982543946
5.24266666666667	3.63731384277344
5.246	3.9210319519043
5.24933333333334	4.21857833862305
5.25266666666667	4.52613830566406
5.256	4.84991073608399
5.25933333333334	5.19132614135742
5.26266666666667	5.55229187011719
5.266	5.93042373657227
5.26933333333334	6.3161849975586
5.27266666666667	6.70576095581055
5.276	7.10582733154297
5.27933333333334	7.52019882202149
5.28266666666667	7.94219970703125
5.286	8.37135314941406
5.28933333333334	8.81147384643555
5.29266666666667	9.26542282104492
5.296	9.7188949584961
5.29933333333334	10.1666450500488
5.30266666666667	10.610580444336
5.306	11.0597610473633
5.30933333333334	11.5151405334473
5.31266666666667	11.9786262512207
5.316	12.4478340148926
5.31933333333334	12.9170417785645
5.32266666666667	13.3843421936035
5.326	13.8449668884278
5.32933333333334	14.2908096313477
5.33266666666667	14.7137641906738
5.336	15.1228904724121
5.33933333333334	15.5277252197266
5.34266666666667	15.9249305725098
5.346	16.3116455078125
5.34933333333334	16.693115234375
5.35266666666667	17.0745849609375
5.356	17.4517631530762
5.35933333333334	17.8155899047852
5.36266666666667	18.1736946105957
5.366	18.5260772705078
5.36933333333334	18.8717842102051
5.37266666666667	19.2089080810547
5.376	19.5426940917969
5.37933333333334	19.8726654052735
5.38266666666667	20.1883316040039
5.386	20.4906463623047
5.38933333333334	20.7834243774414
5.39266666666667	21.0709571838379
5.396	21.3470458984375
5.39933333333334	21.6131210327149
5.40266666666667	21.8772888183594
5.406	22.1400260925293
5.40933333333334	22.3970413208008
5.41266666666667	22.6459503173828
5.416	22.8934288024903
5.41933333333334	23.1423377990723
5.42266666666667	23.3945846557617
5.426	23.648738861084
5.42933333333334	23.9057540893555
5.43266666666667	24.1632461547852
5.436	24.4193077087403
5.43933333333334	24.6734619140625
5.44266666666667	24.9261856079102
5.446	25.1755714416504
5.44933333333334	25.4244804382324
5.45266666666667	25.6805419921875
5.456	25.9451866149903
5.45933333333334	26.216983795166
5.46266666666667	26.4897346496582
5.466	26.7701148986817
5.46933333333334	27.0524024963379
5.47266666666667	27.3351669311524
5.476	27.6155471801758
5.47933333333334	27.9006958007813
5.48266666666667	28.1896591186524
5.486	28.4800529479981
5.48933333333334	28.778076171875
5.49266666666667	29.080867767334
5.496	29.3893814086914
5.49933333333334	29.6907424926758
5.50266666666667	29.9949645996094
5.506	30.3049087524414
5.50933333333334	30.6191444396973
5.51266666666667	30.9357643127442
5.516	31.2547683715821
5.51933333333334	31.5837860107422
5.52266666666667	31.9185256958008
5.526	32.2556495666504
5.52933333333334	32.5922966003418
5.53266666666667	32.9318046569824
5.536	33.2708358764649
5.53933333333334	33.6112976074219
5.54266666666667	33.9517593383789
5.546	34.294605255127
5.54933333333334	34.6407890319824
5.55266666666667	34.9917411804199
5.556	35.3527069091797
5.55933333333334	35.7160568237305
5.56266666666667	36.0789299011231
5.566	36.4413261413574
5.56933333333334	36.80419921875
5.57266666666667	37.163257598877
5.576	37.5223159790039
5.57933333333334	37.8847122192383
5.58266666666667	38.2494926452637
5.586	38.6161804199219
5.58933333333334	38.9842987060547
5.59266666666667	39.3528938293457
5.596	39.7133827209473
5.59933333333334	40.0691032409668
5.60266666666667	40.4305458068848
5.606	40.7958030700684
5.60933333333334	41.1591529846192
5.61266666666667	41.5205955505371
5.616	41.8848991394043
5.61933333333334	42.2501564025879
5.62266666666667	42.6115989685059
5.626	42.9744720458985
5.62933333333334	43.3440208435059
5.63266666666667	43.7192916870117
5.636	44.097900390625
5.63933333333334	44.4803237915039
5.64266666666667	44.8641777038574
5.646	45.2442169189453
5.64933333333334	45.6132888793946
5.65266666666667	45.9785461425781
5.656	46.3423728942871
5.65933333333334	46.7061996459961
5.66266666666667	47.0662117004395
5.666	47.4228858947754
5.66933333333334	47.7862358093262
5.67266666666667	48.1500625610352
5.676	48.5138893127442
5.67933333333334	48.8705635070801
5.68266666666667	49.2253303527832
5.686	49.581527709961
5.68933333333334	49.9358177185059
5.69266666666667	50.2848625183106
5.696	50.6319999694825
5.69933333333334	50.9800910949707
5.70266666666667	51.3315200805664
5.706	51.6839027404785
5.70933333333334	52.0401000976563
5.71266666666667	52.4005889892578
5.716	52.7572631835938
5.71933333333334	53.1110763549805
5.72266666666667	53.4601211547852
5.726	53.8082122802735
5.72933333333334	54.1491508483887
5.73266666666667	54.4862747192383
5.736	54.8262596130371
5.73933333333334	55.1695823669434
5.74266666666667	55.5152893066407
5.746	55.8614730834961
5.74933333333334	56.2043190002442
5.75266666666667	56.5452575683594
5.756	56.8790435791016
5.75933333333334	57.2066307067871
5.76266666666667	57.5313568115235
5.766	57.8579902648926
5.76933333333334	58.1927299499512
5.77266666666667	58.530330657959
5.776	58.8746070861817
5.77933333333334	59.2164993286133
5.78266666666667	59.5564842224121
5.786	59.8897933959961
5.78933333333334	60.2178573608399
5.79266666666667	60.5483055114746
5.796	60.8782768249512
5.79933333333334	61.211109161377
5.80266666666667	61.5386962890625
5.806	61.8658065795899
5.80933333333334	62.19482421875
5.81266666666667	62.5286102294922
5.816	62.8643035888672
5.81933333333334	63.1961822509766
5.82266666666667	63.5261535644532
5.826	63.8532638549805
5.82933333333334	64.180850982666
5.83266666666667	64.5041465759278
5.836	64.821720123291
5.83933333333334	65.1402473449707
5.84266666666667	65.4635429382325
5.846	65.7882690429688
5.84933333333334	66.1091804504395
5.85266666666667	66.4219856262207
5.856	66.732406616211
5.85933333333334	67.0466423034668
5.86266666666667	67.3623085021973
5.866	67.6779747009278
5.86933333333334	67.9864883422852
5.87266666666667	68.2883262634278
5.876	68.5858726501465
5.87933333333334	68.880558013916
5.88266666666667	69.1800117492676
5.886	69.4847106933594
5.88933333333334	69.7870254516602
5.89266666666667	70.0907707214356
5.896	70.3959465026856
5.89933333333334	70.699691772461
5.90266666666667	70.9958076477051
5.906	71.2852478027344
5.90933333333334	71.5761184692383
5.91266666666667	71.8655586242676
5.916	72.1502304077149
5.91933333333334	72.4329948425293
5.92266666666667	72.7076530456543
5.926	72.9751586914063
5.92933333333334	73.232650756836
5.93266666666667	73.4901428222657
5.936	73.7462043762207
5.93933333333334	74.0022659301758
5.94266666666667	74.2573738098145
5.946	74.5086669921875
5.94933333333334	74.7556686401367
5.95266666666667	74.9945640563965
5.956	75.2291679382325
5.95933333333334	75.4566192626953
5.96266666666667	75.6745338439942
5.966	75.8905410766602
5.96933333333334	76.1098861694336
5.97266666666667	76.3368606567383
5.976	76.559066772461
5.97933333333334	76.7717361450196
5.98266666666667	76.9848823547364
5.986	77.2013664245606
5.98933333333334	77.4154663085938
5.99266666666667	77.6171684265137
5.996	77.8136253356934
5.99933333333334	78.0100822448731
6.00266666666667	78.2017707824707
6.006	78.3801078796387
6.00933333333334	78.5508155822754
6.01266666666667	78.7134170532227
6.016	78.8764953613282
6.01933333333334	79.04052734375
6.02266666666667	79.2069435119629
6.026	79.3676376342774
6.02933333333334	79.519271850586
6.03266666666667	79.6637535095215
6.036	79.8025131225586
6.03933333333334	79.9360275268555
6.04266666666667	80.0714492797852
6.046	80.2130699157715
6.04933333333334	80.3608894348145
6.05266666666667	80.5101394653321
6.056	80.660343170166
6.05933333333334	80.810546875
6.06266666666667	80.9574127197266
6.066	81.1023712158203
6.06933333333334	81.2449455261231
6.07266666666667	81.3817977905274
6.076	81.5114974975586
6.07933333333334	81.6349983215332
6.08266666666667	81.7532539367676
6.086	81.8624496459961
6.08933333333334	81.9592475891113
6.09266666666667	82.056999206543
6.096	82.1566581726074
6.09933333333334	82.2577476501465
6.10266666666667	82.3516845703125
6.106	82.4456214904785
6.10933333333334	82.5471878051758
6.11266666666667	82.6473236083985
6.116	82.7436447143555
6.11933333333334	82.8309059143067
6.12266666666667	82.9191207885742
6.126	83.0073356628418
6.12933333333334	83.0926895141602
6.13266666666667	83.1737518310547
6.136	83.249568939209
6.13933333333334	83.3206176757813
6.14266666666667	83.3868980407715
6.146	83.4426879882813
6.14933333333334	83.4980010986328
6.15266666666667	83.5576057434082
6.156	83.6186408996582
6.15933333333334	83.6825370788574
6.16266666666667	83.7340354919434
6.166	83.7793350219727
6.16933333333334	83.8170051574707
6.17266666666667	83.8503837585449
6.176	83.8842391967774
6.17933333333334	83.9118957519531
6.18266666666667	83.9438438415528
6.186	83.9815139770508
6.18933333333334	84.0234756469727
6.19266666666667	84.0630531311035
6.196	84.0878486633301
6.19933333333334	84.101676940918
6.20266666666667	84.1078758239746
6.206	84.1116905212403
6.20933333333334	84.1093063354492
6.21266666666667	84.1002464294434
6.216	84.0921401977539
6.21933333333334	84.099292755127
6.22266666666667	84.1121673583985
6.226	84.1202735900879
6.22933333333334	84.1164588928223
6.23266666666667	84.1021537780762
6.236	84.0816497802735
6.23933333333334	84.0497016906738
6.24266666666667	84.0187072753906
6.246	83.9810371398926
6.24933333333334	83.9419364929199
6.25266666666667	83.8985443115235
6.256	83.8570594787598
6.25933333333334	83.8155746459961
6.26266666666667	83.7631225585938
6.266	83.7087631225586
6.26933333333334	83.6467742919922
6.27266666666667	83.5909843444824
6.276	83.5328102111817
6.27933333333334	83.467960357666
6.28266666666667	83.3940505981446
6.286	83.3144187927246
6.28933333333334	83.2457542419434
6.29266666666667	83.1761360168457
6.296	83.1041336059571
6.29933333333334	83.0278396606446
6.30266666666667	82.9453468322754
6.306	82.8566551208496
6.30933333333334	82.7493667602539
6.31266666666667	82.6373100280762
6.316	82.5266838073731
6.31933333333334	82.4222564697266
6.32266666666667	82.3230743408203
6.326	82.2243690490723
6.32933333333334	82.1237564086914
6.33266666666667	82.0169448852539
6.336	81.9015502929688
6.33933333333334	81.7809104919434
6.34266666666667	81.6621780395508
6.346	81.5391540527344
6.34933333333334	81.411361694336
6.35266666666667	81.2759399414063
6.356	81.1381340026856
6.35933333333334	80.9907913208008
6.36266666666667	80.8343887329102
6.366	80.6775093078613
6.36933333333334	80.5296897888184
6.37266666666667	80.3861618041992
6.376	80.2412033081055
6.37933333333334	80.0952911376953
6.38266666666667	79.9498558044434
6.386	79.7953605651856
6.38933333333334	79.6279907226563
6.39266666666667	79.4548988342285
6.396	79.2794227600098
6.39933333333334	79.1063308715821
6.40266666666667	78.9279937744141
6.406	78.7515640258789
6.40933333333334	78.5727500915528
6.41266666666667	78.3872604370117
6.416	78.1965255737305
6.41933333333334	77.9972076416016
6.42266666666667	77.7926445007325
6.426	77.5847434997559
6.42933333333334	77.3777961730957
6.43266666666667	77.1722793579102
6.436	76.9634246826172
6.43933333333334	76.7478942871094
6.44266666666667	76.5295028686524
6.446	76.3096809387207
6.44933333333334	76.0951042175293
6.45266666666667	75.8786201477051
6.456	75.6602287292481
6.45933333333334	75.439453125
6.46266666666667	75.2201080322266
6.466	75.0045776367188
6.46933333333334	74.7857093811035
6.47266666666667	74.5663642883301
6.476	74.3408203125
6.47933333333334	74.1028785705567
6.48266666666667	73.8554000854492
6.486	73.6031532287598
6.48933333333334	73.352336883545
6.49266666666667	73.0991363525391
6.496	72.8468894958496
6.49933333333334	72.6070404052735
6.50266666666667	72.3690986633301
6.506	72.1259117126465
6.50933333333334	71.8698501586914
6.51266666666667	71.6066360473633
6.516	71.3348388671875
6.51933333333334	71.0554122924805
6.52266666666667	70.7745552062989
6.526	70.5018043518067
6.52933333333334	70.2266693115235
6.53266666666667	69.9443817138672
6.536	69.65970993042
6.53933333333334	69.3788528442383
6.54266666666667	69.1041946411133
6.546	68.8252449035645
6.54933333333334	68.5482025146485
6.55266666666667	68.2759284973145
6.556	68.0065155029297
6.55933333333334	67.7328109741211
6.56266666666667	67.4471855163575
6.566	67.1477317810059
6.56933333333334	66.8439865112305
6.57266666666667	66.5349960327149
6.576	66.2245750427246
6.57933333333334	65.9074783325196
6.58266666666667	65.5903816223145
6.586	65.2799606323242
6.58933333333334	64.9662017822266
6.59266666666667	64.6543502807617
6.596	64.3424987792969
6.59933333333334	64.0363693237305
6.60266666666667	63.7264251708985
6.606	63.4074211120606
6.60933333333334	63.0884170532227
6.61266666666667	62.7799034118653
6.616	62.4761581420899
6.61933333333334	62.1695518493653
6.62266666666667	61.8577003479004
6.626	61.5453720092774
6.62933333333334	61.2254142761231
6.63266666666667	60.8935356140137
6.636	60.5540275573731
6.63933333333334	60.2126121520996
6.64266666666667	59.8735809326172
6.646	59.5417022705078
6.64933333333334	59.2150688171387
6.65266666666667	58.8936805725098
6.656	58.5699081420899
6.65933333333334	58.2418441772461
6.66266666666667	57.9137802124024
6.666	57.5766563415528
[truncated: 1,007 more rows]
