# Supplementary material for: Phase-Specific Parameter Estimation in Chiral HPLC Using 1‑Site, 2‑Site Stochastic Models, and Unified Equation Approach
Source: Anal Chem. 2026 Apr 29;98(18):13925–39. doi: 10.1021/acs.analchem.6c01634 (PMC13177292; doi:10.1021/acs.analchem.6c01634)
Supplement: Supplementary file 2 [file ac6c01634_si_002.zip › SupportingInformation/03_data_allEluents/LORA_ACN_CELL2_09_35.CSV]

0.001	0.0157356262207031
0.00433333333333334	0.0276565551757813
0.00766666666666667	0.0333786010742188
0.011	0.0276565551757813
0.0143333333333334	0.0200271606445313
0.0176666666666667	0.0138282775878906
0.021	0.0100135803222656
0.0243333333333334	0.00810623168945313
0.0276666666666667	0.0133514404296875
0.031	0.0271797180175781
0.0343333333333334	0.041961669921875
0.0376666666666667	0.049591064453125
0.041	0.0491142272949219
0.0443333333333334	0.0438690185546875
0.0476666666666667	0.0367164611816406
0.051	0.0290870666503906
0.0543333333333334	0.0233650207519531
0.0576666666666667	0.0243186950683594
0.061	0.0295639038085938
0.0643333333333334	0.0338554382324219
0.0676666666666667	0.0309944152832031
0.071	0.02288818359375
0.0743333333333334	0.0109672546386719
0.0776666666666667	0.00238418579101563
0.081	-0.00238418579101563
0.0843333333333334	0.000476837158203125
0.0876666666666667	0.00619888305664063
0.091	0.0100135803222656
0.0943333333333334	0.0138282775878906
0.0976666666666667	0.0157356262207031
0.101	0.0171661376953125
0.104333333333334	0.0181198120117188
0.107666666666667	0.0233650207519531
0.111	0.0324249267578125
0.114333333333334	0.0367164611816406
0.117666666666667	0.0333786010742188
0.121	0.0219345092773438
0.124333333333334	0.00858306884765625
0.127666666666667	-0.00238418579101563
0.131	-0.0128746032714844
0.134333333333334	-0.0214576721191406
0.137666666666667	-0.0238418579101563
0.141	-0.0200271606445313
0.144333333333334	-0.0162124633789063
0.147666666666667	-0.0147819519042969
0.151	-0.0128746032714844
0.154333333333334	-0.00762939453125
0.157666666666667	-0.0057220458984375
0.161	-0.0057220458984375
0.164333333333334	-0.00667572021484375
0.167666666666667	-0.0109672546386719
0.171	-0.0176429748535156
0.174333333333334	-0.0233650207519531
0.177666666666667	-0.0224113464355469
0.181	-0.0185966491699219
0.184333333333334	-0.0166893005371094
0.187666666666667	-0.0128746032714844
0.191	-0.00858306884765625
0.194333333333334	-0.00524520874023438
0.197666666666667	-0.00667572021484375
0.201	-0.00858306884765625
0.204333333333334	-0.00143051147460938
0.207666666666667	0.0138282775878906
0.211	0.0300407409667969
0.214333333333334	0.0386238098144531
0.217666666666667	0.03814697265625
0.221	0.030517578125
0.224333333333334	0.0152587890625
0.227666666666667	-0.00429153442382813
0.231	-0.02288818359375
0.234333333333334	-0.0357627868652344
0.237666666666667	-0.0400543212890625
0.241	-0.0424385070800781
0.244333333333334	-0.0452995300292969
0.247666666666667	-0.0505447387695313
0.251	-0.0505447387695313
0.254333333333334	-0.0476837158203125
0.257666666666667	-0.041961669921875
0.261	-0.0348091125488281
0.264333333333334	-0.0238418579101563
0.267666666666667	-0.0133514404296875
0.271	-0.00810623168945313
0.274333333333334	-0.00333786010742188
0.277666666666667	-0.00095367431640625
0.281	0.00238418579101563
0.284333333333334	0.00476837158203125
0.287666666666667	0.00524520874023438
0.291	0.00476837158203125
0.294333333333334	0.00429153442382813
0.297666666666667	0.003814697265625
0.301	0.000476837158203125
0.304333333333334	-0.00905990600585938
0.307666666666667	-0.0152587890625
0.311	-0.0200271606445313
0.314333333333334	-0.0233650207519531
0.317666666666667	-0.0319480895996094
0.321	-0.0352859497070313
0.324333333333334	-0.0324249267578125
0.327666666666667	-0.0271797180175781
0.331	-0.0224113464355469
0.334333333333334	-0.0195503234863281
0.337666666666667	-0.0152587890625
0.341	-0.0109672546386719
0.344333333333334	-0.00619888305664063
0.347666666666667	-0.00524520874023438
0.351	-0.003814697265625
0.354333333333334	-0.0019073486328125
0.357666666666667	0.00143051147460938
0.361	0.003814697265625
0.364333333333334	0.00762939453125
0.367666666666667	0.00524520874023438
0.371	-0.00238418579101563
0.374333333333334	-0.0200271606445313
0.377666666666667	-0.0400543212890625
0.381	-0.0600814819335938
0.384333333333334	-0.0767707824707032
0.387666666666667	-0.0820159912109375
0.391	-0.0820159912109375
0.394333333333334	-0.0720024108886719
0.397666666666667	-0.0619888305664063
0.401	-0.0505447387695313
0.404333333333334	-0.041961669921875
0.407666666666667	-0.0391006469726563
0.411	-0.0376701354980469
0.414333333333334	-0.0405311584472656
0.417666666666667	-0.0438690185546875
0.421	-0.0462532043457031
0.424333333333334	-0.0457763671875
0.427666666666667	-0.0438690185546875
0.431	-0.0400543212890625
0.434333333333334	-0.0309944152832031
0.437666666666667	-0.0176429748535156
0.441	-0.00715255737304688
0.444333333333334	-0.00286102294921875
0.447666666666667	-0.00238418579101563
0.451	-0.00715255737304688
0.454333333333334	-0.0133514404296875
0.457666666666667	-0.0185966491699219
0.461	-0.0209808349609375
0.464333333333334	-0.0252723693847656
0.467666666666667	-0.0348091125488281
0.471	-0.03814697265625
0.474333333333334	-0.0333786010742188
0.477666666666667	-0.0243186950683594
0.481	-0.0171661376953125
0.484333333333334	-0.00810623168945313
0.487666666666667	0.00476837158203125
0.491	0.0157356262207031
0.494333333333334	0.0181198120117188
0.497666666666667	0.0138282775878906
0.501	0.00810623168945313
0.504333333333334	0.00667572021484375
0.507666666666667	0.0109672546386719
0.511	0.0185966491699219
0.514333333333334	0.0233650207519531
0.517666666666667	0.026702880859375
0.521	0.0309944152832031
0.524333333333334	0.03814697265625
0.527666666666667	0.0438690185546875
0.531	0.0424385070800781
0.534333333333334	0.0405311584472656
0.537666666666667	0.0376701354980469
0.541	0.0357627868652344
0.544333333333334	0.0252723693847656
0.547666666666667	0.0143051147460938
0.551	0.00858306884765625
0.554333333333334	0.0100135803222656
0.557666666666667	0.0109672546386719
0.561	0.00667572021484375
0.564333333333334	0.00429153442382813
0.567666666666667	0.0019073486328125
0.571	0.00333786010742188
0.574333333333334	0.0119209289550781
0.577666666666667	0.0286102294921875
0.581	0.0481605529785156
0.584333333333334	0.0605583190917969
0.587666666666667	0.06866455078125
0.591	0.0720024108886719
0.594333333333334	0.0658035278320313
0.597666666666667	0.0510215759277344
0.601	0.0329017639160156
0.604333333333334	0.0200271606445313
0.607666666666667	0.00858306884765625
0.611	-0.00429153442382813
0.614333333333334	-0.0143051147460938
0.617666666666667	-0.0171661376953125
0.621	-0.0109672546386719
0.624333333333334	-0.00095367431640625
0.627666666666667	0.0104904174804688
0.631	0.0209808349609375
0.634333333333334	0.0281333923339844
0.637666666666667	0.0286102294921875
0.641	0.0252723693847656
0.644333333333334	0.0176429748535156
0.647666666666667	0.00762939453125
0.651	0.00286102294921875
0.654333333333334	0.0057220458984375
0.657666666666667	0.011444091796875
0.661	0.0133514404296875
0.664333333333334	0.0166893005371094
0.667666666666667	0.0262260437011719
0.671	0.0333786010742188
0.674333333333334	0.0295639038085938
0.677666666666667	0.0200271606445313
0.681	0.0138282775878906
0.684333333333334	0.0123977661132813
0.687666666666667	0.0095367431640625
0.691	0.0100135803222656
0.694333333333334	0.0143051147460938
0.697666666666667	0.026702880859375
0.701	0.0443458557128906
0.704333333333334	0.0629425048828125
0.707666666666667	0.0815391540527344
0.711	0.0972747802734375
0.714333333333334	0.113010406494141
0.717666666666667	0.12969970703125
0.721	0.143051147460938
0.724333333333334	0.15401840209961
0.727666666666667	0.159740447998047
0.731	0.164508819580078
0.734333333333334	0.165939331054688
0.737666666666667	0.163078308105469
0.741	0.159263610839844
0.744333333333334	0.154495239257813
0.747666666666667	0.150203704833985
0.751	0.143051147460938
0.754333333333334	0.136852264404297
0.757666666666667	0.13113021850586
0.761	0.126361846923828
0.764333333333334	0.120162963867188
0.767666666666667	0.11587142944336
0.771	0.109195709228516
0.774333333333334	0.102996826171875
0.777666666666667	0.0977516174316406
0.781	0.0939369201660156
0.784333333333334	0.0896453857421875
0.787666666666667	0.0820159912109375
0.791	0.0782012939453125
0.794333333333334	0.072479248046875
0.797666666666667	0.0619888305664063
0.801	0.0424385070800781
0.804333333333334	0.0209808349609375
0.807666666666667	0.00715255737304688
0.811	-0.00095367431640625
0.814333333333334	-0.0019073486328125
0.817666666666667	0.0019073486328125
0.821	0.0104904174804688
0.824333333333334	0.02288818359375
0.827666666666667	0.0352859497070313
0.831	0.0472068786621094
0.834333333333334	0.0500679016113282
0.837666666666667	0.0486373901367188
0.841	0.0467300415039063
0.844333333333334	0.0491142272949219
0.847666666666667	0.0529289245605469
0.851	0.0529289245605469
0.854333333333334	0.0581741333007813
0.857666666666667	0.06866455078125
0.861	0.0805854797363281
0.864333333333334	0.0844001770019531
0.867666666666667	0.0791549682617188
0.871	0.0734329223632813
0.874333333333334	0.0658035278320313
0.877666666666667	0.06103515625
0.881	0.0567436218261719
0.884333333333334	0.0486373901367188
0.887666666666667	0.0443458557128906
0.891	0.0410079956054688
0.894333333333334	0.0443458557128906
0.897666666666667	0.0452995300292969
0.901	0.0472068786621094
0.904333333333334	0.0529289245605469
0.907666666666667	0.0576972961425782
0.911	0.0591278076171875
0.914333333333334	0.05340576171875
0.917666666666667	0.0486373901367188
0.921	0.0462532043457031
0.924333333333334	0.0476837158203125
0.927666666666667	0.0472068786621094
0.931	0.0514984130859375
0.934333333333334	0.0553131103515625
0.937666666666667	0.0619888305664063
0.941	0.0672340393066407
0.944333333333334	0.06866455078125
0.947666666666667	0.0691413879394532
0.951	0.064849853515625
0.954333333333334	0.0634193420410157
0.957666666666667	0.0629425048828125
0.961	0.0600814819335938
0.964333333333334	0.0567436218261719
0.967666666666667	0.0562667846679688
0.971	0.0596046447753907
0.974333333333334	0.064849853515625
0.977666666666667	0.0624656677246094
0.981	0.0624656677246094
0.984333333333334	0.0643730163574219
0.987666666666667	0.0691413879394532
0.991	0.072479248046875
0.994333333333334	0.0700950622558594
0.997666666666667	0.0653266906738282
1.001	0.0553131103515625
1.00433333333334	0.0476837158203125
1.00766666666667	0.0395774841308594
1.011	0.0357627868652344
1.01433333333334	0.0362396240234375
1.01766666666667	0.0443458557128906
1.021	0.0553131103515625
1.02433333333334	0.0634193420410157
1.02766666666667	0.0700950622558594
1.031	0.0834465026855469
1.03433333333334	0.101089477539063
1.03766666666667	0.117301940917969
1.041	0.129222869873047
1.04433333333334	0.142097473144531
1.04766666666667	0.160694122314453
1.051	0.174999237060547
1.05433333333334	0.186443328857422
1.05766666666667	0.19073486328125
1.061	0.197410583496094
1.06433333333334	0.210762023925781
1.06766666666667	0.225543975830078
1.071	0.234127044677735
1.07433333333334	0.231742858886719
1.07766666666667	0.23031234741211
1.081	0.226497650146485
1.08433333333334	0.213623046875
1.08766666666667	0.19216537475586
1.091	0.173568725585938
1.09433333333334	0.164508819580078
1.09766666666667	0.15401840209961
1.101	0.14495849609375
1.10433333333334	0.135421752929688
1.10766666666667	0.127792358398438
1.111	0.116348266601563
1.11433333333334	0.102519989013672
1.11766666666667	0.091552734375
1.121	0.0805854797363281
1.12433333333334	0.0720024108886719
1.12766666666667	0.06103515625
1.131	0.0481605529785156
1.13433333333334	0.0324249267578125
1.13766666666667	0.0219345092773438
1.141	0.0224113464355469
1.14433333333334	0.0300407409667969
1.14766666666667	0.0410079956054688
1.151	0.0543594360351563
1.15433333333334	0.0705718994140625
1.15766666666667	0.0834465026855469
1.161	0.0872611999511719
1.16433333333334	0.0824928283691406
1.16766666666667	0.0743865966796875
1.171	0.0691413879394532
1.17433333333334	0.0638961791992188
1.17766666666667	0.0567436218261719
1.181	0.0476837158203125
1.18433333333334	0.0357627868652344
1.18766666666667	0.0257492065429688
1.191	0.0162124633789063
1.19433333333334	0.00905990600585938
1.19766666666667	0.0057220458984375
1.201	0.011444091796875
1.20433333333334	0.0252723693847656
1.20766666666667	0.0400543212890625
1.211	0.0510215759277344
1.21433333333334	0.0581741333007813
1.21766666666667	0.064849853515625
1.221	0.0696182250976563
1.22433333333334	0.0739097595214844
1.22766666666667	0.0796318054199219
1.231	0.0829696655273438
1.23433333333334	0.0848770141601563
1.23766666666667	0.0829696655273438
1.241	0.0810623168945313
1.24433333333334	0.072479248046875
1.24766666666667	0.0619888305664063
1.251	0.0548362731933594
1.25433333333334	0.0505447387695313
1.25766666666667	0.0510215759277344
1.261	0.0519752502441407
1.26433333333334	0.0553131103515625
1.26766666666667	0.057220458984375
1.271	0.0581741333007813
1.27433333333334	0.0581741333007813
1.27766666666667	0.0581741333007813
1.281	0.0586509704589844
1.28433333333334	0.06103515625
1.28766666666667	0.0643730163574219
1.291	0.0653266906738282
1.29433333333334	0.0638961791992188
1.29766666666667	0.0581741333007813
1.301	0.0486373901367188
1.30433333333334	0.0357627868652344
1.30766666666667	0.026702880859375
1.311	0.0276565551757813
1.31433333333334	0.0333786010742188
1.31766666666667	0.0438690185546875
1.321	0.0562667846679688
1.32433333333334	0.0767707824707032
1.32766666666667	0.0972747802734375
1.331	0.1068115234375
1.33433333333334	0.105381011962891
1.33766666666667	0.101089477539063
1.341	0.0972747802734375
1.34433333333334	0.087738037109375
1.34766666666667	0.0734329223632813
1.351	0.0619888305664063
1.35433333333334	0.0591278076171875
1.35766666666667	0.0591278076171875
1.361	0.0619888305664063
1.36433333333334	0.0705718994140625
1.36766666666667	0.0791549682617188
1.371	0.0867843627929688
1.37433333333334	0.0925064086914063
1.37766666666667	0.102043151855469
1.381	0.105857849121094
1.38433333333334	0.10061264038086
1.38766666666667	0.0939369201660156
1.391	0.0920295715332031
1.39433333333334	0.0934600830078125
1.39766666666667	0.0920295715332031
1.401	0.095367431640625
1.40433333333334	0.1068115234375
1.40766666666667	0.126361846923828
1.411	0.144481658935547
1.41433333333334	0.157356262207031
1.41766666666667	0.158309936523438
1.421	0.151634216308594
1.42433333333334	0.144481658935547
1.42766666666667	0.13875961303711
1.431	0.137805938720703
1.43433333333334	0.13875961303711
1.43766666666667	0.148773193359375
1.441	0.164508819580078
1.44433333333334	0.173568725585938
1.44766666666667	0.174999237060547
1.451	0.174522399902344
1.45433333333334	0.176429748535156
1.45766666666667	0.174999237060547
1.461	0.165939331054688
1.46433333333334	0.159263610839844
1.46766666666667	0.157833099365235
1.471	0.157833099365235
1.47433333333334	0.156879425048828
1.47766666666667	0.159263610839844
1.481	0.172615051269531
1.48433333333334	0.192642211914063
1.48766666666667	0.210285186767578
1.491	0.22268295288086
1.49433333333334	0.226020812988281
1.49766666666667	0.227928161621094
1.501	0.223636627197266
1.50433333333334	0.22268295288086
1.50766666666667	0.224113464355469
1.511	0.236988067626953
1.51433333333334	0.258445739746094
1.51766666666667	0.280380249023438
1.521	0.299453735351563
1.52433333333334	0.308990478515625
1.52766666666667	0.316619873046875
1.531	0.319480895996094
1.53433333333334	0.324726104736328
1.53766666666667	0.329017639160156
1.541	0.332832336425781
1.54433333333334	0.332355499267578
1.54766666666667	0.326156616210938
1.551	0.317573547363281
1.55433333333334	0.309467315673828
1.55766666666667	0.308513641357422
1.561	0.314712524414063
1.56433333333334	0.324726104736328
1.56766666666667	0.335693359375
1.571	0.342845916748047
1.57433333333334	0.346183776855469
1.57766666666667	0.34332275390625
1.581	0.341892242431641
1.58433333333334	0.339508056640625
1.58766666666667	0.335693359375
1.591	0.334262847900391
1.59433333333334	0.336647033691406
1.59766666666667	0.339031219482422
1.601	0.334262847900391
1.60433333333334	0.327587127685547
1.60766666666667	0.327587127685547
1.611	0.330448150634766
1.61433333333334	0.326633453369141
1.61766666666667	0.316143035888672
1.621	0.305652618408203
1.62433333333334	0.293254852294922
1.62766666666667	0.280380249023438
1.631	0.266075134277344
1.63433333333334	0.259876251220703
1.63766666666667	0.262260437011719
1.641	0.261306762695313
1.64433333333334	0.259876251220703
1.64766666666667	0.252246856689453
1.651	0.245094299316406
1.65433333333334	0.232219696044922
1.65766666666667	0.214099884033203
1.661	0.200748443603516
1.66433333333334	0.192642211914063
1.66766666666667	0.189304351806641
1.671	0.182628631591797
1.67433333333334	0.177383422851563
1.67766666666667	0.179290771484375
1.681	0.185489654541016
1.68433333333334	0.192642211914063
1.68766666666667	0.1983642578125
1.691	0.200271606445313
1.69433333333334	0.199317932128906
1.69766666666667	0.194072723388672
1.701	0.190258026123047
1.70433333333334	0.187397003173828
1.70766666666667	0.180244445800781
1.711	0.173091888427735
1.71433333333334	0.166416168212891
1.71766666666667	0.161170959472656
1.721	0.151157379150391
1.72433333333334	0.140666961669922
1.72766666666667	0.137805938720703
1.731	0.140190124511719
1.73433333333334	0.145912170410156
1.73766666666667	0.148296356201172
1.741	0.151634216308594
1.74433333333334	0.151634216308594
1.74766666666667	0.150680541992188
1.751	0.150203704833985
1.75433333333334	0.151157379150391
1.75766666666667	0.154495239257813
1.761	0.154972076416016
1.76433333333334	0.157356262207031
1.76766666666667	0.162124633789063
1.771	0.1678466796875
1.77433333333334	0.173091888427735
1.77766666666667	0.171661376953125
1.781	0.16927719116211
1.78433333333334	0.164985656738281
1.78766666666667	0.157356262207031
1.791	0.145435333251953
1.79433333333334	0.128269195556641
1.79766666666667	0.115394592285156
1.801	0.101566314697266
1.80433333333334	0.0905990600585938
1.80766666666667	0.0791549682617188
1.811	0.0739097595214844
1.81433333333334	0.0705718994140625
1.81766666666667	0.0715255737304688
1.821	0.080108642578125
1.82433333333334	0.0958442687988281
1.82766666666667	0.11444091796875
1.831	0.123023986816406
1.83433333333334	0.13113021850586
1.83766666666667	0.139713287353516
1.841	0.145912170410156
1.84433333333334	0.141143798828125
1.84766666666667	0.132083892822266
1.851	0.130176544189453
1.85433333333334	0.131607055664063
1.85766666666667	0.129222869873047
1.861	0.123023986816406
1.86433333333334	0.116348266601563
1.86766666666667	0.112056732177735
1.871	0.109672546386719
1.87433333333334	0.110626220703125
1.87766666666667	0.111103057861328
1.881	0.110626220703125
1.88433333333334	0.110149383544922
1.88766666666667	0.110626220703125
1.891	0.109672546386719
1.89433333333334	0.105381011962891
1.89766666666667	0.105381011962891
1.901	0.1068115234375
1.90433333333334	0.113487243652344
1.90766666666667	0.118255615234375
1.911	0.119209289550781
1.91433333333334	0.118732452392578
1.91766666666667	0.113010406494141
1.921	0.109195709228516
1.92433333333334	0.102519989013672
1.92766666666667	0.0982284545898438
1.931	0.095367431640625
1.93433333333334	0.0925064086914063
1.93766666666667	0.091552734375
1.941	0.091552734375
1.94433333333334	0.0901222229003906
1.94766666666667	0.0853538513183594
1.951	0.0777244567871094
1.95433333333334	0.0753402709960938
1.95766666666667	0.0700950622558594
1.961	0.0653266906738282
1.96433333333334	0.0619888305664063
1.96766666666667	0.0662803649902344
1.971	0.0777244567871094
1.97433333333334	0.0853538513183594
1.97766666666667	0.0929832458496094
1.981	0.102519989013672
1.98433333333334	0.11587142944336
1.98766666666667	0.131607055664063
1.991	0.140666961669922
1.99433333333334	0.147819519042969
1.99766666666667	0.157356262207031
2.001	0.165939331054688
2.00433333333334	0.173568725585938
2.00766666666667	0.176429748535156
2.011	0.187397003173828
2.01433333333334	0.198841094970703
2.01766666666667	0.206470489501953
2.021	0.204563140869141
2.02433333333334	0.198841094970703
2.02766666666667	0.195503234863281
2.031	0.197887420654297
2.03433333333334	0.203132629394531
2.03766666666667	0.213146209716797
2.041	0.232219696044922
2.04433333333334	0.258922576904297
2.04766666666667	0.288009643554688
2.051	0.315666198730469
2.05433333333334	0.357151031494141
2.05766666666667	0.418186187744141
2.061	0.502586364746094
2.06433333333334	0.612735748291016
2.06766666666667	0.752449035644532
2.071	0.92458724975586
2.07433333333334	1.11675262451172
2.07766666666667	1.32942199707031
2.081	1.55878067016602
2.08433333333334	1.80149078369141
2.08766666666667	2.04801559448242
2.091	2.30455398559571
2.09433333333334	2.58302688598633
2.09766666666667	2.89011001586914
2.101	3.22532653808594
2.10433333333334	3.59535217285156
2.10766666666667	4.00638580322266
2.111	4.44459915161133
2.11433333333334	4.89950180053711
2.11766666666667	5.3558349609375
2.121	5.81121444702149
2.12433333333334	6.2551498413086
2.12766666666667	6.68191909790039
2.131	7.09009170532227
2.13433333333334	7.48252868652344
2.13766666666667	7.85446166992188
2.141	8.19635391235352
2.14433333333334	8.4981918334961
2.14766666666667	8.74900817871094
2.151	8.93974304199219
2.15433333333334	9.05370712280274
2.15766666666667	9.09185409545899
2.161	9.05179977416992
2.16433333333334	8.93306732177735
2.16766666666667	8.73947143554688
2.171	8.47721099853516
2.17433333333334	8.16535949707031
2.17766666666667	7.80868530273438
2.181	7.41863250732422
2.18433333333334	6.99329376220703
2.18766666666667	6.53457641601563
2.191	6.03485107421875
2.19433333333334	5.49840927124024
2.19766666666667	4.94098663330078
2.201	4.38880920410156
2.20433333333334	3.86667251586914
2.20766666666667	3.39365005493164
2.211	2.99882888793946
2.21433333333334	2.69412994384766
2.21766666666667	2.48432159423828
2.221	2.35128402709961
2.22433333333334	2.28929519653321
2.22766666666667	2.29120254516602
2.231	2.34127044677735
2.23433333333334	2.42471694946289
2.23766666666667	2.5177001953125
2.241	2.61497497558594
2.24433333333334	2.70557403564453
2.24766666666667	2.78997421264649
2.251	2.86197662353516
2.25433333333334	2.92158126831055
2.25766666666667	2.97260284423828
2.261	3.01456451416016
2.26433333333334	3.0512809753418
2.26766666666667	3.07750701904297
2.271	3.09562683105469
2.27433333333334	3.10087203979492
2.27766666666667	3.09181213378906
2.281	3.07226181030274
2.28433333333334	3.03840637207031
2.28766666666667	2.99882888793946
2.291	2.94876098632813
2.29433333333334	2.88677215576172
2.29766666666667	2.81715393066406
2.301	2.73704528808594
2.30433333333334	2.6540756225586
2.30766666666667	2.55918502807617
2.311	2.46000289916992
2.31433333333334	2.3646354675293
2.31766666666667	2.27022171020508
2.321	2.17008590698242
2.32433333333334	2.0594596862793
2.32766666666667	1.94501876831055
2.331	1.82723999023438
2.33433333333334	1.70707702636719
2.33766666666667	1.58786773681641
2.341	1.4801025390625
2.34433333333334	1.38235092163086
2.34766666666667	1.29747390747071
2.351	1.22928619384766
2.35433333333334	1.17826461791992
2.35766666666667	1.13773345947266
2.361	1.10387802124024
2.36433333333334	1.08432769775391
2.36766666666667	1.07622146606446
2.371	1.07097625732422
2.37433333333334	1.06430053710938
2.37766666666667	1.05905532836914
2.381	1.05476379394531
2.38433333333334	1.04045867919922
2.38766666666667	1.01852416992188
2.391	0.990867614746094
2.39433333333334	0.954151153564453
2.39766666666667	0.903606414794922
2.401	0.844955444335938
2.40433333333334	0.786304473876953
2.40766666666667	0.725269317626953
2.411	0.658512115478516
2.41433333333334	0.591278076171875
2.41766666666667	0.5340576171875
2.421	0.478744506835938
2.42433333333334	0.425815582275391
2.42766666666667	0.373363494873047
2.431	0.321388244628906
2.43433333333334	0.269889831542969
2.43766666666667	0.210285186767578
2.441	0.149726867675781
2.44433333333334	0.0853538513183594
2.44766666666667	0.0224113464355469
2.451	-0.0357627868652344
2.45433333333334	-0.0863075256347656
2.45766666666667	-0.124454498291016
2.461	-0.157833099365235
2.46433333333334	-0.187873840332031
2.46766666666667	-0.211238861083985
2.471	-0.220775604248047
2.47433333333334	-0.226020812988281
2.47766666666667	-0.226497650146485
2.481	-0.224113464355469
2.48433333333334	-0.216007232666016
2.48766666666667	-0.212669372558594
2.491	-0.216007232666016
2.49433333333334	-0.217914581298828
2.49766666666667	-0.217914581298828
2.501	-0.21505355834961
2.50433333333334	-0.21505355834961
2.50766666666667	-0.206470489501953
2.511	-0.196456909179688
2.51433333333334	-0.187873840332031
2.51766666666667	-0.18310546875
2.521	-0.174522399902344
2.52433333333334	-0.161170959472656
2.52766666666667	-0.149726867675781
2.531	-0.134944915771485
2.53433333333334	-0.11444091796875
2.53766666666667	-0.0901222229003906
2.541	-0.0615119934082032
2.54433333333334	-0.0262260437011719
2.54766666666667	0.0166893005371094
2.551	0.0576972961425782
2.55433333333334	0.0934600830078125
2.55766666666667	0.132560729980469
2.561	0.17547607421875
2.56433333333334	0.218391418457031
2.56766666666667	0.262260437011719
2.571	0.313758850097656
2.57433333333334	0.376224517822266
2.57766666666667	0.43487548828125
2.581	0.480175018310547
2.58433333333334	0.513553619384766
2.58766666666667	0.53548812866211
2.591	0.54311752319336
2.59433333333334	0.5340576171875
2.59766666666667	0.514507293701172
2.601	0.49734115600586
2.60433333333334	0.474929809570313
2.60766666666667	0.444412231445313
2.611	0.409126281738281
2.61433333333334	0.378608703613281
2.61766666666667	0.35238265991211
2.621	0.318050384521485
2.62433333333334	0.28371810913086
2.62766666666667	0.255584716796875
2.631	0.234127044677735
2.63433333333334	0.20742416381836
2.63766666666667	0.176429748535156
2.641	0.151634216308594
2.64433333333334	0.134944915771485
2.64766666666667	0.115394592285156
2.651	0.0905990600585938
2.65433333333334	0.0700950622558594
2.65766666666667	0.0596046447753907
2.661	0.0514984130859375
2.66433333333334	0.0429153442382813
2.66766666666667	0.0371932983398438
2.671	0.041961669921875
2.67433333333334	0.0467300415039063
2.67766666666667	0.049591064453125
2.681	0.0519752502441407
2.68433333333334	0.06103515625
2.68766666666667	0.0758171081542969
2.691	0.0848770141601563
2.69433333333334	0.0939369201660156
2.69766666666667	0.103473663330078
2.701	0.115394592285156
2.70433333333334	0.123977661132813
2.70766666666667	0.126838684082031
2.711	0.127315521240235
2.71433333333334	0.132560729980469
2.71766666666667	0.141620635986328
2.721	0.154495239257813
2.72433333333334	0.160694122314453
2.72766666666667	0.162124633789063
2.731	0.164031982421875
2.73433333333334	0.164985656738281
2.73766666666667	0.163078308105469
2.741	0.153064727783203
2.74433333333334	0.143527984619141
2.74766666666667	0.139713287353516
2.751	0.136852264404297
2.75433333333334	0.135421752929688
2.75766666666667	0.125408172607422
2.761	0.113964080810547
2.76433333333334	0.100135803222656
2.76766666666667	0.0858306884765625
2.771	0.0743865966796875
2.77433333333334	0.0553131103515625
2.77766666666667	0.0357627868652344
2.781	0.0166893005371094
2.78433333333334	0.00333786010742188
2.78766666666667	-0.0095367431640625
2.791	-0.0252723693847656
2.79433333333334	-0.0357627868652344
2.79766666666667	-0.0433921813964844
2.801	-0.0524520874023438
2.80433333333334	-0.0629425048828125
2.80766666666667	-0.06866455078125
2.811	-0.0677108764648438
2.81433333333334	-0.0638961791992188
2.81766666666667	-0.0634193420410157
2.821	-0.06103515625
2.82433333333334	-0.0615119934082032
2.82766666666667	-0.0619888305664063
2.831	-0.0677108764648438
2.83433333333334	-0.0700950622558594
2.83766666666667	-0.0624656677246094
2.841	-0.0476837158203125
2.84433333333334	-0.0271797180175781
2.84766666666667	-0.0138282775878906
2.851	-0.00333786010742188
2.85433333333334	0.0019073486328125
2.85766666666667	0.00905990600585938
2.861	0.0224113464355469
2.86433333333334	0.03814697265625
2.86766666666667	0.0529289245605469
2.871	0.0629425048828125
2.87433333333334	0.0667572021484375
2.87766666666667	0.0600814819335938
2.881	0.0476837158203125
2.88433333333334	0.0329017639160156
2.88766666666667	0.0119209289550781
2.891	-0.02288818359375
2.89433333333334	-0.0720024108886719
2.89766666666667	-0.134468078613281
2.901	-0.208377838134766
2.90433333333334	-0.293254852294922
2.90766666666667	-0.376224517822266
2.911	-0.460624694824219
2.91433333333334	-0.555038452148438
2.91766666666667	-0.66375732421875
2.921	-0.796318054199219
2.92433333333334	-0.949382781982422
2.92766666666667	-1.12438201904297
2.931	-1.30939483642578
2.93433333333334	-1.50537490844727
2.93766666666667	-1.71375274658203
2.941	-1.93214416503906
2.94433333333334	-2.15482711791992
2.94766666666667	-2.38895416259766
2.951	-2.64263153076172
2.95433333333334	-2.91109085083008
2.95766666666667	-3.1886100769043
2.961	-3.47661972045899
2.96433333333334	-3.78131866455078
2.96766666666667	-4.09555435180664
2.971	-4.41360473632813
2.97433333333334	-4.74071502685547
2.97766666666667	-5.07879257202149
2.981	-5.42402267456055
2.98433333333334	-5.76925277709961
2.98766666666667	-6.10780715942383
2.991	-6.43062591552735
2.99433333333334	-6.73103332519532
2.99766666666667	-7.00712203979492
3.001	-7.25460052490235
3.00433333333334	-7.46774673461914
3.00766666666667	-7.64799118041992
3.011	-7.78865814208985
3.01433333333334	-7.87162780761719
3.01766666666667	-7.88116455078125
3.021	-7.82585144042969
3.02433333333334	-7.71808624267578
3.02766666666667	-7.55739212036133
3.031	-7.34138488769532
3.03433333333334	-7.08198547363282
3.03766666666667	-6.79111480712891
3.041	-6.46781921386719
3.04433333333334	-6.11209869384766
3.04766666666667	-5.73205947875977
3.051	-5.34391403198242
3.05433333333334	-4.95672225952149
3.05766666666667	-4.58192825317383
3.061	-4.22525405883789
3.06433333333334	-3.88956069946289
3.06766666666667	-3.57246398925781
3.071	-3.27634811401367
3.07433333333334	-3.00836563110352
3.07766666666667	-2.75945663452149
3.081	-2.52437591552735
3.08433333333334	-2.30646133422852
3.08766666666667	-2.11906433105469
3.091	-1.96313858032227
3.09433333333334	-1.82962417602539
3.09766666666667	-1.71852111816406
3.101	-1.62982940673828
3.10433333333334	-1.55687332153321
3.10766666666667	-1.48963928222656
3.111	-1.42669677734375
3.11433333333334	-1.36899948120117
3.11766666666667	-1.31988525390625
3.121	-1.28459930419922
3.12433333333334	-1.26409530639649
3.12766666666667	-1.251220703125
3.131	-1.24025344848633
3.13433333333334	-1.23023986816406
3.13766666666667	-1.22451782226563
3.141	-1.21450424194336
3.14433333333334	-1.20162963867188
3.14766666666667	-1.19304656982422
3.151	-1.18589401245117
3.15433333333334	-1.18398666381836
3.15766666666667	-1.18398666381836
3.161	-1.19400024414063
3.16433333333334	-1.20639801025391
3.16766666666667	-1.22117996215821
3.171	-1.23977661132813
3.17433333333334	-1.26028060913086
3.17766666666667	-1.27458572387696
3.181	-1.27840042114258
3.18433333333334	-1.27792358398438
3.18766666666667	-1.26981735229492
3.191	-1.25503540039063
3.19433333333334	-1.23643875122071
3.19766666666667	-1.22737884521485
3.201	-1.22594833374024
3.20433333333334	-1.22928619384766
3.20766666666667	-1.2359619140625
3.211	-1.24931335449219
3.21433333333334	-1.26504898071289
3.21766666666667	-1.27744674682617
3.221	-1.28555297851563
3.22433333333334	-1.28889083862305
3.22766666666667	-1.29222869873047
3.231	-1.29222869873047
3.23433333333334	-1.28650665283203
3.23766666666667	-1.27744674682617
3.241	-1.2664794921875
3.24433333333334	-1.25598907470703
3.24766666666667	-1.24502182006836
3.251	-1.23357772827149
3.25433333333334	-1.22547149658203
3.25766666666667	-1.21784210205078
3.261	-1.21450424194336
3.26433333333334	-1.21259689331055
3.26766666666667	-1.21402740478516
3.271	-1.21307373046875
3.27433333333334	-1.21688842773438
3.27766666666667	-1.22785568237305
3.281	-1.24883651733399
3.28433333333334	-1.27029418945313
3.28766666666667	-1.28793716430664
3.291	-1.30367279052735
3.29433333333334	-1.31607055664063
3.29766666666667	-1.31988525390625
3.301	-1.30510330200196
3.30433333333334	-1.28316879272461
3.30766666666667	-1.26409530639649
3.311	-1.25598907470703
3.31433333333334	-1.24740600585938
3.31766666666667	-1.24359130859375
3.321	-1.24263763427735
3.32433333333334	-1.24311447143555
3.32766666666667	-1.23643875122071
3.331	-1.21736526489258
3.33433333333334	-1.19590759277344
3.33766666666667	-1.17015838623047
3.341	-1.14965438842774
3.34433333333334	-1.13248825073242
3.34766666666667	-1.1281967163086
3.351	-1.13296508789063
3.35433333333334	-1.14154815673828
3.35766666666667	-1.15299224853516
3.361	-1.16491317749024
3.36433333333334	-1.1739730834961
3.36766666666667	-1.17301940917969
3.371	-1.17063522338867
3.37433333333334	-1.16443634033203
3.37766666666667	-1.1591911315918
3.381	-1.15489959716797
3.38433333333334	-1.16252899169922
3.38766666666667	-1.18350982666016
3.391	-1.20639801025391
3.39433333333334	-1.22785568237305
3.39766666666667	-1.24645233154297
3.401	-1.26028060913086
3.40433333333334	-1.26457214355469
3.40766666666667	-1.26123428344727
3.411	-1.26075744628906
3.41433333333334	-1.2655258178711
3.41766666666667	-1.26457214355469
3.421	-1.25741958618164
3.42433333333334	-1.24931335449219
3.42766666666667	-1.24359130859375
3.431	-1.23691558837891
3.43433333333334	-1.23262405395508
3.43766666666667	-1.23786926269531
3.441	-1.251220703125
3.44433333333334	-1.26075744628906
3.44766666666667	-1.26409530639649
3.451	-1.26218795776367
3.45433333333334	-1.25885009765625
3.45766666666667	-1.25503540039063
3.461	-1.25455856323242
3.46433333333334	-1.26123428344727
3.46766666666667	-1.27363204956055
3.471	-1.28221511840821
3.47433333333334	-1.28412246704102
3.47766666666667	-1.27792358398438
3.481	-1.2655258178711
3.48433333333334	-1.25265121459961
3.48766666666667	-1.24168395996094
3.491	-1.24025344848633
3.49433333333334	-1.24025344848633
3.49766666666667	-1.24359130859375
3.501	-1.24931335449219
3.50433333333334	-1.25551223754883
3.50766666666667	-1.25694274902344
3.511	-1.24788284301758
3.51433333333334	-1.23739242553711
3.51766666666667	-1.22976303100586
3.521	-1.22594833374024
3.52433333333334	-1.21736526489258
3.52766666666667	-1.20687484741211
3.531	-1.20687484741211
3.53433333333334	-1.21307373046875
3.53766666666667	-1.220703125
3.541	-1.22213363647461
3.54433333333334	-1.22833251953125
3.54766666666667	-1.24263763427735
3.551	-1.25217437744141
3.55433333333334	-1.251220703125
3.55766666666667	-1.24263763427735
3.561	-1.2359619140625
3.56433333333334	-1.22833251953125
3.56766666666667	-1.21307373046875
3.571	-1.19876861572266
3.57433333333334	-1.19400024414063
3.57766666666667	-1.19256973266602
3.581	-1.19066238403321
3.58433333333334	-1.18398666381836
3.58766666666667	-1.18207931518555
3.591	-1.18017196655274
3.59433333333334	-1.17874145507813
3.59766666666667	-1.18064880371094
3.601	-1.1892318725586
3.60433333333334	-1.20115280151367
3.60766666666667	-1.21116638183594
3.611	-1.22117996215821
3.61433333333334	-1.22976303100586
3.61766666666667	-1.22880935668946
3.621	-1.21736526489258
3.62433333333334	-1.20592117309571
3.62766666666667	-1.19733810424805
3.631	-1.18875503540039
3.63433333333334	-1.17540359497071
3.63766666666667	-1.16777420043946
3.641	-1.16729736328125
3.64433333333334	-1.16825103759766
3.64766666666667	-1.16777420043946
3.651	-1.16682052612305
3.65433333333334	-1.17254257202149
3.65766666666667	-1.18207931518555
3.661	-1.18637084960938
3.66433333333334	-1.18780136108399
3.66766666666667	-1.18541717529297
3.671	-1.18303298950196
3.67433333333334	-1.17254257202149
3.67766666666667	-1.16062164306641
3.681	-1.16014480590821
3.68433333333334	-1.16825103759766
3.68766666666667	-1.18160247802735
3.691	-1.19590759277344
3.69433333333334	-1.21545791625977
3.69766666666667	-1.23023986816406
3.701	-1.23119354248047
3.70433333333334	-1.22690200805664
3.70766666666667	-1.22451782226563
3.711	-1.22928619384766
3.71433333333334	-1.23643875122071
3.71766666666667	-1.24645233154297
3.721	-1.25980377197266
3.72433333333334	-1.26409530639649
3.72766666666667	-1.25741958618164
3.731	-1.23834609985352
3.73433333333334	-1.21402740478516
3.73766666666667	-1.19304656982422
3.741	-1.18494033813477
3.74433333333334	-1.19066238403321
3.74766666666667	-1.19686126708985
3.751	-1.19733810424805
3.75433333333334	-1.19495391845703
3.75766666666667	-1.19209289550781
3.761	-1.18732452392578
3.76433333333334	-1.18350982666016
3.76766666666667	-1.18589401245117
3.771	-1.19256973266602
3.77433333333334	-1.19638442993164
3.77766666666667	-1.19113922119141
3.781	-1.18207931518555
3.78433333333334	-1.16968154907227
3.78766666666667	-1.16395950317383
3.791	-1.16634368896485
3.79433333333334	-1.1749267578125
3.79766666666667	-1.1897087097168
3.801	-1.20162963867188
3.80433333333334	-1.20878219604492
3.80766666666667	-1.21212005615235
3.811	-1.220703125
3.81433333333334	-1.23739242553711
3.81766666666667	-1.25312805175781
3.821	-1.2660026550293
3.82433333333334	-1.27887725830078
3.82766666666667	-1.29461288452149
3.831	-1.30987167358399
3.83433333333334	-1.32131576538086
3.83766666666667	-1.33323669433594
3.841	-1.34563446044922
3.84433333333334	-1.3580322265625
3.84766666666667	-1.36280059814453
3.851	-1.36280059814453
3.85433333333334	-1.35898590087891
3.85766666666667	-1.35517120361328
3.861	-1.35517120361328
3.86433333333334	-1.36041641235352
3.86766666666667	-1.3723373413086
3.871	-1.38568878173828
3.87433333333334	-1.40380859375
3.87766666666667	-1.41954421997071
3.881	-1.43241882324219
3.88433333333334	-1.44052505493164
3.88766666666667	-1.44672393798828
3.891	-1.4491081237793
3.89433333333334	-1.44577026367188
3.89766666666667	-1.44243240356446
3.901	-1.44147872924805
3.90433333333334	-1.44100189208985
3.90766666666667	-1.44720077514649
3.911	-1.45530700683594
3.91433333333334	-1.47151947021485
3.91766666666667	-1.49250030517578
3.921	-1.51968002319336
3.92433333333334	-1.54399871826172
3.92766666666667	-1.55830383300781
3.931	-1.56879425048828
3.93433333333334	-1.57499313354492
3.93766666666667	-1.57594680786133
3.941	-1.56497955322266
3.94433333333334	-1.55353546142578
3.94766666666667	-1.54256820678711
3.951	-1.53827667236328
3.95433333333334	-1.53303146362305
3.95766666666667	-1.52683258056641
3.961	-1.52063369750977
3.96433333333334	-1.51491165161133
3.96766666666667	-1.51634216308594
3.971	-1.51968002319336
3.97433333333334	-1.52349472045899
3.97766666666667	-1.53017044067383
3.981	-1.53541564941406
3.98433333333334	-1.5401840209961
3.98766666666667	-1.53779983520508
3.991	-1.53160095214844
3.99433333333334	-1.52683258056641
3.99766666666667	-1.52254104614258
4.001	-1.5249252319336
4.00433333333334	-1.52826309204102
4.00766666666667	-1.53255462646485
4.011	-1.53255462646485
4.01433333333334	-1.52587890625
4.01766666666667	-1.51872634887696
4.021	-1.50918960571289
4.02433333333334	-1.49631500244141
4.02766666666667	-1.4801025390625
4.031	-1.47008895874024
4.03433333333334	-1.46865844726563
4.03766666666667	-1.46961212158203
4.041	-1.46865844726563
4.04433333333334	-1.46484375
4.04766666666667	-1.45721435546875
4.051	-1.44481658935547
4.05433333333334	-1.42765045166016
4.05766666666667	-1.40953063964844
4.061	-1.39808654785156
4.06433333333334	-1.39522552490235
4.06766666666667	-1.39522552490235
4.071	-1.38950347900391
4.07433333333334	-1.38378143310547
4.07766666666667	-1.38139724731446
4.081	-1.37519836425781
4.08433333333334	-1.36184692382813
4.08766666666667	-1.35087966918946
4.091	-1.34754180908203
4.09433333333334	-1.34563446044922
4.09766666666667	-1.33180618286133
4.101	-1.31797790527344
4.10433333333334	-1.30510330200196
4.10766666666667	-1.2960433959961
4.111	-1.28793716430664
4.11433333333334	-1.27840042114258
4.11766666666667	-1.27410888671875
4.121	-1.26791000366211
4.12433333333334	-1.26409530639649
4.12766666666667	-1.25169754028321
4.131	-1.2350082397461
4.13433333333334	-1.21879577636719
4.13766666666667	-1.20210647583008
4.141	-1.18350982666016
4.14433333333334	-1.16491317749024
4.14766666666667	-1.14917755126953
4.151	-1.13058090209961
4.15433333333334	-1.11198425292969
4.15766666666667	-1.10244750976563
4.161	-1.10387802124024
4.16433333333334	-1.10244750976563
4.16766666666667	-1.09910964965821
4.171	-1.09672546386719
4.17433333333334	-1.09243392944336
4.17766666666667	-1.07669830322266
4.181	-1.05571746826172
4.18433333333334	-1.03759765625
4.18766666666667	-1.02472305297852
4.191	-1.01137161254883
4.19433333333334	-0.99945068359375
4.19766666666667	-0.984668731689453
4.201	-0.966548919677735
4.20433333333334	-0.94747543334961
4.20766666666667	-0.927925109863281
4.211	-0.90789794921875
4.21433333333334	-0.891208648681641
4.21766666666667	-0.883579254150391
4.221	-0.879764556884766
4.22433333333334	-0.871658325195313
4.22766666666667	-0.862598419189453
4.231	-0.860214233398438
4.23433333333334	-0.858306884765625
4.23766666666667	-0.8544921875
4.241	-0.84829330444336
4.24433333333334	-0.845432281494141
4.24766666666667	-0.84066390991211
4.251	-0.83160400390625
4.25433333333334	-0.817298889160156
4.25766666666667	-0.799179077148438
4.261	-0.775814056396485
4.26433333333334	-0.755786895751953
4.26766666666667	-0.737190246582032
4.271	-0.720500946044922
4.27433333333334	-0.703811645507813
4.27766666666667	-0.692844390869141
4.281	-0.692367553710938
4.28433333333334	-0.690460205078125
4.28766666666667	-0.68807601928711
4.291	-0.686168670654297
4.29433333333334	-0.68807601928711
4.29766666666667	-0.688552856445313
4.301	-0.685214996337891
4.30433333333334	-0.67901611328125
4.30766666666667	-0.670433044433594
4.311	-0.658988952636719
4.31433333333334	-0.645637512207032
4.31766666666667	-0.631809234619141
4.321	-0.620365142822266
4.32433333333334	-0.607013702392578
4.32766666666667	-0.5950927734375
4.331	-0.584602355957032
4.33433333333334	-0.577926635742188
4.33766666666667	-0.567436218261719
4.341	-0.55074691772461
4.34433333333334	-0.533103942871094
4.34766666666667	-0.511646270751953
4.351	-0.489234924316406
4.35433333333334	-0.465869903564453
4.35766666666667	-0.449180603027344
4.361	-0.433921813964844
4.36433333333334	-0.426769256591797
4.36766666666667	-0.42867660522461
4.371	-0.435829162597656
4.37433333333334	-0.43630599975586
4.37766666666667	-0.427722930908203
4.381	-0.420093536376953
4.38433333333334	-0.411033630371094
4.38766666666667	-0.403404235839844
4.391	-0.391483306884766
4.39433333333334	-0.379562377929688
4.39766666666667	-0.372886657714844
4.401	-0.370025634765625
4.40433333333334	-0.368118286132813
4.40766666666667	-0.364780426025391
4.411	-0.360965728759766
4.41433333333334	-0.36001205444336
4.41766666666667	-0.361442565917969
4.421	-0.360965728759766
4.42433333333334	-0.35238265991211
4.42766666666667	-0.33712387084961
4.431	-0.3204345703125
4.43433333333334	-0.308990478515625
4.43766666666667	-0.29897689819336
4.441	-0.2899169921875
4.44433333333334	-0.28371810913086
4.44766666666667	-0.277519226074219
4.451	-0.26845932006836
4.45433333333334	-0.257015228271485
4.45766666666667	-0.249385833740235
4.461	-0.251293182373047
4.46433333333334	-0.254631042480469
4.46766666666667	-0.260353088378906
4.471	-0.270843505859375
4.47433333333334	-0.279426574707031
4.47766666666667	-0.279426574707031
4.481	-0.270843505859375
4.48433333333334	-0.263214111328125
4.48766666666667	-0.260353088378906
4.491	-0.254154205322266
4.49433333333334	-0.244617462158203
4.49766666666667	-0.231742858886719
4.501	-0.218391418457031
4.50433333333334	-0.208377838134766
4.50766666666667	-0.200748443603516
4.511	-0.19979476928711
4.51433333333334	-0.202655792236328
4.51766666666667	-0.208377838134766
4.521	-0.210762023925781
4.52433333333334	-0.203609466552735
4.52766666666667	-0.191211700439453
4.531	-0.179767608642578
4.53433333333334	-0.169754028320313
4.53766666666667	-0.162124633789063
4.541	-0.157356262207031
4.54433333333334	-0.155448913574219
4.54766666666667	-0.158309936523438
4.551	-0.154495239257813
4.55433333333334	-0.154972076416016
4.55766666666667	-0.155448913574219
4.561	-0.156402587890625
4.56433333333334	-0.155448913574219
4.56766666666667	-0.148773193359375
4.571	-0.148773193359375
4.57433333333334	-0.148296356201172
4.57766666666667	-0.145435333251953
4.581	-0.137805938720703
4.58433333333334	-0.125408172607422
4.58766666666667	-0.11444091796875
4.591	-0.0987052917480469
4.59433333333334	-0.0805854797363281
4.59766666666667	-0.0691413879394532
4.601	-0.0658035278320313
4.60433333333334	-0.0748634338378907
4.60766666666667	-0.0829696655273438
4.611	-0.0910758972167969
4.61433333333334	-0.0905990600585938
4.61766666666667	-0.0844001770019531
4.621	-0.0782012939453125
4.62433333333334	-0.072479248046875
4.62766666666667	-0.0624656677246094
4.631	-0.0472068786621094
4.63433333333334	-0.0338554382324219
4.63766666666667	-0.0209808349609375
4.641	-0.00905990600585938
4.64433333333334	0.00429153442382813
4.64766666666667	0.00524520874023438
4.651	0.003814697265625
4.65433333333334	0
4.65766666666667	-0.000476837158203125
4.661	0.00143051147460938
4.66433333333334	0.00524520874023438
4.66766666666667	0.0171661376953125
4.671	0.0271797180175781
4.67433333333334	0.0357627868652344
4.67766666666667	0.0386238098144531
4.681	0.0424385070800781
4.68433333333334	0.0514984130859375
4.68766666666667	0.0658035278320313
4.691	0.0844001770019531
4.69433333333334	0.102996826171875
4.69766666666667	0.118732452392578
4.701	0.135898590087891
4.70433333333334	0.156402587890625
4.70766666666667	0.177383422851563
4.711	0.193119049072266
4.71433333333334	0.210285186767578
4.71766666666667	0.238418579101563
4.721	0.274181365966797
4.72433333333334	0.312328338623047
4.72766666666667	0.350475311279297
4.731	0.391483306884766
4.73433333333334	0.438213348388672
4.73766666666667	0.486850738525391
4.741	0.537395477294922
4.74433333333334	0.58126449584961
4.74766666666667	0.618934631347657
4.751	0.655651092529297
4.75433333333334	0.692367553710938
4.75766666666667	0.728607177734375
4.761	0.758647918701172
4.76433333333334	0.78725814819336
4.76766666666667	0.813961029052735
4.771	0.838756561279297
4.77433333333334	0.860691070556641
4.77766666666667	0.883579254150391
4.781	0.905990600585938
4.78433333333334	0.9307861328125
4.78766666666667	0.959873199462891
4.791	0.988483428955078
4.79433333333334	1.01137161254883
4.79766666666667	1.02615356445313
4.801	1.04045867919922
4.80433333333334	1.06000900268555
4.80766666666667	1.07383728027344
4.811	1.07860565185547
4.81433333333334	1.07574462890625
4.81766666666667	1.06906890869141
4.821	1.05857849121094
4.82433333333334	1.04236602783203
4.82766666666667	1.02901458740235
4.831	1.02472305297852
4.83433333333334	1.03092193603516
4.83766666666667	1.03902816772461
4.841	1.04379653930664
4.84433333333334	1.04761123657227
4.84766666666667	1.04904174804688
4.851	1.04713439941406
4.85433333333334	1.04045867919922
4.85766666666667	1.03521347045899
4.861	1.03235244750977
4.86433333333334	1.02996826171875
4.86766666666667	1.02806091308594
4.871	1.03378295898438
4.87433333333334	1.04761123657227
4.87766666666667	1.068115234375
4.881	1.0981559753418
4.88433333333334	1.13773345947266
4.88766666666667	1.18303298950196
4.891	1.23262405395508
4.89433333333334	1.28984451293946
4.89766666666667	1.35564804077149
4.901	1.42049789428711
4.90433333333334	1.48487091064453
4.90766666666667	1.55830383300781
4.911	1.64413452148438
4.91433333333334	1.739501953125
4.91766666666667	1.84297561645508
4.921	1.96027755737305
4.92433333333334	2.09188461303711
4.92766666666667	2.23255157470703
4.931	2.38180160522461
4.93433333333334	2.53677368164063
4.93766666666667	2.69603729248047
4.941	2.85863876342774
4.94433333333334	3.02314758300781
4.94766666666667	3.19051742553711
4.951	3.36503982543946
4.95433333333334	3.55100631713867
4.95766666666667	3.75032424926758
4.961	3.96251678466797
4.96433333333334	4.18186187744141
4.96766666666667	4.40597534179688
4.971	4.62579727172852
4.97433333333334	4.84561920166016
4.97766666666667	5.07354736328125
4.981	5.31530380249024
4.98433333333334	5.57374954223633
4.98766666666667	5.84220886230469
4.991	6.11686706542969
4.99433333333334	6.39724731445313
4.99766666666667	6.67619705200196
5.001	6.95276260375977
5.00433333333334	7.22980499267578
5.00766666666667	7.51113891601563
5.011	7.80010223388672
5.01433333333334	8.09097290039063
5.01766666666667	8.38756561279297
5.021	8.68749618530274
5.02433333333334	8.99124145507813
5.02766666666667	9.30213928222656
5.031	9.62162017822266
5.03433333333334	9.95206832885742
5.03766666666667	10.2891921997071
5.041	10.6348991394043
5.04433333333334	10.9858512878418
5.04766666666667	11.3358497619629
5.051	11.6934776306153
5.05433333333334	12.0611190795899
5.05766666666667	12.4397277832031
5.061	12.819766998291
5.06433333333334	13.2017135620117
5.06766666666667	13.5893821716309
5.071	13.9822959899903
5.07433333333334	14.3733024597168
5.07766666666667	14.763355255127
5.081	15.1572227478028
5.08433333333334	15.5625343322754
5.08766666666667	15.9835815429688
5.091	16.4141654968262
5.09433333333334	16.8542861938477
5.09766666666667	17.3015594482422
5.101	17.758846282959
5.10433333333334	18.2247161865235
5.10766666666667	18.6939239501953
5.111	19.1607475280762
5.11433333333334	19.6270942687988
5.11766666666667	20.0939178466797
5.121	20.5702781677246
5.12433333333334	21.0552215576172
5.12766666666667	21.5516090393067
5.131	22.0599174499512
5.13433333333334	22.5801467895508
5.13766666666667	23.1070518493653
5.141	23.6401557922363
5.14433333333334	24.1751670837403
5.14766666666667	24.7139930725098
5.151	25.2575874328613
5.15433333333334	25.8073806762696
5.15766666666667	26.3667106628418
5.161	26.9317626953125
5.16433333333334	27.498722076416
5.16766666666667	28.0628204345703
5.171	28.6316871643067
5.17433333333334	29.2086601257324
5.17766666666667	29.7985076904297
5.181	30.3902626037598
5.18433333333334	30.9896469116211
5.18766666666667	31.5966606140137
5.191	32.2117805480957
5.19433333333334	32.8330993652344
5.19766666666667	33.4577560424805
5.201	34.0852737426758
5.20433333333334	34.7137451171875
5.20766666666667	35.3450775146485
5.211	35.9807014465332
5.21433333333334	36.618709564209
5.21766666666667	37.2567176818848
5.221	37.8994941711426
5.22433333333334	38.5484695434571
5.22766666666667	39.2060279846192
5.231	39.8664474487305
5.23433333333334	40.5263900756836
5.23766666666667	41.1887168884278
5.241	41.8510437011719
5.24433333333334	42.5176620483399
5.24766666666667	43.1871414184571
5.251	43.8575744628906
5.25433333333334	44.5337295532227
5.25766666666667	45.2132225036621
5.261	45.8989143371582
5.26433333333334	46.5865135192871
5.26766666666667	47.2722053527832
5.271	47.9569435119629
5.27433333333334	48.6392974853516
5.27766666666667	49.3202209472656
5.281	49.9997138977051
5.28433333333334	50.682544708252
5.28766666666667	51.3734817504883
5.291	52.0744323730469
5.29433333333334	52.7815818786621
5.29766666666667	53.4968376159668
5.301	54.2168617248535
5.30433333333334	54.9373626708985
5.30766666666667	55.6573867797852
5.311	56.3712120056153
5.31433333333334	57.0783615112305
5.31766666666667	57.7788352966309
5.321	58.4783554077149
5.32433333333334	59.1802597045899
5.32766666666667	59.8888397216797
5.331	60.6117248535157
5.33433333333334	61.342716217041
5.33766666666667	62.0708465576172
5.341	62.7937316894532
5.34433333333334	63.5128021240235
5.34766666666667	64.2304420471192
5.351	64.9404525756836
5.35433333333334	65.6557083129883
5.35766666666667	66.3795471191407
5.361	67.1119689941407
5.36433333333334	67.8448677062989
5.36766666666667	68.572998046875
5.371	69.2992210388184
5.37433333333334	70.0221061706543
5.37766666666667	70.7488059997559
5.381	71.4769363403321
5.38433333333334	72.2060203552246
5.38766666666667	72.9365348815918
5.391	73.6708641052246
5.39433333333334	74.4080543518067
5.39766666666667	75.1457214355469
5.401	75.8786201477051
5.40433333333334	76.6162872314453
5.40766666666667	77.3491859436035
5.411	78.0739784240723
5.41433333333334	78.7863731384278
5.41766666666667	79.4854164123535
5.421	80.1811218261719
5.42433333333334	80.8749198913574
5.42766666666667	81.5787315368653
5.431	82.2839736938477
5.43433333333334	82.9920768737793
5.43766666666667	83.7063789367676
5.441	84.4249725341797
5.44433333333334	85.1340293884278
5.44766666666667	85.8235359191895
5.451	86.512565612793
5.45433333333334	87.2082710266113
5.45766666666667	87.8996849060059
5.461	88.5763168334961
5.46433333333334	89.2424583435059
5.46766666666667	89.9081230163574
5.471	90.5628204345703
5.47433333333334	91.2060737609863
5.47766666666667	91.8436050415039
5.481	92.4820899963379
5.48433333333334	93.1153297424317
5.48766666666667	93.742847442627
5.491	94.3679809570313
5.49433333333334	94.9926376342774
5.49766666666667	95.6120491027832
5.501	96.2181091308594
5.50433333333334	96.8179702758789
5.50766666666667	97.409725189209
5.511	97.9967117309571
5.51433333333334	98.5708236694336
5.51766666666667	99.1315841674805
5.521	99.6904373168946
5.52433333333334	100.244045257569
5.52766666666667	100.790977478028
5.531	101.321220397949
5.53433333333334	101.832866668701
5.53766666666667	102.336406707764
5.541	102.837562561035
5.54433333333334	103.338718414307
5.54766666666667	103.833675384522
5.551	104.315757751465
5.55433333333334	104.788303375244
5.55766666666667	105.249881744385
5.561	105.696201324463
5.56433333333334	106.124877929688
5.56766666666667	106.537342071533
5.571	106.938362121582
5.57433333333334	107.335090637207
5.57766666666667	107.729434967041
5.581	108.124732971192
5.58433333333334	108.519077301026
5.58766666666667	108.909130096436
5.591	109.288692474365
5.59433333333334	109.655380249024
5.59766666666667	110.005855560303
5.601	110.341548919678
5.60433333333334	110.665321350098
5.60766666666667	110.976219177246
5.611	111.28568649292
5.61433333333334	111.589908599854
5.61766666666667	111.894607543946
5.621	112.19072341919
5.62433333333334	112.472534179688
5.62766666666667	112.742424011231
5.631	113.000392913819
5.63433333333334	113.248348236084
5.63766666666667	113.485813140869
5.641	113.714694976807
5.64433333333334	113.941669464112
5.64766666666667	114.165782928467
5.651	114.38512802124
5.65433333333334	114.599704742432
5.65766666666667	114.801406860352
5.661	114.986419677735
5.66433333333334	115.14949798584
5.66766666666667	115.305423736572
5.671	115.458011627197
5.67433333333334	115.604400634766
5.67766666666667	115.744590759278
5.681	115.881443023682
5.68433333333334	116.00923538208
5.68766666666667	116.119384765625
5.691	116.204738616944
5.69433333333334	116.279125213623
5.69766666666667	116.344928741455
5.701	116.405010223389
5.70433333333334	116.46032333374
5.70766666666667	116.509914398194
5.711	116.556167602539
5.71433333333334	116.58525466919
5.71766666666667	116.598606109619
5.721	116.601943969727
5.72433333333334	116.606235504151
5.72766666666667	116.604328155518
5.731	116.590976715088
5.73433333333334	116.562843322754
5.73766666666667	116.519927978516
5.741	116.46318435669
5.74433333333334	116.389274597168
5.74766666666667	116.310596466065
5.751	116.230964660645
5.75433333333334	116.151809692383
5.75766666666667	116.067409515381
5.761	115.967750549317
5.76433333333334	115.849018096924
5.76766666666667	115.714073181153
5.771	115.565299987793
5.77433333333334	115.404605865479
5.77766666666667	115.234375
5.781	115.058898925781
5.78433333333334	114.880561828613
5.78766666666667	114.692687988281
5.791	114.49670791626
5.79433333333334	114.289283752442
5.79766666666667	114.068984985352
5.801	113.835334777832
5.80433333333334	113.589286804199
5.80766666666667	113.339424133301
5.811	113.080978393555
5.81433333333334	112.817287445069
5.81766666666667	112.54358291626
5.821	112.267017364502
5.82433333333334	111.988544464112
5.82766666666667	111.700057983399
5.831	111.393928527832
5.83433333333334	111.067771911621
5.83766666666667	110.73637008667
5.841	110.396385192871
5.84433333333334	110.045433044434
5.84766666666667	109.677791595459
5.851	109.306335449219
5.85433333333334	108.932495117188
5.85766666666667	108.545303344727
5.861	108.143329620362
5.86433333333334	107.725143432617
5.86766666666667	107.301235198975
5.871	106.868743896485
5.87433333333334	106.432437896729
5.87766666666667	105.993747711182
5.881	105.553150177002
5.88433333333334	105.112075805664
5.88766666666667	104.662418365479
5.891	104.201793670655
5.89433333333334	103.724479675293
5.89766666666667	103.23429107666
5.901	102.727890014649
5.90433333333334	102.210521697998
5.90766666666667	101.688385009766
5.911	101.168155670166
5.91433333333334	100.648880004883
5.91766666666667	100.117683410645
5.921	99.5826721191406
5.92433333333334	99.0419387817383
5.92766666666667	98.4983444213867
5.931	97.9394912719727
5.93433333333334	97.3682403564453
5.93766666666667	96.7936515808106
5.941	96.2152481079102
5.94433333333334	95.6258773803711
5.94766666666667	95.022201538086
5.951	94.4161415100098
5.95433333333334	93.813419342041
5.95766666666667	93.2068824768067
5.961	92.5893783569336
5.96433333333334	91.9680595397949
5.96766666666667	91.3491249084473
5.971	90.7292366027832
5.97433333333334	90.1026725769043
5.97766666666667	89.4756317138672
5.981	88.8509750366211
5.98433333333334	88.2282257080078
5.98766666666667	87.5968933105469
5.991	86.9498252868653
5.99433333333334	86.2870216369629
5.99766666666667	85.6132507324219
6.001	84.9385261535645
6.00433333333334	84.2628479003906
6.00766666666667	83.5905075073242
6.011	82.9224586486817
6.01433333333334	82.2572708129883
6.01766666666667	81.5877914428711
6.021	80.9016227722168
6.02433333333334	80.2068710327149
6.02766666666667	79.5068740844727
6.031	78.8068771362305
6.03433333333334	78.1087875366211
6.03766666666667	77.41117477417
6.041	76.7168998718262
6.04433333333334	76.0207176208496
6.04766666666667	75.3178596496582
6.051	74.6121406555176
6.05433333333334	73.9011764526367
6.05766666666667	73.1911659240723
6.061	72.4811553955078
6.06433333333334	71.7763900756836
6.06766666666667	71.075439453125
6.071	70.371150970459
6.07433333333334	69.6659088134766
6.07766666666667	68.9659118652344
6.081	68.2682991027832
6.08433333333334	67.563533782959
6.08766666666667	66.8449401855469
6.091	66.1191940307617
6.09433333333334	65.3915405273438
6.09766666666667	64.659595489502
6.101	63.934326171875
6.10433333333334	63.2209777832032
6.10766666666667	62.5214576721192
6.111	61.821460723877
6.11433333333334	61.1119270324707
6.11766666666667	60.3985786437989
6.121	59.6761703491211
6.12433333333334	58.9494705200196
6.12766666666667	58.2242012023926
6.131	57.5103759765625
6.13433333333334	56.8079948425293
6.13766666666667	56.1046600341797
6.141	55.3956031799317
6.14433333333334	54.6765327453614
6.14766666666667	53.9546012878418
6.151	53.2364845275879
6.15433333333334	52.5283813476563
6.15766666666667	51.8288612365723
6.161	51.1393547058106
6.16433333333334	50.4651069641114
6.16766666666667	49.8008728027344
6.171	49.1361618041992
6.17433333333334	48.4638214111328
6.17766666666667	47.7890968322754
6.181	47.1158027648926
6.18433333333334	46.4401245117188
6.18766666666667	45.7653999328613
6.191	45.0944900512696
6.19433333333334	44.4307327270508
6.19766666666667	43.7703132629395
6.201	43.1160926818848
6.20433333333334	42.4633026123047
6.20766666666667	41.804313659668
6.211	41.1472320556641
6.21433333333334	40.4977798461914
6.21766666666667	39.8597717285156
6.221	39.2146110534668
6.22433333333334	38.5680198669434
6.22766666666667	37.9338264465332
6.231	37.3058319091797
6.23433333333334	36.6768836975098
6.23766666666667	36.0474586486817
6.241	35.4351997375488
6.24433333333334	34.8372459411621
6.24766666666667	34.235954284668
6.251	33.6346626281738
6.25433333333334	33.0414772033692
6.25766666666667	32.4578285217285
6.261	31.8684577941895
6.26433333333334	31.273365020752
6.26766666666667	30.6835174560547
6.271	30.1070213317871
6.27433333333334	29.5405387878418
6.27766666666667	28.982162475586
6.281	28.437614440918
6.28433333333334	27.9054641723633
6.28766666666667	27.3771286010742
6.291	26.8449783325196
6.29433333333334	26.3142585754395
6.29766666666667	25.7797241210938
6.301	25.2394676208496
6.30433333333334	24.7030258178711
6.30766666666667	24.1799354553223
6.311	23.6668586730957
6.31433333333334	23.1552124023438
6.31766666666667	22.6492881774903
6.321	22.1595764160156
6.32433333333334	21.6794013977051
6.32766666666667	21.2006568908692
6.331	20.7195281982422
6.33433333333334	20.2460289001465
6.33766666666667	19.7815895080567
6.341	19.3219184875488
6.34433333333334	18.862247467041
6.34766666666667	18.4049606323242
6.351	17.9538726806641
6.35433333333334	17.5089836120606
6.35766666666667	17.0698165893555
6.361	16.6316032409668
6.36433333333334	16.1995887756348
6.36766666666667	15.7780647277832
6.371	15.3665542602539
6.37433333333334	14.9645805358887
6.37766666666667	14.5640373229981
6.381	14.1701698303223
6.38433333333334	13.7801170349121
6.38766666666667	13.3967399597168
6.391	13.0195617675781
6.39433333333334	12.6433372497559
6.39766666666667	12.2733116149903
6.401	11.9104385375977
6.40433333333334	11.5575790405274
6.40766666666667	11.2061500549317
6.411	10.857105255127
6.41433333333334	10.5142593383789
6.41766666666667	10.1838111877442
6.421	9.86289978027344
6.42433333333334	9.54723358154297
6.42766666666667	9.23776626586914
6.431	8.93115997314453
6.43433333333334	8.63361358642578
6.43766666666667	8.33892822265625
6.441	8.05091857910156
6.44433333333334	7.76529312133789
6.44766666666667	7.48300552368164
6.451	7.20882415771485
6.45433333333334	6.93607330322266
6.45766666666667	6.67285919189453
6.461	6.41250610351563
6.46433333333334	6.16073608398438
6.46766666666667	5.91278076171875
6.471	5.67483901977539
6.47433333333334	5.44929504394532
6.47766666666667	5.22804260253907
6.481	5.00774383544922
6.48433333333334	4.79221343994141
6.48766666666667	4.58526611328125
6.491	4.38213348388672
6.49433333333334	4.17900085449219
6.49766666666667	3.97777557373047
6.501	3.78990173339844
6.50433333333334	3.61156463623047
6.50766666666667	3.44371795654297
6.511	3.28254699707031
6.51433333333334	3.12614440917969
6.51766666666667	2.97737121582031
6.521	2.83241271972656
6.52433333333334	2.68793106079102
6.52766666666667	2.55155563354492
6.531	2.4251937866211
6.53433333333334	2.30741500854492
6.53766666666667	2.19154357910156
6.541	2.0742416381836
6.54433333333334	1.9679069519043
6.54766666666667	1.85918807983399
6.551	1.75094604492188
6.55433333333334	1.64794921875
6.55766666666667	1.5554428100586
6.561	1.4796257019043
6.56433333333334	1.4028549194336
6.56766666666667	1.33180618286133
6.571	1.26314163208008
6.57433333333334	1.19447708129883
6.57766666666667	1.12247467041016
6.581	1.04713439941406
6.58433333333334	0.980854034423828
6.58766666666667	0.925064086914063
6.591	0.87738037109375
6.59433333333334	0.838279724121094
6.59766666666667	0.805377960205078
6.601	0.773906707763672
6.60433333333334	0.739097595214844
6.60766666666667	0.702381134033203
6.611	0.666618347167969
6.61433333333334	0.629425048828125
6.61766666666667	0.59652328491211
6.621	0.565528869628907
6.62433333333334	0.540256500244141
6.62766666666667	0.512123107910157
6.631	0.483512878417969
6.63433333333334	0.449657440185547
6.63766666666667	0.41341781616211
6.641	0.384807586669922
6.64433333333334	0.364303588867188
6.64766666666667	0.3509521484375
6.651	0.338077545166016
6.65433333333334	0.327110290527344
6.65766666666667	0.31423568725586
6.661	0.298023223876953
6.66433333333334	0.280857086181641
[truncated: 1,006 more rows]
