# Supplementary material for: Phase-Specific Parameter Estimation in Chiral HPLC Using 1‑Site, 2‑Site Stochastic Models, and Unified Equation Approach
Source: Anal Chem. 2026 Apr 29;98(18):13925–39. doi: 10.1021/acs.analchem.6c01634 (PMC13177292; doi:10.1021/acs.analchem.6c01634)
Supplement: Supplementary file 2 [file ac6c01634_si_002.zip › SupportingInformation/03_data_allEluents/LORA_ACN_CELL2_09_40.CSV]

0	0.00286102294921875
0.00333333333333334	0.00619888305664063
0.00666666666666667	0.0138282775878906
0.01	0.0276565551757813
0.0133333333333334	0.0376701354980469
0.0166666666666667	0.041961669921875
0.02	0.0386238098144531
0.0233333333333334	0.0271797180175781
0.0266666666666667	0.0143051147460938
0.03	0.003814697265625
0.0333333333333334	-0.0019073486328125
0.0366666666666667	-0.00476837158203125
0.04	-0.00095367431640625
0.0433333333333334	0.00858306884765625
0.0466666666666667	0.0205039978027344
0.05	0.0319480895996094
0.0533333333333334	0.0452995300292969
0.0566666666666667	0.0553131103515625
0.06	0.0638961791992188
0.0633333333333334	0.06866455078125
0.0666666666666667	0.0720024108886719
0.07	0.0658035278320313
0.0733333333333334	0.05340576171875
0.0766666666666667	0.041961669921875
0.08	0.034332275390625
0.0833333333333334	0.0286102294921875
0.0866666666666667	0.0238418579101563
0.09	0.02288818359375
0.0933333333333334	0.0271797180175781
0.0966666666666667	0.0348091125488281
0.1	0.0429153442382813
0.103333333333334	0.049591064453125
0.106666666666667	0.0567436218261719
0.11	0.0658035278320313
0.113333333333334	0.0691413879394532
0.116666666666667	0.0662803649902344
0.12	0.0596046447753907
0.123333333333334	0.0596046447753907
0.126666666666667	0.0586509704589844
0.13	0.0500679016113282
0.133333333333334	0.0429153442382813
0.136666666666667	0.0371932983398438
0.14	0.0295639038085938
0.143333333333334	0.0166893005371094
0.146666666666667	0.00715255737304688
0.15	0.0095367431640625
0.153333333333334	0.0138282775878906
0.156666666666667	0.0143051147460938
0.16	0.0147819519042969
0.163333333333334	0.0123977661132813
0.166666666666667	0.00762939453125
0.17	0
0.173333333333334	-0.0100135803222656
0.176666666666667	-0.0162124633789063
0.18	-0.0224113464355469
0.183333333333334	-0.0214576721191406
0.186666666666667	-0.0195503234863281
0.19	-0.0181198120117188
0.193333333333334	-0.0157356262207031
0.196666666666667	-0.0143051147460938
0.2	-0.00762939453125
0.203333333333334	-0.00524520874023438
0.206666666666667	-0.00286102294921875
0.21	-0.00476837158203125
0.213333333333334	-0.00858306884765625
0.216666666666667	-0.011444091796875
0.22	-0.0143051147460938
0.223333333333334	-0.0095367431640625
0.226666666666667	0.00143051147460938
0.23	0.0176429748535156
0.233333333333334	0.0329017639160156
0.236666666666667	0.0443458557128906
0.24	0.0505447387695313
0.243333333333334	0.0476837158203125
0.246666666666667	0.0376701354980469
0.25	0.0238418579101563
0.253333333333334	0.0143051147460938
0.256666666666667	0.0100135803222656
0.26	0.00810623168945313
0.263333333333334	0.00858306884765625
0.266666666666667	0.0143051147460938
0.27	0.0233650207519531
0.273333333333334	0.0281333923339844
0.276666666666667	0.0271797180175781
0.28	0.0257492065429688
0.283333333333334	0.0286102294921875
0.286666666666667	0.0290870666503906
0.29	0.0247955322265625
0.293333333333334	0.0200271606445313
0.296666666666667	0.0185966491699219
0.3	0.0152587890625
0.303333333333334	0.00715255737304688
0.306666666666667	0.003814697265625
0.31	0.0095367431640625
0.313333333333334	0.0181198120117188
0.316666666666667	0.0233650207519531
0.32	0.030517578125
0.323333333333334	0.0410079956054688
0.326666666666667	0.0443458557128906
0.33	0.041961669921875
0.333333333333334	0.0405311584472656
0.336666666666667	0.0452995300292969
0.34	0.0481605529785156
0.343333333333334	0.0452995300292969
0.346666666666667	0.0429153442382813
0.35	0.0410079956054688
0.353333333333334	0.03814697265625
0.356666666666667	0.0333786010742188
0.36	0.0295639038085938
0.363333333333334	0.0295639038085938
0.366666666666667	0.0286102294921875
0.37	0.0271797180175781
0.373333333333334	0.0262260437011719
0.376666666666667	0.026702880859375
0.38	0.0238418579101563
0.383333333333334	0.0162124633789063
0.386666666666667	0.0100135803222656
0.39	0.003814697265625
0.393333333333334	0.00286102294921875
0.396666666666667	0.00333786010742188
0.4	0.00905990600585938
0.403333333333334	0.0185966491699219
0.406666666666667	0.0281333923339844
0.41	0.0367164611816406
0.413333333333334	0.0367164611816406
0.416666666666667	0.030517578125
0.42	0.0200271606445313
0.423333333333334	0.0057220458984375
0.426666666666667	-0.0109672546386719
0.43	-0.0271797180175781
0.433333333333334	-0.0357627868652344
0.436666666666667	-0.03814697265625
0.44	-0.0367164611816406
0.443333333333334	-0.0271797180175781
0.446666666666667	-0.00762939453125
0.45	0.0128746032714844
0.453333333333334	0.026702880859375
0.456666666666667	0.0367164611816406
0.46	0.0481605529785156
0.463333333333334	0.0576972961425782
0.466666666666667	0.0581741333007813
0.47	0.05340576171875
0.473333333333334	0.0510215759277344
0.476666666666667	0.0529289245605469
0.48	0.0543594360351563
0.483333333333334	0.0510215759277344
0.486666666666667	0.0410079956054688
0.49	0.0314712524414063
0.493333333333334	0.0243186950683594
0.496666666666667	0.0200271606445313
0.5	0.0181198120117188
0.503333333333334	0.0195503234863281
0.506666666666667	0.0286102294921875
0.51	0.0362396240234375
0.513333333333334	0.041961669921875
0.516666666666667	0.0457763671875
0.52	0.0481605529785156
0.523333333333334	0.05340576171875
0.526666666666667	0.0562667846679688
0.53	0.0634193420410157
0.533333333333334	0.0643730163574219
0.536666666666667	0.0634193420410157
0.54	0.0591278076171875
0.543333333333334	0.0548362731933594
0.546666666666667	0.0524520874023438
0.55	0.0476837158203125
0.553333333333334	0.0429153442382813
0.556666666666667	0.0395774841308594
0.56	0.0414848327636719
0.563333333333334	0.0429153442382813
0.566666666666667	0.0433921813964844
0.57	0.0481605529785156
0.573333333333334	0.0615119934082032
0.576666666666667	0.0758171081542969
0.58	0.080108642578125
0.583333333333334	0.0748634338378907
0.586666666666667	0.0734329223632813
0.59	0.0748634338378907
0.593333333333334	0.0762939453125
0.596666666666667	0.0700950622558594
0.6	0.0615119934082032
0.603333333333334	0.0562667846679688
0.606666666666667	0.049591064453125
0.61	0.0467300415039063
0.613333333333334	0.0424385070800781
0.616666666666667	0.0448226928710938
0.62	0.0524520874023438
0.623333333333334	0.0629425048828125
0.626666666666667	0.072479248046875
0.63	0.0767707824707032
0.633333333333334	0.0767707824707032
0.636666666666667	0.0743865966796875
0.64	0.0734329223632813
0.643333333333334	0.0782012939453125
0.646666666666667	0.0824928283691406
0.65	0.0853538513183594
0.653333333333334	0.0853538513183594
0.656666666666667	0.0853538513183594
0.66	0.087738037109375
0.663333333333334	0.0858306884765625
0.666666666666667	0.0858306884765625
0.67	0.0844001770019531
0.673333333333334	0.0882148742675781
0.676666666666667	0.0958442687988281
0.68	0.1068115234375
0.683333333333334	0.119209289550781
0.686666666666667	0.124454498291016
0.69	0.123977661132813
0.693333333333334	0.123023986816406
0.696666666666667	0.123023986816406
0.7	0.123977661132813
0.703333333333334	0.121593475341797
0.706666666666667	0.13113021850586
0.71	0.150203704833985
0.713333333333334	0.16927719116211
0.716666666666667	0.181198120117188
0.72	0.185489654541016
0.723333333333334	0.195026397705078
0.726666666666667	0.197887420654297
0.73	0.203132629394531
0.733333333333334	0.211238861083985
0.736666666666667	0.220298767089844
0.74	0.226020812988281
0.743333333333334	0.220298767089844
0.746666666666667	0.212192535400391
0.75	0.198841094970703
0.753333333333334	0.182628631591797
0.756666666666667	0.170707702636719
0.76	0.164985656738281
0.763333333333334	0.167369842529297
0.766666666666667	0.16927719116211
0.77	0.163555145263672
0.773333333333334	0.151157379150391
0.776666666666667	0.138282775878906
0.78	0.130176544189453
0.783333333333334	0.122547149658203
0.786666666666667	0.117301940917969
0.79	0.117778778076172
0.793333333333334	0.126361846923828
0.796666666666667	0.12969970703125
0.8	0.12350082397461
0.803333333333334	0.116348266601563
0.806666666666667	0.110149383544922
0.81	0.110149383544922
0.813333333333334	0.113010406494141
0.816666666666667	0.120162963867188
0.82	0.126838684082031
0.823333333333334	0.128746032714844
0.826666666666667	0.129222869873047
0.83	0.127792358398438
0.833333333333334	0.124454498291016
0.836666666666667	0.1220703125
0.84	0.124454498291016
0.843333333333334	0.130176544189453
0.846666666666667	0.12969970703125
0.85	0.120639801025391
0.853333333333334	0.112056732177735
0.856666666666667	0.102996826171875
0.86	0.0972747802734375
0.863333333333334	0.0944137573242188
0.866666666666667	0.0982284545898438
0.87	0.104427337646485
0.873333333333334	0.107288360595703
0.876666666666667	0.113010406494141
0.88	0.118255615234375
0.883333333333334	0.123977661132813
0.886666666666667	0.130176544189453
0.89	0.1373291015625
0.893333333333334	0.143051147460938
0.896666666666667	0.140190124511719
0.9	0.133991241455078
0.903333333333334	0.125408172607422
0.906666666666667	0.113964080810547
0.91	0.105381011962891
0.913333333333334	0.102043151855469
0.916666666666667	0.105381011962891
0.92	0.107765197753906
0.923333333333334	0.112533569335938
0.926666666666667	0.121593475341797
0.93	0.12969970703125
0.933333333333334	0.133991241455078
0.936666666666667	0.130653381347656
0.94	0.129222869873047
0.943333333333334	0.130176544189453
0.946666666666667	0.134468078613281
0.95	0.140190124511719
0.953333333333334	0.149250030517578
0.956666666666667	0.166893005371094
0.96	0.184059143066406
0.963333333333334	0.191688537597656
0.966666666666667	0.185966491699219
0.97	0.172615051269531
0.973333333333334	0.157833099365235
0.976666666666667	0.13875961303711
0.98	0.119686126708985
0.983333333333334	0.10824203491211
0.986666666666667	0.106334686279297
0.99	0.113010406494141
0.993333333333334	0.119209289550781
0.996666666666667	0.124454498291016
1	0.131607055664063
1.00333333333334	0.140666961669922
1.00666666666667	0.152111053466797
1.01	0.15401840209961
1.01333333333334	0.152111053466797
1.01666666666667	0.154972076416016
1.02	0.159740447998047
1.02333333333334	0.16164779663086
1.02666666666667	0.162124633789063
1.03	0.175952911376953
1.03333333333334	0.19979476928711
1.03666666666667	0.218391418457031
1.04	0.231266021728516
1.04333333333334	0.250816345214844
1.04666666666667	0.278949737548828
1.05	0.304222106933594
1.05333333333334	0.324249267578125
1.05666666666667	0.344276428222656
1.06	0.363349914550781
1.06333333333334	0.369548797607422
1.06666666666667	0.362396240234375
1.07	0.351428985595703
1.07333333333334	0.338077545166016
1.07666666666667	0.32186508178711
1.08	0.304222106933594
1.08333333333334	0.2899169921875
1.08666666666667	0.277996063232422
1.09	0.265598297119141
1.09333333333334	0.252246856689453
1.09666666666667	0.240802764892578
1.1	0.231266021728516
1.10333333333334	0.224590301513672
1.10666666666667	0.21505355834961
1.11	0.206470489501953
1.11333333333334	0.19979476928711
1.11666666666667	0.197410583496094
1.12	0.194549560546875
1.12333333333334	0.191211700439453
1.12666666666667	0.191688537597656
1.13	0.192642211914063
1.13333333333334	0.195980072021485
1.13666666666667	0.1983642578125
1.14	0.206470489501953
1.14333333333334	0.214576721191406
1.14666666666667	0.219821929931641
1.15	0.220298767089844
1.15333333333334	0.217914581298828
1.15666666666667	0.213146209716797
1.16	0.20599365234375
1.16333333333334	0.199317932128906
1.16666666666667	0.196456909179688
1.17	0.197887420654297
1.17333333333334	0.198841094970703
1.17666666666667	0.195980072021485
1.18	0.189781188964844
1.18333333333334	0.181198120117188
1.18666666666667	0.169754028320313
1.19	0.15401840209961
1.19333333333334	0.142574310302735
1.19666666666667	0.142097473144531
1.2	0.147342681884766
1.20333333333334	0.156879425048828
1.20666666666667	0.163078308105469
1.21	0.172615051269531
1.21333333333334	0.177860260009766
1.21666666666667	0.178813934326172
1.22	0.177860260009766
1.22333333333334	0.178813934326172
1.22666666666667	0.177383422851563
1.23	0.171184539794922
1.23333333333334	0.164031982421875
1.23666666666667	0.156402587890625
1.24	0.147342681884766
1.24333333333334	0.139713287353516
1.24666666666667	0.140190124511719
1.25	0.14638900756836
1.25333333333334	0.155448913574219
1.25666666666667	0.165939331054688
1.26	0.177860260009766
1.26333333333334	0.185966491699219
1.26666666666667	0.184059143066406
1.27	0.175952911376953
1.27333333333334	0.164031982421875
1.27666666666667	0.149250030517578
1.28	0.136375427246094
1.28333333333334	0.121116638183594
1.28666666666667	0.11587142944336
1.29	0.11587142944336
1.29333333333334	0.128269195556641
1.29666666666667	0.138282775878906
1.3	0.144481658935547
1.30333333333334	0.151634216308594
1.30666666666667	0.157833099365235
1.31	0.162124633789063
1.31333333333334	0.155448913574219
1.31666666666667	0.145912170410156
1.32	0.1373291015625
1.32333333333334	0.132560729980469
1.32666666666667	0.130653381347656
1.33	0.132560729980469
1.33333333333334	0.1373291015625
1.33666666666667	0.144481658935547
1.34	0.152587890625
1.34333333333334	0.161170959472656
1.34666666666667	0.166416168212891
1.35	0.171184539794922
1.35333333333334	0.178337097167969
1.35666666666667	0.183582305908203
1.36	0.185489654541016
1.36333333333334	0.185012817382813
1.36666666666667	0.183582305908203
1.37	0.181674957275391
1.37333333333334	0.184059143066406
1.37666666666667	0.191211700439453
1.38	0.199317932128906
1.38333333333334	0.203609466552735
1.38666666666667	0.20742416381836
1.39	0.209808349609375
1.39333333333334	0.208854675292969
1.39666666666667	0.206947326660156
1.4	0.211238861083985
1.40333333333334	0.219345092773438
1.40666666666667	0.233173370361328
1.41	0.246524810791016
1.41333333333334	0.257492065429688
1.41666666666667	0.265598297119141
1.42	0.274181365966797
1.42333333333334	0.286579132080078
1.42666666666667	0.300407409667969
1.43	0.311374664306641
1.43333333333334	0.322818756103516
1.43666666666667	0.34475326538086
1.44	0.364303588867188
1.44333333333334	0.374794006347656
1.44666666666667	0.372886657714844
1.45	0.373363494873047
1.45333333333334	0.380516052246094
1.45666666666667	0.384330749511719
1.46	0.382423400878906
1.46333333333334	0.378608703613281
1.46666666666667	0.378131866455078
1.47	0.383853912353516
1.47333333333334	0.390052795410156
1.47666666666667	0.394821166992188
1.48	0.401973724365235
1.48333333333334	0.415802001953125
1.48666666666667	0.438213348388672
1.49	0.456809997558594
1.49333333333334	0.469207763671875
1.49666666666667	0.479698181152344
1.5	0.48971176147461
1.50333333333334	0.495433807373047
1.50666666666667	0.493526458740235
1.51	0.490188598632813
1.51333333333334	0.489234924316406
1.51666666666667	0.490665435791016
1.52	0.48828125
1.52333333333334	0.487804412841797
1.52666666666667	0.481128692626953
1.53	0.471591949462891
1.53333333333334	0.458717346191406
1.53666666666667	0.444889068603516
1.54	0.433444976806641
1.54333333333334	0.423908233642578
1.54666666666667	0.41961669921875
1.55	0.417232513427735
1.55333333333334	0.412940979003906
1.55666666666667	0.399112701416016
1.56	0.383853912353516
1.56333333333334	0.365734100341797
1.56666666666667	0.348091125488281
1.57	0.328540802001953
1.57333333333334	0.30660629272461
1.57666666666667	0.285625457763672
1.58	0.267505645751953
1.58333333333334	0.255584716796875
1.58666666666667	0.248908996582031
1.59	0.239372253417969
1.59333333333334	0.228404998779297
1.59666666666667	0.219345092773438
1.6	0.214099884033203
1.60333333333334	0.205039978027344
1.60666666666667	0.194072723388672
1.61	0.183582305908203
1.61333333333334	0.175952911376953
1.61666666666667	0.171184539794922
1.62	0.167369842529297
1.62333333333334	0.164031982421875
1.62666666666667	0.155448913574219
1.63	0.151634216308594
1.63333333333334	0.155448913574219
1.63666666666667	0.163078308105469
1.64	0.165462493896485
1.64333333333334	0.165462493896485
1.64666666666667	0.168800354003906
1.65	0.172138214111328
1.65333333333334	0.173091888427735
1.65666666666667	0.1678466796875
1.66	0.162124633789063
1.66333333333334	0.155925750732422
1.66666666666667	0.152111053466797
1.67	0.148296356201172
1.67333333333334	0.143051147460938
1.67666666666667	0.13875961303711
1.68	0.133037567138672
1.68333333333334	0.127792358398438
1.68666666666667	0.120639801025391
1.69	0.114917755126953
1.69333333333334	0.108718872070313
1.69666666666667	0.101566314697266
1.7	0.0996589660644531
1.70333333333334	0.09918212890625
1.70666666666667	0.10061264038086
1.71	0.10061264038086
1.71333333333334	0.104427337646485
1.71666666666667	0.111579895019531
1.72	0.113964080810547
1.72333333333334	0.113964080810547
1.72666666666667	0.112056732177735
1.73	0.108718872070313
1.73333333333334	0.102519989013672
1.73666666666667	0.0963211059570313
1.74	0.0987052917480469
1.74333333333334	0.109672546386719
1.74666666666667	0.122547149658203
1.75	0.128746032714844
1.75333333333334	0.130176544189453
1.75666666666667	0.128746032714844
1.76	0.123977661132813
1.76333333333334	0.116825103759766
1.76666666666667	0.107288360595703
1.77	0.102996826171875
1.77333333333334	0.103473663330078
1.77666666666667	0.112533569335938
1.78	0.121593475341797
1.78333333333334	0.131607055664063
1.78666666666667	0.141620635986328
1.79	0.156402587890625
1.79333333333334	0.167369842529297
1.79666666666667	0.165939331054688
1.8	0.154972076416016
1.80333333333334	0.137805938720703
1.80666666666667	0.124454498291016
1.81	0.10824203491211
1.81333333333334	0.0972747802734375
1.81666666666667	0.0944137573242188
1.82	0.0972747802734375
1.82333333333334	0.10061264038086
1.82666666666667	0.09918212890625
1.83	0.0982284545898438
1.83333333333334	0.0925064086914063
1.83666666666667	0.0810623168945313
1.84	0.0715255737304688
1.84333333333334	0.0681877136230469
1.84666666666667	0.0715255737304688
1.85	0.0777244567871094
1.85333333333334	0.0872611999511719
1.85666666666667	0.0963211059570313
1.86	0.102043151855469
1.86333333333334	0.103950500488281
1.86666666666667	0.108718872070313
1.87	0.111579895019531
1.87333333333334	0.109195709228516
1.87666666666667	0.106334686279297
1.88	0.1068115234375
1.88333333333334	0.107765197753906
1.88666666666667	0.0987052917480469
1.89	0.0867843627929688
1.89333333333334	0.0782012939453125
1.89666666666667	0.0753402709960938
1.9	0.0743865966796875
1.90333333333334	0.0762939453125
1.90666666666667	0.0853538513183594
1.91	0.0920295715332031
1.91333333333334	0.100135803222656
1.91666666666667	0.1068115234375
1.92	0.113487243652344
1.92333333333334	0.11587142944336
1.92666666666667	0.11444091796875
1.93	0.115394592285156
1.93333333333334	0.11444091796875
1.93666666666667	0.113010406494141
1.94	0.109195709228516
1.94333333333334	0.108718872070313
1.94666666666667	0.107765197753906
1.95	0.106334686279297
1.95333333333334	0.105381011962891
1.95666666666667	0.105381011962891
1.96	0.10824203491211
1.96333333333334	0.111103057861328
1.96666666666667	0.116348266601563
1.97	0.122547149658203
1.97333333333334	0.12969970703125
1.97666666666667	0.137805938720703
1.98	0.140190124511719
1.98333333333334	0.142097473144531
1.98666666666667	0.144481658935547
1.99	0.149726867675781
1.99333333333334	0.153541564941406
1.99666666666667	0.154972076416016
2	0.158309936523438
2.00333333333334	0.164031982421875
2.00666666666667	0.172138214111328
2.01	0.18453598022461
2.01333333333334	0.197887420654297
2.01666666666667	0.211715698242188
2.02	0.228404998779297
2.02333333333334	0.242233276367188
2.02666666666667	0.258445739746094
2.03	0.278472900390625
2.03333333333334	0.311851501464844
2.03666666666667	0.357151031494141
2.04	0.42104721069336
2.04333333333334	0.506401062011719
2.04666666666667	0.615596771240235
2.05	0.751018524169922
2.05333333333334	0.912189483642578
2.05666666666667	1.0986328125
2.06	1.29747390747071
2.06333333333334	1.50156021118164
2.06666666666667	1.70373916625977
2.07	1.90114974975586
2.07333333333334	2.09522247314453
2.07666666666667	2.29692459106446
2.08	2.52628326416016
2.08333333333334	2.79664993286133
2.08666666666667	3.12185287475586
2.09	3.50046157836914
2.09333333333334	3.93438339233399
2.09666666666667	4.41789627075196
2.1	4.93860244750977
2.10333333333334	5.47313690185547
2.10666666666667	5.99241256713867
2.11	6.4849853515625
2.11333333333334	6.93607330322266
2.11666666666667	7.33041763305664
2.12	7.64513015747071
2.12333333333334	7.88354873657227
2.12666666666667	8.04615020751953
2.13	8.14151763916016
2.13333333333334	8.17394256591797
2.13666666666667	8.16202163696289
2.14	8.12292098999024
2.14333333333334	8.07046890258789
2.14666666666667	8.02326202392578
2.15	7.98177719116211
2.15333333333334	7.93552398681641
2.15666666666667	7.86447525024414
2.16	7.75003433227539
2.16333333333334	7.57360458374024
2.16666666666667	7.31563568115235
2.17	6.96182250976563
2.17333333333334	6.5150260925293
2.17666666666667	5.99193572998047
2.18	5.42688369750977
2.18333333333334	4.84752655029297
2.18666666666667	4.29153442382813
2.19	3.79323959350586
2.19333333333334	3.38554382324219
2.19666666666667	3.07750701904297
2.2	2.85911560058594
2.20333333333334	2.7151107788086
2.20666666666667	2.63404846191406
2.21	2.60591506958008
2.21333333333334	2.61306762695313
2.21666666666667	2.64406204223633
2.22	2.68983840942383
2.22333333333334	2.7461051940918
2.22666666666667	2.80618667602539
2.23	2.85625457763672
2.23333333333334	2.89106369018555
2.23666666666667	2.90441513061524
2.24	2.90441513061524
2.24333333333334	2.89201736450196
2.24666666666667	2.86436080932617
2.25	2.82812118530274
2.25333333333334	2.78568267822266
2.25666666666667	2.73847579956055
2.26	2.68173217773438
2.26333333333334	2.61449813842774
2.26666666666667	2.54344940185547
2.27	2.46238708496094
2.27333333333334	2.36892700195313
2.27666666666667	2.26306915283203
2.28	2.15005874633789
2.28333333333334	2.03466415405274
2.28666666666667	1.91211700439453
2.29	1.78813934326172
2.29333333333334	1.66177749633789
2.29666666666667	1.53636932373047
2.3	1.40905380249024
2.30333333333334	1.27744674682617
2.30666666666667	1.15013122558594
2.31	1.02996826171875
2.31333333333334	0.922203063964844
2.31666666666667	0.829696655273438
2.32	0.750064849853516
2.32333333333334	0.691890716552735
2.32666666666667	0.641822814941407
2.33	0.594615936279297
2.33333333333334	0.545024871826172
2.33666666666667	0.500202178955078
2.34	0.467777252197266
2.34333333333334	0.438213348388672
2.34666666666667	0.411510467529297
2.35	0.385284423828125
2.35333333333334	0.369071960449219
2.35666666666667	0.352859497070313
2.36	0.324726104736328
2.36333333333334	0.288009643554688
2.36666666666667	0.25320053100586
2.37	0.222206115722656
2.37333333333334	0.181674957275391
2.37666666666667	0.13113021850586
2.38	0.0782012939453125
2.38333333333334	0.0195503234863281
2.38666666666667	-0.0457763671875
2.39	-0.117778778076172
2.39333333333334	-0.182628631591797
2.39666666666667	-0.24557113647461
2.4	-0.311374664306641
2.40333333333334	-0.380039215087891
2.40666666666667	-0.448703765869141
2.41	-0.51259994506836
2.41333333333334	-0.571250915527344
2.41666666666667	-0.61798095703125
2.42	-0.651836395263672
2.42333333333334	-0.671863555908203
2.42666666666667	-0.687122344970703
2.43	-0.705242156982422
2.43333333333334	-0.727176666259766
2.43666666666667	-0.748634338378907
2.44	-0.767707824707032
2.44333333333334	-0.783920288085938
2.44666666666667	-0.802040100097656
2.45	-0.81634521484375
2.45333333333334	-0.828266143798828
2.45666666666667	-0.830650329589844
2.46	-0.824451446533203
2.46333333333334	-0.813007354736328
2.46666666666667	-0.796318054199219
2.47	-0.77962875366211
2.47333333333334	-0.764846801757813
2.47666666666667	-0.761508941650391
2.48	-0.766754150390625
2.48333333333334	-0.774383544921875
2.48666666666667	-0.776767730712891
2.49	-0.770092010498047
2.49333333333334	-0.754356384277344
2.49666666666667	-0.725746154785157
2.5	-0.684738159179688
2.50333333333334	-0.635147094726563
2.50666666666667	-0.578880310058594
2.51	-0.525951385498047
2.51333333333334	-0.48065185546875
2.51666666666667	-0.439167022705078
2.52	-0.401973724365235
2.52333333333334	-0.363826751708985
2.52666666666667	-0.330448150634766
2.53	-0.298500061035156
2.53333333333334	-0.267505645751953
2.53666666666667	-0.244140625
2.54	-0.231266021728516
2.54333333333334	-0.228404998779297
2.54666666666667	-0.236988067626953
2.55	-0.251293182373047
2.55333333333334	-0.275135040283203
2.55666666666667	-0.306129455566406
2.56	-0.340461730957031
2.56333333333334	-0.37527084350586
2.56666666666667	-0.400543212890625
2.57	-0.422477722167969
2.57333333333334	-0.440597534179688
2.57666666666667	-0.462532043457031
2.58	-0.486373901367188
2.58333333333334	-0.512123107910157
2.58666666666667	-0.54311752319336
2.59	-0.57363510131836
2.59333333333334	-0.600337982177735
2.59666666666667	-0.620365142822266
2.6	-0.644683837890625
2.60333333333334	-0.674724578857422
2.60666666666667	-0.70953369140625
2.61	-0.746250152587891
2.61333333333334	-0.786781311035157
2.61666666666667	-0.827312469482422
2.62	-0.864505767822266
2.62333333333334	-0.899314880371094
2.62666666666667	-0.929832458496094
2.63	-0.95510482788086
2.63333333333334	-0.972270965576172
2.63666666666667	-0.986576080322266
2.64	-0.998973846435547
2.64333333333334	-1.00946426391602
2.64666666666667	-1.02472305297852
2.65	-1.04904174804688
2.65333333333334	-1.08051300048828
2.65666666666667	-1.1134147644043
2.66	-1.14631652832031
2.66333333333334	-1.18207931518555
2.66666666666667	-1.21641159057617
2.67	-1.24502182006836
2.67333333333334	-1.26409530639649
2.67666666666667	-1.28030776977539
2.68	-1.2965202331543
2.68333333333334	-1.3113021850586
2.68666666666667	-1.32083892822266
2.69	-1.32274627685547
2.69333333333334	-1.3270378112793
2.69666666666667	-1.33085250854492
2.7	-1.33228302001953
2.70333333333334	-1.32942199707031
2.70666666666667	-1.32560729980469
2.71	-1.32608413696289
2.71333333333334	-1.3265609741211
2.71666666666667	-1.32465362548828
2.72	-1.31559371948242
2.72333333333334	-1.29795074462891
2.72666666666667	-1.2807846069336
2.73	-1.2655258178711
2.73333333333334	-1.24454498291016
2.73666666666667	-1.21831893920899
2.74	-1.19113922119141
2.74333333333334	-1.17540359497071
2.74666666666667	-1.16205215454102
2.75	-1.14297866821289
2.75333333333334	-1.12295150756836
2.75666666666667	-1.10530853271485
2.76	-1.08957290649414
2.76333333333334	-1.0671615600586
2.76666666666667	-1.03330612182617
2.77	-0.995635986328125
2.77333333333334	-0.954627990722656
2.77666666666667	-0.917911529541016
2.78	-0.883579254150391
2.78333333333334	-0.850677490234375
2.78666666666667	-0.821590423583985
2.79	-0.799655914306641
2.79333333333334	-0.78725814819336
2.79666666666667	-0.779151916503907
2.8	-0.778675079345703
2.80333333333334	-0.786304473876953
2.80666666666667	-0.803470611572266
2.81	-0.823974609375
2.81333333333334	-0.851631164550781
2.81666666666667	-0.888824462890625
2.82	-0.937461853027344
2.82333333333334	-1.00088119506836
2.82666666666667	-1.08480453491211
2.83	-1.19209289550781
2.83333333333334	-1.31797790527344
2.83666666666667	-1.45912170410156
2.84	-1.61266326904297
2.84333333333334	-1.78575515747071
2.84666666666667	-1.97219848632813
2.85	-2.17914581298828
2.85333333333334	-2.40087509155274
2.85666666666667	-2.6392936706543
2.86	-2.89201736450196
2.86333333333334	-3.1576156616211
2.86666666666667	-3.44562530517578
2.87	-3.74698638916016
2.87333333333334	-4.06932830810547
2.87666666666667	-4.40788269042969
2.88	-4.76360321044922
2.88333333333334	-5.12790679931641
2.88666666666667	-5.49602508544922
2.89	-5.86986541748047
2.89333333333334	-6.24513626098633
2.89666666666667	-6.61611557006836
2.9	-6.97708129882813
2.90333333333334	-7.32803344726563
2.90666666666667	-7.65657424926758
2.91	-7.95745849609375
2.91333333333334	-8.22305679321289
2.91666666666667	-8.45956802368164
2.92	-8.65650177001953
2.92333333333334	-8.79907608032227
2.92666666666667	-8.8801383972168
2.93	-8.89062881469727
2.93333333333334	-8.83102416992188
2.93666666666667	-8.69846343994141
2.94	-8.4991455078125
2.94333333333334	-8.24451446533203
2.94666666666667	-7.94601440429688
2.95	-7.61604309082032
2.95333333333334	-7.25793838500977
2.95666666666667	-6.87503814697266
2.96	-6.47592544555664
2.96333333333334	-6.0725212097168
2.96666666666667	-5.67150115966797
2.97	-5.27095794677735
2.97333333333334	-4.87947463989258
2.97666666666667	-4.50229644775391
2.98	-4.14562225341797
2.98333333333334	-3.8142204284668
2.98666666666667	-3.51285934448242
2.99	-3.24630737304688
2.99333333333334	-3.01599502563477
2.99666666666667	-2.82049179077149
3	-2.65550613403321
3.00333333333334	-2.50720977783203
3.00666666666667	-2.37560272216797
3.01	-2.26497650146485
3.01333333333334	-2.17294692993164
3.01666666666667	-2.09426879882813
3.02	-2.02798843383789
3.02333333333334	-1.98030471801758
3.02666666666667	-1.94644927978516
3.03	-1.91926956176758
3.03333333333334	-1.89590454101563
3.03666666666667	-1.88016891479492
3.04	-1.87063217163086
3.04333333333334	-1.8606185913086
3.04666666666667	-1.8458366394043
3.05	-1.83725357055664
3.05333333333334	-1.83200836181641
3.05666666666667	-1.8301010131836
3.06	-1.82723999023438
3.06333333333334	-1.82580947875977
3.06666666666667	-1.82867050170899
3.07	-1.82914733886719
3.07333333333334	-1.83248519897461
3.07666666666667	-1.83582305908203
3.08	-1.83629989624024
3.08333333333334	-1.83153152465821
3.08666666666667	-1.82533264160156
3.09	-1.82104110717774
3.09333333333334	-1.81770324707031
3.09666666666667	-1.81436538696289
3.1	-1.81722640991211
3.10333333333334	-1.82771682739258
3.10666666666667	-1.83629989624024
3.11	-1.83725357055664
3.11333333333334	-1.8305778503418
3.11666666666667	-1.82437896728516
3.12	-1.81913375854492
3.12333333333334	-1.81436538696289
3.12666666666667	-1.8148422241211
3.13	-1.82151794433594
3.13333333333334	-1.82962417602539
3.13666666666667	-1.83153152465821
3.14	-1.82533264160156
3.14333333333334	-1.81913375854492
3.14666666666667	-1.81293487548828
3.15	-1.81150436401367
3.15333333333334	-1.80959701538086
3.15666666666667	-1.80578231811524
3.16	-1.80149078369141
3.16333333333334	-1.79672241210938
3.16666666666667	-1.79576873779297
3.17	-1.78956985473633
3.17333333333334	-1.78337097167969
3.17666666666667	-1.78003311157227
3.18	-1.78194046020508
3.18333333333334	-1.7848014831543
3.18666666666667	-1.78289413452149
3.19	-1.77907943725586
3.19333333333334	-1.78003311157227
3.19666666666667	-1.78098678588867
3.2	-1.77812576293946
3.20333333333334	-1.76858901977539
3.20666666666667	-1.76048278808594
3.21	-1.75952911376953
3.21333333333334	-1.75619125366211
3.21666666666667	-1.75333023071289
3.22	-1.75189971923828
3.22333333333334	-1.75571441650391
3.22666666666667	-1.7542839050293
3.23	-1.74379348754883
3.23333333333334	-1.73282623291016
3.23666666666667	-1.72567367553711
3.24	-1.72090530395508
3.24333333333334	-1.71947479248047
3.24666666666667	-1.71995162963867
3.25	-1.72567367553711
3.25333333333334	-1.73044204711914
3.25666666666667	-1.73377990722656
3.26	-1.73187255859375
3.26333333333334	-1.72138214111328
3.26666666666667	-1.71184539794922
3.27	-1.70135498046875
3.27333333333334	-1.69658660888672
3.27666666666667	-1.68895721435547
3.28	-1.68466567993164
3.28333333333334	-1.68132781982422
3.28666666666667	-1.678466796875
3.29	-1.678466796875
3.29333333333334	-1.67417526245117
3.29666666666667	-1.67465209960938
3.3	-1.67560577392578
3.30333333333334	-1.68371200561524
3.30666666666667	-1.69420242309571
3.31	-1.70183181762696
3.31333333333334	-1.70755386352539
3.31666666666667	-1.70660018920899
3.32	-1.70469284057617
3.32333333333334	-1.70087814331055
3.32666666666667	-1.69563293457031
3.33	-1.68848037719727
3.33333333333334	-1.68466567993164
3.33666666666667	-1.68895721435547
3.34	-1.69754028320313
3.34333333333334	-1.70707702636719
3.34666666666667	-1.70421600341797
3.35	-1.69134140014649
3.35333333333334	-1.67894363403321
3.35666666666667	-1.67036056518555
3.36	-1.66606903076172
3.36333333333334	-1.65891647338867
3.36666666666667	-1.65891647338867
3.37	-1.66749954223633
3.37333333333334	-1.67226791381836
3.37666666666667	-1.66797637939453
3.38	-1.65605545043946
3.38333333333334	-1.65176391601563
3.38666666666667	-1.65510177612305
3.39	-1.6632080078125
3.39333333333334	-1.66845321655274
3.39666666666667	-1.66940689086914
3.4	-1.66749954223633
3.40333333333334	-1.66130065917969
3.40666666666667	-1.65367126464844
3.41	-1.64413452148438
3.41333333333334	-1.63698196411133
3.41666666666667	-1.63316726684571
3.42	-1.63459777832031
3.42333333333334	-1.63793563842774
3.42666666666667	-1.63888931274414
3.43	-1.63793563842774
3.43333333333334	-1.64413452148438
3.43666666666667	-1.65367126464844
3.44	-1.65605545043946
3.44333333333334	-1.64985656738281
3.44666666666667	-1.64365768432617
3.45	-1.63936614990235
3.45333333333334	-1.63078308105469
3.45666666666667	-1.61886215209961
3.46	-1.61123275756836
3.46333333333334	-1.61075592041016
3.46666666666667	-1.61170959472656
3.47	-1.61409378051758
3.47333333333334	-1.61886215209961
3.47666666666667	-1.63030624389649
3.48	-1.64127349853516
3.48333333333334	-1.64890289306641
3.48666666666667	-1.65557861328125
3.49	-1.66082382202149
3.49333333333334	-1.66606903076172
3.49666666666667	-1.66988372802735
3.5	-1.68132781982422
3.50333333333334	-1.69754028320313
3.50666666666667	-1.71566009521485
3.51	-1.72758102416992
3.51333333333334	-1.73568725585938
3.51666666666667	-1.74236297607422
3.52	-1.74617767333985
3.52333333333334	-1.74665451049805
3.52666666666667	-1.74713134765625
3.53	-1.7538070678711
3.53333333333334	-1.76239013671875
3.53666666666667	-1.77335739135742
3.54	-1.78909301757813
3.54333333333334	-1.80482864379883
3.54666666666667	-1.81865692138672
3.55	-1.83582305908203
3.55333333333334	-1.85966491699219
3.55666666666667	-1.88302993774414
3.56	-1.89352035522461
3.56333333333334	-1.90448760986328
3.56666666666667	-1.91783905029297
3.57	-1.93071365356446
3.57333333333334	-1.93929672241211
3.57666666666667	-1.94692611694336
3.58	-1.96170806884766
3.58333333333334	-1.97267532348633
3.58666666666667	-1.98411941528321
3.59	-1.99747085571289
3.59333333333334	-2.01416015625
3.59666666666667	-2.02989578247071
3.6	-2.04181671142578
3.60333333333334	-2.05135345458985
3.60666666666667	-2.05516815185547
3.61	-2.05326080322266
3.61333333333334	-2.04753875732422
3.61666666666667	-2.04133987426758
3.62	-2.03704833984375
3.62333333333334	-2.03514099121094
3.62666666666667	-2.03990936279297
3.63	-2.044677734375
3.63333333333334	-2.04849243164063
3.63666666666667	-2.04896926879883
3.64	-2.04992294311524
3.64333333333334	-2.05135345458985
3.64666666666667	-2.04658508300781
3.65	-2.03609466552735
3.65333333333334	-2.02226638793946
3.65666666666667	-2.00510025024414
3.66	-1.9831657409668
3.66333333333334	-1.953125
3.66666666666667	-1.92785263061524
3.67	-1.90591812133789
3.67333333333334	-1.88636779785156
3.67666666666667	-1.86681747436524
3.68	-1.84965133666992
3.68333333333334	-1.83677673339844
3.68666666666667	-1.81913375854492
3.69	-1.800537109375
3.69333333333334	-1.77669525146485
3.69666666666667	-1.75571441650391
3.7	-1.73091888427735
3.70333333333334	-1.70326232910156
3.70666666666667	-1.67179107666016
3.71	-1.63984298706055
3.71333333333334	-1.61075592041016
3.71666666666667	-1.58071517944336
3.72	-1.55830383300781
3.72333333333334	-1.54209136962891
3.72666666666667	-1.53303146362305
3.73	-1.52349472045899
3.73333333333334	-1.51252746582031
3.73666666666667	-1.49869918823242
3.74	-1.47771835327149
3.74333333333334	-1.45483016967774
3.74666666666667	-1.43194198608399
3.75	-1.41143798828125
3.75333333333334	-1.38950347900391
3.75666666666667	-1.36756896972656
3.76	-1.35135650634766
3.76333333333334	-1.33752822875977
3.76666666666667	-1.32083892822266
3.77	-1.29890441894531
3.77333333333334	-1.28030776977539
3.77666666666667	-1.27077102661133
3.78	-1.26123428344727
3.78333333333334	-1.24645233154297
3.78666666666667	-1.22404098510742
3.79	-1.20401382446289
3.79333333333334	-1.18732452392578
3.79666666666667	-1.17063522338867
3.8	-1.15442276000977
3.80333333333334	-1.13964080810547
3.80666666666667	-1.13344192504883
3.81	-1.12485885620117
3.81333333333334	-1.11103057861328
3.81666666666667	-1.08623504638672
3.82	-1.06048583984375
3.82333333333334	-1.03807449340821
3.82666666666667	-1.0223388671875
3.83	-1.00851058959961
3.83333333333334	-0.994682312011719
3.83666666666667	-0.983715057373047
3.84	-0.976085662841797
3.84333333333334	-0.968456268310547
3.84666666666667	-0.953197479248047
3.85	-0.934600830078125
3.85333333333334	-0.916481018066406
3.85666666666667	-0.897407531738281
3.86	-0.876426696777344
3.86333333333334	-0.858783721923828
3.86666666666667	-0.845909118652344
3.87	-0.836372375488281
3.87333333333334	-0.827789306640625
3.87666666666667	-0.829696655273438
3.88	-0.833988189697266
3.88333333333334	-0.827312469482422
3.88666666666667	-0.813007354736328
3.89	-0.80108642578125
3.89333333333334	-0.793933868408203
3.89666666666667	-0.778675079345703
3.9	-0.760555267333985
3.90333333333334	-0.752925872802735
3.90666666666667	-0.749588012695313
3.91	-0.744342803955078
3.91333333333334	-0.734806060791016
3.91666666666667	-0.72622299194336
3.92	-0.716209411621094
3.92333333333334	-0.700950622558594
3.92666666666667	-0.689029693603516
3.93	-0.681877136230469
3.93333333333334	-0.677585601806641
3.93666666666667	-0.674724578857422
3.94	-0.673294067382813
3.94333333333334	-0.675201416015625
3.94666666666667	-0.670433044433594
3.95	-0.658035278320313
3.95333333333334	-0.64229965209961
3.95666666666667	-0.630378723144532
3.96	-0.622272491455078
3.96333333333334	-0.613212585449219
3.96666666666667	-0.610828399658203
3.97	-0.609397888183594
3.97333333333334	-0.608921051025391
3.97666666666667	-0.606060028076172
3.98	-0.598907470703125
3.98333333333334	-0.587940216064453
3.98666666666667	-0.572681427001953
3.99	-0.557899475097657
3.99333333333334	-0.545024871826172
3.99666666666667	-0.529766082763672
4	-0.521183013916016
4.00333333333334	-0.516891479492188
4.00666666666667	-0.515460968017578
4.01	-0.514507293701172
4.01333333333334	-0.507831573486328
4.01666666666667	-0.492095947265625
4.02	-0.468730926513672
4.02333333333334	-0.452518463134766
4.02666666666667	-0.447750091552735
4.03	-0.446319580078125
4.03333333333334	-0.445842742919922
4.03666666666667	-0.451087951660156
4.04	-0.456333160400391
4.04333333333334	-0.449657440185547
4.04666666666667	-0.430107116699219
4.05	-0.410079956054688
4.05333333333334	-0.394821166992188
4.05666666666667	-0.385761260986328
4.06	-0.377655029296875
4.06333333333334	-0.37384033203125
4.06666666666667	-0.369548797607422
4.07	-0.365734100341797
4.07333333333334	-0.359535217285156
4.07666666666667	-0.348091125488281
4.08	-0.336170196533203
4.08333333333334	-0.322818756103516
4.08666666666667	-0.313282012939453
4.09	-0.30517578125
4.09333333333334	-0.301361083984375
4.09666666666667	-0.302791595458985
4.1	-0.301837921142578
4.10333333333334	-0.299453735351563
4.10666666666667	-0.298500061035156
4.11	-0.290870666503906
4.11333333333334	-0.279426574707031
4.11666666666667	-0.265598297119141
4.12	-0.26082992553711
4.12333333333334	-0.261783599853516
4.12666666666667	-0.255107879638672
4.13	-0.25177001953125
4.13333333333334	-0.246047973632813
4.13666666666667	-0.241279602050781
4.14	-0.2288818359375
4.14333333333334	-0.213623046875
4.14666666666667	-0.201225280761719
4.15	-0.188827514648438
4.15333333333334	-0.18310546875
4.15666666666667	-0.182628631591797
4.16	-0.186920166015625
4.16333333333334	-0.193119049072266
4.16666666666667	-0.201225280761719
4.17	-0.205516815185547
4.17333333333334	-0.199317932128906
4.17666666666667	-0.183582305908203
4.18	-0.1678466796875
4.18333333333334	-0.152111053466797
4.18666666666667	-0.141143798828125
4.19	-0.140666961669922
4.19333333333334	-0.149726867675781
4.19666666666667	-0.16021728515625
4.2	-0.168800354003906
4.20333333333334	-0.174045562744141
4.20666666666667	-0.174522399902344
4.21	-0.164508819580078
4.21333333333334	-0.151157379150391
4.21666666666667	-0.137805938720703
4.22	-0.126838684082031
4.22333333333334	-0.119686126708985
4.22666666666667	-0.117301940917969
4.23	-0.121593475341797
4.23333333333334	-0.128269195556641
4.23666666666667	-0.13875961303711
4.24	-0.14638900756836
4.24333333333334	-0.15401840209961
4.24666666666667	-0.161170959472656
4.25	-0.167369842529297
4.25333333333334	-0.171661376953125
4.25666666666667	-0.172615051269531
4.26	-0.17690658569336
4.26333333333334	-0.17690658569336
4.26666666666667	-0.170707702636719
4.27	-0.166416168212891
4.27333333333334	-0.160694122314453
4.27666666666667	-0.152111053466797
4.28	-0.137805938720703
4.28333333333334	-0.12969970703125
4.28666666666667	-0.12969970703125
4.29	-0.126361846923828
4.29333333333334	-0.124931335449219
4.29666666666667	-0.134468078613281
4.3	-0.155925750732422
4.30333333333334	-0.173091888427735
4.30666666666667	-0.17547607421875
4.31	-0.16927719116211
4.31333333333334	-0.164031982421875
4.31666666666667	-0.153541564941406
4.32	-0.1373291015625
4.32333333333334	-0.121116638183594
4.32666666666667	-0.116825103759766
4.33	-0.121116638183594
4.33333333333334	-0.122547149658203
4.33666666666667	-0.12969970703125
4.34	-0.136852264404297
4.34333333333334	-0.143527984619141
4.34666666666667	-0.142574310302735
4.35	-0.137805938720703
4.35333333333334	-0.134944915771485
4.35666666666667	-0.123977661132813
4.36	-0.111579895019531
4.36333333333334	-0.102519989013672
4.36666666666667	-0.104904174804688
4.37	-0.113010406494141
4.37333333333334	-0.1220703125
4.37666666666667	-0.130176544189453
4.38	-0.136375427246094
4.38333333333334	-0.134944915771485
4.38666666666667	-0.129222869873047
4.39	-0.121593475341797
4.39333333333334	-0.11444091796875
4.39666666666667	-0.104904174804688
4.4	-0.0925064086914063
4.40333333333334	-0.0820159912109375
4.40666666666667	-0.0705718994140625
4.41	-0.0591278076171875
4.41333333333334	-0.0443458557128906
4.41666666666667	-0.0338554382324219
4.42	-0.0257492065429688
4.42333333333334	-0.0209808349609375
4.42666666666667	-0.0147819519042969
4.43	0
4.43333333333334	0.0143051147460938
4.43666666666667	0.0300407409667969
4.44	0.0424385070800781
4.44333333333334	0.0619888305664063
4.44666666666667	0.0805854797363281
4.45	0.0929832458496094
4.45333333333334	0.10824203491211
4.45666666666667	0.130653381347656
4.46	0.157833099365235
4.46333333333334	0.179290771484375
4.46666666666667	0.204563140869141
4.47	0.236034393310547
4.47333333333334	0.267505645751953
4.47666666666667	0.292778015136719
4.48	0.3204345703125
4.48333333333334	0.355720520019531
4.48666666666667	0.393867492675781
4.49	0.432014465332031
4.49333333333334	0.47445297241211
4.49666666666667	0.521659851074219
4.5	0.567913055419922
4.50333333333334	0.607967376708985
4.50666666666667	0.646114349365235
4.51	0.683307647705078
4.51333333333334	0.717639923095703
4.51666666666667	0.752449035644532
4.52	0.790119171142578
4.52333333333334	0.834465026855469
4.52666666666667	0.880241394042969
4.53	0.922203063964844
4.53333333333334	0.962257385253906
4.53666666666667	0.998497009277344
4.54	1.02996826171875
4.54333333333334	1.05762481689453
4.54666666666667	1.08385086059571
4.55	1.11007690429688
4.55333333333334	1.13248825073242
4.55666666666667	1.15299224853516
4.56	1.16682052612305
4.56333333333334	1.17301940917969
4.56666666666667	1.16777420043946
4.57	1.15394592285156
4.57333333333334	1.13582611083985
4.57666666666667	1.1138916015625
4.58	1.09148025512696
4.58333333333334	1.068115234375
4.58666666666667	1.05094909667969
4.59	1.03998184204102
4.59333333333334	1.02996826171875
4.59666666666667	1.01709365844727
4.6	0.999927520751953
4.60333333333334	0.978946685791016
4.60666666666667	0.949859619140625
4.61	0.916481018066406
4.61333333333334	0.882625579833985
4.61666666666667	0.855445861816406
4.62	0.828742980957031
4.62333333333334	0.805377960205078
4.62666666666667	0.785350799560547
4.63	0.762939453125
4.63333333333334	0.740528106689453
4.63666666666667	0.722408294677735
4.64	0.716209411621094
4.64333333333334	0.717639923095703
4.64666666666667	0.721454620361328
4.65	0.731468200683594
4.65333333333334	0.742435455322266
4.65666666666667	0.753879547119141
4.66	0.763416290283203
4.66333333333334	0.77962875366211
4.66666666666667	0.8087158203125
4.67	0.846385955810547
4.67333333333334	0.895500183105469
4.67666666666667	0.952720642089844
4.68	1.02090835571289
4.68333333333334	1.09291076660156
4.68666666666667	1.16777420043946
4.69	1.24549865722656
4.69333333333334	1.33037567138672
4.69666666666667	1.42240524291992
4.7	1.52111053466797
4.70333333333334	1.62315368652344
4.70666666666667	1.73282623291016
4.71	1.85251235961914
4.71333333333334	1.98221206665039
4.71666666666667	2.11524963378906
4.72	2.25114822387696
4.72333333333334	2.39086151123047
4.72666666666667	2.53152847290039
4.73	2.67887115478516
4.73333333333334	2.83193588256836
4.73666666666667	2.99310684204102
4.74	3.16572189331055
4.74333333333334	3.35454940795899
4.74666666666667	3.5696029663086
4.75	3.7994384765625
4.75333333333334	4.03881072998047
4.75666666666667	4.2867660522461
4.76	4.54235076904297
4.76333333333334	4.80890274047852
4.76666666666667	5.0806999206543
4.77	5.35774230957032
4.77333333333334	5.64098358154297
4.77666666666667	5.9351921081543
4.78	6.24704360961914
4.78333333333334	6.57224655151367
4.78666666666667	6.90984725952149
4.79	7.25889205932617
4.79333333333334	7.61842727661133
4.79666666666667	7.98749923706055
4.8	8.36229324340821
4.80333333333334	8.74090194702149
4.80666666666667	9.12332534790039
4.81	9.51766967773438
4.81333333333334	9.93824005126953
4.81666666666667	10.3883743286133
4.82	10.8566284179688
4.82333333333334	11.3439559936524
4.82666666666667	11.8503570556641
4.83	12.3744010925293
4.83333333333334	12.9032135009766
4.83666666666667	13.4286880493164
4.84	13.9570236206055
4.84333333333334	14.4939422607422
4.84666666666667	15.0456428527832
4.85	15.6164169311524
4.85333333333334	16.207218170166
4.85666666666667	16.8199539184571
4.86	17.4541473388672
4.86333333333334	18.1002616882324
4.86666666666667	18.7592506408692
4.87	19.4258689880371
4.87333333333334	20.1058387756348
4.87666666666667	20.8010673522949
4.88	21.5110778808594
4.88333333333334	22.2344398498535
4.88666666666667	22.9640007019043
4.89	23.7059593200684
4.89333333333334	24.4588851928711
4.89666666666667	25.2189636230469
4.9	25.9871482849121
4.90333333333334	26.7786979675293
4.90666666666667	27.5959968566895
4.91	28.4271240234375
4.91333333333334	29.2696952819824
4.91666666666667	30.1384925842285
4.92	31.0297012329102
4.92333333333334	31.9337844848633
4.92666666666667	32.8397750854492
4.93	33.7557792663574
4.93333333333334	34.6856117248535
4.93666666666667	35.6225967407227
4.94	36.5686416625977
4.94333333333334	37.5247001647949
4.94666666666667	38.4988784790039
4.95	39.4887924194336
4.95333333333334	40.4930114746094
4.95666666666667	41.5105819702149
4.96	42.543888092041
4.96333333333334	43.5957908630371
4.96666666666667	44.6701049804688
4.97	45.7563400268555
4.97333333333334	46.8521118164063
4.97666666666667	47.9555130004883
4.98	49.0708351135254
4.98333333333334	50.191879272461
4.98666666666667	51.3119697570801
4.99	52.4435043334961
4.99333333333334	53.5869598388672
4.99666666666667	54.7475814819336
5	55.9144020080567
5.00333333333334	57.0940971374512
5.00666666666667	58.2895278930664
5.01	59.4978332519532
5.01333333333334	60.7190132141114
5.01666666666667	61.9487762451172
5.02	63.1861686706543
5.02333333333334	64.4330978393555
5.02666666666667	65.6895637512207
5.03	66.95556640625
5.03333333333334	68.2263374328614
5.03666666666667	69.4999694824219
5.04	70.7812309265137
5.04333333333334	72.0653533935547
5.04666666666667	73.3513832092285
5.05	74.6417045593262
5.05333333333334	75.9406089782715
5.05666666666667	77.2433280944825
5.06	78.55224609375
5.06333333333334	79.8764228820801
5.06666666666667	81.2120437622071
5.07	82.5481414794922
5.07333333333334	83.8799476623535
5.07666666666667	85.2165222167969
5.08	86.5530967712403
5.08333333333334	87.8820419311524
5.08666666666667	89.2076492309571
5.09	90.5318260192871
5.09333333333334	91.8688774108887
5.09666666666667	93.2140350341797
5.1	94.5696830749512
5.10333333333334	95.9291458129883
5.10666666666667	97.2838401794434
5.11	98.6409187316895
5.11333333333334	99.9889373779297
5.11666666666667	101.323127746582
5.12	102.637767791748
5.12333333333334	103.942394256592
5.12666666666667	105.249881744385
5.13	106.549263000488
5.13333333333334	107.843399047852
5.13666666666667	109.133720397949
5.14	110.422611236572
5.14333333333334	111.702919006348
5.14666666666667	112.967967987061
5.15	114.225864410401
5.15333333333334	115.469932556153
5.15666666666667	116.703510284424
5.16	117.925643920899
5.16333333333334	119.136333465576
5.16666666666667	120.331287384033
5.17	121.50526046753
5.17333333333334	122.663974761963
5.17666666666667	123.801231384278
5.18	124.918937683106
5.18333333333334	126.019477844238
5.18666666666667	127.108573913574
5.19	128.182888031006
5.19333333333334	129.242420196533
5.19666666666667	130.284786224365
5.2	131.316661834717
5.20333333333334	132.335662841797
5.20666666666667	133.342742919922
5.21	134.336471557617
5.21333333333334	135.305404663086
5.21666666666667	136.251926422119
5.22	137.168407440186
5.22333333333334	138.067722320557
5.22666666666667	138.936519622803
5.23	139.774799346924
5.23333333333334	140.592098236084
5.23666666666667	141.395568847656
5.24	142.185688018799
5.24333333333334	142.948150634766
5.24666666666667	143.692970275879
5.25	144.425392150879
5.25333333333334	145.144462585449
5.25666666666667	145.840644836426
5.26	146.511554718018
5.26333333333334	147.160530090332
5.26666666666667	147.788047790528
5.27	148.390769958496
5.27333333333334	148.963451385498
5.27666666666667	149.516582489014
5.28	150.052547454834
5.28333333333334	150.567054748535
5.28666666666667	151.053905487061
5.29	151.510238647461
5.29333333333334	151.947975158692
5.29666666666667	152.36234664917
5.3	152.751922607422
5.30333333333334	153.110504150391
5.30666666666667	153.443813323975
5.31	153.763771057129
5.31333333333334	154.06084060669
5.31666666666667	154.327869415283
5.32	154.557704925537
5.32333333333334	154.765129089356
5.32666666666667	154.946804046631
5.33	155.097484588623
5.33333333333334	155.221462249756
5.33666666666667	155.328750610352
5.34	155.421733856201
5.34333333333334	155.493259429932
5.34666666666667	155.53617477417
5.35	155.553817749024
5.35333333333334	155.543804168701
5.35666666666667	155.50708770752
5.36	155.445575714112
5.36333333333334	155.354022979737
5.36666666666667	155.241489410401
5.37	155.100345611572
5.37333333333334	154.928684234619
5.37666666666667	154.724597930908
5.38	154.49333190918
5.38333333333334	154.244899749756
5.38666666666667	153.974056243897
5.39	153.675556182862
5.39333333333334	153.350830078125
5.39666666666667	153.000354766846
5.4	152.62508392334
5.40333333333334	152.217864990235
5.40666666666667	151.782512664795
5.41	151.330471038819
5.41333333333334	150.863647460938
5.41666666666667	150.378227233887
5.42	149.858474731446
5.42333333333334	149.317264556885
5.42666666666667	148.748397827149
5.43	148.147106170655
5.43333333333334	147.514820098877
5.43666666666667	146.863460540772
5.44	146.205425262451
5.44333333333334	145.524024963379
5.44666666666667	144.820213317871
5.45	144.100189208985
5.45333333333334	143.364906311035
5.45666666666667	142.608642578125
5.46	141.824245452881
5.46333333333334	141.016483306885
5.46666666666667	140.18726348877
5.47	139.336109161377
5.47333333333334	138.458251953125
5.47666666666667	137.558460235596
5.48	136.640071868897
5.48333333333334	135.707378387451
5.48666666666667	134.762763977051
5.49	133.805274963379
5.49333333333334	132.833957672119
5.49666666666667	131.8359375
5.5	130.820274353028
5.50333333333334	129.787921905518
5.50666666666667	128.74174118042
5.51	127.676010131836
5.51333333333334	126.596450805664
5.51666666666667	125.511169433594
5.52	124.413013458252
5.52333333333334	123.300552368164
5.52666666666667	122.17378616333
5.53	121.036529541016
5.53333333333334	119.88639831543
5.53666666666667	118.733406066895
5.54	117.568016052246
5.54333333333334	116.390228271485
5.54666666666667	115.19193649292
5.55	113.981246948242
5.55333333333334	112.753868103028
5.55666666666667	111.498832702637
5.56	110.232830047608
5.56333333333334	108.963012695313
5.56666666666667	107.697486877442
5.57	106.432914733887
5.57333333333334	105.171203613281
5.57666666666667	103.910923004151
5.58	102.643013000488
5.58333333333334	101.365089416504
5.58666666666667	100.084781646729
5.59	98.7954139709473
5.59333333333334	97.498893737793
5.59666666666667	96.1980819702149
5.6	94.8977470397949
5.60333333333334	93.5978889465332
5.60666666666667	92.2913551330567
5.61	90.9872055053711
5.61333333333334	89.6849632263184
5.61666666666667	88.3865356445313
5.62	87.0904922485352
5.62333333333334	85.7949256896973
5.62666666666667	84.500789642334
5.63	83.2014083862305
5.63333333333334	81.9010734558106
5.63666666666667	80.6031227111817
5.64	79.3099403381348
5.64333333333334	78.0167579650879
5.64666666666667	76.7326354980469
5.65	75.4613876342774
5.65333333333334	74.2006301879883
5.65666666666667	72.9455947875977
5.66	71.6896057128907
5.66333333333334	70.4402923583985
5.66666666666667	69.1885948181153
5.67	67.9402351379395
5.67333333333334	66.6980743408203
5.67666666666667	65.4649734497071
5.68	64.239501953125
5.68333333333334	63.0197525024414
5.68666666666667	61.8138313293457
5.69	60.6188774108887
5.69333333333334	59.4305992126465
5.69666666666667	58.2456588745117
5.7	57.0745468139649
5.70333333333334	55.9153556823731
5.70666666666667	54.7680854797364
5.71	53.6255836486817
5.71333333333334	52.4930953979492
5.71666666666667	51.3730049133301
5.72	50.264835357666
5.72333333333334	49.1704940795899
5.72666666666667	48.0828285217285
5.73	47.0070838928223
5.73333333333334	45.9423065185547
5.73666666666667	44.8904037475586
5.74	43.8504219055176
5.74333333333334	42.8214073181153
5.74666666666667	41.804313659668
5.75	40.8039093017578
5.75333333333334	39.818286895752
5.75666666666667	38.8450622558594
5.76	37.8813743591309
5.76333333333334	36.9281768798828
5.76666666666667	35.9859466552735
5.77	35.0494384765625
5.77333333333334	34.1243743896485
5.77666666666667	33.2145690917969
5.78	32.3257446289063
5.78333333333334	31.4517021179199
5.78666666666667	30.5914878845215
5.79	29.7479629516602
5.79333333333334	28.9230346679688
5.79666666666667	28.1162261962891
5.8	27.3194313049317
5.80333333333334	26.5417098999024
5.80666666666667	25.7806777954102
5.81	25.0363349914551
5.81333333333334	24.3024826049805
5.81666666666667	23.5786437988281
5.82	22.8648185729981
5.82333333333334	22.1586227416992
5.82666666666667	21.4653015136719
5.83	20.7834243774414
5.83333333333334	20.111083984375
5.83666666666667	19.4482803344727
5.84	18.8035964965821
5.84333333333334	18.1741714477539
5.84666666666667	17.5561904907227
5.85	16.9539451599121
5.85333333333334	16.3674354553223
5.85666666666667	15.7995223999024
5.86	15.2397155761719
5.86333333333334	14.6942138671875
5.86666666666667	14.1606330871582
5.87	13.6446952819824
5.87333333333334	13.1464004516602
5.87666666666667	12.6638412475586
5.88	12.1951103210449
5.88333333333334	11.7406845092774
5.88666666666667	11.3019943237305
5.89	10.8704566955567
5.89333333333334	10.4446411132813
5.89666666666667	10.0240707397461
5.9	9.61685180664063
5.90333333333334	9.22012329101563
5.90666666666667	8.83817672729492
5.91	8.46719741821289
5.91333333333334	8.11195373535156
5.91666666666667	7.76910781860352
5.92	7.43865966796875
5.92333333333334	7.11679458618164
5.92666666666667	6.80017471313477
5.93	6.49309158325196
5.93333333333334	6.1941146850586
5.93666666666667	5.90085983276367
5.94	5.61761856079102
5.94333333333334	5.34725189208985
5.94666666666667	5.09071350097657
5.95	4.84466552734375
5.95333333333334	4.60863113403321
5.95666666666667	4.39119338989258
5.96	4.18567657470703
5.96333333333334	3.98921966552735
5.96666666666667	3.7994384765625
5.97	3.61919403076172
5.97333333333334	3.44562530517578
5.97666666666667	3.27253341674805
5.98	3.10230255126953
5.98333333333334	2.93540954589844
5.98666666666667	2.77280807495117
5.99	2.61497497558594
5.99333333333334	2.46334075927735
5.99666666666667	2.32267379760742
6	2.19106674194336
6.00333333333334	2.07328796386719
6.00666666666667	1.96456909179688
6.01	1.86252593994141
6.01333333333334	1.76715850830078
6.01666666666667	1.67036056518555
6.02	1.57356262207031
6.02333333333334	1.47533416748047
6.02666666666667	1.38664245605469
6.03	1.30844116210938
6.03333333333334	1.23882293701172
6.03666666666667	1.17874145507813
6.04	1.12485885620117
6.04333333333334	1.07431411743164
6.04666666666667	1.01852416992188
6.05	0.957489013671875
6.05333333333334	0.895500183105469
6.05666666666667	0.838756561279297
6.06	0.786304473876953
6.06333333333334	0.736236572265625
6.06666666666667	0.694751739501953
6.07	0.66375732421875
6.07333333333334	0.633716583251953
6.07666666666667	0.60272216796875
6.08	0.568389892578125
6.08333333333334	0.542163848876953
6.08666666666667	0.516414642333985
6.09	0.490665435791016
6.09333333333334	0.46539306640625
6.09666666666667	0.442028045654297
6.1	0.423908233642578
6.10333333333334	0.402927398681641
6.10666666666667	0.3814697265625
6.11	0.358104705810547
6.11333333333334	0.341892242431641
6.11666666666667	0.325679779052735
6.12	0.308990478515625
6.12333333333334	0.291824340820313
6.12666666666667	0.278949737548828
6.13	0.275135040283203
6.13333333333334	0.26702880859375
6.13666666666667	0.259876251220703
6.14	0.249862670898438
6.14333333333334	0.242710113525391
6.14666666666667	0.2288818359375
6.15	0.208854675292969
6.15333333333334	0.193595886230469
6.15666666666667	0.186920166015625
6.16	0.186443328857422
6.16333333333334	0.182628631591797
6.16666666666667	0.18310546875
6.17	0.186920166015625
6.17333333333334	0.191211700439453
6.17666666666667	0.188827514648438
6.18	0.186443328857422
6.18333333333334	0.189304351806641
6.18666666666667	0.194072723388672
6.19	0.194072723388672
6.19333333333334	0.193595886230469
6.19666666666667	0.195980072021485
6.2	0.196456909179688
6.20333333333334	0.193595886230469
6.20666666666667	0.191688537597656
6.21	0.19216537475586
6.21333333333334	0.186443328857422
6.21666666666667	0.176429748535156
6.22	0.165462493896485
6.22333333333334	0.158309936523438
6.22666666666667	0.151634216308594
6.23	0.147819519042969
6.23333333333334	0.147342681884766
6.23666666666667	0.14638900756836
6.24	0.147342681884766
6.24333333333334	0.145912170410156
6.24666666666667	0.142097473144531
6.25	0.134944915771485
6.25333333333334	0.128746032714844
6.25666666666667	0.131607055664063
6.26	0.135898590087891
6.26333333333334	0.142097473144531
6.26666666666667	0.148296356201172
6.27	0.153541564941406
6.27333333333334	0.158786773681641
6.27666666666667	0.158309936523438
6.28	0.153541564941406
6.28333333333334	0.147342681884766
6.28666666666667	0.14495849609375
6.29	0.14495849609375
6.29333333333334	0.139713287353516
6.29666666666667	0.13113021850586
6.3	0.126361846923828
6.30333333333334	0.128746032714844
6.30666666666667	0.132083892822266
6.31	0.134468078613281
6.31333333333334	0.13875961303711
6.31666666666667	0.142097473144531
6.32	0.139236450195313
6.32333333333334	0.124931335449219
6.32666666666667	0.105857849121094
6.33	0.0920295715332031
6.33333333333334	0.08392333984375
6.33666666666667	0.0805854797363281
6.34	0.0791549682617188
6.34333333333334	0.0815391540527344
6.34666666666667	0.087738037109375
6.35	0.0934600830078125
6.35333333333334	0.09918212890625
6.35666666666667	0.1068115234375
6.36	0.113010406494141
6.36333333333334	0.119686126708985
6.36666666666667	0.124454498291016
6.37	0.128746032714844
6.37333333333334	0.130176544189453
6.37666666666667	0.12969970703125
6.38	0.131607055664063
6.38333333333334	0.133991241455078
6.38666666666667	0.133037567138672
6.39	0.130176544189453
6.39333333333334	0.125885009765625
6.39666666666667	0.123977661132813
6.4	0.118255615234375
6.40333333333334	0.111103057861328
6.40666666666667	0.101089477539063
6.41	0.091552734375
6.41333333333334	0.0834465026855469
6.41666666666667	0.0729560852050782
6.42	0.064849853515625
6.42333333333334	0.0615119934082032
6.42666666666667	0.06866455078125
6.43	0.0782012939453125
6.43333333333334	0.0848770141601563
6.43666666666667	0.0886917114257813
6.44	0.0925064086914063
6.44333333333334	0.0963211059570313
6.44666666666667	0.0982284545898438
6.45	0.0982284545898438
6.45333333333334	0.0963211059570313
6.45666666666667	0.0872611999511719
6.46	0.0782012939453125
6.46333333333334	0.0715255737304688
6.46666666666667	0.0643730163574219
6.47	0.0605583190917969
6.47333333333334	0.0567436218261719
6.47666666666667	0.0615119934082032
6.48	0.064849853515625
6.48333333333334	0.0677108764648438
6.48666666666667	0.0729560852050782
6.49	0.0729560852050782
6.49333333333334	0.072479248046875
6.49666666666667	0.0710487365722657
6.5	0.0729560852050782
6.50333333333334	0.0720024108886719
6.50666666666667	0.0643730163574219
6.51	0.0596046447753907
6.51333333333334	0.0596046447753907
6.51666666666667	0.0634193420410157
6.52	0.0624656677246094
6.52333333333334	0.057220458984375
6.52666666666667	0.0510215759277344
6.53	0.0476837158203125
6.53333333333334	0.0467300415039063
6.53666666666667	0.0467300415039063
6.54	0.0510215759277344
6.54333333333334	0.0543594360351563
6.54666666666667	0.0605583190917969
6.55	0.0681877136230469
6.55333333333334	0.0786781311035157
6.55666666666667	0.0905990600585938
6.56	0.101566314697266
6.56333333333334	0.114917755126953
6.56666666666667	0.123977661132813
6.57	0.123023986816406
6.57333333333334	0.113487243652344
6.57666666666667	0.100135803222656
6.58	0.0853538513183594
6.58333333333334	0.0715255737304688
6.58666666666667	0.0643730163574219
6.59	0.0653266906738282
6.59333333333334	0.072479248046875
6.59666666666667	0.0820159912109375
6.6	0.0967979431152344
6.60333333333334	0.113010406494141
6.60666666666667	0.123023986816406
6.61	0.122547149658203
6.61333333333334	0.11444091796875
6.61666666666667	0.105857849121094
6.62	0.09918212890625
6.62333333333334	0.0944137573242188
6.62666666666667	0.0944137573242188
6.63	0.09918212890625
6.63333333333334	0.105381011962891
6.63666666666667	0.107765197753906
6.64	0.103950500488281
6.64333333333334	0.0958442687988281
6.64666666666667	0.0867843627929688
6.65	0.0820159912109375
6.65333333333334	0.0810623168945313
6.65666666666667	0.0824928283691406
6.66	0.08392333984375
6.66333333333334	0.0834465026855469
[truncated: 1,006 more rows]
