# Supplementary material for: Phase-Specific Parameter Estimation in Chiral HPLC Using 1‑Site, 2‑Site Stochastic Models, and Unified Equation Approach
Source: Anal Chem. 2026 Apr 29;98(18):13925–39. doi: 10.1021/acs.analchem.6c01634 (PMC13177292; doi:10.1021/acs.analchem.6c01634)
Supplement: Supplementary file 2 [file ac6c01634_si_002.zip › SupportingInformation/03_data_allEluents/LORA_ACN_CELL2_12_10.CSV]

0.00183333333333334	-0.0500679016113282
0.00516666666666667	-0.0500679016113282
0.0085	-0.0491142272949219
0.0118333333333334	-0.0462532043457031
0.0151666666666667	-0.0429153442382813
0.0185	-0.0371932983398438
0.0218333333333334	-0.0276565551757813
0.0251666666666667	-0.0176429748535156
0.0285	-0.00905990600585938
0.0318333333333334	-0.00762939453125
0.0351666666666667	-0.011444091796875
0.0385	-0.0185966491699219
0.0418333333333334	-0.0329017639160156
0.0451666666666667	-0.0481605529785156
0.0485	-0.0619888305664063
0.0518333333333334	-0.0643730163574219
0.0551666666666667	-0.0591278076171875
0.0585	-0.0553131103515625
0.0618333333333334	-0.05340576171875
0.0651666666666667	-0.049591064453125
0.0685	-0.0433921813964844
0.0718333333333334	-0.0395774841308594
0.0751666666666667	-0.0386238098144531
0.0785	-0.0338554382324219
0.0818333333333334	-0.0247955322265625
0.0851666666666667	-0.0176429748535156
0.0885	-0.0166893005371094
0.0918333333333334	-0.0238418579101563
0.0951666666666667	-0.0319480895996094
0.0985000000000001	-0.03814697265625
0.101833333333334	-0.0433921813964844
0.105166666666667	-0.0514984130859375
0.1085	-0.057220458984375
0.111833333333334	-0.0529289245605469
0.115166666666667	-0.0405311584472656
0.1185	-0.0290870666503906
0.121833333333334	-0.0243186950683594
0.125166666666667	-0.0247955322265625
0.1285	-0.0243186950683594
0.131833333333334	-0.0290870666503906
0.135166666666667	-0.0362396240234375
0.1385	-0.0472068786621094
0.141833333333334	-0.0510215759277344
0.145166666666667	-0.0472068786621094
0.1485	-0.0410079956054688
0.151833333333334	-0.034332275390625
0.155166666666667	-0.0324249267578125
0.1585	-0.0290870666503906
0.161833333333334	-0.0300407409667969
0.165166666666667	-0.0271797180175781
0.1685	-0.0262260437011719
0.171833333333334	-0.0238418579101563
0.175166666666667	-0.0209808349609375
0.1785	-0.0152587890625
0.181833333333334	-0.0100135803222656
0.185166666666667	-0.0104904174804688
0.1885	-0.00858306884765625
0.191833333333334	-0.00333786010742188
0.195166666666667	0.00095367431640625
0.1985	-0.0019073486328125
0.201833333333334	-0.0095367431640625
0.205166666666667	-0.0128746032714844
0.2085	-0.0181198120117188
0.211833333333334	-0.0262260437011719
0.215166666666667	-0.0333786010742188
0.2185	-0.0367164611816406
0.221833333333334	-0.0357627868652344
0.225166666666667	-0.0386238098144531
0.2285	-0.0410079956054688
0.231833333333334	-0.0395774841308594
0.235166666666667	-0.0386238098144531
0.2385	-0.0391006469726563
0.241833333333334	-0.0376701354980469
0.245166666666667	-0.0324249267578125
0.2485	-0.0271797180175781
0.251833333333334	-0.0238418579101563
0.255166666666667	-0.0214576721191406
0.2585	-0.0205039978027344
0.261833333333334	-0.0224113464355469
0.265166666666667	-0.0286102294921875
0.2685	-0.0376701354980469
0.271833333333334	-0.0472068786621094
0.275166666666667	-0.0557899475097657
0.2785	-0.0586509704589844
0.281833333333334	-0.0591278076171875
0.285166666666667	-0.0553131103515625
0.2885	-0.0481605529785156
0.291833333333334	-0.0410079956054688
0.295166666666667	-0.0386238098144531
0.2985	-0.0405311584472656
0.301833333333334	-0.03814697265625
0.305166666666667	-0.0324249267578125
0.3085	-0.0252723693847656
0.311833333333334	-0.019073486328125
0.315166666666667	-0.0143051147460938
0.3185	-0.00762939453125
0.321833333333334	-0.00667572021484375
0.325166666666667	-0.0123977661132813
0.3285	-0.0238418579101563
0.331833333333334	-0.0309944152832031
0.335166666666667	-0.0276565551757813
0.3385	-0.0243186950683594
0.341833333333334	-0.0200271606445313
0.345166666666667	-0.0123977661132813
0.3485	-0.00238418579101563
0.351833333333334	-0.00095367431640625
0.355166666666667	-0.0138282775878906
0.3585	-0.0338554382324219
0.361833333333334	-0.0519752502441407
0.365166666666667	-0.0653266906738282
0.3685	-0.072479248046875
0.371833333333334	-0.0729560852050782
0.375166666666667	-0.0629425048828125
0.3785	-0.0433921813964844
0.381833333333334	-0.0181198120117188
0.385166666666667	0.0057220458984375
0.3885	0.0224113464355469
0.391833333333334	0.0314712524414063
0.395166666666667	0.0338554382324219
0.3985	0.0319480895996094
0.401833333333334	0.0252723693847656
0.405166666666667	0.0100135803222656
0.4085	-0.00619888305664063
0.411833333333334	-0.0166893005371094
0.415166666666667	-0.0200271606445313
0.4185	-0.0200271606445313
0.421833333333334	-0.0176429748535156
0.425166666666667	-0.0133514404296875
0.4285	-0.0057220458984375
0.431833333333334	-0.00238418579101563
0.435166666666667	-0.00238418579101563
0.4385	-0.003814697265625
0.441833333333334	-0.00619888305664063
0.445166666666667	-0.00333786010742188
0.4485	-0.0019073486328125
0.451833333333334	-0.00238418579101563
0.455166666666667	-0.00524520874023438
0.4585	-0.00762939453125
0.461833333333334	-0.0100135803222656
0.465166666666667	-0.0171661376953125
0.4685	-0.0262260437011719
0.471833333333334	-0.026702880859375
0.475166666666667	-0.0247955322265625
0.4785	-0.0271797180175781
0.481833333333334	-0.0357627868652344
0.485166666666667	-0.0386238098144531
0.4885	-0.0391006469726563
0.491833333333334	-0.0395774841308594
0.495166666666667	-0.0367164611816406
0.4985	-0.0257492065429688
0.501833333333334	-0.0109672546386719
0.505166666666667	-0.00667572021484375
0.5085	-0.003814697265625
0.511833333333334	-0.0019073486328125
0.515166666666667	-0.00143051147460938
0.5185	-0.00858306884765625
0.521833333333334	-0.0171661376953125
0.525166666666667	-0.0176429748535156
0.5285	-0.00810623168945313
0.531833333333334	0.00858306884765625
0.535166666666667	0.0281333923339844
0.5385	0.05340576171875
0.541833333333334	0.0824928283691406
0.545166666666667	0.107288360595703
0.5485	0.116825103759766
0.551833333333334	0.11587142944336
0.555166666666667	0.114917755126953
0.5585	0.113964080810547
0.561833333333334	0.112533569335938
0.565166666666667	0.108718872070313
0.5685	0.111579895019531
0.571833333333334	0.115394592285156
0.575166666666667	0.11587142944336
0.5785	0.116348266601563
0.581833333333334	0.116825103759766
0.585166666666667	0.120639801025391
0.5885	0.124454498291016
0.591833333333334	0.132083892822266
0.595166666666667	0.14495849609375
0.5985	0.158309936523438
0.601833333333334	0.173091888427735
0.605166666666667	0.18453598022461
0.6085	0.190258026123047
0.611833333333334	0.185966491699219
0.615166666666667	0.165462493896485
0.6185	0.136852264404297
0.621833333333334	0.101089477539063
0.625166666666667	0.0691413879394532
0.6285	0.0405311584472656
0.631833333333334	0.019073486328125
0.635166666666667	0.00333786010742188
0.6385	-0.00762939453125
0.641833333333334	-0.0109672546386719
0.645166666666667	-0.0104904174804688
0.6485	-0.00619888305664063
0.651833333333334	-0.00429153442382813
0.655166666666667	-0.00238418579101563
0.6585	0.0019073486328125
0.661833333333334	0.00333786010742188
0.665166666666667	0.00143051147460938
0.6685	-0.0019073486328125
0.671833333333334	-0.0019073486328125
0.675166666666667	-0.0019073486328125
0.6785	-0.00429153442382813
0.681833333333334	-0.00524520874023438
0.685166666666667	-0.00619888305664063
0.6885	-0.00905990600585938
0.691833333333334	-0.0133514404296875
0.695166666666667	-0.0104904174804688
0.6985	-0.00429153442382813
0.701833333333334	-0.00143051147460938
0.705166666666667	-0.000476837158203125
0.7085	0.00286102294921875
0.711833333333334	0.00905990600585938
0.715166666666667	0.0123977661132813
0.7185	0.00905990600585938
0.721833333333334	0.00238418579101563
0.725166666666667	-0.00476837158203125
0.7285	-0.00858306884765625
0.731833333333334	-0.011444091796875
0.735166666666667	-0.0147819519042969
0.7385	-0.0166893005371094
0.741833333333334	-0.0157356262207031
0.745166666666667	-0.0200271606445313
0.7485	-0.0276565551757813
0.751833333333334	-0.03814697265625
0.755166666666667	-0.0481605529785156
0.7585	-0.05340576171875
0.761833333333334	-0.0548362731933594
0.765166666666667	-0.0481605529785156
0.7685	-0.0424385070800781
0.771833333333334	-0.0386238098144531
0.775166666666667	-0.0352859497070313
0.7785	-0.0333786010742188
0.781833333333334	-0.0300407409667969
0.785166666666667	-0.0252723693847656
0.7885	-0.0176429748535156
0.791833333333334	-0.00810623168945313
0.795166666666667	0.00333786010742188
0.7985	0.019073486328125
0.801833333333334	0.0348091125488281
0.805166666666667	0.0519752502441407
0.8085	0.0677108764648438
0.811833333333334	0.0882148742675781
0.815166666666667	0.105381011962891
0.8185	0.119686126708985
0.821833333333334	0.126838684082031
0.825166666666667	0.12969970703125
0.8285	0.130176544189453
0.831833333333334	0.128269195556641
0.835166666666667	0.127315521240235
0.8385	0.121593475341797
0.841833333333334	0.110149383544922
0.845166666666667	0.0929832458496094
0.8485	0.0767707824707032
0.851833333333334	0.057220458984375
0.855166666666667	0.034332275390625
0.8585	0.0152587890625
0.861833333333334	0.00619888305664063
0.865166666666667	0.00143051147460938
0.8685	-0.00333786010742188
0.871833333333334	-0.00429153442382813
0.875166666666667	0.000476837158203125
0.8785	0.00476837158203125
0.881833333333334	0.00286102294921875
0.885166666666667	0
0.8885	-0.0019073486328125
0.891833333333334	-0.000476837158203125
0.895166666666667	0.000476837158203125
0.8985	0.00333786010742188
0.901833333333334	0.00429153442382813
0.905166666666667	0.00333786010742188
0.9085	-0.0019073486328125
0.911833333333334	-0.0138282775878906
0.915166666666667	-0.0247955322265625
0.9185	-0.034332275390625
0.921833333333334	-0.0357627868652344
0.925166666666667	-0.0329017639160156
0.9285	-0.0271797180175781
0.931833333333334	-0.0195503234863281
0.935166666666667	-0.0162124633789063
0.9385	-0.0152587890625
0.941833333333334	-0.0214576721191406
0.945166666666667	-0.0281333923339844
0.9485	-0.0348091125488281
0.951833333333334	-0.0438690185546875
0.955166666666667	-0.0543594360351563
0.9585	-0.0662803649902344
0.961833333333334	-0.06866455078125
0.965166666666667	-0.0653266906738282
0.9685	-0.0591278076171875
0.971833333333334	-0.0529289245605469
0.975166666666667	-0.0481605529785156
0.9785	-0.0386238098144531
0.981833333333334	-0.0362396240234375
0.985166666666667	-0.0386238098144531
0.9885	-0.0457763671875
0.991833333333334	-0.0510215759277344
0.995166666666667	-0.0491142272949219
0.9985	-0.0514984130859375
1.00183333333334	-0.0538825988769532
1.00516666666667	-0.057220458984375
1.0085	-0.0576972961425782
1.01183333333334	-0.0567436218261719
1.01516666666667	-0.0557899475097657
1.0185	-0.0476837158203125
1.02183333333334	-0.0348091125488281
1.02516666666667	-0.0209808349609375
1.0285	-0.011444091796875
1.03183333333334	-0.00810623168945313
1.03516666666667	-0.00858306884765625
1.0385	-0.0143051147460938
1.04183333333334	-0.0238418579101563
1.04516666666667	-0.034332275390625
1.0485	-0.0414848327636719
1.05183333333334	-0.0433921813964844
1.05516666666667	-0.0457763671875
1.0585	-0.0472068786621094
1.06183333333334	-0.0467300415039063
1.06516666666667	-0.0414848327636719
1.0685	-0.0362396240234375
1.07183333333334	-0.034332275390625
1.07516666666667	-0.0300407409667969
1.0785	-0.0300407409667969
1.08183333333334	-0.0309944152832031
1.08516666666667	-0.0424385070800781
1.0885	-0.0548362731933594
1.09183333333334	-0.0667572021484375
1.09516666666667	-0.0748634338378907
1.0985	-0.0743865966796875
1.10183333333334	-0.0734329223632813
1.10516666666667	-0.0643730163574219
1.1085	-0.0576972961425782
1.11183333333334	-0.0510215759277344
1.11516666666667	-0.0457763671875
1.1185	-0.0457763671875
1.12183333333334	-0.0433921813964844
1.12516666666667	-0.041961669921875
1.1285	-0.0371932983398438
1.13183333333334	-0.0314712524414063
1.13516666666667	-0.0300407409667969
1.1385	-0.030517578125
1.14183333333334	-0.0333786010742188
1.14516666666667	-0.030517578125
1.1485	-0.0238418579101563
1.15183333333334	-0.0176429748535156
1.15516666666667	-0.0152587890625
1.1585	-0.0128746032714844
1.16183333333334	-0.011444091796875
1.16516666666667	-0.0162124633789063
1.1685	-0.0257492065429688
1.17183333333334	-0.0333786010742188
1.17516666666667	-0.0376701354980469
1.1785	-0.0414848327636719
1.18183333333334	-0.0457763671875
1.18516666666667	-0.0481605529785156
1.1885	-0.049591064453125
1.19183333333334	-0.0519752502441407
1.19516666666667	-0.0519752502441407
1.1985	-0.0505447387695313
1.20183333333334	-0.0476837158203125
1.20516666666667	-0.0481605529785156
1.2085	-0.0519752502441407
1.21183333333334	-0.0557899475097657
1.21516666666667	-0.0600814819335938
1.2185	-0.0591278076171875
1.22183333333334	-0.0576972961425782
1.22516666666667	-0.0553131103515625
1.2285	-0.0472068786621094
1.23183333333334	-0.0400543212890625
1.23516666666667	-0.0348091125488281
1.2385	-0.0395774841308594
1.24183333333334	-0.0462532043457031
1.24516666666667	-0.0481605529785156
1.2485	-0.0476837158203125
1.25183333333334	-0.0481605529785156
1.25516666666667	-0.0529289245605469
1.2585	-0.0557899475097657
1.26183333333334	-0.0600814819335938
1.26516666666667	-0.0662803649902344
1.2685	-0.0705718994140625
1.27183333333334	-0.0700950622558594
1.27516666666667	-0.0653266906738282
1.2785	-0.0672340393066407
1.28183333333334	-0.0734329223632813
1.28516666666667	-0.0820159912109375
1.2885	-0.087738037109375
1.29183333333334	-0.0872611999511719
1.29516666666667	-0.0810623168945313
1.2985	-0.0653266906738282
1.30183333333334	-0.0472068786621094
1.30516666666667	-0.0352859497070313
1.3085	-0.0314712524414063
1.31183333333334	-0.0357627868652344
1.31516666666667	-0.0457763671875
1.3185	-0.0591278076171875
1.32183333333334	-0.0696182250976563
1.32516666666667	-0.0681877136230469
1.3285	-0.0624656677246094
1.33183333333334	-0.0586509704589844
1.33516666666667	-0.0562667846679688
1.3385	-0.0519752502441407
1.34183333333334	-0.0467300415039063
1.34516666666667	-0.0424385070800781
1.3485	-0.0429153442382813
1.35183333333334	-0.0429153442382813
1.35516666666667	-0.0448226928710938
1.3585	-0.0467300415039063
1.36183333333334	-0.0400543212890625
1.36516666666667	-0.0371932983398438
1.3685	-0.0357627868652344
1.37183333333334	-0.0414848327636719
1.37516666666667	-0.0452995300292969
1.3785	-0.0462532043457031
1.38183333333334	-0.0529289245605469
1.38516666666667	-0.0581741333007813
1.3885	-0.0624656677246094
1.39183333333334	-0.0557899475097657
1.39516666666667	-0.0476837158203125
1.3985	-0.041961669921875
1.40183333333334	-0.0405311584472656
1.40516666666667	-0.0400543212890625
1.4085	-0.0357627868652344
1.41183333333334	-0.034332275390625
1.41516666666667	-0.034332275390625
1.4185	-0.0367164611816406
1.42183333333334	-0.0400543212890625
1.42516666666667	-0.0433921813964844
1.4285	-0.0462532043457031
1.43183333333334	-0.0457763671875
1.43516666666667	-0.0429153442382813
1.4385	-0.0400543212890625
1.44183333333334	-0.0333786010742188
1.44516666666667	-0.030517578125
1.4485	-0.0290870666503906
1.45183333333334	-0.0309944152832031
1.45516666666667	-0.0319480895996094
1.4585	-0.034332275390625
1.46183333333334	-0.0400543212890625
1.46516666666667	-0.0448226928710938
1.4685	-0.0481605529785156
1.47183333333334	-0.0510215759277344
1.47516666666667	-0.0543594360351563
1.4785	-0.0557899475097657
1.48183333333334	-0.0529289245605469
1.48516666666667	-0.0443458557128906
1.4885	-0.0362396240234375
1.49183333333334	-0.0314712524414063
1.49516666666667	-0.0348091125488281
1.4985	-0.03814697265625
1.50183333333334	-0.0395774841308594
1.50516666666667	-0.0400543212890625
1.5085	-0.0414848327636719
1.51183333333334	-0.0424385070800781
1.51516666666667	-0.0352859497070313
1.5185	-0.0262260437011719
1.52183333333334	-0.0171661376953125
1.52516666666667	-0.0133514404296875
1.5285	-0.0109672546386719
1.53183333333334	-0.00524520874023438
1.53516666666667	0.00429153442382813
1.5385	0.0147819519042969
1.54183333333334	0.0143051147460938
1.54516666666667	0.003814697265625
1.5485	-0.00905990600585938
1.55183333333334	-0.0214576721191406
1.55516666666667	-0.0352859497070313
1.5585	-0.0448226928710938
1.56183333333334	-0.0438690185546875
1.56516666666667	-0.0329017639160156
1.5685	-0.019073486328125
1.57183333333334	-0.0104904174804688
1.57516666666667	-0.00429153442382813
1.5785	0.00238418579101563
1.58183333333334	0.0128746032714844
1.58516666666667	0.0281333923339844
1.5885	0.0438690185546875
1.59183333333334	0.0605583190917969
1.59516666666667	0.0729560852050782
1.5985	0.0777244567871094
1.60183333333334	0.0743865966796875
1.60516666666667	0.064849853515625
1.6085	0.0567436218261719
1.61183333333334	0.0519752502441407
1.61516666666667	0.057220458984375
1.6185	0.0767707824707032
1.62183333333334	0.120639801025391
1.62516666666667	0.20599365234375
1.6285	0.347137451171875
1.63183333333334	0.556468963623047
1.63516666666667	0.837802886962891
1.6385	1.1892318725586
1.64183333333334	1.59502029418946
1.64516666666667	2.02703475952149
1.6485	2.45428085327149
1.65183333333334	2.8376579284668
1.65516666666667	3.14569473266602
1.6585	3.36647033691406
1.66183333333334	3.51190567016602
1.66516666666667	3.6153793334961
1.6685	3.74555587768555
1.67183333333334	4.00352478027344
1.67516666666667	4.48942184448242
1.6785	5.26714324951172
1.68183333333334	6.34384155273438
1.68516666666667	7.66277313232422
1.6885	9.11140441894531
1.69183333333334	10.5466842651367
1.69516666666667	11.8179321289063
1.6985	12.8030776977539
1.70183333333334	13.4367942810059
1.70516666666667	13.7081146240235
1.7085	13.6303901672363
1.71183333333334	13.2288932800293
1.71516666666667	12.5398635864258
1.7185	11.6157531738281
1.72183333333334	10.5094909667969
1.72516666666667	9.27257537841797
1.7285	7.97796249389649
1.73183333333334	6.70146942138672
1.73516666666667	5.51271438598633
1.7385	4.45652008056641
1.74183333333334	3.56435775756836
1.74516666666667	2.86006927490235
1.7485	2.33936309814453
1.75183333333334	1.98221206665039
1.75516666666667	1.76334381103516
1.7585	1.66082382202149
1.76183333333334	1.64985656738281
1.76516666666667	1.70326232910156
1.7685	1.79767608642578
1.77183333333334	1.9221305847168
1.77516666666667	2.06232070922852
1.7785	2.20823287963867
1.78183333333334	2.34556198120117
1.78516666666667	2.47049331665039
1.7885	2.58445739746094
1.79183333333334	2.68125534057617
1.79516666666667	2.75802612304688
1.7985	2.81429290771485
1.80183333333334	2.85482406616211
1.80516666666667	2.88105010986328
1.8085	2.88963317871094
1.81183333333334	2.88915634155274
1.81516666666667	2.8839111328125
1.8185	2.87580490112305
1.82183333333334	2.86293029785156
1.82516666666667	2.838134765625
1.8285	2.80475616455078
1.83183333333334	2.76899337768555
1.83516666666667	2.73656845092774
1.8385	2.70938873291016
1.84183333333334	2.685546875
1.84516666666667	2.66885757446289
1.8485	2.65645980834961
1.85183333333334	2.64263153076172
1.85516666666667	2.63452529907227
1.8585	2.63309478759766
1.86183333333334	2.64453887939453
1.86516666666667	2.66551971435547
1.8685	2.69269943237305
1.87183333333334	2.71892547607422
1.87516666666667	2.7308464050293
1.8785	2.72798538208008
1.88183333333334	2.71177291870117
1.88516666666667	2.685546875
1.8885	2.64692306518555
1.89183333333334	2.59876251220703
1.89516666666667	2.54249572753906
1.8985	2.47955322265625
1.90183333333334	2.40945816040039
1.90516666666667	2.33840942382813
1.9085	2.27499008178711
1.91183333333334	2.22396850585938
1.91516666666667	2.19011306762696
1.9185	2.17390060424805
1.92183333333334	2.16960906982422
1.92516666666667	2.17676162719727
1.9285	2.19345092773438
1.93183333333334	2.21776962280274
1.93516666666667	2.2430419921875
1.9385	2.25877761840821
1.94183333333334	2.26211547851563
1.94516666666667	2.24590301513672
1.9485	2.21109390258789
1.95183333333334	2.15578079223633
1.95516666666667	2.07614898681641
1.9585	1.98078155517578
1.96183333333334	1.87349319458008
1.96516666666667	1.76715850830078
1.9685	1.65271759033203
1.97183333333334	1.53255462646485
1.97516666666667	1.41525268554688
1.9785	1.30844116210938
1.98183333333334	1.21688842773438
1.98516666666667	1.13248825073242
1.9885	1.06287002563477
1.99183333333334	1.00898742675781
1.99516666666667	0.962257385253906
1.9985	0.91695785522461
2.00183333333334	0.869274139404297
2.00516666666667	0.826835632324219
2.0085	0.78582763671875
2.01183333333334	0.748634338378907
2.01516666666667	0.722885131835938
2.0185	0.711917877197266
2.02183333333334	0.709056854248047
2.02516666666667	0.706195831298828
2.0285	0.702857971191407
2.03183333333334	0.69570541381836
2.03516666666667	0.684738159179688
2.0385	0.662803649902344
2.04183333333334	0.640869140625
2.04516666666667	0.620841979980469
2.0485	0.606536865234375
2.05183333333334	0.597953796386719
2.05516666666667	0.590801239013672
2.0585	0.587940216064453
2.06183333333334	0.583171844482422
2.06516666666667	0.575065612792969
2.0685	0.5645751953125
2.07183333333334	0.555992126464844
2.07516666666667	0.551700592041016
2.0785	0.546932220458985
2.08183333333334	0.542640686035157
2.08516666666667	0.54311752319336
2.0885	0.547409057617188
2.09183333333334	0.547885894775391
2.09516666666667	0.54311752319336
2.0985	0.540256500244141
2.10183333333334	0.54168701171875
2.10516666666667	0.547409057617188
2.1085	0.555992126464844
2.11183333333334	0.571250915527344
2.11516666666667	0.589370727539063
2.1185	0.605583190917969
2.12183333333334	0.613212585449219
2.12516666666667	0.615596771240235
2.1285	0.612258911132813
2.13183333333334	0.604629516601563
2.13516666666667	0.597476959228516
2.1385	0.590324401855469
2.14183333333334	0.588417053222657
2.14516666666667	0.584125518798828
2.1485	0.578403472900391
2.15183333333334	0.571250915527344
2.15516666666667	0.562191009521485
2.1585	0.553607940673828
2.16183333333334	0.544071197509766
2.16516666666667	0.5340576171875
2.1685	0.519752502441407
2.17183333333334	0.501632690429688
2.17516666666667	0.484943389892578
2.1785	0.4730224609375
2.18183333333334	0.458240509033203
2.18516666666667	0.439167022705078
2.1885	0.420093536376953
2.19183333333334	0.403404235839844
2.19516666666667	0.3814697265625
2.1985	0.351428985595703
2.20183333333334	0.322341918945313
2.20516666666667	0.296115875244141
2.2085	0.269889831542969
2.21183333333334	0.241279602050781
2.21516666666667	0.214099884033203
2.2185	0.193595886230469
2.22183333333334	0.175952911376953
2.22516666666667	0.165939331054688
2.2285	0.161170959472656
2.23183333333334	0.161170959472656
2.23516666666667	0.162601470947266
2.2385	0.164985656738281
2.24183333333334	0.168800354003906
2.24516666666667	0.175952911376953
2.2485	0.185966491699219
2.25183333333334	0.202178955078125
2.25516666666667	0.226974487304688
2.2585	0.254154205322266
2.26183333333334	0.284194946289063
2.26516666666667	0.308513641357422
2.2685	0.332355499267578
2.27183333333334	0.346183776855469
2.27516666666667	0.346660614013672
2.2785	0.339031219482422
2.28183333333334	0.3204345703125
2.28516666666667	0.295162200927735
2.2885	0.266075134277344
2.29183333333334	0.233173370361328
2.29516666666667	0.194072723388672
2.2985	0.143051147460938
2.30183333333334	0.0882148742675781
2.30516666666667	0.0352859497070313
2.3085	-0.0238418579101563
2.31183333333334	-0.0891685485839844
2.31516666666667	-0.156879425048828
2.3185	-0.214099884033203
2.32183333333334	-0.266075134277344
2.32516666666667	-0.317573547363281
2.3285	-0.364303588867188
2.33183333333334	-0.40435791015625
2.33516666666667	-0.430107116699219
2.3385	-0.456333160400391
2.34183333333334	-0.483036041259766
2.34516666666667	-0.513553619384766
2.3485	-0.541210174560547
2.35183333333334	-0.564098358154297
2.35516666666667	-0.592231750488282
2.3585	-0.623703002929688
2.36183333333334	-0.655651092529297
2.36516666666667	-0.683307647705078
2.3685	-0.710010528564453
2.37183333333334	-0.738620758056641
2.37516666666667	-0.765800476074219
2.3785	-0.791549682617188
2.38183333333334	-0.814914703369141
2.38516666666667	-0.839710235595703
2.3885	-0.870704650878906
2.39183333333334	-0.908851623535156
2.39516666666667	-0.951766967773438
2.3985	-0.994682312011719
2.40183333333334	-1.04236602783203
2.40516666666667	-1.09243392944336
2.4085	-1.14583969116211
2.41183333333334	-1.19161605834961
2.41516666666667	-1.23739242553711
2.4185	-1.28030776977539
2.42183333333334	-1.32083892822266
2.42516666666667	-1.36089324951172
2.4285	-1.39808654785156
2.43183333333334	-1.43575668334961
2.43516666666667	-1.46865844726563
2.4385	-1.50632858276367
2.44183333333334	-1.55115127563477
2.44516666666667	-1.59978866577149
2.4485	-1.64937973022461
2.45183333333334	-1.69610977172852
2.45516666666667	-1.73664093017578
2.4585	-1.7695426940918
2.46183333333334	-1.79529190063477
2.46516666666667	-1.81961059570313
2.4685	-1.84488296508789
2.47183333333334	-1.87253952026367
2.47516666666667	-1.90830230712891
2.4785	-1.94692611694336
2.48183333333334	-1.98841094970703
2.48516666666667	-2.02369689941406
2.4885	-2.05564498901367
2.49183333333334	-2.07996368408203
2.49516666666667	-2.09712982177735
2.4985	-2.11095809936524
2.50183333333334	-2.11715698242188
2.50516666666667	-2.12287902832031
2.5085	-2.13050842285156
2.51183333333334	-2.14481353759766
2.51516666666667	-2.16054916381836
2.5185	-2.17151641845703
2.52183333333334	-2.18248367309571
2.52516666666667	-2.19488143920899
2.5285	-2.20584869384766
2.53183333333334	-2.21490859985352
2.53516666666667	-2.22444534301758
2.5385	-2.23970413208008
2.54183333333334	-2.25305557250977
2.54516666666667	-2.26259231567383
2.5485	-2.26879119873047
2.55183333333334	-2.27975845336914
2.55516666666667	-2.29358673095703
2.5585	-2.30693817138672
2.56183333333334	-2.3183822631836
2.56516666666667	-2.32791900634766
2.5685	-2.33316421508789
2.57183333333334	-2.3341178894043
2.57516666666667	-2.33125686645508
2.5785	-2.33268737792969
2.58183333333334	-2.34127044677735
2.58516666666667	-2.35414505004883
2.5885	-2.37417221069336
2.59183333333334	-2.40087509155274
2.59516666666667	-2.43425369262696
2.5985	-2.46763229370117
2.60183333333334	-2.49910354614258
2.60516666666667	-2.53629684448242
2.6085	-2.58398056030274
2.61183333333334	-2.64263153076172
2.61516666666667	-2.70986557006836
2.6185	-2.78663635253906
2.62183333333334	-2.87818908691406
2.62516666666667	-2.98500061035156
2.6285	-3.10802459716797
2.63183333333334	-3.24487686157227
2.63516666666667	-3.39889526367188
2.6385	-3.57675552368164
2.64183333333334	-3.78131866455078
2.64516666666667	-4.00304794311524
2.6485	-4.23240661621094
2.65183333333334	-4.4698715209961
2.65516666666667	-4.72068786621094
2.6585	-4.97961044311524
2.66183333333334	-5.23853302001953
2.66516666666667	-5.49554824829102
2.6685	-5.75065612792969
2.67183333333334	-6.00194931030274
2.67516666666667	-6.2398910522461
2.6785	-6.46352767944336
2.68183333333334	-6.66904449462891
2.68516666666667	-6.85977935791016
2.6885	-7.03144073486328
2.69183333333334	-7.18927383422852
2.69516666666667	-7.32707977294922
2.6985	-7.44438171386719
2.70183333333334	-7.53974914550782
2.70516666666667	-7.6131820678711
2.7085	-7.67040252685547
2.71183333333334	-7.70711898803711
2.71516666666667	-7.73143768310547
2.7185	-7.74383544921875
2.72183333333334	-7.75384902954102
2.72516666666667	-7.76052474975586
2.7285	-7.76100158691407
2.73183333333334	-7.75527954101563
2.73516666666667	-7.73477554321289
2.7385	-7.69996643066407
2.74183333333334	-7.65085220336914
2.74516666666667	-7.58886337280274
2.7485	-7.51686096191407
2.75183333333334	-7.44009017944336
2.75516666666667	-7.35807418823242
2.7585	-7.26699829101563
2.76183333333334	-7.16018676757813
2.76516666666667	-7.03954696655274
2.7685	-6.9112777709961
2.77183333333334	-6.77156448364258
2.77516666666667	-6.62326812744141
2.7785	-6.46591186523438
2.78183333333334	-6.30712509155274
2.78516666666667	-6.14356994628907
2.7885	-5.96952438354492
2.79183333333334	-5.77402114868164
2.79516666666667	-5.55658340454102
2.7985	-5.3253173828125
2.80183333333334	-5.07926940917969
2.80516666666667	-4.81605529785156
2.8085	-4.53901290893555
2.81183333333334	-4.26101684570313
2.81516666666667	-3.98588180541992
2.8185	-3.71122360229492
2.82183333333334	-3.43847274780274
2.82516666666667	-3.1733512878418
2.8285	-2.91728973388672
2.83183333333334	-2.67314910888672
2.83516666666667	-2.43759155273438
2.8385	-2.21538543701172
2.84183333333334	-2.00748443603516
2.84516666666667	-1.8153190612793
2.8485	-1.63507461547852
2.85183333333334	-1.46818161010742
2.85516666666667	-1.32417678833008
2.8585	-1.20162963867188
2.86183333333334	-1.09338760375977
2.86516666666667	-0.990867614746094
2.8685	-0.897884368896485
2.87183333333334	-0.813961029052735
2.87516666666667	-0.737667083740235
2.8785	-0.667095184326172
2.88183333333334	-0.605106353759766
2.88516666666667	-0.55694580078125
2.8885	-0.518321990966797
2.89183333333334	-0.490665435791016
2.89516666666667	-0.460624694824219
2.8985	-0.424385070800781
2.90183333333334	-0.388145446777344
2.90516666666667	-0.35858154296875
2.9085	-0.335693359375
2.91183333333334	-0.311374664306641
2.91516666666667	-0.291824340820313
2.9185	-0.281333923339844
2.92183333333334	-0.276565551757813
2.92516666666667	-0.266551971435547
2.9285	-0.248432159423828
2.93183333333334	-0.224590301513672
2.93516666666667	-0.196456909179688
2.9385	-0.167369842529297
2.94183333333334	-0.140666961669922
2.94516666666667	-0.119686126708985
2.9485	-0.104904174804688
2.95183333333334	-0.0967979431152344
2.95516666666667	-0.095367431640625
2.9585	-0.0901222229003906
2.96183333333334	-0.0805854797363281
2.96516666666667	-0.0638961791992188
2.9685	-0.0467300415039063
2.97183333333334	-0.0281333923339844
2.97516666666667	-0.0119209289550781
2.9785	0.00286102294921875
2.98183333333334	0.0214576721191406
2.98516666666667	0.0438690185546875
2.9885	0.0710487365722657
2.99183333333334	0.0963211059570313
2.99516666666667	0.126838684082031
2.9985	0.156402587890625
3.00183333333334	0.182151794433594
3.00516666666667	0.201702117919922
3.0085	0.224590301513672
3.01183333333334	0.25177001953125
3.01516666666667	0.276565551757813
3.0185	0.295639038085938
3.02183333333334	0.310897827148438
3.02516666666667	0.324726104736328
3.0285	0.337600708007813
3.03183333333334	0.349044799804688
3.03516666666667	0.358104705810547
3.0385	0.3662109375
3.04183333333334	0.368595123291016
3.04516666666667	0.36764144897461
3.0485	0.361919403076172
3.05183333333334	0.355720520019531
3.05516666666667	0.35238265991211
3.0585	0.349998474121094
3.06183333333334	0.345230102539063
3.06516666666667	0.332832336425781
3.0685	0.319004058837891
3.07183333333334	0.303745269775391
3.07516666666667	0.294208526611328
3.0785	0.288486480712891
3.08183333333334	0.286102294921875
3.08516666666667	0.289440155029297
3.0885	0.293254852294922
3.09183333333334	0.291824340820313
3.09516666666667	0.285625457763672
3.0985	0.271320343017578
3.10183333333334	0.257015228271485
3.10516666666667	0.243186950683594
3.1085	0.233173370361328
3.11183333333334	0.2288818359375
3.11516666666667	0.226974487304688
3.1185	0.238895416259766
3.12183333333334	0.2593994140625
3.12516666666667	0.28371810913086
3.1285	0.301361083984375
3.13183333333334	0.313282012939453
3.13516666666667	0.319957733154297
3.1385	0.319480895996094
3.14183333333334	0.314712524414063
3.14516666666667	0.305652618408203
3.1485	0.298500061035156
3.15183333333334	0.288009643554688
3.15516666666667	0.275135040283203
3.1585	0.265598297119141
3.16183333333334	0.261306762695313
3.16516666666667	0.265598297119141
3.1685	0.273704528808594
3.17183333333334	0.287055969238281
3.17516666666667	0.304222106933594
3.1785	0.319004058837891
3.18183333333334	0.327587127685547
3.18516666666667	0.330924987792969
3.1885	0.336170196533203
3.19183333333334	0.341892242431641
3.19516666666667	0.346660614013672
3.1985	0.3509521484375
3.20183333333334	0.356197357177735
3.20516666666667	0.358104705810547
3.2085	0.357151031494141
3.21183333333334	0.354766845703125
3.21516666666667	0.355243682861328
3.2185	0.360488891601563
3.22183333333334	0.369071960449219
3.22516666666667	0.379562377929688
3.2285	0.38909912109375
3.23183333333334	0.393390655517578
3.23516666666667	0.396251678466797
3.2385	0.397205352783203
3.24183333333334	0.397682189941406
3.24516666666667	0.392913818359375
3.2485	0.3814697265625
3.25183333333334	0.372886657714844
3.25516666666667	0.369548797607422
3.2585	0.370025634765625
3.26183333333334	0.368595123291016
3.26516666666667	0.369071960449219
3.2685	0.374317169189453
3.27183333333334	0.382423400878906
3.27516666666667	0.385761260986328
3.2785	0.387191772460938
3.28183333333334	0.391483306884766
3.28516666666667	0.399112701416016
3.2885	0.412464141845703
3.29183333333334	0.421524047851563
3.29516666666667	0.429153442382813
3.2985	0.432491302490235
3.30183333333334	0.43487548828125
3.30516666666667	0.435352325439453
3.3085	0.431537628173828
3.31183333333334	0.430583953857422
3.31516666666667	0.432968139648438
3.3185	0.437259674072266
3.32183333333334	0.435829162597656
3.32516666666667	0.42867660522461
3.3285	0.420093536376953
3.33183333333334	0.417709350585938
3.33516666666667	0.414848327636719
3.3385	0.411510467529297
3.34183333333334	0.409603118896485
3.34516666666667	0.414371490478516
3.3485	0.423431396484375
3.35183333333334	0.429153442382813
3.35516666666667	0.429153442382813
3.3585	0.429630279541016
3.36183333333334	0.433444976806641
3.36516666666667	0.43630599975586
3.3685	0.436782836914063
3.37183333333334	0.43487548828125
3.37516666666667	0.436782836914063
3.3785	0.440597534179688
3.38183333333334	0.444412231445313
3.38516666666667	0.449657440185547
3.3885	0.457286834716797
3.39183333333334	0.467777252197266
3.39516666666667	0.471591949462891
3.3985	0.471115112304688
3.40183333333334	0.468730926513672
3.40516666666667	0.472068786621094
3.4085	0.476360321044922
3.41183333333334	0.478267669677735
3.41516666666667	0.483989715576172
3.4185	0.491142272949219
3.42183333333334	0.500202178955078
3.42516666666667	0.501632690429688
3.4285	0.497817993164063
3.43183333333334	0.498294830322266
3.43516666666667	0.501632690429688
3.4385	0.502109527587891
3.44183333333334	0.496864318847656
3.44516666666667	0.492572784423828
3.4485	0.491619110107422
3.45183333333334	0.48971176147461
3.45516666666667	0.487327575683594
3.4585	0.491142272949219
3.46183333333334	0.503063201904297
3.46516666666667	0.516891479492188
3.4685	0.52642822265625
3.47183333333334	0.531196594238282
3.47516666666667	0.534534454345703
3.4785	0.535011291503907
3.48183333333334	0.529766082763672
3.48516666666667	0.526905059814453
3.4885	0.527381896972657
3.49183333333334	0.532627105712891
3.49516666666667	0.536441802978516
3.4985	0.531673431396485
3.50183333333334	0.524520874023438
3.50516666666667	0.513553619384766
3.5085	0.501155853271485
3.51183333333334	0.492095947265625
3.51516666666667	0.490665435791016
3.5185	0.504493713378907
3.52183333333334	0.52022933959961
3.52516666666667	0.531196594238282
3.5285	0.535964965820313
3.53183333333334	0.537395477294922
3.53516666666667	0.532150268554688
3.5385	0.518798828125
3.54183333333334	0.510692596435547
3.54516666666667	0.508785247802735
3.5485	0.514030456542969
3.55183333333334	0.515460968017578
3.55516666666667	0.515460968017578
3.5585	0.517845153808594
3.56183333333334	0.521183013916016
3.56516666666667	0.528335571289063
3.5685	0.5340576171875
3.57183333333334	0.539779663085938
3.57516666666667	0.542640686035157
3.5785	0.537872314453125
3.58183333333334	0.530242919921875
3.58516666666667	0.522136688232422
3.5885	0.522613525390625
3.59183333333334	0.527381896972657
3.59516666666667	0.535011291503907
3.5985	0.544071197509766
3.60183333333334	0.551700592041016
3.60516666666667	0.559329986572266
3.6085	0.560283660888672
3.61183333333334	0.562667846679688
3.61516666666667	0.568866729736328
3.6185	0.576972961425782
3.62183333333334	0.584125518798828
3.62516666666667	0.579357147216797
3.6285	0.574111938476563
3.63183333333334	0.566482543945313
3.63516666666667	0.561714172363282
3.6385	0.557899475097657
3.64183333333334	0.55074691772461
3.64516666666667	0.548362731933594
3.6485	0.547409057617188
3.65183333333334	0.551700592041016
3.65516666666667	0.553131103515625
3.6585	0.554084777832032
3.66183333333334	0.557422637939453
3.66516666666667	0.562191009521485
3.6685	0.565052032470703
3.67183333333334	0.562667846679688
3.67516666666667	0.561237335205078
3.6785	0.557899475097657
3.68183333333334	0.554084777832032
3.68516666666667	0.543594360351563
3.6885	0.53548812866211
3.69183333333334	0.528335571289063
3.69516666666667	0.524997711181641
3.6985	0.524997711181641
3.70183333333334	0.524044036865235
3.70516666666667	0.524520874023438
3.7085	0.521183013916016
3.71183333333334	0.517368316650391
3.71516666666667	0.513076782226563
3.7185	0.512123107910157
3.72183333333334	0.517845153808594
3.72516666666667	0.528335571289063
3.7285	0.540256500244141
3.73183333333334	0.548839569091797
3.73516666666667	0.55074691772461
3.7385	0.545024871826172
3.74183333333334	0.53548812866211
3.74516666666667	0.524997711181641
3.7485	0.518321990966797
3.75183333333334	0.509738922119141
3.75516666666667	0.502586364746094
3.7585	0.500202178955078
3.76183333333334	0.506877899169922
3.76516666666667	0.518798828125
3.7685	0.52022933959961
3.77183333333334	0.521183013916016
3.77516666666667	0.513553619384766
3.7785	0.5035400390625
3.78183333333334	0.48065185546875
3.78516666666667	0.455379486083985
3.7885	0.440597534179688
3.79183333333334	0.433444976806641
3.79516666666667	0.432968139648438
3.7985	0.430107116699219
3.80183333333334	0.42867660522461
3.80516666666667	0.430583953857422
3.8085	0.438690185546875
3.81183333333334	0.445365905761719
3.81516666666667	0.452518463134766
3.8185	0.461101531982422
3.82183333333334	0.477313995361328
3.82516666666667	0.486850738525391
3.8285	0.485897064208985
3.83183333333334	0.48065185546875
3.83516666666667	0.475883483886719
3.8385	0.470638275146485
3.84183333333334	0.454902648925781
3.84516666666667	0.437259674072266
3.8485	0.424861907958985
3.85183333333334	0.41961669921875
3.85516666666667	0.414371490478516
3.8585	0.407695770263672
3.86183333333334	0.407695770263672
3.86516666666667	0.414371490478516
3.8685	0.424861907958985
3.87183333333334	0.430107116699219
3.87516666666667	0.42867660522461
3.8785	0.42867660522461
3.88183333333334	0.429630279541016
3.88516666666667	0.425338745117188
3.8885	0.406265258789063
3.89183333333334	0.382423400878906
3.89516666666667	0.370502471923828
3.8985	0.3662109375
3.90183333333334	0.363349914550781
3.90516666666667	0.363826751708985
3.9085	0.372886657714844
3.91183333333334	0.386714935302735
3.91516666666667	0.393867492675781
3.9185	0.394821166992188
3.92183333333334	0.391960144042969
3.92516666666667	0.380992889404297
3.9285	0.368595123291016
3.93183333333334	0.355243682861328
3.93516666666667	0.340938568115235
3.9385	0.322341918945313
3.94183333333334	0.301361083984375
3.94516666666667	0.2899169921875
3.9485	0.284194946289063
3.95183333333334	0.285148620605469
3.95516666666667	0.292301177978516
3.9585	0.301837921142578
3.96183333333334	0.316143035888672
3.96516666666667	0.327587127685547
3.9685	0.336647033691406
3.97183333333334	0.336170196533203
3.97516666666667	0.327587127685547
3.9785	0.316143035888672
3.98183333333334	0.302314758300781
3.98516666666667	0.288009643554688
3.9885	0.26845932006836
3.99183333333334	0.25177001953125
3.99516666666667	0.240325927734375
3.9985	0.236034393310547
4.00183333333334	0.232219696044922
4.00516666666667	0.225067138671875
4.0085	0.216007232666016
4.01183333333334	0.204086303710938
4.01516666666667	0.197410583496094
4.0185	0.189781188964844
4.02183333333334	0.184059143066406
4.02516666666667	0.178337097167969
4.0285	0.177860260009766
4.03183333333334	0.181198120117188
4.03516666666667	0.182151794433594
4.0385	0.176429748535156
4.04183333333334	0.164508819580078
4.04516666666667	0.152111053466797
4.0485	0.139713287353516
4.05183333333333	0.133991241455078
4.05516666666667	0.126361846923828
4.0585	0.117301940917969
4.06183333333334	0.109672546386719
4.06516666666667	0.106334686279297
4.0685	0.102043151855469
4.07183333333334	0.0929832458496094
4.07516666666667	0.08392333984375
4.0785	0.0767707824707032
4.08183333333334	0.0691413879394532
4.08516666666667	0.0624656677246094
4.0885	0.0615119934082032
4.09183333333333	0.0672340393066407
4.09516666666667	0.0700950622558594
4.0985	0.0710487365722657
4.10183333333334	0.0715255737304688
4.10516666666667	0.0696182250976563
4.1085	0.0658035278320313
4.11183333333334	0.0557899475097657
4.11516666666667	0.0472068786621094
4.1185	0.0414848327636719
4.12183333333334	0.0433921813964844
4.12516666666667	0.0538825988769532
4.1285	0.0615119934082032
4.13183333333333	0.0691413879394532
4.13516666666667	0.072479248046875
4.1385	0.0743865966796875
4.14183333333334	0.0715255737304688
4.14516666666667	0.0643730163574219
4.1485	0.0557899475097657
4.15183333333334	0.0452995300292969
4.15516666666667	0.0357627868652344
4.1585	0.026702880859375
4.16183333333334	0.0209808349609375
4.16516666666667	0.0143051147460938
4.1685	0.00858306884765625
4.17183333333333	0.00286102294921875
4.17516666666667	-0.00286102294921875
4.1785	-0.00619888305664063
4.18183333333334	-0.0119209289550781
4.18516666666667	-0.0214576721191406
4.1885	-0.0371932983398438
4.19183333333334	-0.0562667846679688
4.19516666666667	-0.072479248046875
4.1985	-0.0867843627929688
4.20183333333334	-0.09918212890625
4.20516666666667	-0.113010406494141
4.2085	-0.126838684082031
4.21183333333333	-0.139713287353516
4.21516666666667	-0.152111053466797
4.2185	-0.161170959472656
4.22183333333334	-0.164031982421875
4.22516666666667	-0.158786773681641
4.2285	-0.14638900756836
4.23183333333334	-0.135898590087891
4.23516666666667	-0.133514404296875
4.2385	-0.137805938720703
4.24183333333334	-0.145912170410156
4.24516666666667	-0.153541564941406
4.2485	-0.161170959472656
4.25183333333334	-0.163078308105469
4.25516666666667	-0.16021728515625
4.2585	-0.159263610839844
4.26183333333334	-0.163078308105469
4.26516666666667	-0.178337097167969
4.2685	-0.200271606445313
4.27183333333334	-0.225067138671875
4.27516666666667	-0.244140625
4.2785	-0.257968902587891
4.28183333333334	-0.270366668701172
4.28516666666667	-0.280380249023438
4.2885	-0.287055969238281
4.29183333333334	-0.293731689453125
4.29516666666667	-0.30517578125
4.2985	-0.317096710205078
4.30183333333334	-0.325679779052735
4.30516666666667	-0.329971313476563
4.3085	-0.332832336425781
4.31183333333334	-0.333309173583985
4.31516666666667	-0.332355499267578
4.3185	-0.335216522216797
4.32183333333334	-0.340461730957031
4.32516666666667	-0.346183776855469
4.3285	-0.35238265991211
4.33183333333334	-0.36001205444336
4.33516666666667	-0.365734100341797
4.3385	-0.369071960449219
4.34183333333333	-0.374794006347656
4.34516666666667	-0.382423400878906
4.3485	-0.389575958251953
4.35183333333334	-0.394344329833985
4.35516666666667	-0.400066375732422
4.3585	-0.406742095947266
4.36183333333334	-0.412940979003906
4.36516666666667	-0.416755676269531
4.3685	-0.418663024902344
4.37183333333334	-0.424385070800781
4.37516666666667	-0.432491302490235
4.3785	-0.440597534179688
4.38183333333333	-0.445842742919922
4.38516666666667	-0.452995300292969
4.3885	-0.463485717773438
4.39183333333334	-0.470638275146485
4.39516666666667	-0.472545623779297
4.3985	-0.4730224609375
4.40183333333334	-0.474929809570313
4.40516666666667	-0.476837158203125
4.4085	-0.476360321044922
4.41183333333334	-0.476837158203125
4.41516666666667	-0.477790832519531
4.4185	-0.475883483886719
4.42183333333333	-0.472545623779297
4.42516666666667	-0.47445297241211
4.4285	-0.483036041259766
4.43183333333334	-0.491619110107422
4.43516666666667	-0.494956970214844
4.4385	-0.500202178955078
4.44183333333334	-0.510215759277344
4.44516666666667	-0.516891479492188
4.4485	-0.517368316650391
4.45183333333334	-0.520706176757813
4.45516666666667	-0.529289245605469
4.4585	-0.538825988769532
4.46183333333333	-0.545501708984375
4.46516666666667	-0.551700592041016
4.4685	-0.561237335205078
4.47183333333334	-0.568389892578125
4.47516666666667	-0.571250915527344
4.4785	-0.57220458984375
4.48183333333334	-0.577449798583985
4.48516666666667	-0.583171844482422
4.4885	-0.586986541748047
4.49183333333334	-0.589847564697266
4.49516666666667	-0.597000122070313
4.4985	-0.606536865234375
4.50183333333334	-0.613689422607422
4.50516666666667	-0.615596771240235
4.5085	-0.613689422607422
4.51183333333334	-0.613689422607422
4.51516666666667	-0.615596771240235
4.5185	-0.61941146850586
4.52183333333334	-0.621795654296875
4.52516666666667	-0.6256103515625
4.5285	-0.632286071777344
4.53183333333334	-0.640869140625
4.53516666666667	-0.64992904663086
4.5385	-0.6561279296875
4.54183333333334	-0.662326812744141
4.54516666666667	-0.666141510009766
4.5485	-0.669479370117188
4.55183333333334	-0.672340393066407
4.55516666666667	-0.677585601806641
4.5585	-0.68807601928711
4.56183333333334	-0.702381134033203
4.56516666666667	-0.714778900146485
4.5685	-0.72622299194336
4.57183333333334	-0.732898712158203
4.57516666666667	-0.729560852050782
4.5785	-0.721454620361328
4.58183333333334	-0.711917877197266
4.58516666666667	-0.710010528564453
4.5885	-0.709056854248047
4.59183333333333	-0.711917877197266
4.59516666666667	-0.717639923095703
4.5985	-0.724315643310547
4.60183333333334	-0.730514526367188
4.60516666666667	-0.738143920898438
4.6085	-0.74911117553711
4.61183333333334	-0.759124755859375
4.61516666666667	-0.768661499023438
4.6185	-0.780582427978516
4.62183333333334	-0.790596008300782
4.62516666666667	-0.792503356933594
4.6285	-0.790119171142578
4.63183333333333	-0.792503356933594
4.63516666666667	-0.796318054199219
4.6385	-0.797748565673828
4.64183333333334	-0.802040100097656
4.64516666666667	-0.811576843261719
4.6485	-0.823974609375
4.65183333333334	-0.825881958007813
4.65516666666667	-0.824928283691406
4.6585	-0.826358795166016
4.66183333333334	-0.830173492431641
4.66516666666667	-0.832557678222656
4.6685	-0.832557678222656
4.67183333333333	-0.836849212646485
4.67516666666667	-0.844478607177735
4.6785	-0.851631164550781
4.68183333333334	-0.858306884765625
4.68516666666667	-0.864982604980469
4.6885	-0.871658325195313
4.69183333333334	-0.879287719726563
4.69516666666667	-0.885963439941406
4.6985	-0.890731811523438
4.70183333333334	-0.89263916015625
4.70516666666667	-0.895500183105469
4.7085	-0.903129577636719
4.71183333333333	-0.910758972167969
4.71516666666667	-0.91695785522461
4.7185	-0.926971435546875
4.72183333333334	-0.936985015869141
4.72516666666667	-0.942230224609375
4.7285	-0.941276550292969
4.73183333333334	-0.943660736083985
4.73516666666667	-0.956058502197266
4.7385	-0.967979431152344
4.74183333333334	-0.978946685791016
4.74516666666667	-0.990867614746094
4.7485	-1.00421905517578
4.75183333333334	-1.00898742675781
4.75516666666667	-1.0061264038086
4.7585	-0.997066497802735
4.76183333333334	-0.989913940429688
4.76516666666667	-0.983238220214844
4.7685	-0.981330871582031
4.77183333333334	-0.983238220214844
4.77516666666667	-0.987052917480469
4.7785	-0.994682312011719
4.78183333333334	-1.00851058959961
4.78516666666667	-1.02710723876953
4.7885	-1.04475021362305
4.79183333333334	-1.05762481689453
4.79516666666667	-1.06906890869141
4.7985	-1.07860565185547
4.80183333333334	-1.08194351196289
4.80516666666667	-1.08098983764649
4.8085	-1.07908248901367
4.81183333333334	-1.08480453491211
4.81516666666667	-1.09100341796875
4.8185	-1.09720230102539
4.82183333333334	-1.0986328125
4.82516666666667	-1.0986328125
4.8285	-1.09624862670899
4.83183333333334	-1.09148025512696
4.83516666666667	-1.08909606933594
4.8385	-1.09148025512696
4.84183333333334	-1.0986328125
4.84516666666667	-1.10721588134766
4.8485	-1.1134147644043
4.85183333333334	-1.11913681030274
4.85516666666667	-1.12056732177735
4.8585	-1.11579895019531
4.86183333333334	-1.11055374145508
4.86516666666667	-1.10816955566406
4.8685	-1.1138916015625
4.87183333333334	-1.12009048461914
4.87516666666667	-1.1281967163086
4.8785	-1.14202499389649
4.88183333333333	-1.15394592285156
4.88516666666667	-1.16252899169922
4.8885	-1.16300582885742
4.89183333333334	-1.16634368896485
4.89516666666667	-1.17015838623047
4.8985	-1.1749267578125
4.90183333333334	-1.17778778076172
4.90516666666667	-1.18017196655274
4.9085	-1.18446350097656
4.91183333333334	-1.18827819824219
4.91516666666667	-1.18827819824219
4.9185	-1.18350982666016
4.92183333333333	-1.17874145507813
4.92516666666667	-1.17206573486328
4.9285	-1.16252899169922
4.93183333333334	-1.15537643432617
4.93516666666667	-1.15680694580078
4.9385	-1.16300582885742
4.94183333333334	-1.16920471191406
4.94516666666667	-1.17349624633789
4.9485	-1.18303298950196
4.95183333333334	-1.19113922119141
4.95516666666667	-1.19209289550781
4.9585	-1.18684768676758
4.96183333333333	-1.18446350097656
4.96516666666667	-1.18684768676758
4.9685	-1.18732452392578
4.97183333333334	-1.18255615234375
4.97516666666667	-1.17921829223633
4.9785	-1.17874145507813
4.98183333333334	-1.17969512939453
4.98516666666667	-1.17921829223633
4.9885	-1.17731094360352
4.99183333333334	-1.1749267578125
4.99516666666667	-1.16920471191406
4.9985	-1.16539001464844
5.00183333333334	-1.1587142944336
5.00516666666667	-1.15108489990235
5.0085	-1.1439323425293
5.01183333333334	-1.14059448242188
5.01516666666667	-1.14107131958008
5.0185	-1.13487243652344
5.02183333333334	-1.1286735534668
5.02516666666667	-1.12628936767578
5.0285	-1.12962722778321
5.03183333333334	-1.13058090209961
5.03516666666667	-1.1286735534668
5.0385	-1.12199783325196
5.04183333333334	-1.11198425292969
5.04516666666667	-1.09720230102539
5.0485	-1.07955932617188
5.05183333333334	-1.06382369995117
5.05516666666667	-1.0523796081543
5.0585	-1.04522705078125
5.06183333333334	-1.04236602783203
5.06516666666667	-1.04284286499024
5.0685	-1.04284286499024
5.07183333333334	-1.03473663330078
5.07516666666667	-1.01709365844727
5.0785	-0.997543334960938
5.08183333333334	-0.975608825683594
5.08516666666667	-0.949382781982422
5.0885	-0.918865203857422
5.09183333333334	-0.894546508789063
5.09516666666667	-0.87881088256836
5.0985	-0.8697509765625
5.10183333333334	-0.86355209350586
5.10516666666667	-0.861167907714844
5.1085	-0.857353210449219
5.11183333333334	-0.850677490234375
5.11516666666667	-0.839710235595703
5.1185	-0.823020935058594
5.12183333333334	-0.799655914306641
5.12516666666667	-0.774383544921875
5.1285	-0.746726989746094
5.13183333333334	-0.722408294677735
5.13516666666667	-0.702381134033203
5.1385	-0.684738159179688
5.14183333333334	-0.67138671875
5.14516666666667	-0.657081604003907
5.1485	-0.643253326416016
5.15183333333334	-0.62704086303711
5.15516666666667	-0.600337982177735
5.1585	-0.5645751953125
5.16183333333334	-0.521659851074219
5.16516666666667	-0.474929809570313
5.1685	-0.430583953857422
5.17183333333334	-0.381946563720703
5.17516666666667	-0.334262847900391
5.1785	-0.279426574707031
5.18183333333334	-0.220298767089844
5.18516666666667	-0.155925750732422
5.1885	-0.0863075256347656
5.19183333333334	-0.00810623168945313
5.19516666666667	0.0767707824707032
5.1985	0.165462493896485
5.20183333333334	0.258445739746094
5.20516666666667	0.3662109375
5.2085	0.494956970214844
5.21183333333334	0.640392303466797
5.21516666666667	0.802993774414063
5.2185	0.981807708740235
5.22183333333334	1.17731094360352
5.22516666666667	1.38378143310547
5.2285	1.60360336303711
5.23183333333334	1.84392929077149
5.23516666666667	2.11095809936524
5.2385	2.40325927734375
5.24183333333334	2.72703170776367
5.24516666666667	3.08895111083985
5.2485	3.48186492919922
5.25183333333334	3.89909744262696
5.25516666666667	4.33588027954102
5.2585	4.79936599731446
5.26183333333334	5.29336929321289
5.26516666666667	5.81789016723633
5.2685	6.38198852539063
5.27183333333334	6.99090957641602
5.27516666666667	7.65132904052735
5.2785	8.36515426635742
5.28183333333334	9.13190841674805
5.28516666666667	9.94968414306641
5.2885	10.8151435852051
5.29183333333334	11.7287635803223
5.29516666666667	12.6924514770508
5.2985	13.7009620666504
5.30183333333334	14.7576332092285
5.30516666666667	15.8696174621582
5.3085	17.0392990112305
5.31183333333334	18.2638168334961
5.31516666666667	19.5398330688477
5.3185	20.8730697631836
5.32183333333334	22.2654342651367
5.32516666666667	23.7107276916504
5.3285	25.2108573913574
5.33183333333334	26.7677307128906
5.33516666666667	28.3827781677246
5.3385	30.0469398498535
5.34183333333334	31.7516326904297
5.34516666666667	33.4973335266113
5.3485	35.2787971496582
5.35183333333334	37.102222442627
5.35516666666667	38.9690399169922
5.3585	40.8797264099121
5.36183333333334	42.8271293640137
5.36516666666667	44.8064804077149
5.3685	46.816349029541
5.37183333333334	48.8452911376953
5.37516666666667	50.8785247802735
5.3785	52.9074668884278
5.38183333333334	54.9378395080567
5.38516666666667	56.9734573364258
5.3885	59.0062141418457
5.39183333333334	61.0289573669434
5.39516666666667	63.0435943603516
5.3985	65.0396347045899
5.40183333333334	67.0089721679688
5.40516666666667	68.9349174499512
5.4085	70.8174705505371
5.41183333333334	72.6566314697266
5.41516666666667	74.4471549987793
5.4185	76.1866569519043
5.42183333333333	77.8694152832032
5.42516666666667	79.4882774353028
5.4285	81.0341835021973
5.43183333333334	82.4999809265137
5.43516666666667	83.8828086853028
5.4385	85.1783752441406
5.44183333333334	86.3828659057617
5.44516666666667	87.5005722045899
5.4485	88.5257720947266
5.45183333333334	89.4536972045899
5.45516666666667	90.2781486511231
5.4585	91.0072326660156
5.46183333333333	91.6376113891602
5.46516666666667	92.1702384948731
5.4685	92.6065444946289
5.47183333333334	92.9398536682129
5.47516666666667	93.1730270385742
5.4785	93.2989120483399
5.48183333333334	93.3275222778321
5.48516666666667	93.2588577270508
5.4885	93.0905342102051
5.49183333333334	92.8263664245606
5.49516666666667	92.461109161377
5.4985	92.0019149780274
5.50183333333334	91.4497375488281
5.50516666666667	90.8093452453613
5.5085	90.0859832763672
5.51183333333334	89.2863273620606
5.51516666666667	88.4203910827637
5.5185	87.484359741211
5.52183333333334	86.4768028259278
5.52516666666667	85.4001045227051
5.5285	84.2595100402832
5.53183333333334	83.059310913086
5.53516666666667	81.8085670471192
5.5385	80.5168151855469
5.54183333333334	79.1807174682617
5.54516666666667	77.8012275695801
5.5485	76.3883590698242
5.55183333333334	74.9526023864746
5.55516666666667	73.4896659851075
5.5585	71.9971656799317
5.56183333333334	70.4855918884278
5.56516666666667	68.9620971679688
5.5685	67.4285888671875
5.57183333333334	65.8884048461914
5.57516666666667	64.3448829650879
5.5785	62.8023147583008
5.58183333333334	61.2635612487793
5.58516666666667	59.7372055053711
5.5885	58.2194328308106
5.59183333333334	56.7059516906739
5.59516666666667	55.2024841308594
5.5985	53.7176132202149
5.60183333333334	52.2561073303223
5.60516666666667	50.8103370666504
5.6085	49.3850708007813
5.61183333333334	47.9893684387207
5.61516666666667	46.6232299804688
5.6185	45.2852249145508
5.62183333333334	43.9739227294922
5.62516666666667	42.6907539367676
5.6285	41.4395332336426
5.63183333333334	40.2188301086426
5.63516666666667	39.0315055847168
5.6385	37.8785133361817
5.64183333333334	36.7593765258789
5.64516666666667	35.6817245483399
5.6485	34.6403121948242
5.65183333333334	33.6284637451172
5.65516666666667	32.6447486877442
5.6585	31.6929817199707
5.66183333333334	30.7736396789551
5.66516666666667	29.8795700073242
5.6685	29.0122032165528
5.67183333333334	28.1810760498047
5.67516666666667	27.3833274841309
5.6785	26.6160964965821
5.68183333333334	25.8746147155762
5.68516666666667	25.1655578613281
5.6885	24.4855880737305
5.69183333333334	23.831844329834
5.69516666666667	23.2081413269043
5.6985	22.6173400878906
5.70183333333334	22.0651626586914
5.70516666666667	21.5387344360352
5.7085	21.0318565368653
5.71183333333333	20.5397605895996
5.71516666666667	20.0657844543457
5.7185	19.6099281311035
5.72183333333334	19.1698074340821
5.72516666666667	18.7444686889649
5.7285	18.3396339416504
5.73183333333334	17.9581642150879
5.73516666666667	17.5986289978028
5.7385	17.2538757324219
5.74183333333334	16.9200897216797
5.74516666666667	16.5987014770508
5.7485	16.2954330444336
5.75183333333334	16.0112380981446
5.75516666666667	15.7389640808106
5.7585	15.4762268066406
5.76183333333334	15.2316093444824
5.76516666666667	15.0089263916016
5.7685	14.8043632507324
5.77183333333334	14.6050453186035
5.77516666666667	14.4109725952149
5.7785	14.2273902893067
5.78183333333334	14.0528678894043
5.78516666666667	13.8845443725586
5.7885	13.7200355529785
5.79183333333334	13.5650634765625
5.79516666666667	13.4186744689942
5.7985	13.2813453674317
5.80183333333334	13.148307800293
5.80516666666667	13.0209922790528
5.8085	12.9036903381348
5.81183333333334	12.7992630004883
5.81516666666667	12.7005577087403
5.8185	12.6023292541504
5.82183333333334	12.5083923339844
5.82516666666667	12.4244689941406
5.8285	12.3457908630371
5.83183333333334	12.2661590576172
5.83516666666667	12.1860504150391
5.8385	12.108325958252
5.84183333333334	12.0344161987305
5.84516666666667	11.9538307189942
5.8485	11.8761062622071
5.85183333333334	11.8045806884766
5.85516666666667	11.7464065551758
5.8585	11.7011070251465
5.86183333333334	11.6615295410156
5.86516666666667	11.6257667541504
5.8685	11.5823745727539
5.87183333333334	11.5346908569336
5.87516666666667	11.4831924438477
5.8785	11.4293098449707
5.88183333333334	11.3797187805176
5.88516666666667	11.3387107849121
5.8885	11.3091468811035
5.89183333333334	11.2795829772949
5.89516666666667	11.2490653991699
5.8985	11.2214088439942
5.90183333333334	11.197566986084
5.90516666666667	11.1713409423828
5.9085	11.1398696899414
5.91183333333334	11.1136436462403
5.91516666666667	11.0940933227539
5.9185	11.075496673584
5.92183333333334	11.0459327697754
5.92516666666667	11.016845703125
5.9285	10.9939575195313
5.93183333333334	10.976791381836
5.93516666666667	10.9539031982422
5.9385	10.9262466430664
5.94183333333334	10.9057426452637
5.94516666666667	10.887622833252
5.9485	10.8671188354492
5.95183333333334	10.8432769775391
5.95516666666667	10.8246803283692
5.9585	10.8175277709961
5.96183333333334	10.8122825622559
5.96516666666667	10.8094215393067
5.9685	10.80322265625
5.97183333333334	10.7955932617188
5.97516666666667	10.7884407043457
5.9785	10.7808113098145
5.98183333333334	10.7741355895996
5.98516666666667	10.7641220092774
5.9885	10.7588768005371
5.99183333333334	10.7588768005371
5.99516666666667	10.7622146606446
5.9985	10.7612609863281
6.00183333333334	10.7541084289551
6.00516666666667	10.7440948486328
6.0085	10.7336044311524
6.01183333333334	10.7207298278809
6.01516666666667	10.7083320617676
6.0185	10.7002258300781
6.02183333333334	10.6997489929199
6.02516666666667	10.7030868530274
6.0285	10.709285736084
6.03183333333334	10.7173919677735
6.03516666666667	10.7250213623047
6.0385	10.7307434082031
6.04183333333334	10.7288360595703
6.04516666666667	10.7240676879883
6.0485	10.7178688049317
6.05183333333334	10.7159614562988
6.05516666666667	10.7097625732422
6.0585	10.6987953186035
6.06183333333334	10.6868743896485
6.06516666666667	10.683536529541
6.0685	10.6849670410156
6.07183333333334	10.6863975524903
6.07516666666667	10.6892585754395
6.0785	10.6997489929199
6.08183333333334	10.7178688049317
6.08516666666667	10.7359886169434
6.0885	10.7531547546387
6.09183333333334	10.765552520752
6.09516666666667	10.7784271240235
6.0985	10.7908248901367
6.10183333333334	10.8046531677246
6.10516666666667	10.8118057250977
6.1085	10.8122825622559
6.11183333333334	10.8132362365723
6.11516666666667	10.8165740966797
6.1185	10.8180046081543
6.12183333333334	10.8151435852051
6.12516666666667	10.8165740966797
6.1285	10.8261108398438
6.13183333333334	10.8389854431153
6.13516666666667	10.8480453491211
6.1385	10.8537673950196
6.14183333333334	10.8566284179688
6.14516666666667	10.8561515808106
6.1485	10.8509063720703
6.15183333333334	10.8404159545899
6.15516666666667	10.8318328857422
6.1585	10.8318328857422
6.16183333333334	10.8428001403809
6.16516666666667	10.8599662780762
6.1685	10.8761787414551
6.17183333333334	10.8928680419922
6.17516666666667	10.9100341796875
6.1785	10.9200477600098
6.18183333333334	10.9210014343262
6.18516666666667	10.9186172485352
6.1885	10.920524597168
6.19183333333334	10.9314918518067
6.19516666666667	10.9481811523438
6.1985	10.9696388244629
6.20183333333334	10.9868049621582
6.20516666666667	10.9963417053223
6.2085	11.0058784484863
6.21183333333334	11.016845703125
6.21516666666667	11.0263824462891
6.2185	11.0301971435547
6.22183333333334	11.0354423522949
6.22516666666667	11.0454559326172
6.2285	11.0530853271485
6.23183333333334	11.0554695129395
6.23516666666667	11.0564231872559
6.2385	11.0616683959961
6.24183333333334	11.0688209533692
6.24516666666667	11.0745429992676
6.2485	11.080265045166
6.25183333333334	11.0883712768555
6.25516666666667	11.0940933227539
6.2585	11.098861694336
6.26183333333334	11.1026763916016
6.26516666666667	11.1017227172852
6.2685	11.0931396484375
6.27183333333334	11.077880859375
6.27516666666667	11.0597610473633
6.2785	11.044979095459
6.28183333333334	11.0363960266113
6.28516666666667	11.0373497009278
6.2885	11.0435485839844
6.29183333333334	11.0478401184082
6.29516666666667	11.0521316528321
6.2985	11.0516548156738
6.30183333333334	11.0492706298828
6.30516666666667	11.0459327697754
6.3085	11.0421180725098
6.31183333333334	11.0392570495606
6.31516666666667	11.0373497009278
6.3185	11.0373497009278
6.32183333333334	11.0359191894531
6.32516666666667	11.0297203063965
6.3285	11.0206604003906
6.33183333333334	11.0087394714356
6.33516666666667	11.0001564025879
6.3385	10.9944343566895
6.34183333333334	10.9910964965821
6.34516666666667	10.9868049621582
6.3485	10.983943939209
6.35183333333334	10.9858512878418
6.35516666666667	10.9853744506836
6.3585	10.9777450561524
6.36183333333334	10.9629631042481
6.36516666666667	10.9477043151856
6.3685	10.9314918518067
6.37183333333334	10.9119415283203
6.37516666666667	10.894775390625
6.3785	10.8833312988281
6.38183333333334	10.8790397644043
6.38516666666667	10.8766555786133
6.3885	10.8728408813477
6.39183333333334	10.8695030212403
6.39516666666667	10.861873626709
6.3985	10.8504295349121
6.40183333333334	10.836124420166
6.40516666666667	10.8208656311035
6.4085	10.8065605163574
6.41183333333334	10.7917785644531
6.41516666666667	10.7784271240235
6.4185	10.765552520752
6.42183333333334	10.7517242431641
6.42516666666667	10.7345581054688
6.4285	10.7178688049317
6.43183333333334	10.7049942016602
6.43516666666667	10.6959342956543
6.4385	10.6887817382813
6.44183333333334	10.6840133666992
6.44516666666667	10.6892585754395
6.4485	10.6997489929199
6.45183333333334	10.7011795043946
6.45516666666667	10.6878280639649
6.4585	10.6663703918457
6.46183333333334	10.6449127197266
6.46516666666667	10.6220245361328
6.4685	10.6005668640137
6.47183333333334	10.5905532836914
6.47516666666667	10.5929374694824
6.4785	10.6010437011719
6.48183333333334	10.6058120727539
6.48516666666667	10.6067657470703
6.4885	10.5967521667481
6.49183333333334	10.580062866211
6.49516666666667	10.5628967285156
6.4985	10.549545288086
6.50183333333334	10.5357170104981
6.50516666666667	10.5209350585938
6.5085	10.5137825012207
6.51183333333334	10.5142593383789
6.51516666666667	10.5099678039551
6.5185	10.4999542236328
6.52183333333334	10.4856491088867
6.52516666666667	10.469913482666
6.5285	10.4508399963379
6.53183333333334	10.4317665100098
6.53516666666667	10.4227066040039
6.5385	10.4160308837891
6.54183333333334	10.4136466979981
6.54516666666667	10.4136466979981
6.5485	10.4150772094727
6.55183333333334	10.4146003723145
6.55516666666667	10.4098320007324
6.5585	10.4098320007324
6.56183333333334	10.4117393493653
6.56516666666667	10.4131698608399
6.5685	10.4150772094727
6.57183333333334	10.4136466979981
6.57516666666667	10.4117393493653
6.5785	10.4031562805176
6.58183333333334	10.3950500488281
6.58516666666667	10.3859901428223
6.5885	10.3778839111328
6.59183333333334	10.3731155395508
6.59516666666667	10.3740692138672
6.5985	10.3769302368164
6.60183333333334	10.3797912597656
6.60516666666667	10.3836059570313
6.6085	10.3850364685059
6.61183333333334	10.3864669799805
6.61516666666667	10.3855133056641
6.6185	10.3855133056641
6.62183333333334	10.3807449340821
6.62516666666667	10.3731155395508
6.6285	10.368824005127
6.63183333333334	10.3654861450196
6.63516666666667	10.3583335876465
6.6385	10.347843170166
6.64183333333334	10.3416442871094
6.64516666666667	10.3411674499512
6.6485	10.3416442871094
6.65183333333334	10.3411674499512
6.65516666666667	10.3473663330078
6.6585	10.3540420532227
6.66183333333334	10.3592872619629
6.66516666666667	10.3621482849121
[truncated: 2,507 more rows]
