# Supplementary material for: Phase-Specific Parameter Estimation in Chiral HPLC Using 1‑Site, 2‑Site Stochastic Models, and Unified Equation Approach
Source: Anal Chem. 2026 Apr 29;98(18):13925–39. doi: 10.1021/acs.analchem.6c01634 (PMC13177292; doi:10.1021/acs.analchem.6c01634)
Supplement: Supplementary file 2 [file ac6c01634_si_002.zip › SupportingInformation/03_data_allEluents/LORA_ACN_CELL2_12_15.CSV]

0	-0.0238418579101563
0.00333333333333334	-0.02288818359375
0.00666666666666667	-0.0185966491699219
0.01	-0.0143051147460938
0.0133333333333334	-0.0162124633789063
0.0166666666666667	-0.0195503234863281
0.02	-0.0181198120117188
0.0233333333333334	-0.019073486328125
0.0266666666666667	-0.019073486328125
0.03	-0.0238418579101563
0.0333333333333334	-0.0329017639160156
0.0366666666666667	-0.0443458557128906
0.04	-0.0615119934082032
0.0433333333333334	-0.0743865966796875
0.0466666666666667	-0.0796318054199219
0.05	-0.0782012939453125
0.0533333333333334	-0.0739097595214844
0.0566666666666667	-0.0705718994140625
0.06	-0.0596046447753907
0.0633333333333334	-0.0452995300292969
0.0666666666666667	-0.0395774841308594
0.07	-0.041961669921875
0.0733333333333334	-0.0452995300292969
0.0766666666666667	-0.0429153442382813
0.08	-0.041961669921875
0.0833333333333334	-0.0476837158203125
0.0866666666666667	-0.057220458984375
0.09	-0.0643730163574219
0.0933333333333334	-0.0667572021484375
0.0966666666666667	-0.0662803649902344
0.1	-0.064849853515625
0.103333333333334	-0.0624656677246094
0.106666666666667	-0.0562667846679688
0.11	-0.0514984130859375
0.113333333333334	-0.0543594360351563
0.116666666666667	-0.0643730163574219
0.12	-0.0758171081542969
0.123333333333334	-0.0834465026855469
0.126666666666667	-0.0872611999511719
0.13	-0.0886917114257813
0.133333333333334	-0.0844001770019531
0.136666666666667	-0.0772476196289063
0.14	-0.0696182250976563
0.143333333333334	-0.0681877136230469
0.146666666666667	-0.0696182250976563
0.15	-0.0677108764648438
0.153333333333334	-0.0638961791992188
0.156666666666667	-0.0629425048828125
0.16	-0.0634193420410157
0.163333333333334	-0.0615119934082032
0.166666666666667	-0.0596046447753907
0.17	-0.0600814819335938
0.173333333333334	-0.0629425048828125
0.176666666666667	-0.06103515625
0.18	-0.0591278076171875
0.183333333333334	-0.0557899475097657
0.186666666666667	-0.0553131103515625
0.19	-0.0562667846679688
0.193333333333334	-0.0581741333007813
0.196666666666667	-0.0634193420410157
0.2	-0.0653266906738282
0.203333333333334	-0.0662803649902344
0.206666666666667	-0.0596046447753907
0.21	-0.0500679016113282
0.213333333333334	-0.03814697265625
0.216666666666667	-0.030517578125
0.22	-0.030517578125
0.223333333333334	-0.0357627868652344
0.226666666666667	-0.0424385070800781
0.23	-0.0452995300292969
0.233333333333334	-0.049591064453125
0.236666666666667	-0.0500679016113282
0.24	-0.0462532043457031
0.243333333333334	-0.0410079956054688
0.246666666666667	-0.0400543212890625
0.25	-0.0462532043457031
0.253333333333334	-0.0538825988769532
0.256666666666667	-0.0567436218261719
0.26	-0.0562667846679688
0.263333333333334	-0.0491142272949219
0.266666666666667	-0.0405311584472656
0.27	-0.0329017639160156
0.273333333333334	-0.0329017639160156
0.276666666666667	-0.0429153442382813
0.28	-0.0548362731933594
0.283333333333334	-0.0677108764648438
0.286666666666667	-0.0772476196289063
0.29	-0.0810623168945313
0.293333333333334	-0.0729560852050782
0.296666666666667	-0.0586509704589844
0.3	-0.0443458557128906
0.303333333333334	-0.0324249267578125
0.306666666666667	-0.02288818359375
0.31	-0.0138282775878906
0.313333333333334	-0.00715255737304688
0.316666666666667	-0.003814697265625
0.32	-0.00429153442382813
0.323333333333334	-0.00619888305664063
0.326666666666667	-0.00905990600585938
0.33	-0.0109672546386719
0.333333333333334	-0.0143051147460938
0.336666666666667	-0.0195503234863281
0.34	-0.0290870666503906
0.343333333333334	-0.0443458557128906
0.346666666666667	-0.0557899475097657
0.35	-0.0643730163574219
0.353333333333334	-0.06866455078125
0.356666666666667	-0.072479248046875
0.36	-0.072479248046875
0.363333333333334	-0.0720024108886719
0.366666666666667	-0.0715255737304688
0.37	-0.0739097595214844
0.373333333333334	-0.0729560852050782
0.376666666666667	-0.06866455078125
0.38	-0.06103515625
0.383333333333334	-0.0491142272949219
0.386666666666667	-0.0448226928710938
0.39	-0.0452995300292969
0.393333333333334	-0.0538825988769532
0.396666666666667	-0.0619888305664063
0.4	-0.0691413879394532
0.403333333333334	-0.0748634338378907
0.406666666666667	-0.0777244567871094
0.41	-0.0772476196289063
0.413333333333334	-0.0700950622558594
0.416666666666667	-0.0605583190917969
0.42	-0.0538825988769532
0.423333333333334	-0.0529289245605469
0.426666666666667	-0.0529289245605469
0.43	-0.0548362731933594
0.433333333333334	-0.0596046447753907
0.436666666666667	-0.0638961791992188
0.44	-0.0624656677246094
0.443333333333334	-0.0567436218261719
0.446666666666667	-0.0505447387695313
0.45	-0.0448226928710938
0.453333333333334	-0.0376701354980469
0.456666666666667	-0.0324249267578125
0.46	-0.0300407409667969
0.463333333333334	-0.0309944152832031
0.466666666666667	-0.0295639038085938
0.47	-0.0262260437011719
0.473333333333334	-0.0195503234863281
0.476666666666667	-0.0176429748535156
0.48	-0.0219345092773438
0.483333333333334	-0.0257492065429688
0.486666666666667	-0.0257492065429688
0.49	-0.0200271606445313
0.493333333333334	-0.0176429748535156
0.496666666666667	-0.0147819519042969
0.5	-0.00858306884765625
0.503333333333334	-0.0057220458984375
0.506666666666667	-0.00762939453125
0.51	-0.0147819519042969
0.513333333333334	-0.0205039978027344
0.516666666666667	-0.0219345092773438
0.52	-0.0205039978027344
0.523333333333334	-0.0104904174804688
0.526666666666667	0.00429153442382813
0.53	0.0243186950683594
0.533333333333334	0.0414848327636719
0.536666666666667	0.0529289245605469
0.54	0.0619888305664063
0.543333333333334	0.0662803649902344
0.546666666666667	0.064849853515625
0.55	0.05340576171875
0.553333333333334	0.0391006469726563
0.556666666666667	0.030517578125
0.56	0.030517578125
0.563333333333334	0.0338554382324219
0.566666666666667	0.0348091125488281
0.57	0.0329017639160156
0.573333333333334	0.0329017639160156
0.576666666666667	0.0314712524414063
0.58	0.0233650207519531
0.583333333333334	0.0123977661132813
0.586666666666667	0.00429153442382813
0.59	0.00476837158203125
0.593333333333334	0.00667572021484375
0.596666666666667	0.0104904174804688
0.6	0.0152587890625
0.603333333333334	0.0157356262207031
0.606666666666667	0.0152587890625
0.61	0.0123977661132813
0.613333333333334	0.0109672546386719
0.616666666666667	0.00238418579101563
0.62	-0.0100135803222656
0.623333333333334	-0.0224113464355469
0.626666666666667	-0.0324249267578125
0.63	-0.034332275390625
0.633333333333334	-0.0324249267578125
0.636666666666667	-0.0252723693847656
0.64	-0.0162124633789063
0.643333333333334	-0.00238418579101563
0.646666666666667	0.0104904174804688
0.65	0.0109672546386719
0.653333333333334	-0.0019073486328125
0.656666666666667	-0.0181198120117188
0.66	-0.0276565551757813
0.663333333333334	-0.0348091125488281
0.666666666666667	-0.0462532043457031
0.67	-0.0605583190917969
0.673333333333334	-0.0696182250976563
0.676666666666667	-0.0734329223632813
0.68	-0.0753402709960938
0.683333333333334	-0.0772476196289063
0.686666666666667	-0.0753402709960938
0.69	-0.0667572021484375
0.693333333333334	-0.0543594360351563
0.696666666666667	-0.0433921813964844
0.7	-0.0429153442382813
0.703333333333334	-0.0467300415039063
0.706666666666667	-0.0510215759277344
0.71	-0.0543594360351563
0.713333333333334	-0.0615119934082032
0.716666666666667	-0.0672340393066407
0.72	-0.0691413879394532
0.723333333333334	-0.0677108764648438
0.726666666666667	-0.0619888305664063
0.73	-0.0553131103515625
0.733333333333334	-0.0472068786621094
0.736666666666667	-0.0433921813964844
0.74	-0.0362396240234375
0.743333333333334	-0.0348091125488281
0.746666666666667	-0.0433921813964844
0.75	-0.0562667846679688
0.753333333333334	-0.0624656677246094
0.756666666666667	-0.0591278076171875
0.76	-0.0567436218261719
0.763333333333334	-0.0562667846679688
0.766666666666667	-0.0538825988769532
0.77	-0.0481605529785156
0.773333333333334	-0.0429153442382813
0.776666666666667	-0.0410079956054688
0.78	-0.0448226928710938
0.783333333333334	-0.0486373901367188
0.786666666666667	-0.0510215759277344
0.79	-0.0481605529785156
0.793333333333334	-0.0433921813964844
0.796666666666667	-0.0391006469726563
0.8	-0.0257492065429688
0.803333333333334	0
0.806666666666667	0.0371932983398438
0.81	0.0743865966796875
0.813333333333334	0.101089477539063
0.816666666666667	0.117301940917969
0.82	0.124931335449219
0.823333333333334	0.1220703125
0.826666666666667	0.102043151855469
0.83	0.0700950622558594
0.833333333333334	0.0371932983398438
0.836666666666667	0.0152587890625
0.84	-0.000476837158203125
0.843333333333334	-0.0133514404296875
0.846666666666667	-0.0233650207519531
0.85	-0.0252723693847656
0.853333333333334	-0.0219345092773438
0.856666666666667	-0.0271797180175781
0.86	-0.0405311584472656
0.863333333333334	-0.0538825988769532
0.866666666666667	-0.0591278076171875
0.87	-0.0576972961425782
0.873333333333334	-0.0576972961425782
0.876666666666667	-0.0576972961425782
0.88	-0.0553131103515625
0.883333333333334	-0.05340576171875
0.886666666666667	-0.0543594360351563
0.89	-0.06103515625
0.893333333333334	-0.0658035278320313
0.896666666666667	-0.0615119934082032
0.9	-0.0510215759277344
0.903333333333334	-0.0433921813964844
0.906666666666667	-0.0357627868652344
0.91	-0.0276565551757813
0.913333333333334	-0.0181198120117188
0.916666666666667	-0.0162124633789063
0.92	-0.0195503234863281
0.923333333333334	-0.0276565551757813
0.926666666666667	-0.0386238098144531
0.93	-0.0524520874023438
0.933333333333334	-0.06866455078125
0.936666666666667	-0.0810623168945313
0.94	-0.0863075256347656
0.943333333333334	-0.0791549682617188
0.946666666666667	-0.0681877136230469
0.95	-0.0567436218261719
0.953333333333334	-0.0486373901367188
0.956666666666667	-0.0452995300292969
0.96	-0.0476837158203125
0.963333333333334	-0.0586509704589844
0.966666666666667	-0.0734329223632813
0.97	-0.0848770141601563
0.973333333333334	-0.0882148742675781
0.976666666666667	-0.0853538513183594
0.98	-0.0786781311035157
0.983333333333334	-0.0662803649902344
0.986666666666667	-0.0524520874023438
0.99	-0.0429153442382813
0.993333333333334	-0.041961669921875
0.996666666666667	-0.0486373901367188
1	-0.0615119934082032
1.00333333333334	-0.0782012939453125
1.00666666666667	-0.0972747802734375
1.01	-0.113964080810547
1.01333333333334	-0.130653381347656
1.01666666666667	-0.139713287353516
1.02	-0.141143798828125
1.02333333333334	-0.130653381347656
1.02666666666667	-0.110626220703125
1.03	-0.0896453857421875
1.03333333333334	-0.0739097595214844
1.03666666666667	-0.0672340393066407
1.04	-0.0658035278320313
1.04333333333334	-0.0720024108886719
1.04666666666667	-0.0844001770019531
1.05	-0.091552734375
1.05333333333334	-0.0905990600585938
1.05666666666667	-0.0829696655273438
1.06	-0.0739097595214844
1.06333333333334	-0.0643730163574219
1.06666666666667	-0.0543594360351563
1.07	-0.0505447387695313
1.07333333333334	-0.0472068786621094
1.07666666666667	-0.0462532043457031
1.08	-0.0457763671875
1.08333333333334	-0.0519752502441407
1.08666666666667	-0.0600814819335938
1.09	-0.0681877136230469
1.09333333333334	-0.080108642578125
1.09666666666667	-0.0901222229003906
1.1	-0.0977516174316406
1.10333333333334	-0.0967979431152344
1.10666666666667	-0.0944137573242188
1.11	-0.0920295715332031
1.11333333333334	-0.0863075256347656
1.11666666666667	-0.0805854797363281
1.12	-0.0753402709960938
1.12333333333334	-0.0748634338378907
1.12666666666667	-0.0739097595214844
1.13	-0.0734329223632813
1.13333333333334	-0.0748634338378907
1.13666666666667	-0.0777244567871094
1.14	-0.080108642578125
1.14333333333334	-0.0810623168945313
1.14666666666667	-0.0786781311035157
1.15	-0.072479248046875
1.15333333333334	-0.0615119934082032
1.15666666666667	-0.0524520874023438
1.16	-0.0457763671875
1.16333333333334	-0.0452995300292969
1.16666666666667	-0.0462532043457031
1.17	-0.0472068786621094
1.17333333333334	-0.0476837158203125
1.17666666666667	-0.0443458557128906
1.18	-0.0414848327636719
1.18333333333334	-0.0319480895996094
1.18666666666667	-0.0214576721191406
1.19	-0.0123977661132813
1.19333333333334	-0.00905990600585938
1.19666666666667	-0.0100135803222656
1.2	-0.0100135803222656
1.20333333333334	-0.0109672546386719
1.20666666666667	-0.0133514404296875
1.21	-0.0195503234863281
1.21333333333334	-0.02288818359375
1.21666666666667	-0.0219345092773438
1.22	-0.0162124633789063
1.22333333333334	-0.0128746032714844
1.22666666666667	-0.0119209289550781
1.23	-0.0095367431640625
1.23333333333334	-0.00667572021484375
1.23666666666667	-0.00715255737304688
1.24	-0.0147819519042969
1.24333333333334	-0.0195503234863281
1.24666666666667	-0.0209808349609375
1.25	-0.0214576721191406
1.25333333333334	-0.0257492065429688
1.25666666666667	-0.0276565551757813
1.26	-0.0243186950683594
1.26333333333334	-0.0252723693847656
1.26666666666667	-0.0252723693847656
1.27	-0.0295639038085938
1.27333333333334	-0.0309944152832031
1.27666666666667	-0.0333786010742188
1.28	-0.0352859497070313
1.28333333333334	-0.0371932983398438
1.28666666666667	-0.0452995300292969
1.29	-0.0519752502441407
1.29333333333334	-0.0591278076171875
1.29666666666667	-0.0634193420410157
1.3	-0.0691413879394532
1.30333333333334	-0.0677108764648438
1.30666666666667	-0.0581741333007813
1.31	-0.0438690185546875
1.31333333333334	-0.0338554382324219
1.31666666666667	-0.026702880859375
1.32	-0.0185966491699219
1.32333333333334	-0.0104904174804688
1.32666666666667	-0.003814697265625
1.33	-0.00095367431640625
1.33333333333334	0.00095367431640625
1.33666666666667	-0.00095367431640625
1.34	-0.00667572021484375
1.34333333333334	-0.0176429748535156
1.34666666666667	-0.030517578125
1.35	-0.0405311584472656
1.35333333333334	-0.041961669921875
1.35666666666667	-0.0338554382324219
1.36	-0.0257492065429688
1.36333333333334	-0.0176429748535156
1.36666666666667	-0.0128746032714844
1.37	-0.0095367431640625
1.37333333333334	-0.0104904174804688
1.37666666666667	-0.0157356262207031
1.38	-0.0181198120117188
1.38333333333334	-0.0171661376953125
1.38666666666667	-0.0138282775878906
1.39	-0.0109672546386719
1.39333333333334	-0.00810623168945313
1.39666666666667	-0.00667572021484375
1.4	-0.00858306884765625
1.40333333333334	-0.0104904174804688
1.40666666666667	-0.00858306884765625
1.41	-0.00524520874023438
1.41333333333334	-0.0057220458984375
1.41666666666667	-0.00429153442382813
1.42	0.00095367431640625
1.42333333333334	0.00715255737304688
1.42666666666667	0.00762939453125
1.43	0.0057220458984375
1.43333333333334	0.00715255737304688
1.43666666666667	0.00762939453125
1.44	0
1.44333333333334	-0.0138282775878906
1.44666666666667	-0.0281333923339844
1.45	-0.0371932983398438
1.45333333333334	-0.0438690185546875
1.45666666666667	-0.0486373901367188
1.46	-0.0467300415039063
1.46333333333334	-0.0405311584472656
1.46666666666667	-0.0309944152832031
1.47	-0.0271797180175781
1.47333333333334	-0.0271797180175781
1.47666666666667	-0.0295639038085938
1.48	-0.0386238098144531
1.48333333333334	-0.0510215759277344
1.48666666666667	-0.0643730163574219
1.49	-0.0710487365722657
1.49333333333334	-0.0739097595214844
1.49666666666667	-0.0782012939453125
1.5	-0.0762939453125
1.50333333333334	-0.0710487365722657
1.50666666666667	-0.0624656677246094
1.51	-0.0591278076171875
1.51333333333334	-0.0605583190917969
1.51666666666667	-0.0591278076171875
1.52	-0.0529289245605469
1.52333333333334	-0.0433921813964844
1.52666666666667	-0.0324249267578125
1.53	-0.0233650207519531
1.53333333333334	-0.0104904174804688
1.53666666666667	-0.0019073486328125
1.54	0
1.54333333333334	-0.00715255737304688
1.54666666666667	-0.0162124633789063
1.55	-0.0157356262207031
1.55333333333334	-0.0119209289550781
1.55666666666667	-0.00429153442382813
1.56	0.00858306884765625
1.56333333333334	0.0319480895996094
1.56666666666667	0.0567436218261719
1.57	0.0696182250976563
1.57333333333334	0.0762939453125
1.57666666666667	0.0782012939453125
1.58	0.0777244567871094
1.58333333333334	0.06866455078125
1.58666666666667	0.0596046447753907
1.59	0.0553131103515625
1.59333333333334	0.05340576171875
1.59666666666667	0.06103515625
1.6	0.0786781311035157
1.60333333333334	0.123023986816406
1.60666666666667	0.205039978027344
1.61	0.332832336425781
1.61333333333334	0.514984130859375
1.61666666666667	0.753879547119141
1.62	1.06239318847656
1.62333333333334	1.42478942871094
1.62666666666667	1.81674957275391
1.63	2.21729278564453
1.63333333333334	2.59971618652344
1.63666666666667	2.94780731201172
1.64	3.24726104736328
1.64333333333334	3.53765487670899
1.64666666666667	3.88622283935547
1.65	4.38070297241211
1.65333333333334	5.10692596435547
1.65666666666667	6.11448287963867
1.66	7.40480422973633
1.66333333333334	8.90302658081055
1.66666666666667	10.5037689208985
1.67	12.077808380127
1.67333333333334	13.4959220886231
1.67666666666667	14.6465301513672
1.68	15.4438018798828
1.68333333333334	15.8371925354004
1.68666666666667	15.7942771911621
1.69	15.3012275695801
1.69333333333334	14.3790245056153
1.69666666666667	13.0805969238281
1.7	11.495590209961
1.70333333333334	9.74225997924805
1.70666666666667	7.94649124145508
1.71	6.22606277465821
1.71333333333334	4.67014312744141
1.71666666666667	3.3411979675293
1.72	2.2735595703125
1.72333333333334	1.47008895874024
1.72666666666667	0.915050506591797
1.73	0.579357147216797
1.73333333333334	0.424861907958985
1.73666666666667	0.419139862060547
1.74	0.523090362548828
1.74333333333334	0.699520111083985
1.74666666666667	0.91695785522461
1.75	1.15823745727539
1.75333333333334	1.41239166259766
1.75666666666667	1.65891647338867
1.76	1.88922882080078
1.76333333333334	2.1052360534668
1.76666666666667	2.29883193969727
1.77	2.46095657348633
1.77333333333334	2.59208679199219
1.77666666666667	2.70509719848633
1.78	2.80570983886719
1.78333333333334	2.88534164428711
1.78666666666667	2.94828414916992
1.79	3.00025939941406
1.79333333333334	3.04317474365235
1.79666666666667	3.07416915893555
1.8	3.08799743652344
1.80333333333334	3.09419631958008
1.80666666666667	3.09514999389649
1.81	3.0965805053711
1.81333333333334	3.08942794799805
1.81666666666667	3.07512283325196
1.82	3.05891036987305
1.82333333333334	3.04365158081055
1.82666666666667	3.03125381469727
1.83	3.01933288574219
1.83333333333334	3.01361083984375
1.83666666666667	3.00979614257813
1.84	3.00359725952149
1.84333333333334	2.9897689819336
1.84666666666667	2.96878814697266
1.85	2.93779373168946
1.85333333333334	2.89583206176758
1.85666666666667	2.84290313720703
1.86	2.77853012084961
1.86333333333334	2.71034240722656
1.86666666666667	2.6392936706543
1.87	2.56443023681641
1.87333333333334	2.48479843139649
1.87666666666667	2.410888671875
1.88	2.35319137573242
1.88333333333334	2.31218338012696
1.88666666666667	2.28500366210938
1.89	2.27785110473633
1.89333333333334	2.28595733642578
1.89666666666667	2.30073928833008
1.9	2.31027603149414
1.90333333333334	2.30789184570313
1.90666666666667	2.2878646850586
1.91	2.24590301513672
1.91333333333334	2.18486785888672
1.91666666666667	2.105712890625
1.92	2.00891494750977
1.92333333333334	1.89828872680664
1.92666666666667	1.77717208862305
1.93	1.65462493896485
1.93333333333334	1.53446197509766
1.93666666666667	1.4181137084961
1.94	1.30605697631836
1.94333333333334	1.2049674987793
1.94666666666667	1.11532211303711
1.95	1.03235244750977
1.95333333333334	0.95510482788086
1.95666666666667	0.891685485839844
1.96	0.847816467285156
1.96333333333334	0.814437866210938
1.96666666666667	0.785350799560547
1.97	0.765800476074219
1.97333333333334	0.754833221435547
1.97666666666667	0.741958618164063
1.98	0.723361968994141
1.98333333333334	0.705718994140625
1.98666666666667	0.696182250976563
1.99	0.684261322021485
1.99333333333334	0.668048858642578
1.99666666666667	0.649452209472657
2	0.631809234619141
2.00333333333334	0.614643096923828
2.00666666666667	0.597476959228516
2.01	0.585556030273438
2.01333333333334	0.574588775634766
2.01666666666667	0.562191009521485
2.02	0.547409057617188
2.02333333333334	0.528335571289063
2.02666666666667	0.51259994506836
2.03	0.499725341796875
2.03333333333334	0.494003295898438
2.03666666666667	0.487804412841797
2.04	0.481605529785156
2.04333333333334	0.478744506835938
2.04666666666667	0.473976135253906
2.05	0.466346740722656
2.05333333333334	0.458240509033203
2.05666666666667	0.459671020507813
2.06	0.467777252197266
2.06333333333334	0.476837158203125
2.06666666666667	0.483512878417969
2.07	0.485897064208985
2.07333333333334	0.486850738525391
2.07666666666667	0.487327575683594
2.08	0.49591064453125
2.08333333333334	0.508308410644532
2.08666666666667	0.518798828125
2.09	0.528335571289063
2.09333333333334	0.5340576171875
2.09666666666667	0.534534454345703
2.1	0.522613525390625
2.10333333333334	0.497817993164063
2.10666666666667	0.470161437988281
2.11	0.445842742919922
2.11333333333334	0.422000885009766
2.11666666666667	0.395298004150391
2.12	0.366687774658203
2.12333333333334	0.34332275390625
2.12666666666667	0.320911407470703
2.13	0.297069549560547
2.13333333333334	0.276565551757813
2.13666666666667	0.266551971435547
2.14	0.266075134277344
2.14333333333334	0.269889831542969
2.14666666666667	0.276565551757813
2.15	0.288963317871094
2.15333333333334	0.304222106933594
2.15666666666667	0.317096710205078
2.16	0.329017639160156
2.16333333333334	0.344276428222656
2.16666666666667	0.365734100341797
2.17	0.391483306884766
2.17333333333334	0.419139862060547
2.17666666666667	0.442981719970703
2.18	0.459671020507813
2.18333333333334	0.46539306640625
2.18666666666667	0.461101531982422
2.19	0.443458557128906
2.19333333333334	0.409603118896485
2.19666666666667	0.363349914550781
2.2	0.308990478515625
2.20333333333334	0.248432159423828
2.20666666666667	0.181674957275391
2.21	0.113010406494141
2.21333333333334	0.041961669921875
2.21666666666667	-0.0247955322265625
2.22	-0.0905990600585938
2.22333333333334	-0.152111053466797
2.22666666666667	-0.209808349609375
2.23	-0.261783599853516
2.23333333333334	-0.304222106933594
2.23666666666667	-0.346183776855469
2.24	-0.386238098144531
2.24333333333334	-0.422000885009766
2.24666666666667	-0.451087951660156
2.25	-0.479221343994141
2.25333333333334	-0.510692596435547
2.25666666666667	-0.545024871826172
2.26	-0.575065612792969
2.26333333333334	-0.607013702392578
2.26666666666667	-0.644683837890625
2.27	-0.690937042236328
2.27333333333334	-0.739574432373047
2.27666666666667	-0.78582763671875
2.28	-0.835418701171875
2.28333333333334	-0.88644027709961
2.28666666666667	-0.936508178710938
2.29	-0.9765625
2.29333333333334	-1.01280212402344
2.29666666666667	-1.04951858520508
2.3	-1.08909606933594
2.30333333333334	-1.13439559936524
2.30666666666667	-1.18303298950196
2.31	-1.23786926269531
2.31333333333334	-1.29461288452149
2.31666666666667	-1.34992599487305
2.32	-1.40190124511719
2.32333333333334	-1.4491081237793
2.32666666666667	-1.49869918823242
2.33	-1.54829025268555
2.33333333333334	-1.59978866577149
2.33666666666667	-1.65510177612305
2.34	-1.71566009521485
2.34333333333334	-1.78050994873047
2.34666666666667	-1.84154510498047
2.35	-1.90353393554688
2.35333333333334	-1.96504592895508
2.35666666666667	-2.02322006225586
2.36	-2.07328796386719
2.36333333333334	-2.11668014526367
2.36666666666667	-2.15816497802735
2.37	-2.19535827636719
2.37333333333334	-2.23064422607422
2.37666666666667	-2.26449966430664
2.38	-2.29692459106446
2.38333333333334	-2.32934951782227
2.38666666666667	-2.36129760742188
2.39	-2.39038467407227
2.39333333333334	-2.40802764892578
2.39666666666667	-2.41899490356446
2.4	-2.42424011230469
2.40333333333334	-2.42376327514649
2.40666666666667	-2.41661071777344
2.41	-2.40802764892578
2.41333333333334	-2.40087509155274
2.41666666666667	-2.38990783691406
2.42	-2.38037109375
2.42333333333334	-2.37560272216797
2.42666666666667	-2.37131118774414
2.43	-2.36558914184571
2.43333333333334	-2.35939025878906
2.43666666666667	-2.36129760742188
2.44	-2.36701965332031
2.44333333333334	-2.37655639648438
2.44666666666667	-2.3946762084961
2.45	-2.41756439208985
2.45333333333334	-2.44522094726563
2.45666666666667	-2.47478485107422
2.46	-2.50482559204102
2.46333333333334	-2.52866744995117
2.46666666666667	-2.55584716796875
2.47	-2.5935173034668
2.47333333333334	-2.64549255371094
2.47666666666667	-2.71081924438477
2.48	-2.78997421264649
2.48333333333334	-2.89440155029297
2.48666666666667	-3.02171707153321
2.49	-3.16858291625977
2.49333333333334	-3.33452224731446
2.49666666666667	-3.51190567016602
2.5	-3.70550155639649
2.50333333333334	-3.90386581420899
2.50666666666667	-4.10556793212891
2.51	-4.30631637573242
2.51333333333334	-4.50372695922852
2.51666666666667	-4.69732284545899
2.52	-4.87995147705078
2.52333333333334	-5.05685806274414
2.52666666666667	-5.22184371948242
2.53	-5.37395477294922
2.53333333333334	-5.50985336303711
2.53666666666667	-5.63859939575196
2.54	-5.76066970825196
2.54333333333334	-5.86986541748047
2.54666666666667	-5.96284866333008
2.55	-6.03961944580078
2.55333333333334	-6.10446929931641
2.55666666666667	-6.14643096923828
2.56	-6.16502761840821
2.56333333333334	-6.16264343261719
2.56666666666667	-6.14595413208008
2.57	-6.12020492553711
2.57333333333334	-6.08539581298828
2.57666666666667	-6.05106353759766
2.58	-6.01673126220703
2.58333333333334	-5.98526000976563
2.58666666666667	-5.94711303710938
2.59	-5.89942932128907
2.59333333333334	-5.84030151367188
2.59666666666667	-5.77306747436524
2.6	-5.69391250610352
2.60333333333334	-5.60283660888672
2.60666666666667	-5.50508499145508
2.61	-5.40781021118164
2.61333333333334	-5.3095817565918
2.61666666666667	-5.2022933959961
2.62	-5.09071350097657
2.62333333333334	-4.98151779174805
2.62666666666667	-4.87804412841797
2.63	-4.77266311645508
2.63333333333334	-4.66299057006836
2.63666666666667	-4.55093383789063
2.64	-4.4393539428711
2.64333333333334	-4.3172836303711
2.64666666666667	-4.18710708618164
2.65	-4.04739379882813
2.65333333333334	-3.89862060546875
2.65666666666667	-3.73554229736328
2.66	-3.55386734008789
2.66333333333334	-3.36408615112305
2.66666666666667	-3.16047668457031
2.67	-2.9444694519043
2.67333333333334	-2.71749496459961
2.67666666666667	-2.49433517456055
2.68	-2.27689743041992
2.68333333333334	-2.06327438354492
2.68666666666667	-1.85203552246094
2.69	-1.65128707885742
2.69333333333334	-1.46341323852539
2.69666666666667	-1.28364562988281
2.7	-1.1134147644043
2.70333333333334	-0.946521759033203
2.70666666666667	-0.788211822509766
2.71	-0.636577606201172
2.71333333333334	-0.499725341796875
2.71666666666667	-0.380992889404297
2.72	-0.278949737548828
2.72333333333334	-0.194549560546875
2.72666666666667	-0.132560729980469
2.73	-0.087738037109375
2.73333333333334	-0.0519752502441407
2.73666666666667	-0.0104904174804688
2.74	0.0324249267578125
2.74333333333334	0.0734329223632813
2.74666666666667	0.114917755126953
2.75	0.16021728515625
2.75333333333334	0.20742416381836
2.75666666666667	0.246524810791016
2.76	0.280857086181641
2.76333333333334	0.314712524414063
2.76666666666667	0.349521636962891
2.77	0.382423400878906
2.77333333333334	0.414371490478516
2.77666666666667	0.450611114501953
2.78	0.488758087158203
2.78333333333334	0.523090362548828
2.78666666666667	0.550270080566407
2.79	0.57363510131836
2.79333333333334	0.591278076171875
2.79666666666667	0.599861145019532
2.8	0.597953796386719
2.80333333333334	0.594139099121094
2.80666666666667	0.592231750488282
2.81	0.584602355957032
2.81333333333334	0.569343566894532
2.81666666666667	0.552177429199219
2.82	0.536441802978516
2.82333333333334	0.523090362548828
2.82666666666667	0.507831573486328
2.83	0.498294830322266
2.83333333333334	0.491142272949219
2.83666666666667	0.483036041259766
2.84	0.476360321044922
2.84333333333334	0.46539306640625
2.84666666666667	0.454425811767578
2.85	0.439167022705078
2.85333333333334	0.430107116699219
2.85666666666667	0.42724609375
2.86	0.424385070800781
2.86333333333334	0.417709350585938
2.86666666666667	0.408649444580078
2.87	0.400066375732422
2.87333333333334	0.391483306884766
2.87666666666667	0.386238098144531
2.88	0.381946563720703
2.88333333333334	0.381946563720703
2.88666666666667	0.384807586669922
2.89	0.388145446777344
2.89333333333334	0.389575958251953
2.89666666666667	0.3814697265625
2.9	0.371932983398438
2.90333333333334	0.359535217285156
2.90666666666667	0.349044799804688
2.91	0.345706939697266
2.91333333333334	0.345706939697266
2.91666666666667	0.351905822753906
2.92	0.358104705810547
2.92333333333334	0.369548797607422
2.92666666666667	0.383853912353516
2.93	0.394344329833985
2.93333333333334	0.402927398681641
2.93666666666667	0.407695770263672
2.94	0.409603118896485
2.94333333333334	0.403404235839844
2.94666666666667	0.393867492675781
2.95	0.386714935302735
2.95333333333334	0.380992889404297
2.95666666666667	0.380039215087891
2.96	0.380039215087891
2.96333333333334	0.381946563720703
2.96666666666667	0.376224517822266
2.97	0.363349914550781
2.97333333333334	0.3509521484375
2.97666666666667	0.341892242431641
2.98	0.33712387084961
2.98333333333334	0.333309173583985
2.98666666666667	0.333786010742188
2.99	0.335693359375
2.99333333333334	0.339984893798828
2.99666666666667	0.33712387084961
3	0.32806396484375
3.00333333333334	0.322341918945313
3.00666666666667	0.326633453369141
3.01	0.334262847900391
3.01333333333334	0.333309173583985
3.01666666666667	0.331401824951172
3.02	0.336170196533203
3.02333333333334	0.34475326538086
3.02666666666667	0.347137451171875
3.03	0.344276428222656
3.03333333333334	0.338077545166016
3.03666666666667	0.32949447631836
3.04	0.317573547363281
3.04333333333334	0.30660629272461
3.04666666666667	0.302314758300781
3.05	0.302791595458985
3.05333333333334	0.310420989990235
3.05666666666667	0.323772430419922
3.06	0.33712387084961
3.06333333333334	0.349044799804688
3.06666666666667	0.353336334228516
3.07	0.3509521484375
3.07333333333334	0.34332275390625
3.07666666666667	0.336170196533203
3.08	0.332355499267578
3.08333333333334	0.326156616210938
3.08666666666667	0.321388244628906
3.09	0.324249267578125
3.09333333333334	0.332832336425781
3.09666666666667	0.339508056640625
3.1	0.339031219482422
3.10333333333334	0.335216522216797
3.10666666666667	0.331401824951172
3.11	0.329017639160156
3.11333333333334	0.329017639160156
3.11666666666667	0.332832336425781
3.12	0.339984893798828
3.12333333333334	0.346660614013672
3.12666666666667	0.344276428222656
3.13	0.335216522216797
3.13333333333334	0.322341918945313
3.13666666666667	0.30660629272461
3.14	0.291824340820313
3.14333333333334	0.278949737548828
3.14666666666667	0.278949737548828
3.15	0.28371810913086
3.15333333333334	0.2899169921875
3.15666666666667	0.296115875244141
3.16	0.30517578125
3.16333333333334	0.316619873046875
3.16666666666667	0.325679779052735
3.17	0.332355499267578
3.17333333333334	0.336170196533203
3.17666666666667	0.335693359375
3.18	0.328540802001953
3.18333333333334	0.317573547363281
3.18666666666667	0.308990478515625
3.19	0.308036804199219
3.19333333333334	0.313282012939453
3.19666666666667	0.321388244628906
3.2	0.323295593261719
3.20333333333334	0.317573547363281
3.20666666666667	0.300884246826172
3.21	0.282764434814453
3.21333333333334	0.267505645751953
3.21666666666667	0.257492065429688
3.22	0.2593994140625
3.22333333333334	0.272274017333985
3.22666666666667	0.291824340820313
3.23	0.303745269775391
3.23333333333334	0.303268432617188
3.23666666666667	0.297069549560547
3.24	0.288486480712891
3.24333333333334	0.278472900390625
3.24666666666667	0.274658203125
3.25	0.274658203125
3.25333333333334	0.277996063232422
3.25666666666667	0.280857086181641
3.26	0.28371810913086
3.26333333333334	0.2899169921875
3.26666666666667	0.2899169921875
3.27	0.288963317871094
3.27333333333334	0.290870666503906
3.27666666666667	0.290870666503906
3.28	0.288963317871094
3.28333333333334	0.280857086181641
3.28666666666667	0.280380249023438
3.29	0.283241271972656
3.29333333333334	0.281333923339844
3.29666666666667	0.274181365966797
3.3	0.267982482910156
3.30333333333334	0.264167785644531
3.30666666666667	0.258922576904297
3.31	0.250339508056641
3.31333333333334	0.247955322265625
3.31666666666667	0.254154205322266
3.32	0.2593994140625
3.32333333333334	0.26082992553711
3.32666666666667	0.254631042480469
3.33	0.248908996582031
3.33333333333334	0.243663787841797
3.33666666666667	0.239849090576172
3.34	0.241279602050781
3.34333333333334	0.24557113647461
3.34666666666667	0.247001647949219
3.35	0.24557113647461
3.35333333333334	0.241756439208985
3.35666666666667	0.239849090576172
3.36	0.238895416259766
3.36333333333334	0.239849090576172
3.36666666666667	0.248908996582031
3.37	0.260353088378906
3.37333333333334	0.26702880859375
3.37666666666667	0.261783599853516
3.38	0.249862670898438
3.38333333333334	0.240802764892578
3.38666666666667	0.232696533203125
3.39	0.227928161621094
3.39333333333334	0.227451324462891
3.39666666666667	0.234127044677735
3.4	0.243186950683594
3.40333333333334	0.244140625
3.40666666666667	0.240325927734375
3.41	0.23031234741211
3.41333333333334	0.218868255615235
3.41666666666667	0.205039978027344
3.42	0.196456909179688
3.42333333333334	0.191688537597656
3.42666666666667	0.189304351806641
3.43	0.185012817382813
3.43333333333334	0.184059143066406
3.43666666666667	0.179767608642578
3.44	0.168323516845703
3.44333333333334	0.154972076416016
3.44666666666667	0.141620635986328
3.45	0.132083892822266
3.45333333333334	0.118255615234375
3.45666666666667	0.112533569335938
3.46	0.111103057861328
3.46333333333334	0.112533569335938
3.46666666666667	0.107288360595703
3.47	0.103473663330078
3.47333333333334	0.102043151855469
3.47666666666667	0.09918212890625
3.48	0.0977516174316406
3.48333333333334	0.0967979431152344
3.48666666666667	0.100135803222656
3.49	0.09918212890625
3.49333333333334	0.0977516174316406
3.49666666666667	0.0977516174316406
3.5	0.0996589660644531
3.50333333333334	0.10061264038086
3.50666666666667	0.0977516174316406
3.51	0.0972747802734375
3.51333333333334	0.0939369201660156
3.51666666666667	0.0891685485839844
3.52	0.0734329223632813
3.52333333333334	0.0581741333007813
3.52666666666667	0.0462532043457031
3.53	0.0433921813964844
3.53333333333334	0.0452995300292969
3.53666666666667	0.0448226928710938
3.54	0.0500679016113282
3.54333333333334	0.0548362731933594
3.54666666666667	0.0591278076171875
3.55	0.0553131103515625
3.55333333333334	0.0443458557128906
3.55666666666667	0.0395774841308594
3.56	0.0414848327636719
3.56333333333334	0.0467300415039063
3.56666666666667	0.0476837158203125
3.57	0.0414848327636719
3.57333333333334	0.0352859497070313
3.57666666666667	0.0195503234863281
3.58	0.0019073486328125
3.58333333333334	-0.0205039978027344
3.58666666666667	-0.0371932983398438
3.59	-0.0491142272949219
3.59333333333334	-0.0524520874023438
3.59666666666667	-0.0538825988769532
3.6	-0.0514984130859375
3.60333333333334	-0.0538825988769532
3.60666666666667	-0.0543594360351563
3.61	-0.0553131103515625
3.61333333333334	-0.0567436218261719
3.61666666666667	-0.0538825988769532
3.62	-0.0538825988769532
3.62333333333334	-0.0457763671875
3.62666666666667	-0.0457763671875
3.63	-0.0448226928710938
3.63333333333334	-0.0510215759277344
3.63666666666667	-0.0596046447753907
3.64	-0.0715255737304688
3.64333333333334	-0.0810623168945313
3.64666666666667	-0.0829696655273438
3.65	-0.0863075256347656
3.65333333333334	-0.0848770141601563
3.65666666666667	-0.0886917114257813
3.66	-0.0882148742675781
3.66333333333334	-0.095367431640625
3.66666666666667	-0.105381011962891
3.67	-0.112056732177735
3.67333333333334	-0.124454498291016
3.67666666666667	-0.132083892822266
3.68	-0.150203704833985
3.68333333333334	-0.165462493896485
3.68666666666667	-0.17690658569336
3.69	-0.188827514648438
3.69333333333334	-0.192642211914063
3.69666666666667	-0.195026397705078
3.7	-0.19216537475586
3.70333333333334	-0.191688537597656
3.70666666666667	-0.199317932128906
3.71	-0.208854675292969
3.71333333333334	-0.224590301513672
3.71666666666667	-0.247955322265625
3.72	-0.267982482910156
3.72333333333334	-0.286579132080078
3.72666666666667	-0.302314758300781
3.73	-0.317573547363281
3.73333333333334	-0.330924987792969
3.73666666666667	-0.337600708007813
3.74	-0.349998474121094
3.74333333333334	-0.364303588867188
3.74666666666667	-0.372886657714844
3.75	-0.376224517822266
3.75333333333334	-0.379085540771485
3.75666666666667	-0.38290023803711
3.76	-0.391960144042969
3.76333333333334	-0.400543212890625
3.76666666666667	-0.4119873046875
3.77	-0.418663024902344
3.77333333333334	-0.423431396484375
3.77666666666667	-0.435352325439453
3.78	-0.441074371337891
3.78333333333334	-0.4425048828125
3.78666666666667	-0.444412231445313
3.79	-0.455856323242188
3.79333333333334	-0.465869903564453
3.79666666666667	-0.471115112304688
3.8	-0.47445297241211
3.80333333333334	-0.483036041259766
3.80666666666667	-0.492572784423828
3.81	-0.504016876220703
3.81333333333334	-0.520706176757813
3.81666666666667	-0.538825988769532
3.82	-0.55837631225586
3.82333333333334	-0.573158264160157
3.82666666666667	-0.584125518798828
3.83	-0.592708587646485
3.83333333333334	-0.602245330810547
3.83666666666667	-0.6103515625
3.84	-0.61798095703125
3.84333333333334	-0.628948211669922
3.84666666666667	-0.643730163574219
3.85	-0.660896301269532
3.85333333333334	-0.670433044433594
3.85666666666667	-0.678062438964844
3.86	-0.681400299072266
3.86333333333334	-0.684261322021485
3.86666666666667	-0.68807601928711
3.87	-0.691413879394532
3.87333333333334	-0.698089599609375
3.87666666666667	-0.704765319824219
3.88	-0.712871551513672
3.88333333333334	-0.717639923095703
3.88666666666667	-0.7171630859375
3.89	-0.71859359741211
3.89333333333334	-0.725746154785157
3.89666666666667	-0.73385238647461
3.9	-0.745296478271485
3.90333333333334	-0.757694244384766
3.90666666666667	-0.768661499023438
3.91	-0.777244567871094
3.91333333333334	-0.783443450927735
3.91666666666667	-0.792980194091797
3.92	-0.799655914306641
3.92333333333334	-0.803470611572266
3.92666666666667	-0.809192657470703
3.93	-0.81014633178711
3.93333333333334	-0.813007354736328
3.93666666666667	-0.815391540527344
3.94	-0.815391540527344
3.94333333333334	-0.81634521484375
3.94666666666667	-0.822544097900391
3.95	-0.832080841064453
3.95333333333334	-0.835418701171875
3.95666666666667	-0.835895538330078
3.96	-0.846385955810547
3.96333333333334	-0.86355209350586
3.96666666666667	-0.878334045410156
3.97	-0.89263916015625
3.97333333333334	-0.90789794921875
3.97666666666667	-0.916481018066406
3.98	-0.914096832275391
3.98333333333334	-0.910758972167969
3.98666666666667	-0.913143157958985
3.99	-0.91552734375
3.99333333333334	-0.911712646484375
3.99666666666667	-0.912189483642578
4	-0.925064086914063
4.00333333333334	-0.939369201660156
4.00666666666667	-0.945568084716797
4.01	-0.944137573242188
4.01333333333334	-0.956058502197266
4.01666666666667	-0.975131988525391
4.02	-0.987052917480469
4.02333333333334	-0.988960266113281
4.02666666666667	-0.989437103271485
4.03	-0.998497009277344
4.03333333333334	-1.00898742675781
4.03666666666667	-1.01613998413086
4.04	-1.02472305297852
4.04333333333334	-1.03521347045899
4.04666666666667	-1.03902816772461
4.05	-1.03425979614258
4.05333333333334	-1.01947784423828
4.05666666666667	-1.01470947265625
4.06	-1.02043151855469
4.06333333333334	-1.0366439819336
4.06666666666667	-1.0528564453125
4.07	-1.06096267700196
4.07333333333334	-1.06191635131836
4.07666666666667	-1.04904174804688
4.08	-1.02901458740235
4.08333333333334	-1.01137161254883
4.08666666666667	-1.01232528686524
4.09	-1.03092193603516
4.09333333333334	-1.05714797973633
4.09666666666667	-1.0824203491211
4.1	-1.09577178955078
4.10333333333334	-1.09338760375977
4.10666666666667	-1.08051300048828
4.11	-1.07192993164063
4.11333333333334	-1.07669830322266
4.11666666666667	-1.08861923217774
4.12	-1.10483169555664
4.12333333333334	-1.12247467041016
4.12666666666667	-1.13582611083985
4.13	-1.14059448242188
4.13333333333334	-1.13391876220703
4.13666666666667	-1.12771987915039
4.14	-1.1286735534668
4.14333333333334	-1.1444091796875
4.14666666666667	-1.16777420043946
4.15	-1.190185546875
4.15333333333334	-1.2044906616211
4.15666666666667	-1.20735168457031
4.16	-1.20162963867188
4.16333333333334	-1.18398666381836
4.16666666666667	-1.16062164306641
4.17	-1.1444091796875
4.17333333333334	-1.14488601684571
4.17666666666667	-1.15966796875
4.18	-1.18112564086914
4.18333333333334	-1.20782852172852
4.18666666666667	-1.23786926269531
4.19	-1.2655258178711
4.19333333333334	-1.2812614440918
4.19666666666667	-1.28316879272461
4.2	-1.27601623535156
4.20333333333334	-1.26361846923828
4.20666666666667	-1.24788284301758
4.21	-1.22690200805664
4.21333333333334	-1.20687484741211
4.21666666666667	-1.19209289550781
4.22	-1.18732452392578
4.22333333333334	-1.19209289550781
4.22666666666667	-1.20306015014649
4.23	-1.22356414794922
4.23333333333334	-1.24454498291016
4.23666666666667	-1.26504898071289
4.24	-1.27363204956055
4.24333333333334	-1.27601623535156
4.24666666666667	-1.27983093261719
4.25	-1.28889083862305
4.25333333333334	-1.30558013916016
4.25666666666667	-1.32560729980469
4.26	-1.35183334350586
4.26333333333334	-1.37710571289063
4.26666666666667	-1.39856338500977
4.27	-1.41382217407227
4.27333333333334	-1.4181137084961
4.27666666666667	-1.41382217407227
4.28	-1.40619277954102
4.28333333333334	-1.40142440795899
4.28666666666667	-1.40047073364258
4.29	-1.40142440795899
4.29333333333334	-1.40047073364258
4.29666666666667	-1.39951705932617
4.3	-1.40047073364258
4.30333333333334	-1.40237808227539
4.30666666666667	-1.39999389648438
4.31	-1.39284133911133
4.31333333333334	-1.38568878173828
4.31666666666667	-1.38330459594727
4.32	-1.38330459594727
4.32333333333334	-1.38521194458008
4.32666666666667	-1.3885498046875
4.33	-1.39474868774414
4.33333333333334	-1.40762329101563
4.33666666666667	-1.42431259155274
4.34	-1.44672393798828
4.34333333333334	-1.47056579589844
4.34666666666667	-1.49631500244141
4.35	-1.52015686035156
4.35333333333334	-1.54447555541992
4.35666666666667	-1.56879425048828
4.36	-1.59025192260742
4.36333333333334	-1.6016960144043
4.36666666666667	-1.60551071166992
4.37	-1.60360336303711
4.37333333333334	-1.59502029418946
4.37666666666667	-1.57451629638672
4.38	-1.54733657836914
4.38333333333334	-1.52063369750977
4.38666666666667	-1.49822235107422
4.39	-1.48153305053711
4.39333333333334	-1.47485733032227
4.39666666666667	-1.48439407348633
4.4	-1.50823593139649
4.40333333333334	-1.5401840209961
4.40666666666667	-1.57785415649414
4.41	-1.60980224609375
4.41333333333334	-1.6326904296875
4.41666666666667	-1.63936614990235
4.42	-1.63555145263672
4.42333333333334	-1.62410736083985
4.42666666666667	-1.60360336303711
4.43	-1.58262252807617
4.43333333333334	-1.56164169311524
4.43666666666667	-1.54685974121094
4.44	-1.54495239257813
4.44333333333334	-1.55687332153321
4.44666666666667	-1.57928466796875
4.45	-1.60598754882813
4.45333333333334	-1.63412094116211
4.45666666666667	-1.65843963623047
4.46	-1.66511535644531
4.46333333333334	-1.65462493896485
4.46666666666667	-1.63459777832031
4.47	-1.61886215209961
4.47333333333334	-1.61409378051758
4.47666666666667	-1.62172317504883
4.48	-1.64079666137696
4.48333333333334	-1.6632080078125
4.48666666666667	-1.68418884277344
4.49	-1.6932487487793
4.49333333333334	-1.68561935424805
4.49666666666667	-1.66749954223633
4.5	-1.65128707885742
4.50333333333334	-1.64937973022461
4.50666666666667	-1.65843963623047
4.51	-1.67226791381836
4.51333333333334	-1.69134140014649
4.51666666666667	-1.70421600341797
4.52	-1.71089172363281
4.52333333333334	-1.70278549194336
4.52666666666667	-1.68895721435547
4.53	-1.6779899597168
4.53333333333334	-1.67512893676758
4.53666666666667	-1.68848037719727
4.54	-1.70612335205078
4.54333333333334	-1.71899795532227
4.54666666666667	-1.71995162963867
4.55	-1.71422958374024
4.55333333333334	-1.7085075378418
4.55666666666667	-1.70040130615235
4.56	-1.69563293457031
4.56333333333334	-1.69897079467774
4.56666666666667	-1.70755386352539
4.57	-1.71232223510742
4.57333333333334	-1.70993804931641
4.57666666666667	-1.70373916625977
4.58	-1.69706344604492
4.58333333333334	-1.69086456298828
4.58666666666667	-1.68228149414063
4.59	-1.67608261108399
4.59333333333334	-1.67179107666016
4.59666666666667	-1.67083740234375
4.6	-1.66654586791992
4.60333333333334	-1.65176391601563
4.60666666666667	-1.63507461547852
4.61	-1.62410736083985
4.61333333333334	-1.62124633789063
4.61666666666667	-1.61504745483399
4.62	-1.60026550292969
4.62333333333334	-1.58214569091797
4.62666666666667	-1.56641006469727
4.63	-1.556396484375
4.63333333333334	-1.55210494995117
4.63666666666667	-1.54829025268555
4.64	-1.54161453247071
4.64333333333334	-1.53875350952149
4.64666666666667	-1.53970718383789
4.65	-1.53684616088867
4.65333333333334	-1.51681900024414
4.65666666666667	-1.48677825927735
4.66	-1.45721435546875
4.66333333333334	-1.43623352050781
4.66666666666667	-1.42145156860352
4.67	-1.40476226806641
4.67333333333334	-1.37901306152344
4.67666666666667	-1.34658813476563
4.68	-1.31940841674805
4.68333333333334	-1.29985809326172
4.68666666666667	-1.2812614440918
4.69	-1.25980377197266
4.69333333333334	-1.24120712280274
4.69666666666667	-1.22880935668946
4.7	-1.21784210205078
4.70333333333334	-1.20353698730469
4.70666666666667	-1.17921829223633
4.71	-1.14488601684571
4.71333333333334	-1.10912322998047
4.71666666666667	-1.08480453491211
4.72	-1.07002258300781
4.72333333333334	-1.04904174804688
4.72666666666667	-1.0213851928711
4.73	-1.00374221801758
4.73333333333334	-0.996589660644531
4.73666666666667	-0.975131988525391
4.74	-0.930309295654297
4.74333333333334	-0.879764556884766
4.74666666666667	-0.841140747070313
4.75	-0.800609588623047
4.75333333333334	-0.750541687011719
4.75666666666667	-0.698089599609375
4.76	-0.656604766845703
4.76333333333334	-0.614166259765625
4.76666666666667	-0.553131103515625
4.77	-0.481128692626953
4.77333333333334	-0.409603118896485
4.77666666666667	-0.336170196533203
4.78	-0.242233276367188
4.78333333333334	-0.126361846923828
4.78666666666667	0.00095367431640625
4.79	0.146865844726563
4.79333333333334	0.317573547363281
4.79666666666667	0.510692596435547
4.8	0.720977783203125
4.80333333333334	0.956058502197266
4.80666666666667	1.21355056762696
4.81	1.49250030517578
4.81333333333334	1.79815292358399
4.81666666666667	2.14290618896485
4.82	2.52866744995117
4.82333333333334	2.95019149780274
4.82666666666667	3.41463088989258
4.83	3.92723083496094
4.83333333333334	4.49085235595703
4.83666666666667	5.10072708129883
4.84	5.76162338256836
4.84333333333334	6.47926330566407
4.84666666666667	7.26032257080078
4.85	8.10670852661133
4.85333333333334	9.01985168457031
4.85666666666667	10.0054740905762
4.86	11.0616683959961
4.86333333333334	12.1960639953613
4.86666666666667	13.4034156799317
4.87	14.6803855895996
4.87333333333334	16.0307884216309
4.87666666666667	17.4627304077149
4.88	18.9814567565918
4.88333333333334	20.5731391906738
4.88666666666667	22.2382545471192
4.89	23.9830017089844
4.89333333333334	25.8116722106934
4.89666666666667	27.7142524719238
4.9	29.6845436096192
4.90333333333334	31.7225456237793
4.90666666666667	33.8325500488281
4.91	36.0121726989746
4.91333333333334	38.2447242736817
4.91666666666667	40.5187606811524
4.92	42.8295135498047
4.92333333333334	45.1755523681641
4.92666666666667	47.5502014160156
4.93	49.9410629272461
4.93333333333334	52.3386001586914
4.93666666666667	54.7404289245606
4.94	57.1365356445313
4.94333333333334	59.5192909240723
4.94666666666667	61.8658065795899
4.95	64.1636848449707
4.95333333333334	66.4076805114746
4.95666666666667	68.593978881836
4.96	70.7125663757325
4.96333333333334	72.7577209472657
4.96666666666667	74.7222900390625
4.97	76.6034126281739
4.97333333333334	78.3944129943848
4.97666666666667	80.075740814209
4.98	81.6454887390137
4.98333333333334	83.0841064453125
4.98666666666667	84.3930244445801
4.99	85.5679512023926
4.99333333333334	86.6012573242188
4.99666666666667	87.4910354614258
5	88.2315635681153
5.00333333333334	88.8347625732422
5.00666666666667	89.2891883850098
5.01	89.590072631836
5.01333333333334	89.7483825683594
5.01666666666667	89.7693634033203
5.02	89.66064453125
5.02333333333334	89.4107818603516
5.02666666666667	89.0278816223145
5.03	88.524341583252
5.03333333333334	87.8896713256836
5.03666666666667	87.1334075927735
5.04	86.2526893615723
5.04333333333334	85.2665901184082
5.04666666666667	84.1813087463379
5.05	82.9954147338867
5.05333333333334	81.7289352416992
5.05666666666667	80.3799629211426
5.06	78.9670944213867
5.06333333333334	77.4846076965332
5.06666666666667	75.94633102417
5.07	74.3632316589356
5.07333333333334	72.7372169494629
5.07666666666667	71.0763931274414
5.08	69.3793296813965
5.08333333333334	67.6636695861817
5.08666666666667	65.9379959106446
5.09	64.2118453979492
5.09333333333334	62.4852180480957
5.09666666666667	60.7614517211914
5.1	59.0472221374512
5.10333333333334	57.3477745056153
5.10666666666667	55.6631088256836
5.11	54.0022850036621
5.11333333333334	52.3724555969239
5.11666666666667	50.7831573486328
5.12	49.2320060729981
5.12333333333334	47.7213859558106
5.12666666666667	46.2498664855957
5.13	44.8102951049805
5.13333333333334	43.4079170227051
5.13666666666667	42.0465469360352
5.14	40.7333374023438
5.14333333333334	39.4659042358399
5.14666666666667	38.2542610168457
5.15	37.099838256836
5.15333333333334	35.9973907470703
5.15666666666667	34.9392890930176
5.16	33.9212417602539
5.16333333333334	32.9475402832031
5.16666666666667	32.0072174072266
5.17	31.1064720153809
5.17333333333334	30.2505493164063
5.17666666666667	29.4442176818848
5.18	28.6903381347656
5.18333333333334	27.9793739318848
5.18666666666667	27.3189544677735
5.19	26.7000198364258
5.19333333333334	26.120662689209
5.19666666666667	25.5722999572754
5.2	25.0520706176758
5.20333333333334	24.559497833252
5.20666666666667	24.0912437438965
5.21	23.6468315124512
5.21333333333334	23.2257843017578
5.21666666666667	22.8343009948731
5.22	22.4699974060059
5.22333333333334	22.1352577209473
5.22666666666667	21.8210220336914
5.23	21.5349197387696
5.23333333333334	21.2697982788086
5.23666666666667	21.019458770752
5.24	20.7791328430176
5.24333333333334	20.5497741699219
5.24666666666667	20.3380584716797
5.25	20.1387405395508
5.25333333333334	19.9542045593262
5.25666666666667	19.7825431823731
5.26	19.6304321289063
5.26333333333334	19.4921493530274
5.26666666666667	19.3629264831543
5.27	19.2427635192871
5.27333333333334	19.1316604614258
5.27666666666667	19.0305709838867
5.28	18.9347267150879
5.28333333333334	18.8398361206055
5.28666666666667	18.7492370605469
5.29	18.6643600463867
5.29333333333334	18.587589263916
5.29666666666667	18.5155868530274
5.3	18.4555053710938
5.30333333333334	18.4078216552735
5.30666666666667	18.3682441711426
5.31	18.3291435241699
5.31333333333334	18.2867050170899
5.31666666666667	18.2480812072754
5.32	18.2089805603028
5.32333333333334	18.1741714477539
5.32666666666667	18.1446075439453
5.33	18.117904663086
5.33333333333334	18.0954933166504
5.33666666666667	18.0702209472656
5.34	18.0468559265137
5.34333333333334	18.0225372314453
5.34666666666667	17.995834350586
5.35	17.9719924926758
5.35333333333334	17.9529190063477
5.35666666666667	17.9381370544434
5.36	17.9233551025391
5.36333333333334	17.9076194763184
5.36666666666667	17.8952217102051
5.37	17.8923606872559
5.37333333333334	17.8942680358887
5.37666666666667	17.8966522216797
5.38	17.8976058959961
5.38333333333334	17.8980827331543
5.38666666666667	17.8995132446289
5.39	17.8976058959961
5.39333333333334	17.8923606872559
5.39666666666667	17.8880691528321
5.4	17.8813934326172
5.40333333333334	17.8747177124024
5.40666666666667	17.8647041320801
5.41	17.8546905517578
5.41333333333334	17.8465843200684
5.41666666666667	17.8418159484863
5.42	17.8442001342774
5.42333333333334	17.8523063659668
5.42666666666667	17.8666114807129
5.43	17.8794860839844
5.43333333333334	17.8894996643067
5.43666666666667	17.8985595703125
5.44	17.9071426391602
5.44333333333334	17.9157257080078
5.44666666666667	17.9252624511719
5.45	17.9362297058106
5.45333333333334	17.9457664489746
5.45666666666667	17.9500579833985
5.46	17.9514884948731
5.46333333333334	17.9543495178223
5.46666666666667	17.9538726806641
5.47	17.9538726806641
5.47333333333334	17.9648399353028
5.47666666666667	17.9848670959473
5.48	18.0082321166992
5.48333333333334	18.0268287658692
5.48666666666667	18.0463790893555
5.49	18.0683135986328
5.49333333333334	18.0869102478028
5.49666666666667	18.1040763854981
5.5	18.1183815002442
5.50333333333334	18.1345939636231
5.50666666666667	18.1522369384766
5.51	18.1670188903809
5.51333333333334	18.178939819336
5.51666666666667	18.1889533996582
5.52	18.2051658630371
5.52333333333334	18.2261466979981
5.52666666666667	18.2461738586426
5.53	18.2580947875977
5.53333333333334	18.2685852050781
5.53666666666667	18.2838439941406
5.54	18.3043479919434
5.54333333333334	18.3277130126953
5.54666666666667	18.3496475219727
5.55	18.3782577514649
5.55333333333334	18.4097290039063
5.55666666666667	18.4369087219238
5.56	18.4507369995117
5.56333333333334	18.4574127197266
5.56666666666667	18.4669494628906
5.57	18.4817314147949
5.57333333333334	18.5022354125977
5.57666666666667	18.5256004333496
5.58	18.5556411743164
5.58333333333334	18.5856819152832
5.58666666666667	18.6119079589844
5.59	18.6347961425781
5.59333333333334	18.6533927917481
5.59666666666667	18.6653137207031
5.6	18.6767578125
5.60333333333334	18.6920166015625
5.60666666666667	18.7115669250488
5.61	18.7311172485352
5.61333333333334	18.7439918518067
5.61666666666667	18.7573432922363
5.62	18.7673568725586
5.62333333333334	18.7807083129883
5.62666666666667	18.7931060791016
5.63	18.8016891479492
5.63333333333334	18.8150405883789
5.63666666666667	18.8369750976563
5.64	18.8636779785156
5.64333333333334	18.887996673584
5.64666666666667	18.9070701599121
5.65	18.9256668090821
5.65333333333334	18.9423561096192
5.65666666666667	18.9523696899414
5.66	18.9580917358399
5.66333333333334	18.9628601074219
5.66666666666667	18.9733505249024
5.67	18.9814567565918
5.67333333333334	18.9871788024903
5.67666666666667	18.9929008483887
5.68	18.9995765686035
5.68333333333334	18.9990997314453
5.68666666666667	18.9957618713379
5.69	18.9976692199707
5.69333333333334	19.007682800293
5.69666666666667	19.0129280090332
5.7	19.0153121948242
5.70333333333334	19.0162658691406
5.70666666666667	19.0181732177735
5.71	19.014835357666
5.71333333333334	19.0005302429199
5.71666666666667	18.9857482910156
5.72	18.974781036377
5.72333333333334	18.9738273620606
5.72666666666667	18.9733505249024
5.73	18.9733505249024
5.73333333333334	18.9752578735352
5.73666666666667	18.979549407959
5.74	18.9809799194336
5.74333333333334	18.974781036377
5.74666666666667	18.9681053161621
5.75	18.9619064331055
5.75333333333334	18.9566612243653
5.75666666666667	18.9504623413086
5.76	18.9404487609863
5.76333333333334	18.9318656921387
5.76666666666667	18.9218521118164
5.77	18.9127922058106
5.77333333333334	18.8999176025391
5.77666666666667	18.8899040222168
5.78	18.8822746276856
5.78333333333334	18.8751220703125
5.78666666666667	18.8670158386231
5.79	18.8541412353516
5.79333333333334	18.8441276550293
5.79666666666667	18.8345909118653
5.8	18.824577331543
5.80333333333334	18.8059806823731
5.80666666666667	18.7830924987793
5.81	18.7654495239258
5.81333333333334	18.7568664550781
5.81666666666667	18.7535285949707
5.82	18.7516212463379
5.82333333333334	18.7487602233887
5.82666666666667	18.7416076660156
5.83	18.7273025512696
5.83333333333334	18.7058448791504
5.83666666666667	18.6820030212403
5.84	18.6600685119629
5.84333333333334	18.643856048584
5.84666666666667	18.6357498168946
5.85	18.6333656311035
5.85333333333334	18.6319351196289
5.85666666666667	18.6247825622559
5.86	18.613338470459
5.86333333333334	18.6018943786621
5.86666666666667	18.5956954956055
5.87	18.5923576354981
5.87333333333334	18.5928344726563
5.87666666666667	18.5990333557129
5.88	18.6057090759278
5.88333333333334	18.6114311218262
5.88666666666667	18.6071395874024
5.89	18.5961723327637
5.89333333333334	18.5790061950684
5.89666666666667	18.5589790344238
5.9	18.5465812683106
5.90333333333334	18.5370445251465
5.90666666666667	18.5360908508301
5.91	18.5332298278809
5.91333333333334	18.5270309448242
5.91666666666667	18.517017364502
5.92	18.5050964355469
5.92333333333334	18.4988975524903
5.92666666666667	18.4950828552246
5.93	18.4931755065918
5.93333333333334	18.4946060180664
5.93666666666667	18.5003280639649
5.94	18.5055732727051
5.94333333333334	18.5103416442871
5.94666666666667	18.5122489929199
5.95	18.5179710388184
5.95333333333334	18.5208320617676
5.95666666666667	18.519401550293
5.96	18.5141563415528
5.96333333333334	18.5103416442871
5.96666666666667	18.5093879699707
5.97	18.5074806213379
5.97333333333334	18.5079574584961
5.97666666666667	18.5127258300781
5.98	18.5222625732422
5.98333333333334	18.5236930847168
5.98666666666667	18.5160636901856
5.99	18.5027122497559
5.99333333333334	18.4931755065918
5.99666666666667	18.4807777404785
6	18.460750579834
6.00333333333334	18.4421539306641
6.00666666666667	18.4321403503418
6.01	18.4330940246582
6.01333333333334	18.4416770935059
6.01666666666667	18.4574127197266
6.02	18.4750556945801
6.02333333333334	18.4922218322754
6.02666666666667	18.5055732727051
6.03	18.5136795043946
6.03333333333334	18.5117721557617
6.03666666666667	18.5022354125977
6.04	18.4979438781738
6.04333333333334	18.4974670410156
6.04666666666667	18.4950828552246
6.05	18.4907913208008
6.05333333333334	18.4917449951172
6.05666666666667	18.4988975524903
6.06	18.5046195983887
6.06333333333334	18.5060501098633
6.06666666666667	18.5093879699707
6.07	18.514633178711
6.07333333333334	18.517017364502
6.07666666666667	18.5132026672363
6.08	18.5070037841797
6.08333333333334	18.5046195983887
6.08666666666667	18.5036659240723
6.09	18.4979438781738
6.09333333333334	18.4898376464844
6.09666666666667	18.4822082519531
6.1	18.4831619262696
6.10333333333334	18.4860229492188
6.10666666666667	18.4850692749024
6.11	18.4869766235352
6.11333333333334	18.4898376464844
6.11666666666667	18.5003280639649
6.12	18.5022354125977
6.12333333333334	18.5036659240723
6.12666666666667	18.5098648071289
6.13	18.5227394104004
6.13333333333334	18.5370445251465
6.13666666666667	18.5418128967285
6.14	18.5418128967285
6.14333333333334	18.5408592224121
6.14666666666667	18.5346603393555
6.15	18.5256004333496
6.15333333333334	18.5174942016602
6.15666666666667	18.517017364502
6.16	18.5256004333496
6.16333333333334	18.5375213623047
6.16666666666667	18.5518264770508
6.17	18.5627937316895
6.17333333333334	18.5699462890625
6.17666666666667	18.5666084289551
6.18	18.5585021972656
6.18333333333334	18.5489654541016
6.18666666666667	18.5461044311524
6.19	18.545150756836
6.19333333333334	18.545150756836
6.19666666666667	18.549919128418
6.2	18.5575485229492
6.20333333333334	18.5675621032715
6.20666666666667	18.5699462890625
6.21	18.5732841491699
6.21333333333334	18.5832977294922
6.21666666666667	18.5980796813965
6.22	18.6090469360352
6.22333333333334	18.6119079589844
6.22666666666667	18.6147689819336
6.23	18.6166763305664
6.23333333333334	18.6176300048828
6.23666666666667	18.6138153076172
6.24	18.610954284668
6.24333333333334	18.6095237731934
6.24666666666667	18.6095237731934
6.25	18.610954284668
6.25333333333334	18.6123847961426
6.25666666666667	18.6147689819336
6.26	18.618106842041
6.26333333333334	18.6276435852051
6.26666666666667	18.6371803283692
6.27	18.6457633972168
6.27333333333334	18.6481475830078
6.27666666666667	18.6491012573242
6.28	18.6467170715332
6.28333333333334	18.641471862793
6.28666666666667	18.6371803283692
6.29	18.6357498168946
6.29333333333334	18.6386108398438
6.29666666666667	18.6405181884766
6.3	18.6452865600586
6.30333333333334	18.6524391174317
6.30666666666667	18.6600685119629
6.31	18.6667442321778
6.31333333333334	18.6667442321778
6.31666666666667	18.667221069336
6.32	18.6605453491211
6.32333333333334	18.6538696289063
6.32666666666667	18.6476707458496
6.33	18.6443328857422
6.33333333333334	18.6495780944824
6.33666666666667	18.6576843261719
6.34	18.6724662780762
6.34333333333334	18.6853408813477
6.34666666666667	18.6967849731446
6.35	18.7010765075684
6.35333333333334	18.6982154846192
6.35666666666667	18.6924934387207
6.36	18.6862945556641
6.36333333333334	18.6839103698731
6.36666666666667	18.6796188354492
6.37	18.6777114868164
6.37333333333334	18.6839103698731
6.37666666666667	18.697738647461
6.38	18.7110900878906
6.38333333333334	18.7191963195801
6.38666666666667	18.728256225586
6.39	18.73779296875
6.39333333333334	18.73779296875
6.39666666666667	18.7258720397949
6.4	18.7158584594727
6.40333333333334	18.7125205993653
6.40666666666667	18.7115669250488
6.41	18.7077522277832
6.41333333333334	18.7110900878906
6.41666666666667	18.7196731567383
6.42	18.7258720397949
6.42333333333334	18.7234878540039
6.42666666666667	18.7230110168457
6.43	18.7301635742188
6.43333333333334	18.7411308288574
6.43666666666667	18.7540054321289
6.44	18.7668800354004
6.44333333333334	18.7788009643555
6.44666666666667	18.7802314758301
6.45	18.7697410583496
6.45333333333334	18.7506675720215
6.45666666666667	18.7315940856934
6.46	18.7177658081055
6.46333333333334	18.7106132507324
6.46666666666667	18.709659576416
6.47	18.7134742736817
6.47333333333334	18.7196731567383
6.47666666666667	18.7273025512696
6.48	18.733024597168
6.48333333333334	18.7373161315918
6.48666666666667	18.7397003173828
6.49	18.7454223632813
6.49333333333334	18.7511444091797
6.49666666666667	18.7563896179199
6.5	18.7563896179199
6.50333333333334	18.7492370605469
6.50666666666667	18.7387466430664
6.51	18.7258720397949
6.51333333333334	18.7158584594727
6.51666666666667	18.7053680419922
6.52	18.7029838562012
6.52333333333334	18.709659576416
6.52666666666667	18.7211036682129
6.53	18.7320709228516
6.53333333333334	18.735408782959
6.53666666666667	18.7339782714844
6.54	18.7230110168457
6.54333333333334	18.7082290649414
6.54666666666667	18.6929702758789
6.55	18.6767578125
6.55333333333334	18.6643600463867
6.55666666666667	18.6572074890137
6.56	18.6581611633301
6.56333333333334	18.6562538146973
6.56666666666667	18.6495780944824
6.57	18.6452865600586
6.57333333333334	18.646240234375
6.57666666666667	18.6443328857422
6.58	18.6357498168946
6.58333333333334	18.6257362365723
6.58666666666667	18.6247825622559
6.59	18.6247825622559
6.59333333333334	18.6195373535156
6.59666666666667	18.6147689819336
6.6	18.6161994934082
6.60333333333334	18.6200141906738
6.60666666666667	18.6161994934082
6.61	18.6090469360352
6.61333333333334	18.6052322387696
6.61666666666667	18.6018943786621
6.62	18.5947418212891
6.62333333333334	18.5866355895996
6.62666666666667	18.5818672180176
6.63	18.5856819152832
6.63333333333334	18.5937881469727
6.63666666666667	18.5956954956055
6.64	18.5928344726563
6.64333333333334	18.5871124267578
6.64666666666667	18.580436706543
6.65	18.5675621032715
6.65333333333334	18.5470581054688
6.65666666666667	18.5289382934571
6.66	18.5165405273438
6.66333333333334	18.5065269470215
[truncated: 1,007 more rows]
