# Supplementary material for: Phase-Specific Parameter Estimation in Chiral HPLC Using 1‑Site, 2‑Site Stochastic Models, and Unified Equation Approach
Source: Anal Chem. 2026 Apr 29;98(18):13925–39. doi: 10.1021/acs.analchem.6c01634 (PMC13177292; doi:10.1021/acs.analchem.6c01634)
Supplement: Supplementary file 2 [file ac6c01634_si_002.zip › SupportingInformation/03_data_allEluents/LORA_ACN_CELL2_12_20.CSV]

0.00216666666666667	-0.0166893005371094
0.0055	-0.0205039978027344
0.00883333333333334	-0.0185966491699219
0.0121666666666667	-0.0157356262207031
0.0155	-0.00619888305664063
0.0188333333333334	0.00905990600585938
0.0221666666666667	0.0238418579101563
0.0255	0.0319480895996094
0.0288333333333334	0.0324249267578125
0.0321666666666667	0.0329017639160156
0.0355	0.0262260437011719
0.0388333333333334	0.0138282775878906
0.0421666666666667	0.00238418579101563
0.0455	0.00143051147460938
0.0488333333333334	0.00095367431640625
0.0521666666666667	-0.00905990600585938
0.0555	-0.0247955322265625
0.0588333333333334	-0.0371932983398438
0.0621666666666667	-0.0429153442382813
0.0655	-0.0438690185546875
0.0688333333333333	-0.0424385070800781
0.0721666666666667	-0.0357627868652344
0.0755	-0.0281333923339844
0.0788333333333334	-0.0224113464355469
0.0821666666666667	-0.0200271606445313
0.0855	-0.0205039978027344
0.0888333333333333	-0.0262260437011719
0.0921666666666667	-0.0314712524414063
0.0955	-0.0357627868652344
0.0988333333333334	-0.0376701354980469
0.102166666666667	-0.0376701354980469
0.1055	-0.041961669921875
0.108833333333334	-0.0457763671875
0.112166666666667	-0.0519752502441407
0.1155	-0.0548362731933594
0.118833333333334	-0.0581741333007813
0.122166666666667	-0.0553131103515625
0.1255	-0.0491142272949219
0.128833333333334	-0.0429153442382813
0.132166666666667	-0.0400543212890625
0.1355	-0.0448226928710938
0.138833333333334	-0.0519752502441407
0.142166666666667	-0.0615119934082032
0.1455	-0.06866455078125
0.148833333333334	-0.0767707824707032
0.152166666666667	-0.0824928283691406
0.1555	-0.0810623168945313
0.158833333333334	-0.0748634338378907
0.162166666666667	-0.072479248046875
0.1655	-0.0710487365722657
0.168833333333334	-0.0619888305664063
0.172166666666667	-0.0481605529785156
0.1755	-0.0414848327636719
0.178833333333334	-0.0443458557128906
0.182166666666667	-0.0457763671875
0.1855	-0.049591064453125
0.188833333333334	-0.0557899475097657
0.192166666666667	-0.0634193420410157
0.1955	-0.0653266906738282
0.198833333333334	-0.0600814819335938
0.202166666666667	-0.0529289245605469
0.2055	-0.0443458557128906
0.208833333333334	-0.0395774841308594
0.212166666666667	-0.0371932983398438
0.2155	-0.034332275390625
0.218833333333334	-0.030517578125
0.222166666666667	-0.0300407409667969
0.2255	-0.0300407409667969
0.228833333333334	-0.0324249267578125
0.232166666666667	-0.0333786010742188
0.2355	-0.0357627868652344
0.238833333333334	-0.034332275390625
0.242166666666667	-0.0324249267578125
0.2455	-0.0329017639160156
0.248833333333334	-0.0295639038085938
0.252166666666667	-0.0243186950683594
0.2555	-0.0171661376953125
0.258833333333334	-0.0176429748535156
0.262166666666667	-0.0171661376953125
0.2655	-0.0185966491699219
0.268833333333334	-0.0214576721191406
0.272166666666667	-0.0257492065429688
0.2755	-0.0290870666503906
0.278833333333334	-0.0333786010742188
0.282166666666667	-0.0367164611816406
0.2855	-0.0391006469726563
0.288833333333334	-0.0395774841308594
0.292166666666667	-0.0395774841308594
0.2955	-0.0371932983398438
0.298833333333334	-0.026702880859375
0.302166666666667	-0.0176429748535156
0.3055	-0.00619888305664063
0.308833333333334	0.00238418579101563
0.312166666666667	0.0095367431640625
0.3155	0.00715255737304688
0.318833333333334	-0.00333786010742188
0.322166666666667	-0.0133514404296875
0.3255	-0.0205039978027344
0.328833333333334	-0.0276565551757813
0.332166666666667	-0.0371932983398438
0.3355	-0.0448226928710938
0.338833333333334	-0.0472068786621094
0.342166666666667	-0.049591064453125
0.3455	-0.049591064453125
0.348833333333334	-0.0476837158203125
0.352166666666667	-0.0433921813964844
0.3555	-0.0357627868652344
0.358833333333334	-0.0281333923339844
0.362166666666667	-0.0209808349609375
0.3655	-0.0176429748535156
0.368833333333334	-0.0171661376953125
0.372166666666667	-0.0138282775878906
0.3755	-0.00667572021484375
0.378833333333334	0.003814697265625
0.382166666666667	0.0109672546386719
0.3855	0.0162124633789063
0.388833333333334	0.0271797180175781
0.392166666666667	0.0319480895996094
0.3955	0.0295639038085938
0.398833333333334	0.0171661376953125
0.402166666666667	0.0095367431640625
0.4055	0
0.408833333333334	-0.0138282775878906
0.412166666666667	-0.0262260437011719
0.4155	-0.0324249267578125
0.418833333333334	-0.0338554382324219
0.422166666666667	-0.0338554382324219
0.4255	-0.0271797180175781
0.428833333333334	-0.0143051147460938
0.432166666666667	-0.00238418579101563
0.4355	0.00762939453125
0.438833333333334	0.0143051147460938
0.442166666666667	0.0147819519042969
0.4455	0.0095367431640625
0.448833333333334	0.00524520874023438
0.452166666666667	0.00524520874023438
0.4555	0.0057220458984375
0.458833333333334	0.0095367431640625
0.462166666666667	0.0181198120117188
0.4655	0.0295639038085938
0.468833333333334	0.0352859497070313
0.472166666666667	0.0405311584472656
0.4755	0.0467300415039063
0.478833333333334	0.0519752502441407
0.482166666666667	0.0452995300292969
0.4855	0.0319480895996094
0.488833333333334	0.0205039978027344
0.492166666666667	0.0123977661132813
0.4955	0.00238418579101563
0.498833333333334	-0.00762939453125
0.502166666666667	-0.00858306884765625
0.5055	-0.003814697265625
0.508833333333334	0.00143051147460938
0.512166666666667	0.00715255737304688
0.5155	0.0238418579101563
0.518833333333334	0.0472068786621094
0.522166666666667	0.0705718994140625
0.5255	0.0815391540527344
0.528833333333334	0.0844001770019531
0.532166666666667	0.0829696655273438
0.5355	0.0815391540527344
0.538833333333334	0.0867843627929688
0.542166666666667	0.100135803222656
0.5455	0.122547149658203
0.548833333333334	0.148773193359375
0.552166666666667	0.173568725585938
0.5555	0.187397003173828
0.558833333333334	0.189781188964844
0.562166666666667	0.180244445800781
0.5655	0.168323516845703
0.568833333333334	0.159263610839844
0.572166666666667	0.152587890625
0.5755	0.147342681884766
0.578833333333334	0.134944915771485
0.582166666666667	0.120162963867188
0.5855	0.105857849121094
0.588833333333334	0.0929832458496094
0.592166666666667	0.0782012939453125
0.5955	0.0634193420410157
0.598833333333334	0.0538825988769532
0.602166666666667	0.0510215759277344
0.6055	0.0443458557128906
0.608833333333334	0.0376701354980469
0.612166666666667	0.0324249267578125
0.6155	0.0290870666503906
0.618833333333334	0.0219345092773438
0.622166666666667	0.0123977661132813
0.6255	0.0100135803222656
0.628833333333334	0.0119209289550781
0.632166666666667	0.0147819519042969
0.6355	0.0143051147460938
0.638833333333334	0.0176429748535156
0.642166666666667	0.0243186950683594
0.6455	0.030517578125
0.648833333333334	0.034332275390625
0.652166666666667	0.0357627868652344
0.6555	0.0338554382324219
0.658833333333334	0.0290870666503906
0.662166666666667	0.0219345092773438
0.6655	0.0219345092773438
0.668833333333334	0.0233650207519531
0.672166666666667	0.030517578125
0.6755	0.0400543212890625
0.678833333333334	0.0486373901367188
0.682166666666667	0.0548362731933594
0.6855	0.0519752502441407
0.688833333333334	0.0433921813964844
0.692166666666667	0.026702880859375
0.6955	0.00715255737304688
0.698833333333334	-0.00858306884765625
0.702166666666667	-0.0219345092773438
0.7055	-0.0329017639160156
0.708833333333334	-0.0391006469726563
0.712166666666667	-0.0376701354980469
0.7155	-0.0252723693847656
0.718833333333334	-0.0095367431640625
0.722166666666667	0.0019073486328125
0.7255	0.00286102294921875
0.728833333333334	0.0019073486328125
0.732166666666667	-0.00238418579101563
0.7355	-0.0119209289550781
0.738833333333334	-0.0219345092773438
0.742166666666667	-0.0214576721191406
0.7455	-0.0104904174804688
0.748833333333334	-0.00476837158203125
0.752166666666667	-0.00476837158203125
0.7555	-0.00429153442382813
0.758833333333334	-0.0019073486328125
0.762166666666667	-0.00333786010742188
0.7655	-0.0109672546386719
0.768833333333334	-0.0133514404296875
0.772166666666667	-0.00619888305664063
0.7755	0.00524520874023438
0.778833333333334	0.0171661376953125
0.782166666666667	0.030517578125
0.7855	0.0472068786621094
0.788833333333334	0.0634193420410157
0.792166666666667	0.0777244567871094
0.7955	0.0929832458496094
0.798833333333334	0.110149383544922
0.802166666666667	0.128746032714844
0.8055	0.147342681884766
0.808833333333334	0.163555145263672
0.812166666666667	0.172138214111328
0.8155	0.171661376953125
0.818833333333334	0.162601470947266
0.822166666666667	0.148296356201172
0.8255	0.127315521240235
0.828833333333334	0.103950500488281
0.832166666666667	0.0796318054199219
0.8355	0.0581741333007813
0.838833333333334	0.0400543212890625
0.842166666666667	0.0243186950683594
0.8455	0.0147819519042969
0.848833333333334	0.0109672546386719
0.852166666666667	0.00858306884765625
0.8555	0.00333786010742188
0.858833333333334	-0.0057220458984375
0.862166666666667	-0.0095367431640625
0.8655	-0.011444091796875
0.868833333333334	-0.0143051147460938
0.872166666666667	-0.019073486328125
0.8755	-0.0257492065429688
0.878833333333334	-0.0309944152832031
0.882166666666667	-0.0357627868652344
0.8855	-0.0324249267578125
0.888833333333334	-0.0238418579101563
0.892166666666667	-0.011444091796875
0.8955	0.00286102294921875
0.898833333333334	0.0200271606445313
0.902166666666667	0.0333786010742188
0.9055	0.0333786010742188
0.908833333333334	0.0295639038085938
0.912166666666667	0.0257492065429688
0.9155	0.0262260437011719
0.918833333333334	0.0257492065429688
0.922166666666667	0.0233650207519531
0.9255	0.0224113464355469
0.928833333333334	0.0185966491699219
0.932166666666667	0.0147819519042969
0.9355	0.00524520874023438
0.938833333333334	-0.00619888305664063
0.942166666666667	-0.0166893005371094
0.9455	-0.0224113464355469
0.948833333333334	-0.0243186950683594
0.952166666666667	-0.0243186950683594
0.9555	-0.0214576721191406
0.958833333333334	-0.0157356262207031
0.962166666666667	-0.0119209289550781
0.9655	-0.00715255737304688
0.968833333333334	-0.0019073486328125
0.972166666666667	0.00524520874023438
0.9755	0.0104904174804688
0.978833333333334	0.0128746032714844
0.982166666666667	0.0166893005371094
0.9855	0.019073486328125
0.988833333333334	0.0181198120117188
0.992166666666667	0.011444091796875
0.9955	0.00333786010742188
0.998833333333334	-0.00333786010742188
1.00216666666667	-0.00905990600585938
1.0055	-0.0147819519042969
1.00883333333334	-0.0171661376953125
1.01216666666667	-0.0181198120117188
1.0155	-0.0171661376953125
1.01883333333334	-0.0152587890625
1.02216666666667	-0.0133514404296875
1.0255	-0.0104904174804688
1.02883333333334	-0.00762939453125
1.03216666666667	-0.00333786010742188
1.0355	0.00143051147460938
1.03883333333334	0.00619888305664063
1.04216666666667	0.00619888305664063
1.0455	0.00143051147460938
1.04883333333334	-0.00762939453125
1.05216666666667	-0.0171661376953125
1.0555	-0.0214576721191406
1.05883333333334	-0.0214576721191406
1.06216666666667	-0.0181198120117188
1.0655	-0.0128746032714844
1.06883333333334	-0.0095367431640625
1.07216666666667	-0.011444091796875
1.0755	-0.0243186950683594
1.07883333333334	-0.0400543212890625
1.08216666666667	-0.0481605529785156
1.0855	-0.0443458557128906
1.08883333333334	-0.0329017639160156
1.09216666666667	-0.019073486328125
1.0955	-0.00429153442382813
1.09883333333334	0.00667572021484375
1.10216666666667	0.00810623168945313
1.1055	0.00238418579101563
1.10883333333334	-0.00524520874023438
1.11216666666667	-0.00619888305664063
1.1155	0.000476837158203125
1.11883333333334	0.0123977661132813
1.12216666666667	0.0257492065429688
1.1255	0.0391006469726563
1.12883333333334	0.0519752502441407
1.13216666666667	0.0581741333007813
1.1355	0.0553131103515625
1.13883333333334	0.0481605529785156
1.14216666666667	0.0476837158203125
1.1455	0.0524520874023438
1.14883333333334	0.0553131103515625
1.15216666666667	0.057220458984375
1.1555	0.0596046447753907
1.15883333333334	0.0615119934082032
1.16216666666667	0.0548362731933594
1.1655	0.0433921813964844
1.16883333333334	0.0357627868652344
1.17216666666667	0.03814697265625
1.1755	0.0500679016113282
1.17883333333334	0.0586509704589844
1.18216666666667	0.0634193420410157
1.1855	0.0615119934082032
1.18883333333334	0.06103515625
1.19216666666667	0.0581741333007813
1.1955	0.0562667846679688
1.19883333333334	0.0624656677246094
1.20216666666667	0.0786781311035157
1.2055	0.101089477539063
1.20883333333334	0.117778778076172
1.21216666666667	0.127315521240235
1.2155	0.127315521240235
1.21883333333334	0.120639801025391
1.22216666666667	0.113010406494141
1.2255	0.107288360595703
1.22883333333334	0.1068115234375
1.23216666666667	0.109672546386719
1.2355	0.109195709228516
1.23883333333334	0.108718872070313
1.24216666666667	0.107765197753906
1.2455	0.108718872070313
1.24883333333334	0.105381011962891
1.25216666666667	0.10061264038086
1.2555	0.103473663330078
1.25883333333334	0.116348266601563
1.26216666666667	0.131607055664063
1.2655	0.147342681884766
1.26883333333334	0.162601470947266
1.27216666666667	0.171661376953125
1.2755	0.169754028320313
1.27883333333334	0.157833099365235
1.28216666666667	0.150203704833985
1.2855	0.147342681884766
1.28883333333334	0.149250030517578
1.29216666666667	0.152111053466797
1.2955	0.161170959472656
1.29883333333334	0.173091888427735
1.30216666666667	0.181198120117188
1.3055	0.177860260009766
1.30883333333334	0.16927719116211
1.31216666666667	0.168323516845703
1.3155	0.173568725585938
1.31883333333334	0.180721282958985
1.32216666666667	0.182151794433594
1.3255	0.185489654541016
1.32883333333334	0.192642211914063
1.33216666666667	0.202178955078125
1.3355	0.203609466552735
1.33883333333334	0.195980072021485
1.34216666666667	0.181674957275391
1.3455	0.165939331054688
1.34883333333334	0.152587890625
1.35216666666667	0.143527984619141
1.3555	0.142574310302735
1.35883333333334	0.15401840209961
1.36216666666667	0.174045562744141
1.3655	0.187397003173828
1.36883333333334	0.187397003173828
1.37216666666667	0.175952911376953
1.3755	0.165462493896485
1.37883333333334	0.155448913574219
1.38216666666667	0.145912170410156
1.3855	0.140190124511719
1.38883333333334	0.145912170410156
1.39216666666667	0.160694122314453
1.3955	0.17690658569336
1.39883333333334	0.185489654541016
1.40216666666667	0.19073486328125
1.4055	0.194072723388672
1.40883333333334	0.191211700439453
1.41216666666667	0.179767608642578
1.4155	0.164985656738281
1.41883333333334	0.155448913574219
1.42216666666667	0.147819519042969
1.4255	0.146865844726563
1.42883333333334	0.151157379150391
1.43216666666667	0.161170959472656
1.4355	0.16927719116211
1.43883333333334	0.174999237060547
1.44216666666667	0.181674957275391
1.4455	0.185012817382813
1.44883333333334	0.185012817382813
1.45216666666667	0.181198120117188
1.4555	0.180721282958985
1.45883333333334	0.180244445800781
1.46216666666667	0.177383422851563
1.4655	0.173568725585938
1.46883333333334	0.167369842529297
1.47216666666667	0.160694122314453
1.4755	0.156879425048828
1.47883333333334	0.154972076416016
1.48216666666667	0.15401840209961
1.4855	0.152111053466797
1.48883333333334	0.152587890625
1.49216666666667	0.155448913574219
1.4955	0.15401840209961
1.49883333333334	0.148773193359375
1.50216666666667	0.14638900756836
1.5055	0.148773193359375
1.50883333333334	0.153064727783203
1.51216666666667	0.15401840209961
1.5155	0.153541564941406
1.51883333333334	0.156402587890625
1.52216666666667	0.160694122314453
1.5255	0.162124633789063
1.52883333333334	0.167369842529297
1.53216666666667	0.178813934326172
1.5355	0.195980072021485
1.53883333333334	0.20742416381836
1.54216666666667	0.213146209716797
1.5455	0.216484069824219
1.54883333333334	0.212192535400391
1.55216666666667	0.202178955078125
1.5555	0.186920166015625
1.55883333333334	0.179290771484375
1.56216666666667	0.181198120117188
1.5655	0.191688537597656
1.56883333333334	0.209808349609375
1.57216666666667	0.226974487304688
1.5755	0.243663787841797
1.57883333333334	0.257015228271485
1.58216666666667	0.272274017333985
1.5855	0.299453735351563
1.58883333333334	0.350475311279297
1.59216666666667	0.442028045654297
1.5955	0.593185424804688
1.59883333333334	0.81014633178711
1.60216666666667	1.09148025512696
1.6055	1.42812728881836
1.60883333333334	1.80530548095703
1.61216666666667	2.20203399658203
1.6155	2.58207321166992
1.61883333333334	2.93540954589844
1.62216666666667	3.27730178833008
1.6255	3.65924835205078
1.62883333333334	4.15611267089844
1.63216666666667	4.85563278198242
1.6355	5.82170486450196
1.63883333333334	7.0490837097168
1.64216666666667	8.45909118652344
1.6455	9.92870330810547
1.64883333333334	11.3186836242676
1.65216666666667	12.5055313110352
1.6555	13.4000778198242
1.65883333333334	13.9799118041992
1.66216666666667	14.2641067504883
1.6655	14.2784118652344
1.66883333333334	14.0247344970703
1.67216666666667	13.481616973877
1.6755	12.6304626464844
1.67883333333334	11.4755630493164
1.68216666666667	10.0603103637696
1.6855	8.45813751220703
1.68883333333334	6.78253173828125
1.69216666666667	5.15079498291016
1.6955	3.67403030395508
1.69883333333334	2.41851806640625
1.70216666666667	1.42049789428711
1.7055	0.682353973388672
1.70883333333334	0.185966491699219
1.71216666666667	-0.0967979431152344
1.7155	-0.203609466552735
1.71883333333334	-0.166893005371094
1.72216666666667	-0.0205039978027344
1.7255	0.201702117919922
1.72883333333334	0.467777252197266
1.73216666666667	0.754356384277344
1.7355	1.04475021362305
1.73883333333334	1.32083892822266
1.74216666666667	1.57451629638672
1.7455	1.80912017822266
1.74883333333334	2.02798843383789
1.75216666666667	2.22587585449219
1.7555	2.3946762084961
1.75883333333334	2.54058837890625
1.76216666666667	2.66218185424805
1.7655	2.75802612304688
1.76883333333334	2.82859802246094
1.77216666666667	2.88772583007813
1.7755	2.94017791748047
1.77883333333334	2.98690795898438
1.78216666666667	3.02505493164063
1.7855	3.05795669555664
1.78883333333334	3.08561325073242
1.79216666666667	3.10277938842774
1.7955	3.11660766601563
1.79883333333334	3.12566757202149
1.80216666666667	3.13282012939453
1.8055	3.13234329223633
1.80883333333334	3.12280654907227
1.81216666666667	3.10516357421875
1.8155	3.06940078735352
1.81883333333334	3.01837921142578
1.82216666666667	2.95305252075196
1.8255	2.88105010986328
1.82883333333334	2.80284881591797
1.83216666666667	2.71415710449219
1.8355	2.62212753295899
1.83883333333334	2.53534317016602
1.84216666666667	2.45952606201172
1.8455	2.39419937133789
1.84883333333334	2.33697891235352
1.85216666666667	2.29454040527344
1.8555	2.26879119873047
1.85883333333334	2.25639343261719
1.86216666666667	2.25257873535156
1.8655	2.24924087524414
1.86883333333334	2.24590301513672
1.87216666666667	2.23541259765625
1.8755	2.21443176269531
1.87883333333334	2.17533111572266
1.88216666666667	2.11524963378906
1.8855	2.03227996826172
1.88883333333334	1.93166732788086
1.89216666666667	1.81293487548828
1.8955	1.68418884277344
1.89883333333334	1.54685974121094
1.90216666666667	1.41477584838867
1.9055	1.29175186157227
1.90883333333334	1.17874145507813
1.91216666666667	1.08194351196289
1.9155	1.007080078125
1.91883333333334	0.952243804931641
1.92216666666667	0.901222229003906
1.9255	0.852108001708985
1.92883333333334	0.810623168945313
1.93216666666667	0.780105590820313
1.9355	0.747203826904297
1.93883333333334	0.710487365722657
1.94216666666667	0.677108764648438
1.9455	0.651359558105469
1.94883333333334	0.636577606201172
1.95216666666667	0.625133514404297
1.9555	0.61798095703125
1.95883333333334	0.615119934082032
1.96216666666667	0.615119934082032
1.9655	0.615596771240235
1.96883333333334	0.609874725341797
1.97216666666667	0.598907470703125
1.9755	0.58126449584961
1.97883333333334	0.564098358154297
1.98216666666667	0.546455383300782
1.9855	0.530719757080078
1.98883333333334	0.514030456542969
1.99216666666667	0.496864318847656
1.9955	0.482559204101563
1.99883333333334	0.469684600830078
2.00216666666667	0.463962554931641
2.0055	0.463962554931641
2.00883333333334	0.466346740722656
2.01216666666667	0.467777252197266
2.0155	0.467777252197266
2.01883333333334	0.466346740722656
2.02216666666667	0.461101531982422
2.0255	0.45156478881836
2.02883333333334	0.445365905761719
2.03216666666667	0.447750091552735
2.0355	0.455379486083985
2.03883333333334	0.465869903564453
2.04216666666667	0.474929809570313
2.0455	0.481605529785156
2.04883333333334	0.487327575683594
2.05216666666667	0.485420227050781
2.0555	0.479698181152344
2.05883333333334	0.471591949462891
2.06216666666667	0.461578369140625
2.0655	0.454902648925781
2.06883333333334	0.451087951660156
2.07216666666667	0.455379486083985
2.0755	0.460147857666016
2.07883333333334	0.46539306640625
2.08216666666667	0.475406646728516
2.0855	0.486373901367188
2.08883333333334	0.493049621582031
2.09216666666667	0.493526458740235
2.0955	0.498771667480469
2.09883333333334	0.510215759277344
2.10216666666667	0.524044036865235
2.1055	0.529766082763672
2.10883333333334	0.523090362548828
2.11216666666667	0.507831573486328
2.1155	0.476360321044922
2.11883333333334	0.42104721069336
2.12216666666667	0.338077545166016
2.1255	0.243663787841797
2.12883333333334	0.148296356201172
2.13216666666667	0.0443458557128906
2.1355	-0.0691413879394532
2.13883333333334	-0.185012817382813
2.14216666666667	-0.29134750366211
2.1455	-0.393390655517578
2.14883333333334	-0.496864318847656
2.15216666666667	-0.603199005126953
2.1555	-0.707626342773438
2.15883333333334	-0.8087158203125
2.16216666666667	-0.908851623535156
2.1655	-1.00946426391602
2.16883333333334	-1.10960006713867
2.17216666666667	-1.20210647583008
2.1755	-1.29079818725586
2.17883333333334	-1.37996673583985
2.18216666666667	-1.47199630737305
2.1855	-1.56068801879883
2.18883333333334	-1.64127349853516
2.19216666666667	-1.72042846679688
2.1955	-1.79767608642578
2.19883333333334	-1.87063217163086
2.20216666666667	-1.93929672241211
2.2055	-2.00796127319336
2.20883333333334	-2.07614898681641
2.21216666666667	-2.13956832885742
2.2155	-2.19297409057617
2.21883333333334	-2.23493576049805
2.22216666666667	-2.26545333862305
2.2255	-2.288818359375
2.22883333333334	-2.31456756591797
2.23216666666667	-2.33983993530274
2.2355	-2.36272811889649
2.23883333333334	-2.38466262817383
2.24216666666667	-2.40230560302735
2.2455	-2.4104118347168
2.24883333333334	-2.40373611450196
2.25216666666667	-2.38943099975586
2.2555	-2.36797332763672
2.25883333333334	-2.34079360961914
2.26216666666667	-2.31075286865235
2.2655	-2.28595733642578
2.26883333333334	-2.26736068725586
2.27216666666667	-2.24828720092774
2.2755	-2.22635269165039
2.27883333333334	-2.20060348510742
2.28216666666667	-2.16865539550781
2.2855	-2.12764739990235
2.28883333333334	-2.07901000976563
2.29216666666667	-2.03180313110352
2.2955	-1.99127197265625
2.29883333333334	-1.95074081420899
2.30216666666667	-1.91593170166016
2.3055	-1.88541412353516
2.30883333333334	-1.86491012573242
2.31216666666667	-1.83963775634766
2.3155	-1.81007385253906
2.31883333333334	-1.7848014831543
2.32216666666667	-1.76525115966797
2.3255	-1.74570083618164
2.32883333333334	-1.7232894897461
2.33216666666667	-1.70755386352539
2.3355	-1.6927719116211
2.33883333333334	-1.67655944824219
2.34216666666667	-1.66034698486328
2.3455	-1.65319442749024
2.34883333333334	-1.65033340454102
2.35216666666667	-1.64890289306641
2.3555	-1.65891647338867
2.35883333333334	-1.6775131225586
2.36216666666667	-1.69515609741211
2.3655	-1.70421600341797
2.36883333333334	-1.71232223510742
2.37216666666667	-1.7237663269043
2.3755	-1.73234939575196
2.37883333333334	-1.73282623291016
2.38216666666667	-1.73234939575196
2.3855	-1.73521041870117
2.38883333333334	-1.73425674438477
2.39216666666667	-1.72996520996094
2.3955	-1.72281265258789
2.39883333333334	-1.72281265258789
2.40216666666667	-1.72853469848633
2.4055	-1.73568725585938
2.40883333333334	-1.74093246459961
2.41216666666667	-1.73568725585938
2.4155	-1.72615051269531
2.41883333333334	-1.71327590942383
2.42216666666667	-1.70135498046875
2.4255	-1.68704986572266
2.42883333333334	-1.67274475097656
2.43216666666667	-1.66082382202149
2.4355	-1.64413452148438
2.43883333333334	-1.61981582641602
2.44216666666667	-1.58929824829102
2.4455	-1.55973434448242
2.44883333333334	-1.53350830078125
2.45216666666667	-1.51395797729492
2.4555	-1.50537490844727
2.45883333333334	-1.50299072265625
2.46216666666667	-1.50394439697266
2.4655	-1.50346755981446
2.46883333333334	-1.50156021118164
2.47216666666667	-1.50012969970703
2.4755	-1.49917602539063
2.47883333333334	-1.50060653686524
2.48216666666667	-1.50823593139649
2.4855	-1.5254020690918
2.48883333333334	-1.55162811279297
2.49216666666667	-1.5864372253418
2.4955	-1.63125991821289
2.49883333333334	-1.68895721435547
2.50216666666667	-1.7542839050293
2.5055	-1.82342529296875
2.50883333333334	-1.89447402954102
2.51216666666667	-1.96647644042969
2.5155	-2.03895568847656
2.51883333333334	-2.11000442504883
2.52216666666667	-2.1815299987793
2.5255	-2.25162506103516
2.52883333333334	-2.31695175170899
2.53216666666667	-2.37083435058594
2.5355	-2.40898132324219
2.53883333333334	-2.42185592651367
2.54216666666667	-2.40373611450196
2.5455	-2.3488998413086
2.54883333333334	-2.25353240966797
2.55216666666667	-2.12383270263672
2.5555	-1.96456909179688
2.55883333333334	-1.78146362304688
2.56216666666667	-1.58071517944336
2.5655	-1.36947631835938
2.56883333333334	-1.16014480590821
2.57216666666667	-0.94747543334961
2.5755	-0.734806060791016
2.57883333333334	-0.526905059814453
2.58216666666667	-0.332355499267578
2.5855	-0.155448913574219
2.58883333333334	0.0123977661132813
2.59216666666667	0.168800354003906
2.5955	0.309944152832031
2.59883333333334	0.433444976806641
2.60216666666667	0.540256500244141
2.6055	0.629425048828125
2.60883333333334	0.693798065185547
2.61216666666667	0.724315643310547
2.6155	0.725269317626953
2.61883333333334	0.71096420288086
2.62216666666667	0.689983367919922
2.6255	0.667572021484375
2.62883333333334	0.643730163574219
2.63216666666667	0.626564025878907
2.6355	0.619888305664063
2.63883333333334	0.615119934082032
2.64216666666667	0.601768493652344
2.6455	0.576496124267578
2.64883333333334	0.546932220458985
2.65216666666667	0.518798828125
2.6555	0.490665435791016
2.65883333333334	0.462532043457031
2.66216666666667	0.444412231445313
2.6655	0.441551208496094
2.66883333333334	0.447750091552735
2.67216666666667	0.45013427734375
2.6755	0.445365905761719
2.67883333333334	0.437736511230469
2.68216666666667	0.431060791015625
2.6855	0.425815582275391
2.68883333333334	0.417709350585938
2.69216666666667	0.41341781616211
2.6955	0.414371490478516
2.69883333333334	0.42104721069336
2.70216666666667	0.428199768066406
2.7055	0.425338745117188
2.70883333333334	0.415325164794922
2.71216666666667	0.399112701416016
2.7155	0.39052963256836
2.71883333333334	0.391006469726563
2.72216666666667	0.393867492675781
2.7255	0.395298004150391
2.72883333333334	0.396251678466797
2.73216666666667	0.394821166992188
2.7355	0.391483306884766
2.73883333333334	0.384807586669922
2.74216666666667	0.379562377929688
2.7455	0.379562377929688
2.74883333333334	0.383853912353516
2.75216666666667	0.395298004150391
2.7555	0.400066375732422
2.75883333333334	0.395298004150391
2.76216666666667	0.377178192138672
2.7655	0.363349914550781
2.76883333333334	0.360488891601563
2.77216666666667	0.365734100341797
2.7755	0.372409820556641
2.77883333333334	0.373363494873047
2.78216666666667	0.379562377929688
2.7855	0.386714935302735
2.78883333333334	0.391960144042969
2.79216666666667	0.382423400878906
2.7955	0.369071960449219
2.79883333333334	0.35858154296875
2.80216666666667	0.355243682861328
2.8055	0.35238265991211
2.80883333333334	0.348091125488281
2.81216666666667	0.351428985595703
2.8155	0.362873077392578
2.81883333333334	0.376224517822266
2.82216666666667	0.384330749511719
2.8255	0.384807586669922
2.82883333333334	0.379085540771485
2.83216666666667	0.365257263183594
2.8355	0.349998474121094
2.83883333333334	0.343799591064453
2.84216666666667	0.346183776855469
2.8455	0.348567962646485
2.84883333333334	0.349521636962891
2.85216666666667	0.353813171386719
2.8555	0.359058380126953
2.85883333333334	0.359058380126953
2.86216666666667	0.354766845703125
2.8655	0.35238265991211
2.86883333333334	0.347137451171875
2.87216666666667	0.332355499267578
2.8755	0.316619873046875
2.87883333333334	0.30517578125
2.88216666666667	0.297069549560547
2.8855	0.286102294921875
2.88883333333334	0.280380249023438
2.89216666666667	0.285148620605469
2.8955	0.296115875244141
2.89883333333334	0.300407409667969
2.90216666666667	0.294685363769531
2.9055	0.288009643554688
2.90883333333334	0.287055969238281
2.91216666666667	0.29134750366211
2.9155	0.29134750366211
2.91883333333334	0.292301177978516
2.92216666666667	0.295639038085938
2.9255	0.299453735351563
2.92883333333334	0.299453735351563
2.93216666666667	0.29754638671875
2.9355	0.295162200927735
2.93883333333334	0.295639038085938
2.94216666666667	0.300407409667969
2.9455	0.313758850097656
2.94883333333334	0.326633453369141
2.95216666666667	0.334262847900391
2.9555	0.334262847900391
2.95883333333334	0.327587127685547
2.96216666666667	0.314712524414063
2.9655	0.295639038085938
2.96883333333334	0.278472900390625
2.97216666666667	0.266551971435547
2.9755	0.261306762695313
2.97883333333334	0.261783599853516
2.98216666666667	0.265121459960938
2.9855	0.267982482910156
2.98883333333334	0.264644622802735
2.99216666666667	0.26082992553711
2.9955	0.261306762695313
2.99883333333334	0.263690948486328
3.00216666666667	0.262260437011719
3.0055	0.26082992553711
3.00883333333334	0.266551971435547
3.01216666666667	0.26845932006836
3.0155	0.2593994140625
3.01883333333334	0.242233276367188
3.02216666666667	0.23031234741211
3.0255	0.228404998779297
3.02883333333334	0.226020812988281
3.03216666666667	0.23031234741211
3.0355	0.238895416259766
3.03883333333334	0.242710113525391
3.04216666666667	0.235557556152344
3.0455	0.22125244140625
3.04883333333334	0.212669372558594
3.05216666666667	0.20599365234375
3.0555	0.203132629394531
3.05883333333334	0.206470489501953
3.06216666666667	0.214099884033203
3.0655	0.22125244140625
3.06883333333334	0.219821929931641
3.07216666666667	0.213146209716797
3.0755	0.200748443603516
3.07883333333334	0.189304351806641
3.08216666666667	0.18310546875
3.0855	0.18310546875
3.08883333333334	0.188350677490235
3.09216666666667	0.193119049072266
3.0955	0.1983642578125
3.09883333333334	0.197887420654297
3.10216666666667	0.194549560546875
3.1055	0.186920166015625
3.10883333333334	0.177383422851563
3.11216666666667	0.168323516845703
3.1155	0.162124633789063
3.11883333333334	0.165939331054688
3.12216666666667	0.173568725585938
3.1255	0.179767608642578
3.12883333333334	0.178337097167969
3.13216666666667	0.165939331054688
3.1355	0.153541564941406
3.13883333333334	0.140666961669922
3.14216666666667	0.134468078613281
3.1455	0.128746032714844
3.14883333333334	0.124931335449219
3.15216666666667	0.1220703125
3.1555	0.115394592285156
3.15883333333334	0.108718872070313
3.16216666666667	0.102519989013672
3.1655	0.104904174804688
3.16883333333334	0.110626220703125
3.17216666666667	0.123977661132813
3.1755	0.136375427246094
3.17883333333334	0.142574310302735
3.18216666666667	0.130653381347656
3.1855	0.109672546386719
3.18883333333334	0.095367431640625
3.19216666666667	0.0886917114257813
3.1955	0.08392333984375
3.19883333333334	0.0767707824707032
3.20216666666667	0.0748634338378907
3.2055	0.0729560852050782
3.20883333333334	0.0696182250976563
3.21216666666667	0.06103515625
3.2155	0.0529289245605469
3.21883333333334	0.0452995300292969
3.22216666666667	0.0395774841308594
3.2255	0.0348091125488281
3.22883333333334	0.0257492065429688
3.23216666666667	0.0162124633789063
3.2355	0.00810623168945313
3.23883333333334	0.00524520874023438
3.24216666666667	0.00476837158203125
3.2455	0.00476837158203125
3.24883333333334	0.00619888305664063
3.25216666666667	0.00762939453125
3.2555	0.0104904174804688
3.25883333333334	0.00715255737304688
3.26216666666667	0.00143051147460938
3.2655	-0.0019073486328125
3.26883333333334	-0.00715255737304688
3.27216666666667	-0.0147819519042969
3.2755	-0.0247955322265625
3.27883333333334	-0.0209808349609375
3.28216666666667	-0.0119209289550781
3.2855	-0.0104904174804688
3.28883333333334	-0.0166893005371094
3.29216666666667	-0.0247955322265625
3.2955	-0.0295639038085938
3.29883333333334	-0.0395774841308594
3.30216666666667	-0.0553131103515625
3.3055	-0.0677108764648438
3.30883333333334	-0.0758171081542969
3.31216666666667	-0.0796318054199219
3.3155	-0.0882148742675781
3.31883333333334	-0.102043151855469
3.32216666666667	-0.119209289550781
3.3255	-0.135421752929688
3.32883333333334	-0.141620635986328
3.33216666666667	-0.143051147460938
3.3355	-0.14495849609375
3.33883333333334	-0.150203704833985
3.34216666666667	-0.157833099365235
3.3455	-0.162124633789063
3.34883333333334	-0.1678466796875
3.35216666666667	-0.173091888427735
3.3555	-0.170707702636719
3.35883333333334	-0.16164779663086
3.36216666666667	-0.152111053466797
3.3655	-0.152587890625
3.36883333333334	-0.163078308105469
3.37216666666667	-0.177383422851563
3.3755	-0.192642211914063
3.37883333333334	-0.208377838134766
3.38216666666667	-0.219821929931641
3.3855	-0.222206115722656
3.38883333333334	-0.219345092773438
3.39216666666667	-0.219821929931641
3.3955	-0.2288818359375
3.39883333333334	-0.239849090576172
3.40216666666667	-0.247955322265625
3.4055	-0.254631042480469
3.40883333333334	-0.263690948486328
3.41216666666667	-0.270843505859375
3.4155	-0.272750854492188
3.41883333333334	-0.272274017333985
3.42216666666667	-0.27608871459961
3.4255	-0.284671783447266
3.42883333333334	-0.293254852294922
3.43216666666667	-0.301361083984375
3.4355	-0.308990478515625
3.43883333333334	-0.318050384521485
3.44216666666667	-0.331401824951172
3.4455	-0.34475326538086
3.44883333333334	-0.356197357177735
3.45216666666667	-0.363349914550781
3.4555	-0.372409820556641
3.45883333333334	-0.383377075195313
3.46216666666667	-0.393867492675781
3.4655	-0.402450561523438
3.46883333333334	-0.412464141845703
3.47216666666667	-0.424385070800781
3.4755	-0.431537628173828
3.47883333333334	-0.432491302490235
3.48216666666667	-0.430107116699219
3.4855	-0.434398651123047
3.48883333333334	-0.438690185546875
3.49216666666667	-0.441551208496094
3.4955	-0.446796417236328
3.49883333333334	-0.457763671875
3.50216666666667	-0.470161437988281
3.5055	-0.473499298095703
3.50883333333334	-0.475406646728516
3.51216666666667	-0.485420227050781
3.5155	-0.501155853271485
3.51883333333334	-0.515460968017578
3.52216666666667	-0.524997711181641
3.5255	-0.536918640136719
3.52883333333334	-0.549793243408203
3.53216666666667	-0.560283660888672
3.5355	-0.566959381103516
3.53883333333334	-0.57220458984375
3.54216666666667	-0.579357147216797
3.5455	-0.584602355957032
3.54883333333334	-0.5950927734375
3.55216666666667	-0.608921051025391
3.5555	-0.6256103515625
3.55883333333334	-0.639438629150391
3.56216666666667	-0.651359558105469
3.5655	-0.66375732421875
3.56883333333334	-0.669002532958985
3.57216666666667	-0.669002532958985
3.5755	-0.669956207275391
3.57883333333334	-0.671863555908203
3.58216666666667	-0.672340393066407
3.5855	-0.669479370117188
3.58883333333334	-0.673294067382813
3.59216666666667	-0.6866455078125
3.5955	-0.700473785400391
3.59883333333334	-0.710010528564453
3.60216666666667	-0.714302062988282
3.6055	-0.721931457519532
3.60883333333334	-0.73385238647461
3.61216666666667	-0.742912292480469
3.6155	-0.743389129638672
3.61883333333334	-0.739097595214844
3.62216666666667	-0.743389129638672
3.6255	-0.750541687011719
3.62883333333334	-0.754356384277344
3.63216666666667	-0.752925872802735
3.6355	-0.756263732910157
3.63883333333334	-0.773906707763672
3.64216666666667	-0.79345703125
3.6455	-0.81014633178711
3.64883333333334	-0.816822052001953
3.65216666666667	-0.816822052001953
3.6555	-0.818729400634766
3.65883333333334	-0.820159912109375
3.66216666666667	-0.823020935058594
3.6655	-0.82540512084961
3.66883333333334	-0.833988189697266
3.67216666666667	-0.847816467285156
3.6755	-0.858783721923828
3.67883333333334	-0.860691070556641
3.68216666666667	-0.858783721923828
3.6855	-0.860214233398438
3.68883333333334	-0.866413116455078
3.69216666666667	-0.870227813720703
3.6955	-0.872135162353516
3.69883333333334	-0.877857208251953
3.70216666666667	-0.888347625732422
3.7055	-0.895023345947266
3.70883333333334	-0.895023345947266
3.71216666666667	-0.896453857421875
3.7155	-0.905513763427735
3.71883333333334	-0.915050506591797
3.72216666666667	-0.917434692382813
3.7255	-0.918388366699219
3.72883333333334	-0.924110412597656
3.73216666666667	-0.930309295654297
3.7355	-0.930309295654297
3.73883333333334	-0.927448272705078
3.74216666666667	-0.934123992919922
3.7455	-0.942230224609375
3.74883333333334	-0.946044921875
3.75216666666667	-0.946044921875
3.7555	-0.949859619140625
3.75883333333334	-0.960826873779297
3.76216666666667	-0.963211059570313
3.7655	-0.972270965576172
3.76883333333334	-0.987052917480469
3.77216666666667	-1.00946426391602
3.7755	-1.02376937866211
3.77883333333334	-1.02567672729492
3.78216666666667	-1.03092193603516
3.7855	-1.03521347045899
3.78883333333334	-1.0371208190918
3.79216666666667	-1.02901458740235
3.7955	-1.0218620300293
3.79883333333334	-1.02615356445313
3.80216666666667	-1.03378295898438
3.8055	-1.0371208190918
3.80883333333334	-1.03759765625
3.81216666666667	-1.04618072509766
3.8155	-1.06382369995117
3.81883333333334	-1.0824203491211
3.82216666666667	-1.09052658081055
3.8255	-1.09291076660156
3.82883333333334	-1.08861923217774
3.83216666666667	-1.08623504638672
3.8355	-1.08194351196289
3.83883333333334	-1.07765197753906
3.84216666666667	-1.07717514038086
3.8455	-1.08146667480469
3.84883333333334	-1.09148025512696
3.85216666666667	-1.09338760375977
3.8555	-1.09338760375977
3.85883333333334	-1.08909606933594
3.86216666666667	-1.0824203491211
3.8655	-1.07574462890625
3.86883333333334	-1.07002258300781
3.87216666666667	-1.07240676879883
3.8755	-1.07860565185547
3.87883333333334	-1.08623504638672
3.88216666666667	-1.09386444091797
3.8855	-1.09910964965821
3.88883333333334	-1.10435485839844
3.89216666666667	-1.10530853271485
3.8955	-1.10435485839844
3.89883333333334	-1.10244750976563
3.90216666666667	-1.10340118408203
3.9055	-1.10816955566406
3.90883333333334	-1.11532211303711
3.91216666666667	-1.12152099609375
3.9155	-1.12485885620117
3.91883333333334	-1.12485885620117
3.92216666666667	-1.12247467041016
3.9255	-1.12342834472656
3.92883333333334	-1.12438201904297
3.93216666666667	-1.12247467041016
3.9355	-1.12056732177735
3.93883333333334	-1.12199783325196
3.94216666666667	-1.1281967163086
3.9455	-1.13344192504883
3.94883333333334	-1.13582611083985
3.95216666666667	-1.14250183105469
3.9555	-1.15013122558594
3.95883333333334	-1.15489959716797
3.96216666666667	-1.15060806274414
3.9655	-1.14488601684571
3.96883333333334	-1.14631652832031
3.97216666666667	-1.15633010864258
3.9755	-1.17063522338867
3.97883333333334	-1.18732452392578
3.98216666666667	-1.20878219604492
3.9855	-1.22642517089844
3.98883333333334	-1.23357772827149
3.99216666666667	-1.22404098510742
3.9955	-1.20925903320313
3.99883333333334	-1.19686126708985
4.00216666666667	-1.18684768676758
4.0055	-1.18255615234375
4.00883333333334	-1.18494033813477
4.01216666666667	-1.19304656982422
4.0155	-1.19686126708985
4.01883333333334	-1.19876861572266
4.02216666666667	-1.19781494140625
4.0255	-1.19543075561524
4.02883333333334	-1.18732452392578
4.03216666666667	-1.17874145507813
4.0355	-1.17921829223633
4.03883333333334	-1.18827819824219
4.04216666666667	-1.20306015014649
4.0455	-1.21688842773438
4.04883333333334	-1.22594833374024
4.05216666666667	-1.2350082397461
4.0555	-1.24549865722656
4.05883333333334	-1.25217437744141
4.06216666666667	-1.25503540039063
4.0655	-1.25789642333985
4.06883333333334	-1.26314163208008
4.07216666666667	-1.2655258178711
4.0755	-1.25789642333985
4.07883333333334	-1.24073028564453
4.08216666666667	-1.22213363647461
4.0855	-1.20687484741211
4.08883333333334	-1.20067596435547
4.09216666666667	-1.20115280151367
4.0955	-1.20782852172852
4.09883333333334	-1.21641159057617
4.10216666666667	-1.2202262878418
4.1055	-1.2197494506836
4.10883333333334	-1.21784210205078
4.11216666666667	-1.21545791625977
4.1155	-1.21212005615235
4.11883333333334	-1.20973587036133
4.12216666666667	-1.21259689331055
4.1255	-1.2197494506836
4.12883333333334	-1.22213363647461
4.13216666666667	-1.21879577636719
4.1355	-1.21545791625977
4.13883333333334	-1.21545791625977
4.14216666666667	-1.21021270751953
4.1455	-1.19733810424805
4.14883333333334	-1.18494033813477
4.15216666666667	-1.17874145507813
4.1555	-1.17206573486328
4.15883333333334	-1.16109848022461
4.16216666666667	-1.15203857421875
4.1655	-1.14870071411133
4.16883333333334	-1.15203857421875
4.17216666666667	-1.15823745727539
4.1755	-1.16157531738281
4.17883333333334	-1.16205215454102
4.18216666666667	-1.15823745727539
4.1855	-1.15060806274414
4.18883333333334	-1.13439559936524
4.19216666666667	-1.1134147644043
4.1955	-1.09386444091797
4.19883333333334	-1.08051300048828
4.20216666666667	-1.07097625732422
4.2055	-1.06430053710938
4.20883333333334	-1.06048583984375
4.21216666666667	-1.05619430541992
4.2155	-1.05571746826172
4.21883333333334	-1.05428695678711
4.22216666666667	-1.04999542236328
4.2255	-1.03998184204102
4.22883333333334	-1.02710723876953
4.23216666666667	-1.01184844970703
4.2355	-0.988006591796875
4.23883333333334	-0.964641571044922
4.24216666666667	-0.949859619140625
4.2455	-0.941753387451172
4.24883333333334	-0.933647155761719
4.25216666666667	-0.924110412597656
4.2555	-0.917434692382813
4.25883333333334	-0.908851623535156
4.26216666666667	-0.893592834472656
4.2655	-0.874996185302735
4.26883333333334	-0.86212158203125
4.27216666666667	-0.853538513183594
4.2755	-0.848770141601563
4.27883333333334	-0.844955444335938
4.28216666666667	-0.8392333984375
4.2855	-0.826358795166016
4.28883333333334	-0.804424285888672
4.29216666666667	-0.774860382080078
4.2955	-0.738143920898438
4.29883333333334	-0.696182250976563
4.30216666666667	-0.656604766845703
4.3055	-0.627517700195313
4.30883333333334	-0.606536865234375
4.31216666666667	-0.58746337890625
4.3155	-0.563144683837891
4.31883333333334	-0.538349151611328
4.32216666666667	-0.51116943359375
4.3255	-0.475406646728516
4.32883333333334	-0.430107116699219
4.33216666666667	-0.385284423828125
4.3355	-0.349998474121094
4.33883333333334	-0.318050384521485
4.34216666666667	-0.284194946289063
4.3455	-0.250339508056641
4.34883333333334	-0.221729278564453
4.35216666666667	-0.195026397705078
4.3555	-0.165462493896485
4.35883333333334	-0.1373291015625
4.36216666666667	-0.10824203491211
4.3655	-0.0844001770019531
4.36883333333334	-0.0586509704589844
4.37216666666667	-0.0276565551757813
4.3755	0.00762939453125
4.37883333333334	0.0405311584472656
4.38216666666667	0.0681877136230469
4.3855	0.102043151855469
4.38883333333334	0.141143798828125
4.39216666666667	0.187873840332031
4.3955	0.239372253417969
4.39883333333334	0.303268432617188
4.40216666666667	0.377178192138672
4.4055	0.453948974609375
4.40883333333334	0.535011291503907
4.41216666666667	0.620365142822266
4.4155	0.722408294677735
4.41883333333334	0.847339630126953
4.42216666666667	0.994205474853516
4.4255	1.16491317749024
4.42883333333334	1.35993957519531
4.43216666666667	1.58071517944336
4.4355	1.82628631591797
4.43883333333334	2.09760665893555
4.44216666666667	2.40707397460938
4.4455	2.75611877441406
4.44883333333334	3.15093994140625
4.45216666666667	3.59582901000977
4.4555	4.09030914306641
4.45883333333334	4.63724136352539
4.46216666666667	5.23853302001953
4.4655	5.91325759887696
4.46883333333334	6.65664672851563
4.47216666666667	7.47442245483399
4.4755	8.36563110351563
4.47883333333334	9.33933258056641
4.48216666666667	10.3979110717774
4.4855	11.5375518798828
4.48883333333334	12.7687454223633
4.49216666666667	14.0962600708008
4.4955	15.5267715454102
4.49883333333334	17.052173614502
4.50216666666667	18.669605255127
4.5055	20.3766822814942
4.50883333333334	22.1595764160156
4.51216666666667	24.0144729614258
4.5155	25.942325592041
4.51883333333334	27.9474258422852
4.52216666666667	30.0331115722656
4.5255	32.1831703186035
4.52883333333334	34.393310546875
4.53216666666667	36.6439819335938
4.5355	38.9289855957031
4.53883333333334	41.2330627441406
4.54216666666667	43.5404777526856
4.5455	45.8464622497559
4.54883333333334	48.1491088867188
4.55216666666667	50.443172454834
4.5555	52.7052879333496
4.55883333333334	54.9178123474121
4.56216666666667	57.070255279541
4.5655	59.1468811035157
4.56883333333334	61.1252784729004
4.57216666666667	62.9949569702149
4.5755	64.755916595459
4.57883333333334	66.4005279541016
4.58216666666667	67.9149627685547
4.5855	69.2973136901856
4.58883333333334	70.5513954162598
4.59216666666667	71.6733932495117
4.5955	72.6413726806641
4.59883333333334	73.4419822692871
4.60216666666667	74.0809440612793
4.6055	74.5563507080078
4.60883333333334	74.8720169067383
4.61216666666667	75.0222206115723
4.6155	75.0184059143067
4.61883333333334	74.8739242553711
4.62216666666667	74.5878219604492
4.6255	74.1629600524903
4.62883333333334	73.5945701599121
4.63216666666667	72.8964805603028
4.6355	72.08251953125
4.63883333333334	71.1588859558106
4.64216666666667	70.1403617858887
4.6455	69.0374374389649
4.64883333333334	67.8682327270508
4.65216666666667	66.6346549987793
4.6555	65.3362274169922
4.65883333333334	63.9848709106446
4.66216666666667	62.5872611999512
4.6655	61.1572265625
4.66883333333334	59.7052574157715
4.67216666666667	58.2504272460938
4.6755	56.8017959594727
4.67883333333334	55.3584098815918
4.68216666666667	53.9298057556153
4.6855	52.5174140930176
4.68883333333334	51.1221885681153
4.69216666666667	49.7446060180664
4.6955	48.3942031860352
4.69883333333334	47.0848083496094
4.70216666666667	45.8202362060547
4.7055	44.607162475586
4.70883333333334	43.4494018554688
4.71216666666667	42.3402786254883
4.7155	41.2778854370117
4.71883333333334	40.2688980102539
4.72216666666667	39.3123626708985
4.7255	38.4035110473633
4.72883333333334	37.53662109375
4.73216666666667	36.7116928100586
4.7355	35.9406471252442
4.73883333333334	35.2144241333008
4.74216666666667	34.5396995544434
4.7455	33.9059829711914
4.74883333333334	33.3194732666016
4.75216666666667	32.7849388122559
4.7555	32.2961807250977
4.75883333333334	31.8498611450196
4.76216666666667	31.43310546875
4.7655	31.0487747192383
4.76883333333334	30.6973457336426
4.77216666666667	30.3702354431153
4.7755	30.0636291503906
4.77883333333334	29.775619506836
4.78216666666667	29.5171737670899
4.7855	29.2892456054688
4.78883333333334	29.0842056274414
4.79216666666667	28.9006233215332
4.7955	28.7356376647949
4.79883333333334	28.5916328430176
4.80216666666667	28.4619331359863
4.8055	28.3479690551758
4.80883333333334	28.2444953918457
4.81216666666667	28.1543731689453
4.8155	28.0795097351074
4.81883333333334	28.0156135559082
4.82216666666667	27.9579162597656
4.8255	27.8997421264649
4.82883333333334	27.8449058532715
4.83216666666667	27.7972221374512
4.8355	27.7605056762696
4.83883333333334	27.7423858642578
4.84216666666667	27.7352333068848
4.8455	27.7366638183594
4.84883333333334	27.7452468872071
4.85216666666667	27.7566909790039
4.8555	27.7643203735352
4.85883333333334	27.7557373046875
4.86216666666667	27.7471542358399
4.8655	27.7476310729981
4.86883333333334	27.7576446533203
4.87216666666667	27.7700424194336
4.8755	27.7891159057617
4.87883333333334	27.8210639953613
4.88216666666667	27.860164642334
4.8855	27.8968811035156
4.88883333333334	27.9278755187988
4.89216666666667	27.9598236083985
4.8955	27.9903411865235
4.89883333333334	28.0179977416992
4.90216666666667	28.0380249023438
4.9055	28.0523300170899
4.90883333333334	28.0656814575196
4.91216666666667	28.0847549438477
4.9155	28.1138420104981
4.91883333333334	28.1496047973633
4.92216666666667	28.1920433044434
4.9255	28.2387733459473
4.92883333333334	28.2936096191406
4.93216666666667	28.3422470092774
4.9355	28.3794403076172
4.93883333333334	28.4075736999512
4.94216666666667	28.4299850463867
4.9455	28.4495353698731
4.94883333333334	28.4667015075684
4.95216666666667	28.496265411377
4.9555	28.5296440124512
4.95883333333334	28.5663604736328
4.96216666666667	28.6049842834473
4.9655	28.651237487793
4.96883333333334	28.6974906921387
4.97216666666667	28.7370681762696
4.9755	28.778076171875
4.97883333333334	28.8166999816895
4.98216666666667	28.8558006286621
4.9855	28.8925170898438
4.98883333333334	28.9311408996582
4.99216666666667	28.9707183837891
4.9955	29.0112495422363
4.99883333333334	29.0541648864746
5.00216666666667	29.0956497192383
5.0055	29.1352272033692
5.00883333333334	29.1738510131836
5.01216666666667	29.2153358459473
5.0155	29.2539596557617
5.01883333333334	29.2954444885254
5.02216666666667	29.3436050415039
5.0255	29.3941497802735
5.02883333333334	29.439926147461
5.03216666666667	29.4818878173828
5.0355	29.5271873474121
5.03883333333334	29.5710563659668
5.04216666666667	29.6063423156738
5.0455	29.6359062194824
5.04883333333334	29.6688079833985
5.05216666666667	29.7031402587891
5.0555	29.7379493713379
5.05883333333334	29.7751426696778
5.06216666666667	29.8209190368653
5.0655	29.8690795898438
5.06883333333334	29.9181938171387
5.07216666666667	29.9630165100098
5.0755	30.0016403198242
5.07883333333334	30.0331115722656
5.08216666666667	30.0602912902832
5.0855	30.0941467285156
5.08883333333334	30.1332473754883
5.09216666666667	30.1761627197266
5.0955	30.2166938781738
5.09883333333334	30.2581787109375
5.10216666666667	30.3006172180176
5.1055	30.3401947021485
5.10883333333334	30.3740501403809
5.11216666666667	30.4059982299805
5.1155	30.4446220397949
5.11883333333334	30.489444732666
5.12216666666667	30.5337905883789
5.1255	30.5733680725098
5.12883333333334	30.6105613708496
5.13216666666667	30.6496620178223
5.1355	30.6873321533203
5.13883333333334	30.7245254516602
5.14216666666667	30.7588577270508
5.1455	30.7936668395996
5.14883333333334	30.8279991149903
5.15216666666667	30.8632850646973
5.1555	30.9052467346192
5.15883333333334	30.9486389160156
5.16216666666667	30.9953689575196
5.1655	31.036376953125
5.16883333333334	31.0754776000977
5.17216666666667	31.1107635498047
5.1755	31.1441421508789
5.17883333333334	31.1756134033203
5.18216666666667	31.2066078186035
5.1855	31.2418937683106
5.18883333333334	31.2738418579102
5.19216666666667	31.3072204589844
5.1955	31.3386917114258
5.19883333333334	31.3715934753418
5.20216666666667	31.3935279846192
5.2055	31.4092636108399
5.20883333333334	31.4240455627442
5.21216666666667	31.4321517944336
5.2155	31.4326286315918
5.21883333333334	31.4269065856934
5.22216666666667	31.4302444458008
5.2255	31.4383506774903
5.22883333333334	31.4474105834961
5.23216666666667	31.4602851867676
5.2355	31.4774513244629
5.23883333333334	31.4931869506836
5.24216666666667	31.5017700195313
5.2455	31.5103530883789
5.24883333333334	31.5213203430176
5.25216666666667	31.5275192260742
5.2555	31.5208435058594
5.25883333333334	31.5117835998535
5.26216666666667	31.5074920654297
5.2655	31.5041542053223
5.26883333333334	31.5022468566895
5.27216666666667	31.5051078796387
5.2755	31.515121459961
5.27883333333334	31.5265655517578
5.28216666666667	31.5370559692383
5.2855	31.5518379211426
5.28883333333334	31.5680503845215
5.29216666666667	31.580924987793
5.2955	31.5909385681153
5.29883333333334	31.5957069396973
5.30216666666667	31.5995216369629
5.3055	31.5995216369629
5.30883333333334	31.5933227539063
5.31216666666667	31.5871238708496
5.3155	31.583309173584
5.31883333333334	31.5928459167481
5.32216666666667	31.6052436828613
5.3255	31.6104888916016
5.32883333333334	31.6133499145508
5.33216666666667	31.611442565918
5.3355	31.6143035888672
5.33883333333334	31.6076278686524
5.34216666666667	31.6023826599121
5.3455	31.6004753112793
5.34883333333334	31.6081047058106
5.35216666666667	31.6200256347656
5.3555	31.6295623779297
5.35883333333334	31.6410064697266
5.36216666666667	31.6510200500488
5.3655	31.6624641418457
5.36883333333334	31.6662788391113
5.37216666666667	31.6686630249024
5.3755	31.6705703735352
5.37883333333334	31.6691398620606
5.38216666666667	31.667709350586
5.3855	31.6691398620606
5.38883333333334	31.6753387451172
5.39216666666667	31.6791534423828
5.3955	31.6762924194336
5.39883333333334	31.6762924194336
5.40216666666667	31.6791534423828
5.4055	31.6867828369141
5.40883333333334	31.6972732543946
5.41216666666667	31.7153930664063
5.4155	31.7397117614746
5.41883333333334	31.766414642334
5.42216666666667	31.7854881286621
5.4255	31.796932220459
5.42883333333334	31.7974090576172
5.43216666666667	31.7926406860352
5.4355	31.7831039428711
5.43883333333334	31.7764282226563
5.44216666666667	31.7683219909668
5.4455	31.7597389221192
5.44883333333334	31.7549705505371
5.45216666666667	31.7544937133789
5.4555	31.7587852478028
5.45883333333334	31.7611694335938
5.46216666666667	31.7730903625488
5.4655	31.7883491516113
5.46883333333334	31.8021774291992
5.47216666666667	31.8059921264649
5.4755	31.8069458007813
5.47883333333334	31.8069458007813
5.48216666666667	31.8078994750977
5.4855	31.8074226379395
5.48883333333334	31.8136215209961
5.49216666666667	31.8236351013184
5.4955	31.8307876586914
5.49883333333334	31.8336486816406
5.50216666666667	31.8284034729004
5.5055	31.8236351013184
5.50883333333334	31.8164825439453
5.51216666666667	31.8169593811035
5.5155	31.8212509155274
5.51883333333334	31.8260192871094
5.52216666666667	31.827449798584
5.5255	31.8255424499512
5.52883333333334	31.8241119384766
5.53216666666667	31.8207740783692
5.5355	31.8179130554199
5.53883333333334	31.8174362182617
5.54216666666667	31.8207740783692
5.5455	31.8284034729004
5.54883333333334	31.8336486816406
5.55216666666667	31.8355560302735
5.5555	31.8346023559571
5.55883333333334	31.8346023559571
5.56216666666667	31.8355560302735
5.5655	31.8336486816406
5.56883333333334	31.8336486816406
5.57216666666667	31.8317413330078
5.5755	31.825065612793
5.57883333333334	31.8078994750977
5.58216666666667	31.7902565002442
5.5855	31.7773818969727
5.58883333333334	31.7692756652832
5.59216666666667	31.7621231079102
5.5955	31.7630767822266
5.59883333333334	31.7692756652832
5.60216666666667	31.771183013916
5.6055	31.7649841308594
5.60883333333334	31.7530632019043
5.61216666666667	31.7487716674805
5.6155	31.7478179931641
5.61883333333334	31.7463874816895
5.62216666666667	31.7411422729492
5.6255	31.7301750183106
5.62883333333334	31.7192077636719
5.63216666666667	31.7068099975586
5.6355	31.6977500915528
5.63883333333334	31.6958427429199
5.64216666666667	31.7015647888184
5.6455	31.7149162292481
5.64883333333334	31.7234992980957
5.65216666666667	31.7244529724121
5.6555	31.7134857177735
5.65883333333334	31.6958427429199
5.66216666666667	31.679630279541
5.6655	31.6629409790039
5.66883333333334	31.6486358642578
5.67216666666667	31.6329002380371
5.6755	31.6162109375
5.67883333333334	31.5990447998047
5.68216666666667	31.5752029418946
5.6855	31.5542221069336
5.68883333333334	31.5346717834473
5.69216666666667	31.522274017334
5.6955	31.5141677856446
5.69883333333334	31.5108299255371
5.70216666666667	31.5136909484863
5.7055	31.5155982971192
5.70883333333334	31.5184593200684
5.71216666666667	31.5170288085938
5.7155	31.5074920654297
5.71883333333334	31.4912796020508
5.72216666666667	31.4764976501465
5.7255	31.463623046875
5.72883333333334	31.4455032348633
5.73216666666667	31.4245223999024
5.7355	31.4059257507324
5.73883333333334	31.3878059387207
5.74216666666667	31.3634872436524
5.7455	31.3382148742676
5.74883333333334	31.3181877136231
5.75216666666667	31.3029289245606
5.7555	31.2938690185547
5.75883333333334	31.2881469726563
5.76216666666667	31.2795639038086
5.7655	31.2633514404297
5.76883333333334	31.2423706054688
5.77216666666667	31.2190055847168
5.7755	31.1956405639649
5.77883333333334	31.1751365661621
5.78216666666667	31.1589241027832
5.7855	31.1450958251953
5.78883333333334	31.1274528503418
5.79216666666667	31.1117172241211
5.7955	31.0959815979004
5.79883333333334	31.0802459716797
5.80216666666667	31.0611724853516
5.8055	31.0425758361817
5.80883333333334	31.0225486755371
5.81216666666667	30.9967994689942
5.8155	30.9629440307617
5.81883333333334	30.9262275695801
5.82216666666667	30.8933258056641
5.8255	30.8661460876465
5.82883333333334	30.8442115783692
5.83216666666667	30.8270454406738
5.8355	30.8175086975098
5.83883333333334	30.8094024658203
5.84216666666667	30.7936668395996
5.8455	30.7660102844238
5.84883333333334	30.7345390319824
5.85216666666667	30.7021141052246
5.8555	30.6673049926758
5.85883333333334	30.6305885314942
5.86216666666667	30.6015014648438
5.8655	30.5824279785156
5.86883333333334	30.5671691894531
5.87216666666667	30.5509567260742
5.8755	30.5347442626953
5.87883333333334	30.5190086364746
5.88216666666667	30.5013656616211
5.8855	30.4827690124512
5.88883333333334	30.4627418518067
5.89216666666667	30.4427146911621
5.8955	30.4160118103028
5.89883333333334	30.3831100463867
5.90216666666667	30.3473472595215
5.9055	30.3096771240235
5.90883333333334	30.2772521972656
5.91216666666667	30.2457809448242
5.9155	30.2205085754395
5.91883333333334	30.1947593688965
5.92216666666667	30.1699638366699
5.9255	30.1470756530762
5.92883333333334	30.1213264465332
5.93216666666667	30.0941467285156
5.9355	30.0683975219727
5.93883333333334	30.0488471984863
5.94216666666667	30.0302505493164
5.9455	30.0030708312988
5.94883333333334	29.9720764160156
5.95216666666667	29.9363136291504
5.9555	29.9015045166016
5.95883333333334	29.8652648925781
5.96216666666667	29.8285484313965
5.9655	29.7970771789551
5.96883333333334	29.7698974609375
5.97216666666667	29.7489166259766
5.9755	29.7183990478516
5.97883333333334	29.6802520751953
5.98216666666667	29.6411514282227
5.9855	29.6053886413574
5.98883333333334	29.5705795288086
5.99216666666667	29.5310020446778
5.9955	29.4966697692871
5.99883333333334	29.4680595397949
6.00216666666667	29.4413566589356
6.0055	29.4127464294434
6.00883333333334	29.3850898742676
6.01216666666667	29.3626785278321
6.0155	29.3364524841309
6.01883333333334	29.3064117431641
6.02216666666667	29.268741607666
6.0255	29.2329788208008
6.02883333333334	29.1996002197266
6.03216666666667	29.165267944336
6.0355	29.1285514831543
6.03883333333334	29.0913581848145
6.04216666666667	29.0594100952149
6.0455	29.0284156799317
6.04883333333334	28.9959907531738
6.05216666666667	28.9678573608399
6.0555	28.9459228515625
6.05883333333334	28.9287567138672
6.06216666666667	28.9125442504883
6.0655	28.8968086242676
6.06883333333334	28.8815498352051
6.07216666666667	28.8634300231934
6.0755	28.8467407226563
6.07883333333334	28.8310050964356
6.08216666666667	28.8138389587403
6.0855	28.7947654724121
6.08883333333334	28.7785530090332
6.09216666666667	28.7680625915528
6.0955	28.7618637084961
6.09883333333334	28.7661552429199
6.10216666666667	28.778076171875
6.1055	28.7942886352539
6.10883333333334	28.8100242614746
6.11216666666667	28.8305282592774
6.1155	28.8591384887696
6.11883333333334	28.8858413696289
6.12216666666667	28.9134979248047
6.1255	28.9487838745117
6.12883333333334	28.9998054504395
6.13216666666667	29.0594100952149
6.1355	29.1233062744141
6.13883333333334	29.1967391967774
6.14216666666667	29.2835235595703
6.1455	29.3769836425781
6.14883333333334	29.4747352600098
6.15216666666667	29.5820236206055
6.1555	29.7036170959473
6.15883333333334	29.8399925231934
6.16216666666667	29.9873352050781
6.1655	30.148983001709
6.16883333333334	30.324935913086
6.17216666666667	30.5113792419434
6.1755	30.7068824768067
6.17883333333334	30.9128761291504
6.18216666666667	31.1350822448731
6.1855	31.3773155212403
6.18883333333334	31.639575958252
6.19216666666667	31.9194793701172
6.1955	32.2141647338867
6.19883333333334	32.5264930725098
6.20216666666667	32.8555107116699
6.2055	33.1993103027344
6.20883333333334	33.5583686828613
6.21216666666667	33.9279174804688
6.2155	34.3217849731446
6.21883333333334	34.7385406494141
6.22216666666667	35.1753234863281
6.2255	35.6187820434571
6.22883333333334	36.0708236694336
6.23216666666667	36.5457534790039
6.2355	37.0440483093262
6.23883333333334	37.562370300293
6.24216666666667	38.0935668945313
6.2455	38.6428833007813
6.24883333333334	39.2098426818848
6.25216666666667	39.7896766662598
6.2555	40.3752326965332
6.25883333333334	40.9617424011231
6.26216666666667	41.5611267089844
6.2655	42.1767234802246
6.26883333333334	42.8009033203125
6.27216666666667	43.4246063232422
6.2755	44.0478324890137
6.27883333333334	44.6786880493164
6.28216666666667	45.3128814697266
6.2855	45.9461212158203
6.28883333333334	46.5812683105469
6.29216666666667	47.2183227539063
6.2955	47.8496551513672
6.29883333333334	48.4609603881836
6.30216666666667	49.0493774414063
6.3055	49.62158203125
6.30883333333334	50.1761436462403
6.31216666666667	50.7087707519532
6.3155	51.2213706970215
6.31883333333334	51.7196655273438
6.32216666666667	52.1988868713379
6.3255	52.6514053344727
6.32883333333334	53.0734062194825
6.33216666666667	53.4696578979492
6.3355	53.8411140441895
6.33883333333334	54.1849136352539
6.34216666666667	54.4943809509278
6.3455	54.7628402709961
6.34883333333334	54.9860000610352
6.35216666666667	55.1643371582032
6.3555	55.3026199340821
6.35883333333334	55.4046630859375
6.36216666666667	55.4704666137696
6.3655	55.4957389831543
6.36883333333334	55.4871559143067
6.37216666666667	55.4442405700684
6.3755	55.3584098815918
6.37883333333334	55.2186965942383
6.38216666666667	55.0274848937989
6.3855	54.8028945922852
6.38883333333334	54.5501708984375
6.39216666666667	54.2597770690918
6.3955	53.9274215698242
6.39883333333334	53.5564422607422
6.40216666666667	53.1516075134278
6.4055	52.7043342590332
6.40883333333334	52.2079467773438
6.41216666666667	51.6676902770996
6.4155	51.0950088500977
6.41883333333334	50.4941940307617
6.42216666666667	49.8695373535156
6.4255	49.2172241210938
6.42883333333334	48.5363006591797
6.43216666666667	47.8258132934571
6.4355	47.0857620239258
6.43883333333334	46.328067779541
6.44216666666667	45.5489158630371
6.4455	44.7506904602051
6.44883333333334	43.9324378967285
6.45216666666667	43.0998802185059
6.4555	42.2530174255371
6.45883333333334	41.3856506347656
6.46216666666667	40.5058860778809
6.4655	39.6189689636231
6.46883333333334	38.7315750122071
6.47216666666667	37.8389358520508
6.4755	36.9377136230469
6.47883333333334	36.0293388366699
6.48216666666667	35.1095199584961
6.4855	34.1835021972656
6.48883333333334	33.2565307617188
6.49216666666667	32.3367118835449
6.4955	31.4240455627442
6.49883333333334	30.5209159851074
6.50216666666667	29.632568359375
6.5055	28.7556648254395
6.50883333333334	27.8868675231934
6.51216666666667	27.0276069641113
6.5155	26.1850357055664
6.51883333333334	25.3491401672363
6.52216666666667	24.5175361633301
6.5255	23.6921310424805
6.52883333333334	22.8800773620606
6.53216666666667	22.0799446105957
6.5355	21.2893486022949
6.53883333333334	20.5187797546387
6.54216666666667	19.770622253418
6.5455	19.0439224243164
6.54883333333334	18.3334350585938
6.55216666666667	17.6458358764649
6.5555	16.9806480407715
6.55883333333334	16.3335800170899
6.56216666666667	15.6993865966797
6.5655	15.0785446166992
6.56883333333334	14.4729614257813
6.57216666666667	13.8812065124512
6.5755	13.2999420166016
6.57883333333334	12.7391815185547
6.58216666666667	12.202262878418
6.5855	11.6920471191406
6.58883333333334	11.197566986084
6.59216666666667	10.7178688049317
6.5955	10.2586746215821
6.59883333333334	9.81855392456055
6.60216666666667	9.40132141113281
6.6055	8.99505615234375
6.60883333333334	8.60691070556641
6.61216666666667	8.23116302490235
6.6155	7.86924362182617
6.61883333333334	7.52067565917969
6.62216666666667	7.17973709106446
6.6255	6.84738159179688
6.62883333333334	6.52790069580078
6.63216666666667	6.2251091003418
6.6355	5.94091415405274
6.63883333333334	5.6600570678711
6.64216666666667	5.38301467895508
6.6455	5.12027740478516
6.64883333333334	4.87565994262696
6.65216666666667	4.64916229248047
6.6555	4.43124771118164
6.65883333333334	4.23002243041992
6.66216666666667	4.05025482177735
6.6655	3.88669967651367
[truncated: 1,007 more rows]
