# Supplementary material for: Phase-Specific Parameter Estimation in Chiral HPLC Using 1‑Site, 2‑Site Stochastic Models, and Unified Equation Approach
Source: Anal Chem. 2026 Apr 29;98(18):13925–39. doi: 10.1021/acs.analchem.6c01634 (PMC13177292; doi:10.1021/acs.analchem.6c01634)
Supplement: Supplementary file 2 [file ac6c01634_si_002.zip › SupportingInformation/03_data_allEluents/LORA_ACN_CELL2_12_25.CSV]

0	0.115394592285156
0.00333333333333334	0.128746032714844
0.00666666666666667	0.136375427246094
0.01	0.134468078613281
0.0133333333333334	0.123023986816406
0.0166666666666667	0.105381011962891
0.02	0.087738037109375
0.0233333333333334	0.0743865966796875
0.0266666666666667	0.0600814819335938
0.03	0.0429153442382813
0.0333333333333334	0.0243186950683594
0.0366666666666667	0.0109672546386719
0.04	0.003814697265625
0.0433333333333334	0.00905990600585938
0.0466666666666667	0.0281333923339844
0.05	0.0538825988769532
0.0533333333333334	0.0820159912109375
0.0566666666666667	0.101566314697266
0.06	0.117301940917969
0.0633333333333334	0.122547149658203
0.0666666666666667	0.113964080810547
0.07	0.0982284545898438
0.0733333333333334	0.0777244567871094
0.0766666666666667	0.0576972961425782
0.08	0.0352859497070313
0.0833333333333334	0.0104904174804688
0.0866666666666667	-0.0119209289550781
0.09	-0.0333786010742188
0.0933333333333334	-0.0443458557128906
0.0966666666666667	-0.0429153442382813
0.1	-0.0367164611816406
0.103333333333334	-0.026702880859375
0.106666666666667	-0.0133514404296875
0.11	0.00715255737304688
0.113333333333334	0.0224113464355469
0.116666666666667	0.0295639038085938
0.12	0.0362396240234375
0.123333333333334	0.0414848327636719
0.126666666666667	0.0481605529785156
0.13	0.0452995300292969
0.133333333333334	0.0438690185546875
0.136666666666667	0.041961669921875
0.14	0.0429153442382813
0.143333333333334	0.0481605529785156
0.146666666666667	0.05340576171875
0.15	0.0615119934082032
0.153333333333334	0.06866455078125
0.156666666666667	0.0762939453125
0.16	0.0777244567871094
0.163333333333334	0.0739097595214844
0.166666666666667	0.0672340393066407
0.17	0.057220458984375
0.173333333333334	0.0424385070800781
0.176666666666667	0.0295639038085938
0.18	0.0195503234863281
0.183333333333334	0.0152587890625
0.186666666666667	0.00715255737304688
0.19	-0.00524520874023438
0.193333333333334	-0.0176429748535156
0.196666666666667	-0.0286102294921875
0.2	-0.0376701354980469
0.203333333333334	-0.05340576171875
0.206666666666667	-0.0715255737304688
0.21	-0.0891685485839844
0.213333333333334	-0.10061264038086
0.216666666666667	-0.111103057861328
0.22	-0.1220703125
0.223333333333334	-0.126361846923828
0.226666666666667	-0.117301940917969
0.23	-0.0982284545898438
0.233333333333334	-0.0815391540527344
0.236666666666667	-0.0696182250976563
0.24	-0.057220458984375
0.243333333333334	-0.0457763671875
0.246666666666667	-0.0429153442382813
0.25	-0.0472068786621094
0.253333333333334	-0.0481605529785156
0.256666666666667	-0.0448226928710938
0.26	-0.0481605529785156
0.263333333333334	-0.0586509704589844
0.266666666666667	-0.0696182250976563
0.27	-0.072479248046875
0.273333333333334	-0.0743865966796875
0.276666666666667	-0.0743865966796875
0.28	-0.0710487365722657
0.283333333333334	-0.0615119934082032
0.286666666666667	-0.0491142272949219
0.29	-0.0348091125488281
0.293333333333334	-0.0224113464355469
0.296666666666667	-0.019073486328125
0.3	-0.019073486328125
0.303333333333334	-0.02288818359375
0.306666666666667	-0.0290870666503906
0.31	-0.0462532043457031
0.313333333333334	-0.0634193420410157
0.316666666666667	-0.0696182250976563
0.32	-0.0643730163574219
0.323333333333334	-0.05340576171875
0.326666666666667	-0.0481605529785156
0.33	-0.0429153442382813
0.333333333333334	-0.0410079956054688
0.336666666666667	-0.0424385070800781
0.34	-0.0472068786621094
0.343333333333334	-0.0543594360351563
0.346666666666667	-0.06103515625
0.35	-0.0615119934082032
0.353333333333334	-0.0553131103515625
0.356666666666667	-0.0433921813964844
0.36	-0.034332275390625
0.363333333333334	-0.0233650207519531
0.366666666666667	-0.00667572021484375
0.37	0.011444091796875
0.373333333333334	0.0290870666503906
0.376666666666667	0.0429153442382813
0.38	0.0600814819335938
0.383333333333334	0.0758171081542969
0.386666666666667	0.0934600830078125
0.39	0.110626220703125
0.393333333333334	0.126838684082031
0.396666666666667	0.135421752929688
0.4	0.1373291015625
0.403333333333334	0.143051147460938
0.406666666666667	0.145435333251953
0.41	0.141620635986328
0.413333333333334	0.125885009765625
0.416666666666667	0.112056732177735
0.42	0.107288360595703
0.423333333333334	0.106334686279297
0.426666666666667	0.107288360595703
0.43	0.107765197753906
0.433333333333334	0.114917755126953
0.436666666666667	0.119209289550781
0.44	0.115394592285156
0.443333333333334	0.102519989013672
0.446666666666667	0.0863075256347656
0.45	0.0762939453125
0.453333333333334	0.0681877136230469
0.456666666666667	0.0653266906738282
0.46	0.0576972961425782
0.463333333333334	0.049591064453125
0.466666666666667	0.0452995300292969
0.47	0.0371932983398438
0.473333333333334	0.0271797180175781
0.476666666666667	0.0100135803222656
0.48	0.00238418579101563
0.483333333333334	0.000476837158203125
0.486666666666667	-0.00286102294921875
0.49	-0.0057220458984375
0.493333333333334	-0.0109672546386719
0.496666666666667	-0.00810623168945313
0.5	-0.00333786010742188
0.503333333333334	0.003814697265625
0.506666666666667	0.0181198120117188
0.51	0.0362396240234375
0.513333333333334	0.0629425048828125
0.516666666666667	0.0867843627929688
0.52	0.10824203491211
0.523333333333334	0.123977661132813
0.526666666666667	0.13875961303711
0.53	0.162124633789063
0.533333333333334	0.194549560546875
0.536666666666667	0.234127044677735
0.54	0.269412994384766
0.543333333333334	0.300407409667969
0.546666666666667	0.321388244628906
0.55	0.325202941894531
0.553333333333334	0.312328338623047
0.556666666666667	0.292301177978516
0.56	0.277996063232422
0.563333333333334	0.265121459960938
0.566666666666667	0.25177001953125
0.57	0.23794174194336
0.573333333333334	0.229358673095703
0.576666666666667	0.223159790039063
0.58	0.208854675292969
0.583333333333334	0.191688537597656
0.586666666666667	0.177860260009766
0.59	0.174045562744141
0.593333333333334	0.164508819580078
0.596666666666667	0.149726867675781
0.6	0.138282775878906
0.603333333333334	0.132083892822266
0.606666666666667	0.125885009765625
0.61	0.112533569335938
0.613333333333334	0.10061264038086
0.616666666666667	0.0891685485839844
0.62	0.0758171081542969
0.623333333333334	0.0586509704589844
0.626666666666667	0.0481605529785156
0.63	0.0452995300292969
0.633333333333334	0.0462532043457031
0.636666666666667	0.0476837158203125
0.64	0.0476837158203125
0.643333333333334	0.0514984130859375
0.646666666666667	0.0553131103515625
0.65	0.0567436218261719
0.653333333333334	0.0567436218261719
0.656666666666667	0.0567436218261719
0.66	0.0615119934082032
0.663333333333334	0.06103515625
0.666666666666667	0.0553131103515625
0.67	0.0424385070800781
0.673333333333334	0.030517578125
0.676666666666667	0.0252723693847656
0.68	0.02288818359375
0.683333333333334	0.0233650207519531
0.686666666666667	0.0205039978027344
0.69	0.0195503234863281
0.693333333333334	0.0200271606445313
0.696666666666667	0.0205039978027344
0.7	0.0166893005371094
0.703333333333334	0.0119209289550781
0.706666666666667	0.00905990600585938
0.71	0.0109672546386719
0.713333333333334	0.0109672546386719
0.716666666666667	0.00524520874023438
0.72	0.000476837158203125
0.723333333333334	-0.0057220458984375
0.726666666666667	-0.00905990600585938
0.73	-0.0171661376953125
0.733333333333334	-0.0238418579101563
0.736666666666667	-0.0252723693847656
0.74	-0.0233650207519531
0.743333333333334	-0.0147819519042969
0.746666666666667	-0.00238418579101563
0.75	0.0195503234863281
0.753333333333334	0.0448226928710938
0.756666666666667	0.0700950622558594
0.76	0.0934600830078125
0.763333333333334	0.113964080810547
0.766666666666667	0.132083892822266
0.77	0.144481658935547
0.773333333333334	0.154972076416016
0.776666666666667	0.164508819580078
0.78	0.177383422851563
0.783333333333334	0.193119049072266
0.786666666666667	0.207901000976563
0.79	0.225543975830078
0.793333333333334	0.241756439208985
0.796666666666667	0.254154205322266
0.8	0.257968902587891
0.803333333333334	0.253677368164063
0.806666666666667	0.247478485107422
0.81	0.232219696044922
0.813333333333334	0.211715698242188
0.816666666666667	0.194549560546875
0.82	0.17690658569336
0.823333333333334	0.161170959472656
0.826666666666667	0.139236450195313
0.83	0.124931335449219
0.833333333333334	0.114917755126953
0.836666666666667	0.102519989013672
0.84	0.095367431640625
0.843333333333334	0.0910758972167969
0.846666666666667	0.095367431640625
0.85	0.09918212890625
0.853333333333334	0.102043151855469
0.856666666666667	0.10824203491211
0.86	0.110149383544922
0.863333333333334	0.113487243652344
0.866666666666667	0.114917755126953
0.87	0.113964080810547
0.873333333333334	0.112056732177735
0.876666666666667	0.110626220703125
0.88	0.111103057861328
0.883333333333334	0.109672546386719
0.886666666666667	0.104427337646485
0.89	0.103950500488281
0.893333333333334	0.103950500488281
0.896666666666667	0.102996826171875
0.9	0.100135803222656
0.903333333333334	0.0996589660644531
0.906666666666667	0.106334686279297
0.91	0.107288360595703
0.913333333333334	0.102519989013672
0.916666666666667	0.0929832458496094
0.92	0.0829696655273438
0.923333333333334	0.06866455078125
0.926666666666667	0.0481605529785156
0.93	0.0324249267578125
0.933333333333334	0.0281333923339844
0.936666666666667	0.0300407409667969
0.94	0.0309944152832031
0.943333333333334	0.0286102294921875
0.946666666666667	0.0209808349609375
0.95	0.0138282775878906
0.953333333333334	0.00143051147460938
0.956666666666667	-0.00858306884765625
0.96	-0.0152587890625
0.963333333333334	-0.00810623168945313
0.966666666666667	0.0123977661132813
0.97	0.0329017639160156
0.973333333333334	0.0529289245605469
0.976666666666667	0.0691413879394532
0.98	0.0820159912109375
0.983333333333334	0.0872611999511719
0.986666666666667	0.0844001770019531
0.99	0.0810623168945313
0.993333333333334	0.0782012939453125
0.996666666666667	0.0739097595214844
1	0.0653266906738282
1.00333333333334	0.0524520874023438
1.00666666666667	0.03814697265625
1.01	0.0214576721191406
1.01333333333334	0.00524520874023438
1.01666666666667	-0.00619888305664063
1.02	-0.00476837158203125
1.02333333333334	-0.00143051147460938
1.02666666666667	-0.00143051147460938
1.03	-0.011444091796875
1.03333333333334	-0.0276565551757813
1.03666666666667	-0.0452995300292969
1.04	-0.0600814819335938
1.04333333333334	-0.0667572021484375
1.04666666666667	-0.0677108764648438
1.05	-0.06103515625
1.05333333333334	-0.0472068786621094
1.05666666666667	-0.0300407409667969
1.06	-0.0181198120117188
1.06333333333334	-0.00715255737304688
1.06666666666667	0.0138282775878906
1.07	0.0438690185546875
1.07333333333334	0.0672340393066407
1.07666666666667	0.0696182250976563
1.08	0.0615119934082032
1.08333333333334	0.0476837158203125
1.08666666666667	0.0271797180175781
1.09	-0.00333786010742188
1.09333333333334	-0.0309944152832031
1.09666666666667	-0.0438690185546875
1.1	-0.0524520874023438
1.10333333333334	-0.0638961791992188
1.10666666666667	-0.080108642578125
1.11	-0.0910758972167969
1.11333333333334	-0.0929832458496094
1.11666666666667	-0.08392333984375
1.12	-0.0638961791992188
1.12333333333334	-0.0357627868652344
1.12666666666667	-0.003814697265625
1.13	0.0276565551757813
1.13333333333334	0.0529289245605469
1.13666666666667	0.0643730163574219
1.14	0.0705718994140625
1.14333333333334	0.0739097595214844
1.14666666666667	0.0834465026855469
1.15	0.0920295715332031
1.15333333333334	0.104427337646485
1.15666666666667	0.119686126708985
1.16	0.126838684082031
1.16333333333334	0.122547149658203
1.16666666666667	0.1068115234375
1.17	0.0863075256347656
1.17333333333334	0.0596046447753907
1.17666666666667	0.0362396240234375
1.18	0.0238418579101563
1.18333333333334	0.0214576721191406
1.18666666666667	0.0224113464355469
1.19	0.0238418579101563
1.19333333333334	0.0252723693847656
1.19666666666667	0.0271797180175781
1.2	0.026702880859375
1.20333333333334	0.0314712524414063
1.20666666666667	0.0414848327636719
1.21	0.0562667846679688
1.21333333333334	0.0715255737304688
1.21666666666667	0.0767707824707032
1.22	0.0791549682617188
1.22333333333334	0.0777244567871094
1.22666666666667	0.0782012939453125
1.23	0.0848770141601563
1.23333333333334	0.0948905944824219
1.23666666666667	0.114917755126953
1.24	0.13875961303711
1.24333333333334	0.166416168212891
1.24666666666667	0.192642211914063
1.25	0.213146209716797
1.25333333333334	0.230789184570313
1.25666666666667	0.241279602050781
1.26	0.244617462158203
1.26333333333334	0.234127044677735
1.26666666666667	0.220298767089844
1.27	0.203132629394531
1.27333333333334	0.185012817382813
1.27666666666667	0.160694122314453
1.28	0.137805938720703
1.28333333333334	0.119209289550781
1.28666666666667	0.09918212890625
1.29	0.0805854797363281
1.29333333333334	0.0672340393066407
1.29666666666667	0.0653266906738282
1.3	0.06866455078125
1.30333333333334	0.0767707824707032
1.30666666666667	0.0934600830078125
1.31	0.11587142944336
1.31333333333334	0.136852264404297
1.31666666666667	0.157356262207031
1.32	0.178337097167969
1.32333333333334	0.198841094970703
1.32666666666667	0.205039978027344
1.33	0.197410583496094
1.33333333333334	0.181198120117188
1.33666666666667	0.157356262207031
1.34	0.124931335449219
1.34333333333334	0.08392333984375
1.34666666666667	0.0472068786621094
1.35	0.0205039978027344
1.35333333333334	0.00762939453125
1.35666666666667	0.0057220458984375
1.36	0.0123977661132813
1.36333333333334	0.0224113464355469
1.36666666666667	0.0314712524414063
1.37	0.03814697265625
1.37333333333334	0.0400543212890625
1.37666666666667	0.0395774841308594
1.38	0.0405311584472656
1.38333333333334	0.0538825988769532
1.38666666666667	0.0772476196289063
1.39	0.102043151855469
1.39333333333334	0.120162963867188
1.39666666666667	0.12969970703125
1.4	0.136852264404297
1.40333333333334	0.137805938720703
1.40666666666667	0.127315521240235
1.41	0.105857849121094
1.41333333333334	0.08392333984375
1.41666666666667	0.0600814819335938
1.42	0.0300407409667969
1.42333333333334	-0.00524520874023438
1.42666666666667	-0.0362396240234375
1.43	-0.0567436218261719
1.43333333333334	-0.0700950622558594
1.43666666666667	-0.0720024108886719
1.44	-0.0596046447753907
1.44333333333334	-0.0405311584472656
1.44666666666667	-0.0209808349609375
1.45	-0.003814697265625
1.45333333333334	0.0176429748535156
1.45666666666667	0.0400543212890625
1.46	0.0553131103515625
1.46333333333334	0.06103515625
1.46666666666667	0.0638961791992188
1.47	0.064849853515625
1.47333333333334	0.0553131103515625
1.47666666666667	0.0333786010742188
1.48	0.00524520874023438
1.48333333333334	-0.0185966491699219
1.48666666666667	-0.0348091125488281
1.49	-0.0443458557128906
1.49333333333334	-0.0429153442382813
1.49666666666667	-0.0352859497070313
1.5	-0.02288818359375
1.50333333333334	-0.0100135803222656
1.50666666666667	0.00286102294921875
1.51	0.0166893005371094
1.51333333333334	0.0319480895996094
1.51666666666667	0.0486373901367188
1.52	0.0624656677246094
1.52333333333334	0.0677108764648438
1.52666666666667	0.0557899475097657
1.53	0.0319480895996094
1.53333333333334	0.000476837158203125
1.53666666666667	-0.0281333923339844
1.54	-0.0467300415039063
1.54333333333334	-0.0481605529785156
1.54666666666667	-0.0233650207519531
1.55	0.0181198120117188
1.55333333333334	0.0681877136230469
1.55666666666667	0.1220703125
1.56	0.18453598022461
1.56333333333334	0.262737274169922
1.56666666666667	0.357627868652344
1.57	0.475883483886719
1.57333333333334	0.62704086303711
1.57666666666667	0.81634521484375
1.58	1.04141235351563
1.58333333333334	1.29079818725586
1.58666666666667	1.56307220458985
1.59	1.85871124267578
1.59333333333334	2.18677520751953
1.59666666666667	2.57492065429688
1.6	3.04555892944336
1.60333333333334	3.63492965698242
1.60666666666667	4.35495376586914
1.61	5.20992279052735
1.61333333333334	6.17074966430664
1.61666666666667	7.17687606811524
1.62	8.15773010253906
1.62333333333334	9.03749465942383
1.62666666666667	9.75847244262696
1.63	10.2882385253906
1.63333333333334	10.6234550476074
1.63666666666667	10.7798576354981
1.64	10.7879638671875
1.64333333333334	10.6830596923828
1.64666666666667	10.4942321777344
1.65	10.225772857666
1.65333333333334	9.86814498901367
1.65666666666667	9.40036773681641
1.66	8.79383087158203
1.66333333333334	8.02230834960938
1.66666666666667	7.080078125
1.67	5.99002838134766
1.67333333333334	4.80365753173828
1.67666666666667	3.59725952148438
1.68	2.46953964233399
1.68333333333334	1.50871276855469
1.68666666666667	0.77056884765625
1.69	0.273227691650391
1.69333333333334	0.0109672546386719
1.69666666666667	-0.0438690185546875
1.7	0.0557899475097657
1.70333333333334	0.252246856689453
1.70666666666667	0.498771667480469
1.71	0.769138336181641
1.71333333333334	1.03998184204102
1.71666666666667	1.28793716430664
1.72	1.50394439697266
1.72333333333334	1.68848037719727
1.72666666666667	1.84679031372071
1.73	1.97839736938477
1.73333333333334	2.09426879882813
1.73666666666667	2.20298767089844
1.74	2.30216979980469
1.74333333333334	2.39086151123047
1.74666666666667	2.47383117675781
1.75	2.55823135375977
1.75333333333334	2.62451171875
1.75666666666667	2.66075134277344
1.76	2.67314910888672
1.76333333333334	2.6698112487793
1.76666666666667	2.64978408813477
1.77	2.61449813842774
1.77333333333334	2.58016586303711
1.77666666666667	2.55346298217774
1.78	2.52819061279297
1.78333333333334	2.49290466308594
1.78666666666667	2.44379043579102
1.79	2.37274169921875
1.79333333333334	2.28261947631836
1.79666666666667	2.17962265014649
1.8	2.07090377807617
1.80333333333334	1.96504592895508
1.80666666666667	1.86824798583985
1.81	1.79481506347656
1.81333333333334	1.73997879028321
1.81666666666667	1.70373916625977
1.82	1.68371200561524
1.82333333333334	1.67369842529297
1.82666666666667	1.66559219360352
1.83	1.64604187011719
1.83333333333334	1.61409378051758
1.83666666666667	1.56259536743164
1.84	1.49393081665039
1.84333333333334	1.40714645385742
1.84666666666667	1.3113021850586
1.85	1.21498107910156
1.85333333333334	1.12056732177735
1.85666666666667	1.03187561035156
1.86	0.942707061767578
1.86333333333334	0.854969024658203
1.86666666666667	0.76436996459961
1.87	0.664710998535157
1.87333333333334	0.55837631225586
1.87666666666667	0.453948974609375
1.88	0.35858154296875
1.88333333333334	0.277519226074219
1.88666666666667	0.212669372558594
1.89	0.167369842529297
1.89333333333334	0.132083892822266
1.89666666666667	0.0939369201660156
1.9	0.0524520874023438
1.90333333333334	0.0057220458984375
1.90666666666667	-0.0500679016113282
1.91	-0.117301940917969
1.91333333333334	-0.184059143066406
1.91666666666667	-0.237464904785156
1.92	-0.277042388916016
1.92333333333334	-0.311851501464844
1.92666666666667	-0.344276428222656
1.93	-0.37384033203125
1.93333333333334	-0.409126281738281
1.93666666666667	-0.462532043457031
1.94	-0.536918640136719
1.94333333333334	-0.620841979980469
1.94666666666667	-0.70953369140625
1.95	-0.802993774414063
1.95333333333334	-0.895500183105469
1.95666666666667	-0.978469848632813
1.96	-1.05571746826172
1.96333333333334	-1.12533569335938
1.96666666666667	-1.18446350097656
1.97	-1.22976303100586
1.97333333333334	-1.26791000366211
1.97666666666667	-1.30701065063477
1.98	-1.34658813476563
1.98333333333334	-1.3875961303711
1.98666666666667	-1.4338493347168
1.99	-1.48391723632813
1.99333333333334	-1.53732299804688
1.99666666666667	-1.58071517944336
2	-1.61075592041016
2.00333333333334	-1.62315368652344
2.00666666666667	-1.61981582641602
2.01	-1.6012191772461
2.01333333333334	-1.56450271606446
2.01666666666667	-1.52301788330078
2.02	-1.4801025390625
2.02333333333334	-1.43909454345703
2.02666666666667	-1.40047073364258
2.03	-1.36852264404297
2.03333333333334	-1.34468078613281
2.03666666666667	-1.32846832275391
2.04	-1.32322311401367
2.04333333333334	-1.33085250854492
2.04666666666667	-1.35231018066406
2.05	-1.37948989868164
2.05333333333334	-1.40905380249024
2.05666666666667	-1.42860412597656
2.06	-1.43098831176758
2.06333333333334	-1.41620635986328
2.06666666666667	-1.3875961303711
2.07	-1.35898590087891
2.07333333333334	-1.33228302001953
2.07666666666667	-1.31368637084961
2.08	-1.30081176757813
2.08333333333334	-1.29365921020508
2.08666666666667	-1.28793716430664
2.09	-1.27315521240235
2.09333333333334	-1.24454498291016
2.09666666666667	-1.20115280151367
2.1	-1.15108489990235
2.10333333333334	-1.09577178955078
2.10666666666667	-1.0371208190918
2.11	-0.977516174316406
2.11333333333334	-0.924110412597656
2.11666666666667	-0.881671905517578
2.12	-0.851154327392578
2.12333333333334	-0.826358795166016
2.12666666666667	-0.800609588623047
2.13	-0.773429870605469
2.13333333333334	-0.741958618164063
2.13666666666667	-0.700950622558594
2.14	-0.643253326416016
2.14333333333334	-0.573158264160157
2.14666666666667	-0.5035400390625
2.15	-0.442028045654297
2.15333333333334	-0.393867492675781
2.15666666666667	-0.35858154296875
2.16	-0.336647033691406
2.16333333333334	-0.321388244628906
2.16666666666667	-0.295639038085938
2.17	-0.256061553955078
2.17333333333334	-0.202655792236328
2.17666666666667	-0.142574310302735
2.18	-0.0791549682617188
2.18333333333334	-0.02288818359375
2.18666666666667	0.0195503234863281
2.19	0.0514984130859375
2.19333333333334	0.0758171081542969
2.19666666666667	0.0886917114257813
2.2	0.087738037109375
2.20333333333334	0.0834465026855469
2.20666666666667	0.0810623168945313
2.21	0.0829696655273438
2.21333333333334	0.0929832458496094
2.21666666666667	0.118732452392578
2.22	0.163555145263672
2.22333333333334	0.216007232666016
2.22666666666667	0.264167785644531
2.23	0.301837921142578
2.23333333333334	0.323295593261719
2.23666666666667	0.335216522216797
2.24	0.342369079589844
2.24333333333334	0.350475311279297
2.24666666666667	0.364780426025391
2.25	0.39052963256836
2.25333333333334	0.431537628173828
2.25666666666667	0.478267669677735
2.26	0.513553619384766
2.26333333333334	0.533580780029297
2.26666666666667	0.533103942871094
2.27	0.515460968017578
2.27333333333334	0.480175018310547
2.27666666666667	0.440120697021485
2.28	0.406742095947266
2.28333333333334	0.386238098144531
2.28666666666667	0.379085540771485
2.29	0.3814697265625
2.29333333333334	0.38909912109375
2.29666666666667	0.391006469726563
2.3	0.384330749511719
2.30333333333334	0.362396240234375
2.30666666666667	0.330448150634766
2.31	0.284671783447266
2.31333333333334	0.225543975830078
2.31666666666667	0.159263610839844
2.32	0.0972747802734375
2.32333333333334	0.0476837158203125
2.32666666666667	0.00810623168945313
2.33	-0.0238418579101563
2.33333333333334	-0.0529289245605469
2.33666666666667	-0.0805854797363281
2.34	-0.117778778076172
2.34333333333334	-0.173568725585938
2.34666666666667	-0.246524810791016
2.35	-0.331401824951172
2.35333333333334	-0.429153442382813
2.35666666666667	-0.547409057617188
2.36	-0.685214996337891
2.36333333333334	-0.840187072753906
2.36666666666667	-1.01041793823242
2.37	-1.19638442993164
2.37333333333334	-1.39427185058594
2.37666666666667	-1.59549713134766
2.38	-1.80101394653321
2.38333333333334	-2.01272964477539
2.38666666666667	-2.23779678344727
2.39	-2.47240066528321
2.39333333333334	-2.7151107788086
2.39666666666667	-2.96306610107422
2.4	-3.21245193481446
2.40333333333334	-3.45706939697266
2.40666666666667	-3.69310379028321
2.41	-3.91626358032227
2.41333333333334	-4.12082672119141
2.41666666666667	-4.30059432983399
2.42	-4.44507598876953
2.42333333333334	-4.5466423034668
2.42666666666667	-4.5924186706543
2.43	-4.58002090454102
2.43333333333334	-4.50754165649414
2.43666666666667	-4.3792724609375
2.44	-4.20045852661133
2.44333333333334	-3.97729873657227
2.44666666666667	-3.71837615966797
2.45	-3.43084335327149
2.45333333333334	-3.12423706054688
2.45666666666667	-2.81238555908203
2.46	-2.50911712646485
2.46333333333334	-2.22158432006836
2.46666666666667	-1.95646286010742
2.47	-1.71804428100586
2.47333333333334	-1.51872634887696
2.47666666666667	-1.34611129760742
2.48	-1.18827819824219
2.48333333333334	-1.04284286499024
2.48666666666667	-0.911235809326172
2.49	-0.800609588623047
2.49333333333334	-0.704765319824219
2.49666666666667	-0.628948211669922
2.5	-0.575542449951172
2.50333333333334	-0.542163848876953
2.50666666666667	-0.521659851074219
2.51	-0.506401062011719
2.51333333333334	-0.493526458740235
2.51666666666667	-0.490188598632813
2.52	-0.491619110107422
2.52333333333334	-0.500202178955078
2.52666666666667	-0.509738922119141
2.53	-0.516414642333985
2.53333333333334	-0.517845153808594
2.53666666666667	-0.504016876220703
2.54	-0.479698181152344
2.54333333333334	-0.447750091552735
2.54666666666667	-0.418186187744141
2.55	-0.395298004150391
2.55333333333334	-0.378608703613281
2.55666666666667	-0.368118286132813
2.56	-0.360488891601563
2.56333333333334	-0.356197357177735
2.56666666666667	-0.351905822753906
2.57	-0.35238265991211
2.57333333333334	-0.356197357177735
2.57666666666667	-0.362873077392578
2.58	-0.377178192138672
2.58333333333334	-0.394821166992188
2.58666666666667	-0.414371490478516
2.59	-0.418663024902344
2.59333333333334	-0.413894653320313
2.59666666666667	-0.409603118896485
2.6	-0.401973724365235
2.60333333333334	-0.393867492675781
2.60666666666667	-0.384330749511719
2.61	-0.385284423828125
2.61333333333334	-0.397682189941406
2.61666666666667	-0.409603118896485
2.62	-0.42104721069336
2.62333333333334	-0.424861907958985
2.62666666666667	-0.426769256591797
2.63	-0.420570373535156
2.63333333333334	-0.402927398681641
2.63666666666667	-0.380039215087891
2.64	-0.35858154296875
2.64333333333334	-0.3509521484375
2.64666666666667	-0.357151031494141
2.65	-0.37527084350586
2.65333333333334	-0.400066375732422
2.65666666666667	-0.42724609375
2.66	-0.452518463134766
2.66333333333334	-0.462055206298828
2.66666666666667	-0.459671020507813
2.67	-0.448226928710938
2.67333333333334	-0.439167022705078
2.67666666666667	-0.430583953857422
2.68	-0.425338745117188
2.68333333333334	-0.432491302490235
2.68666666666667	-0.449657440185547
2.69	-0.470161437988281
2.69333333333334	-0.482559204101563
2.69666666666667	-0.48828125
2.7	-0.487804412841797
2.70333333333334	-0.48065185546875
2.70666666666667	-0.46539306640625
2.71	-0.447750091552735
2.71333333333334	-0.43630599975586
2.71666666666667	-0.430583953857422
2.72	-0.42867660522461
2.72333333333334	-0.434398651123047
2.72666666666667	-0.451087951660156
2.73	-0.476837158203125
2.73333333333334	-0.504493713378907
2.73666666666667	-0.533580780029297
2.74	-0.559806823730469
2.74333333333334	-0.577926635742188
2.74666666666667	-0.583648681640625
2.75	-0.577926635742188
2.75333333333334	-0.566959381103516
2.75666666666667	-0.553131103515625
2.76	-0.544071197509766
2.76333333333334	-0.536918640136719
2.76666666666667	-0.532150268554688
2.77	-0.524997711181641
2.77333333333334	-0.513076782226563
2.77666666666667	-0.499725341796875
2.78	-0.485897064208985
2.78333333333334	-0.483512878417969
2.78666666666667	-0.485897064208985
2.79	-0.501155853271485
2.79333333333334	-0.521183013916016
2.79666666666667	-0.545501708984375
2.8	-0.568866729736328
2.80333333333334	-0.584125518798828
2.80666666666667	-0.593662261962891
2.81	-0.5950927734375
2.81333333333334	-0.59652328491211
2.81666666666667	-0.59652328491211
2.82	-0.597000122070313
2.82333333333334	-0.594139099121094
2.82666666666667	-0.593662261962891
2.83	-0.594615936279297
2.83333333333334	-0.60272216796875
2.83666666666667	-0.616073608398438
2.84	-0.630378723144532
2.84333333333334	-0.643253326416016
2.84666666666667	-0.655651092529297
2.85	-0.665664672851563
2.85333333333334	-0.664234161376953
2.85666666666667	-0.652313232421875
2.86	-0.637054443359375
2.86333333333334	-0.622749328613282
2.86666666666667	-0.601291656494141
2.87	-0.58126449584961
2.87333333333334	-0.566959381103516
2.87666666666667	-0.562191009521485
2.88	-0.567436218261719
2.88333333333334	-0.582218170166016
2.88666666666667	-0.608444213867188
2.89	-0.637054443359375
2.89333333333334	-0.662326812744141
2.89666666666667	-0.681877136230469
2.9	-0.693798065185547
2.90333333333334	-0.695228576660157
2.90666666666667	-0.688552856445313
2.91	-0.675678253173828
2.91333333333334	-0.66375732421875
2.91666666666667	-0.646591186523438
2.92	-0.621318817138672
2.92333333333334	-0.595569610595703
2.92666666666667	-0.577926635742188
2.93	-0.570774078369141
2.93333333333334	-0.56600570678711
2.93666666666667	-0.565528869628907
2.94	-0.575542449951172
2.94333333333334	-0.595569610595703
2.94666666666667	-0.620841979980469
2.95	-0.647068023681641
2.95333333333334	-0.67138671875
2.95666666666667	-0.696659088134766
2.96	-0.720500946044922
2.96333333333334	-0.737190246582032
2.96666666666667	-0.74148178100586
2.97	-0.730037689208985
2.97333333333334	-0.712871551513672
2.97666666666667	-0.693798065185547
2.98	-0.671863555908203
2.98333333333334	-0.648021697998047
2.98666666666667	-0.628948211669922
2.99	-0.631332397460938
2.99333333333334	-0.653743743896485
2.99666666666667	-0.68807601928711
3	-0.722408294677735
3.00333333333334	-0.751018524169922
3.00666666666667	-0.77056884765625
3.01	-0.778675079345703
3.01333333333334	-0.776290893554688
3.01666666666667	-0.765800476074219
3.02	-0.75531005859375
3.02333333333334	-0.746250152587891
3.02666666666667	-0.739097595214844
3.03	-0.725269317626953
3.03333333333334	-0.707626342773438
3.03666666666667	-0.688552856445313
3.04	-0.675201416015625
3.04333333333334	-0.668525695800782
3.04666666666667	-0.67138671875
3.05	-0.691413879394532
3.05333333333334	-0.718116760253907
3.05666666666667	-0.748157501220703
3.06	-0.775814056396485
3.06333333333334	-0.802993774414063
3.06666666666667	-0.823020935058594
3.07	-0.830173492431641
3.07333333333334	-0.829696655273438
3.07666666666667	-0.83160400390625
3.08	-0.830173492431641
3.08333333333334	-0.821113586425781
3.08666666666667	-0.805854797363281
3.09	-0.795364379882813
3.09333333333334	-0.784873962402344
3.09666666666667	-0.765323638916016
3.1	-0.745773315429688
3.10333333333334	-0.734806060791016
3.10666666666667	-0.74005126953125
3.11	-0.750541687011719
3.11333333333334	-0.764846801757813
3.11666666666667	-0.786304473876953
3.12	-0.812053680419922
3.12333333333334	-0.8392333984375
3.12666666666667	-0.856399536132813
3.13	-0.864028930664063
3.13333333333334	-0.866889953613281
3.13666666666667	-0.868320465087891
3.14	-0.868320465087891
3.14333333333334	-0.866413116455078
3.14666666666667	-0.86212158203125
3.15	-0.853061676025391
3.15333333333334	-0.837326049804688
3.15666666666667	-0.819206237792969
3.16	-0.804901123046875
3.16333333333334	-0.796318054199219
3.16666666666667	-0.796794891357422
3.17	-0.809669494628906
3.17333333333334	-0.834465026855469
3.17666666666667	-0.86355209350586
3.18	-0.891685485839844
3.18333333333334	-0.917911529541016
3.18666666666667	-0.940322875976563
3.19	-0.960350036621094
3.19333333333334	-0.980377197265625
3.19666666666667	-0.998020172119141
3.2	-1.01089477539063
3.20333333333334	-1.01327896118164
3.20666666666667	-1.0066032409668
3.21	-0.994682312011719
3.21333333333334	-0.975608825683594
3.21666666666667	-0.960826873779297
3.22	-0.950336456298828
3.22333333333334	-0.947952270507813
3.22666666666667	-0.945568084716797
3.23	-0.942230224609375
3.23333333333334	-0.942230224609375
3.23666666666667	-0.93984603881836
3.24	-0.936985015869141
3.24333333333334	-0.932693481445313
3.24666666666667	-0.937938690185547
3.25	-0.954151153564453
3.25333333333334	-0.974178314208985
3.25666666666667	-0.990867614746094
3.26	-1.007080078125
3.26333333333334	-1.02901458740235
3.26666666666667	-1.0523796081543
3.27	-1.07717514038086
3.27333333333334	-1.10292434692383
3.27666666666667	-1.13630294799805
3.28	-1.16825103759766
3.28333333333334	-1.19304656982422
3.28666666666667	-1.20782852172852
3.29	-1.21355056762696
3.29333333333334	-1.21402740478516
3.29666666666667	-1.20830535888672
3.3	-1.20401382446289
3.30333333333334	-1.2054443359375
3.30666666666667	-1.21688842773438
3.31	-1.23214721679688
3.31333333333334	-1.2502670288086
3.31666666666667	-1.26934051513672
3.32	-1.28507614135742
3.32333333333334	-1.29079818725586
3.32666666666667	-1.28364562988281
3.33	-1.27220153808594
3.33333333333334	-1.26314163208008
3.33666666666667	-1.25169754028321
3.34	-1.23453140258789
3.34333333333334	-1.21736526489258
3.34666666666667	-1.2044906616211
3.35	-1.19495391845703
3.35333333333334	-1.18398666381836
3.35666666666667	-1.18017196655274
3.36	-1.18732452392578
3.36333333333334	-1.19781494140625
3.36666666666667	-1.20592117309571
3.37	-1.21307373046875
3.37333333333334	-1.22404098510742
3.37666666666667	-1.23453140258789
3.38	-1.24788284301758
3.38333333333334	-1.26886367797852
3.38666666666667	-1.30081176757813
3.39	-1.33275985717774
3.39333333333334	-1.3575553894043
3.39666666666667	-1.37948989868164
3.4	-1.39808654785156
3.40333333333334	-1.41429901123047
3.40666666666667	-1.42335891723633
3.41	-1.42812728881836
3.41333333333334	-1.4338493347168
3.41666666666667	-1.43623352050781
3.42	-1.43766403198242
3.42333333333334	-1.43957138061524
3.42666666666667	-1.43861770629883
3.43	-1.44004821777344
3.43333333333334	-1.43957138061524
3.43666666666667	-1.43480300903321
3.44	-1.42097473144531
3.44333333333334	-1.40047073364258
3.44666666666667	-1.38330459594727
3.45	-1.36899948120117
3.45333333333334	-1.35517120361328
3.45666666666667	-1.34801864624024
3.46	-1.34658813476563
3.46333333333334	-1.34944915771485
3.46666666666667	-1.35564804077149
3.47	-1.36756896972656
3.47333333333334	-1.39141082763672
3.47666666666667	-1.41620635986328
3.48	-1.43718719482422
3.48333333333334	-1.45387649536133
3.48666666666667	-1.46055221557617
3.49	-1.45721435546875
3.49333333333334	-1.43480300903321
3.49666666666667	-1.41143798828125
3.5	-1.39760971069336
3.50333333333334	-1.39665603637696
3.50666666666667	-1.4033317565918
3.51	-1.4185905456543
3.51333333333334	-1.44577026367188
3.51666666666667	-1.47867202758789
3.52	-1.50585174560547
3.52333333333334	-1.52587890625
3.52666666666667	-1.53779983520508
3.53	-1.53827667236328
3.53333333333334	-1.5254020690918
3.53666666666667	-1.50299072265625
3.54	-1.48057937622071
3.54333333333334	-1.45959854125977
3.54666666666667	-1.44767761230469
3.55	-1.4491081237793
3.55333333333334	-1.46627426147461
3.55666666666667	-1.48534774780274
3.56	-1.50012969970703
3.56333333333334	-1.50918960571289
3.56666666666667	-1.51538848876953
3.57	-1.51252746582031
3.57333333333334	-1.4948844909668
3.57666666666667	-1.47390365600586
3.58	-1.45721435546875
3.58333333333334	-1.44433975219727
3.58666666666667	-1.42574310302735
3.59	-1.40953063964844
3.59333333333334	-1.40571594238281
3.59666666666667	-1.41382217407227
3.6	-1.42431259155274
3.60333333333334	-1.43575668334961
3.60666666666667	-1.45053863525391
3.61	-1.46484375
3.61333333333334	-1.46484375
3.61666666666667	-1.45435333251953
3.62	-1.43718719482422
3.62333333333334	-1.42192840576172
3.62666666666667	-1.40714645385742
3.63	-1.3875961303711
3.63333333333334	-1.373291015625
3.63666666666667	-1.3575553894043
3.64	-1.35040283203125
3.64333333333334	-1.34897232055664
3.64666666666667	-1.35660171508789
3.65	-1.37662887573242
3.65333333333334	-1.39713287353516
3.65666666666667	-1.42002105712891
3.66	-1.43480300903321
3.66333333333334	-1.43814086914063
3.66666666666667	-1.42574310302735
3.67	-1.39951705932617
3.67333333333334	-1.36995315551758
3.67666666666667	-1.33943557739258
3.68	-1.31416320800781
3.68333333333334	-1.29508972167969
3.68666666666667	-1.28364562988281
3.69	-1.27649307250977
3.69333333333334	-1.27410888671875
3.69666666666667	-1.27601623535156
3.7	-1.27887725830078
3.70333333333334	-1.28269195556641
3.70666666666667	-1.28936767578125
3.71	-1.30653381347656
3.71333333333334	-1.33085250854492
3.71666666666667	-1.35326385498047
3.72	-1.373291015625
3.72333333333334	-1.38425827026367
3.72666666666667	-1.38664245605469
3.73	-1.37519836425781
3.73333333333334	-1.35135650634766
3.73666666666667	-1.32369995117188
3.74	-1.28889083862305
3.74333333333334	-1.25455856323242
3.74666666666667	-1.22165679931641
3.75	-1.19876861572266
3.75333333333334	-1.190185546875
3.75666666666667	-1.19161605834961
3.76	-1.20306015014649
3.76333333333334	-1.2197494506836
3.76666666666667	-1.24359130859375
3.77	-1.26075744628906
3.77333333333334	-1.26314163208008
3.77666666666667	-1.24883651733399
3.78	-1.21927261352539
3.78333333333334	-1.18350982666016
3.78666666666667	-1.14297866821289
3.79	-1.11484527587891
3.79333333333334	-1.10149383544922
3.79666666666667	-1.10340118408203
3.8	-1.11436843872071
3.80333333333334	-1.12628936767578
3.80666666666667	-1.13821029663086
3.81	-1.14583969116211
3.81333333333334	-1.15060806274414
3.81666666666667	-1.15394592285156
3.82	-1.16062164306641
3.82333333333334	-1.16634368896485
3.82666666666667	-1.16586685180664
3.83	-1.15442276000977
3.83333333333334	-1.13248825073242
3.83666666666667	-1.09910964965821
3.84	-1.05953216552735
3.84333333333334	-1.02853775024414
3.84666666666667	-1.01613998413086
3.85	-1.0213851928711
3.85333333333334	-1.03759765625
3.85666666666667	-1.06477737426758
3.86	-1.09434127807617
3.86333333333334	-1.11436843872071
3.86666666666667	-1.11436843872071
3.87	-1.09386444091797
3.87333333333334	-1.05953216552735
3.87666666666667	-1.01518630981446
3.88	-0.975131988525391
3.88333333333334	-0.947952270507813
3.88666666666667	-0.935554504394531
3.89	-0.93841552734375
3.89333333333334	-0.95367431640625
3.89666666666667	-0.9765625
3.9	-0.994205474853516
3.90333333333334	-0.996112823486328
3.90666666666667	-0.988483428955078
3.91	-0.971794128417969
3.91333333333334	-0.948429107666016
3.91666666666667	-0.916481018066406
3.92	-0.885486602783203
3.92333333333334	-0.861644744873047
3.92666666666667	-0.844955444335938
3.93	-0.838279724121094
3.93333333333334	-0.83160400390625
3.93666666666667	-0.828266143798828
3.94	-0.820636749267578
3.94333333333334	-0.810623168945313
3.94666666666667	-0.79345703125
3.95	-0.767707824707032
3.95333333333334	-0.742912292480469
3.95666666666667	-0.721931457519532
3.96	-0.706672668457032
3.96333333333334	-0.69427490234375
3.96666666666667	-0.684738159179688
3.97	-0.681877136230469
3.97333333333334	-0.680923461914063
3.97666666666667	-0.676631927490235
3.98	-0.661373138427735
3.98333333333334	-0.637531280517578
3.98666666666667	-0.60272216796875
3.99	-0.555038452148438
3.99333333333334	-0.496387481689453
3.99666666666667	-0.436782836914063
4	-0.38909912109375
4.00333333333334	-0.356674194335938
4.00666666666667	-0.339508056640625
4.01	-0.328540802001953
4.01333333333334	-0.322341918945313
4.01666666666667	-0.319480895996094
4.02	-0.31280517578125
4.02333333333334	-0.292778015136719
4.02666666666667	-0.25177001953125
4.03	-0.198841094970703
4.03333333333334	-0.142574310302735
4.03666666666667	-0.0834465026855469
4.04	-0.0176429748535156
4.04333333333334	0.049591064453125
4.04666666666667	0.100135803222656
4.05	0.128269195556641
4.05333333333334	0.146865844726563
4.05666666666667	0.165939331054688
4.06	0.190258026123047
4.06333333333334	0.214576721191406
4.06666666666667	0.249385833740235
4.07	0.302314758300781
4.07333333333334	0.372409820556641
4.07666666666667	0.454425811767578
4.08	0.545501708984375
4.08333333333334	0.652790069580078
4.08666666666667	0.775337219238282
4.09	0.911712646484375
4.09333333333334	1.05762481689453
4.09666666666667	1.21355056762696
4.1	1.37853622436524
4.10333333333334	1.55401229858399
4.10666666666667	1.74903869628906
4.11	1.97267532348633
4.11333333333334	2.23112106323242
4.11666666666667	2.5177001953125
4.12	2.83384323120117
4.12333333333334	3.18002700805664
4.12666666666667	3.56626510620117
4.13	3.99303436279297
4.13333333333334	4.46844100952149
4.13666666666667	5.0039291381836
4.14	5.61094284057617
4.14333333333334	6.28995895385742
4.14666666666667	7.0333480834961
4.15	7.84397125244141
4.15333333333334	8.72087478637696
4.15666666666667	9.66167449951172
4.16	10.6549263000488
4.16333333333334	11.7020606994629
4.16666666666667	12.8064155578613
4.17	13.9651298522949
4.17333333333334	15.1810646057129
4.17666666666667	16.4575576782227
4.18	17.8031921386719
4.18333333333334	19.2089080810547
4.18666666666667	20.6694602966309
4.19	22.1800804138184
4.19333333333334	23.7259864807129
4.19666666666667	25.2976417541504
4.2	26.8845558166504
4.20333333333334	28.4829139709473
4.20666666666667	30.0693511962891
4.21	31.6390991210938
4.21333333333334	33.1883430480957
4.21666666666667	34.7156524658203
4.22	36.2071990966797
4.22333333333334	37.661075592041
4.22666666666667	39.0839576721192
4.23	40.4658317565918
4.23333333333334	41.799545288086
4.23666666666667	43.057918548584
4.24	44.2371368408203
4.24333333333334	45.3233718872071
4.24666666666667	46.3109016418457
4.25	47.1959114074707
4.25333333333334	47.9698181152344
4.25666666666667	48.64501953125
4.26	49.2186546325684
4.26333333333334	49.6935844421387
4.26666666666667	50.069808959961
4.27	50.3506660461426
4.27333333333334	50.5437850952149
4.27666666666667	50.6529808044434
4.28	50.6882667541504
4.28333333333334	50.6486892700196
4.28666666666667	50.5290031433106
4.29	50.3273010253907
4.29333333333334	50.0497817993164
4.29666666666667	49.6997833251953
4.3	49.2782592773438
4.30333333333334	48.7961769104004
4.30666666666667	48.2702255249024
4.31	47.7180480957031
4.31333333333334	47.1487045288086
4.31666666666667	46.5588569641113
4.32	45.9532737731934
4.32333333333334	45.3448295593262
4.32666666666667	44.7449684143067
4.33	44.1498756408692
4.33333333333334	43.5547828674317
4.33666666666667	42.9730415344238
4.34	42.4075126647949
4.34333333333334	41.8620109558106
4.34666666666667	41.3217544555664
4.35	40.7862663269043
4.35333333333334	40.2636528015137
4.35666666666667	39.762020111084
4.36	39.2942428588867
4.36333333333334	38.8565063476563
4.36666666666667	38.4612083435059
4.37	38.1135940551758
4.37333333333334	37.8098487854004
4.37666666666667	37.5385284423828
4.38	37.2867584228516
4.38333333333334	37.0545387268067
4.38666666666667	36.8413925170899
4.39	36.646842956543
4.39333333333334	36.4694595336914
4.39666666666667	36.3082885742188
4.4	36.1680984497071
4.40333333333334	36.0507965087891
4.40666666666667	35.9549522399903
4.41	35.8753204345703
4.41333333333334	35.8214378356934
4.41666666666667	35.7942581176758
4.42	35.7918739318848
4.42333333333334	35.8061790466309
4.42666666666667	35.8409881591797
4.43	35.8991622924805
4.43333333333334	35.9663963317871
4.43666666666667	36.038875579834
4.44	36.1194610595703
4.44333333333334	36.2067222595215
4.44666666666667	36.2925529479981
4.45	36.3702774047852
4.45333333333334	36.4489555358887
4.45666666666667	36.5347862243653
4.46	36.6268157958985
4.46333333333334	36.7217063903809
4.46666666666667	36.8199348449707
4.47	36.9300842285156
4.47333333333334	37.0502471923828
4.47666666666667	37.1723175048828
4.48	37.2982025146485
4.48333333333334	37.4341011047363
4.48666666666667	37.5776290893555
4.49	37.7197265625
4.49333333333334	37.8613471984863
4.49666666666667	38.0129814147949
4.5	38.1665229797363
4.50333333333334	38.3157730102539
4.50666666666667	38.4640693664551
4.51	38.6090278625488
4.51333333333334	38.7468338012696
4.51666666666667	38.8736724853516
4.52	38.9981269836426
4.52333333333334	39.1297340393067
4.52666666666667	39.2618179321289
4.53	39.3967628479004
4.53333333333334	39.5288467407227
4.53666666666667	39.6609306335449
4.54	39.7882461547852
4.54333333333334	39.9017333984375
4.54666666666667	40.0075912475586
4.55	40.1086807250977
4.55333333333334	40.22216796875
4.55666666666667	40.3428077697754
4.56	40.4658317565918
4.56333333333334	40.5902862548828
4.56666666666667	40.7242774963379
4.57	40.8711433410645
4.57333333333334	41.0184860229492
4.57666666666667	41.1596298217774
4.58	41.2974357604981
4.58333333333334	41.4371490478516
4.58666666666667	41.5749549865723
4.59	41.7003631591797
4.59333333333334	41.8186187744141
4.59666666666667	41.9387817382813
4.6	42.0627593994141
4.60333333333334	42.1848297119141
4.60666666666667	42.2992706298828
4.61	42.414665222168
4.61333333333334	42.5281524658203
4.61666666666667	42.6425933837891
4.62	42.7465438842774
4.62333333333334	42.8514480590821
4.62666666666667	42.9553985595703
4.63	43.055534362793
4.63333333333334	43.149471282959
4.63666666666667	43.2376861572266
4.64	43.3268547058106
4.64333333333334	43.4136390686035
4.64666666666667	43.5075759887696
4.65	43.6153411865235
4.65333333333334	43.7321662902832
4.65666666666667	43.8470840454102
4.66	43.9591407775879
4.66333333333334	44.0716743469238
4.66666666666667	44.1818237304688
4.67	44.2872047424317
4.67333333333334	44.3892478942871
4.67666666666667	44.4960594177246
4.68	44.6105003356934
4.68333333333334	44.7297096252442
4.68666666666667	44.8474884033203
4.69	44.9590682983399
4.69333333333334	45.0706481933594
4.69666666666667	45.1855659484863
4.7	45.3057289123535
4.70333333333334	45.4320907592774
4.70666666666667	45.5660820007324
4.71	45.7043647766113
4.71333333333334	45.8388328552246
4.71666666666667	45.9728240966797
4.72	46.1034774780274
4.72333333333334	46.2255477905274
4.72666666666667	46.3347434997559
4.73	46.4353561401367
4.73333333333334	46.5359687805176
4.73666666666667	46.6270446777344
4.74	46.7081069946289
4.74333333333334	46.7853546142578
4.74666666666667	46.8630790710449
4.75	46.9403266906738
4.75333333333334	47.0137596130371
4.75666666666667	47.0905303955078
4.76	47.1768379211426
4.76333333333334	47.2612380981446
4.76666666666667	47.3442077636719
4.77	47.4181175231934
4.77333333333334	47.4929809570313
4.77666666666667	47.567367553711
4.78	47.640323638916
4.78333333333334	47.7190017700196
4.78666666666667	47.7981567382813
4.79	47.8901863098145
4.79333333333334	47.9841232299805
4.79666666666667	48.0742454528809
4.8	48.1576919555664
4.80333333333334	48.2349395751953
4.80666666666667	48.3164787292481
4.81	48.3927726745606
4.81333333333334	48.4662055969238
4.81666666666667	48.5353469848633
4.82	48.5992431640625
4.82333333333334	48.6555099487305
4.82666666666667	48.6979484558106
4.83	48.7384796142578
4.83333333333334	48.7718582153321
4.83666666666667	48.8023757934571
4.84	48.8286018371582
4.84333333333334	48.858642578125
4.84666666666667	48.8920211791992
4.85	48.9206314086914
4.85333333333334	48.9482879638672
4.85666666666667	48.9754676818848
4.86	49.0055084228516
4.86333333333334	49.0303039550781
4.86666666666667	49.0446090698242
4.87	49.0536689758301
4.87333333333334	49.0670204162598
4.87666666666667	49.0856170654297
4.88	49.1075515747071
4.88333333333334	49.1328239440918
4.88666666666667	49.1676330566406
4.89	49.2091178894043
4.89333333333334	49.250602722168
4.89666666666667	49.2939949035645
4.9	49.3435859680176
4.90333333333334	49.3998527526856
4.90666666666667	49.4565963745117
4.91	49.5147705078125
4.91333333333334	49.5758056640625
4.91666666666667	49.6268272399903
4.92	49.6644973754883
4.92333333333334	49.6888160705567
4.92666666666667	49.7088432312012
4.93	49.7217178344727
4.93333333333334	49.7317314147949
4.93666666666667	49.7512817382813
4.94	49.7827529907227
4.94333333333334	49.8218536376953
4.94666666666667	49.860954284668
4.95	49.9024391174317
4.95333333333334	49.9448776245117
4.95666666666667	49.9758720397949
4.96	49.9963760375977
4.96333333333334	50.0154495239258
4.96666666666667	50.036907196045
4.97	50.0564575195313
4.97333333333334	50.0631332397461
4.97666666666667	50.06742477417
4.98	50.0688552856446
4.98333333333334	50.06742477417
4.98666666666667	50.0621795654297
4.99	50.0559806823731
4.99333333333334	50.0583648681641
4.99666666666667	50.0707626342774
5	50.0903129577637
5.00333333333334	50.1093864440918
5.00666666666667	50.1265525817871
5.01	50.1432418823242
5.01333333333334	50.1551628112793
5.01666666666667	50.1537322998047
5.02	50.1441955566407
5.02333333333334	50.1341819763184
5.02666666666667	50.1255989074707
5.03	50.1160621643067
5.03333333333334	50.1055717468262
5.03666666666667	50.1008033752442
5.04	50.097942352295
5.04333333333334	50.0917434692383
5.04666666666667	50.0845909118653
5.05	50.0755310058594
5.05333333333334	50.0669479370117
5.05666666666667	50.0531196594239
5.06	50.0321388244629
5.06333333333334	50.0097274780274
5.06666666666667	49.9863624572754
5.07	49.9658584594727
5.07333333333334	49.9463081359863
5.07666666666667	49.9229431152344
5.08	49.8900413513184
5.08333333333334	49.8471260070801
5.08666666666667	49.8037338256836
5.09	49.7593879699707
5.09333333333334	49.7102737426758
5.09666666666667	49.6568679809571
5.1	49.6091842651367
5.10333333333334	49.5691299438477
5.10666666666667	49.5290756225586
5.11	49.4809150695801
5.11333333333334	49.4294166564942
5.11666666666667	49.3826866149903
5.12	49.3412017822266
5.12333333333334	49.3025779724121
5.12666666666667	49.2653846740723
5.13	49.2343902587891
5.13333333333334	49.2067337036133
5.13666666666667	49.1776466369629
5.14	49.1447448730469
5.14333333333334	49.1118431091309
5.14666666666667	49.0803718566895
5.15	49.044132232666
5.15333333333334	49.0078926086426
5.15666666666667	48.9692687988281
5.16	48.9311218261719
5.16333333333334	48.8896369934082
5.16666666666667	48.8381385803223
5.17	48.7799644470215
5.17333333333334	48.7151145935059
5.17666666666667	48.6531257629395
5.18	48.5930442810059
5.18333333333334	48.5339164733887
5.18666666666667	48.4786033630371
5.19	48.429012298584
5.19333333333334	48.3822822570801
5.19666666666667	48.3279228210449
5.2	48.2630729675293
5.20333333333334	48.1958389282227
5.20666666666667	48.1324195861817
5.21	48.0704307556153
5.21333333333334	48.004150390625
5.21666666666667	47.9378700256348
5.22	47.8758811950684
5.22333333333334	47.8134155273438
5.22666666666667	47.7414131164551
5.23	47.6617813110352
5.23333333333334	47.5835800170899
5.23666666666667	47.5139617919922
5.24	47.450065612793
5.24333333333334	47.3861694335938
5.24666666666667	47.3241806030274
5.25	47.2650527954102
5.25333333333334	47.2030639648438
5.25666666666667	47.1282005310059
5.26	47.0380783081055
5.26333333333334	46.9441413879395
5.26666666666667	46.8511581420899
5.27	46.7605590820313
5.27333333333334	46.6818809509278
5.27666666666667	46.6194152832031
5.28	46.5688705444336
5.28333333333334	46.5154647827149
5.28666666666667	46.4582443237305
5.29	46.3962554931641
5.29333333333334	46.3299751281738
5.29666666666667	46.2570190429688
5.3	46.1831092834473
5.30333333333334	46.1091995239258
5.30666666666667	46.0309982299805
5.31	45.9508895874024
5.31333333333334	45.8626747131348
5.31666666666667	45.7725524902344
5.32	45.6748008728028
5.32333333333334	45.5770492553711
5.32666666666667	45.4864501953125
5.33	45.403003692627
5.33333333333334	45.3190803527832
5.33666666666667	45.2289581298828
5.34	45.1273918151856
5.34333333333334	45.0263023376465
5.34666666666667	44.9204444885254
5.35	44.8150634765625
5.35333333333334	44.7092056274414
5.35666666666667	44.6038246154785
5.36	44.5060729980469
5.36333333333334	44.4064140319824
5.36666666666667	44.306755065918
5.37	44.1989898681641
5.37333333333334	44.0902709960938
5.37666666666667	43.9839363098145
5.38	43.8804626464844
5.38333333333334	43.7736511230469
5.38666666666667	43.661117553711
5.39	43.5476303100586
5.39333333333334	43.4427261352539
5.39666666666667	43.3402061462403
5.4	43.2395935058594
5.40333333333334	43.1370735168457
5.40666666666667	43.0340766906738
5.41	42.9253578186035
5.41333333333334	42.8042411804199
5.41666666666667	42.6774024963379
5.42	42.5443649291992
5.42333333333334	42.4065589904785
5.42666666666667	42.2682762145996
5.43	42.1357154846192
5.43333333333334	42.0098304748535
5.43666666666667	41.8891906738281
5.44	41.7718887329102
5.44333333333334	41.6650772094727
5.44666666666667	41.5616035461426
5.45	41.4628982543946
5.45333333333334	41.3675308227539
5.45666666666667	41.2759780883789
5.46	41.1844253540039
5.46333333333334	41.0909652709961
5.46666666666667	41.0013198852539
5.47	40.9131050109863
5.47333333333334	40.825366973877
5.47666666666667	40.7285690307617
5.48	40.6322479248047
5.48333333333334	40.5364036560059
5.48666666666667	40.4410362243653
5.49	40.3389930725098
5.49333333333334	40.2340888977051
5.49666666666667	40.1315689086914
5.5	40.0247573852539
5.50333333333334	39.9131774902344
5.50666666666667	39.7953987121582
5.51	39.6718978881836
5.51333333333334	39.546012878418
5.51666666666667	39.4206047058106
5.52	39.3118858337403
5.52333333333334	39.2184257507324
5.52666666666667	39.1383171081543
5.53	39.0672683715821
5.53333333333334	39.003849029541
5.53666666666667	38.9485359191895
5.54	38.8994216918946
5.54333333333334	38.8560295104981
5.54666666666667	38.8212203979492
5.55	38.8002395629883
5.55333333333334	38.7930870056153
5.55666666666667	38.7892723083496
5.56	38.7763977050781
5.56333333333334	38.7692451477051
5.56666666666667	38.7744903564453
5.57	38.7940406799317
5.57333333333334	38.820743560791
5.57666666666667	38.8665199279785
5.58	38.9342308044434
5.58333333333334	39.0143394470215
5.58666666666667	39.0934944152832
5.59	39.1740798950196
5.59333333333334	39.2675399780274
5.59666666666667	39.3667221069336
5.6	39.4692420959473
5.60333333333334	39.5770072937012
5.60666666666667	39.6995544433594
5.61	39.8397445678711
5.61333333333334	39.9837493896485
5.61666666666667	40.1372909545899
5.62	40.2975082397461
5.62333333333334	40.4653549194336
5.62666666666667	40.6417846679688
5.63	40.8210754394531
5.63333333333334	41.0089492797852
5.63666666666667	41.2034988403321
5.64	41.4032936096192
5.64333333333334	41.6049957275391
5.64666666666667	41.7966842651367
5.65	41.9845581054688
5.65333333333334	42.1686172485352
5.65666666666667	42.3564910888672
5.66	42.5505638122559
5.66333333333334	42.7498817443848
5.66666666666667	42.9487228393555
5.67	43.1437492370606
5.67333333333334	43.3306694030762
5.67666666666667	43.5042381286621
5.68	43.6577796936035
5.68333333333334	43.7860488891602
5.68666666666667	43.9004898071289
5.69	44.003963470459
5.69333333333334	44.0940856933594
5.69666666666667	44.1708564758301
5.7	44.2376136779785
5.70333333333334	44.2996025085449
5.70666666666667	44.3367958068848
5.71	44.344425201416
5.71333333333334	44.3181991577149
5.71666666666667	44.2585945129395
5.72	44.1603660583496
5.72333333333334	44.0258979797363
5.72666666666667	43.8632965087891
5.73	43.668270111084
5.73333333333334	43.4436798095703
5.73666666666667	43.1818962097168
5.74	42.8919792175293
5.74333333333334	42.569637298584
5.74666666666667	42.2224998474121
5.75	41.8472290039063
5.75333333333334	41.4385795593262
5.75666666666667	41.0022735595703
5.76	40.5368804931641
5.76333333333334	40.0443077087403
5.76666666666667	39.5169258117676
5.77	38.9556884765625
5.77333333333334	38.3672714233399
5.77666666666667	37.750244140625
5.78	37.1012687683106
5.78333333333334	36.4260673522949
5.78666666666667	35.7284545898438
5.79	35.0189208984375
5.79333333333334	34.2979431152344
5.79666666666667	33.5664749145508
5.8	32.8249931335449
5.80333333333334	32.066822052002
5.80666666666667	31.2914848327637
5.81	30.4951667785645
5.81333333333334	29.6907424926758
5.81666666666667	28.8825035095215
5.82	28.0699729919434
5.82333333333334	27.254581451416
5.82666666666667	26.4410972595215
5.83	25.6366729736328
5.83333333333334	24.8308181762696
5.83666666666667	24.0211486816406
5.84	23.2148170471192
5.84333333333334	22.4184989929199
5.84666666666667	21.6293334960938
5.85	20.838737487793
5.85333333333334	20.0514793395996
5.85666666666667	19.2756652832031
5.86	18.5136795043946
5.86333333333334	17.7621841430664
5.86666666666667	17.0292854309082
5.87	16.3240432739258
5.87333333333334	15.6440734863281
5.87666666666667	14.986515045166
5.88	14.3461227416992
5.88333333333334	13.725757598877
5.88666666666667	13.1263732910156
5.89	12.5412940979004
5.89333333333334	11.9657516479492
5.89666666666667	11.4030838012696
5.9	10.8566284179688
5.90333333333334	10.3330612182617
5.90666666666667	9.8261833190918
5.91	9.33647155761719
5.91333333333334	8.87346267700196
5.91666666666667	8.42714309692383
5.92	8.00037384033203
5.92333333333334	7.57884979248047
5.92666666666667	7.16733932495117
5.93	6.76584243774414
5.93333333333334	6.38151168823242
5.93666666666667	6.02054595947266
5.94	5.68151473999024
5.94333333333334	5.36584854125977
5.94666666666667	5.07450103759766
5.95	4.79984283447266
5.95333333333334	4.53662872314453
5.95666666666667	4.28295135498047
5.96	4.03833389282227
5.96333333333334	3.7994384765625
5.96666666666667	3.57103347778321
5.97	3.36265563964844
5.97333333333334	3.17430496215821
5.97666666666667	2.99978256225586
5.98	2.83432006835938
5.98333333333334	2.68077850341797
5.98666666666667	2.53343582153321
5.99	2.39229202270508
5.99333333333334	2.25591659545899
5.99666666666667	2.12812423706055
6	2.00891494750977
6.00333333333334	1.90258026123047
6.00666666666667	1.79862976074219
6.01	1.69944763183594
6.01333333333334	1.6016960144043
6.01666666666667	1.5106201171875
6.02	1.42574310302735
6.02333333333334	1.34515762329102
6.02666666666667	1.27744674682617
6.03	1.21736526489258
6.03333333333334	1.16491317749024
6.03666666666667	1.11246109008789
6.04	1.06382369995117
6.04333333333334	1.02376937866211
6.04666666666667	0.983715057373047
6.05	0.946044921875
6.05333333333334	0.903129577636719
6.05666666666667	0.856399536132813
6.06	0.805377960205078
6.06333333333334	0.746250152587891
6.06666666666667	0.687599182128907
6.07	0.625133514404297
6.07333333333334	0.569820404052735
6.07666666666667	0.525951385498047
6.08	0.496864318847656
6.08333333333334	0.476360321044922
6.08666666666667	0.454902648925781
6.09	0.437736511230469
6.09333333333334	0.42104721069336
6.09666666666667	0.402450561523438
6.1	0.379562377929688
6.10333333333334	0.36001205444336
6.10666666666667	0.349998474121094
6.11	0.339031219482422
6.11333333333334	0.323295593261719
6.11666666666667	0.305652618408203
6.12	0.290393829345703
6.12333333333334	0.275611877441406
6.12666666666667	0.257492065429688
6.13	0.241279602050781
6.13333333333334	0.226974487304688
6.13666666666667	0.214099884033203
6.14	0.204086303710938
6.14333333333334	0.1983642578125
6.14666666666667	0.194072723388672
6.15	0.189304351806641
6.15333333333334	0.189304351806641
6.15666666666667	0.19216537475586
6.16	0.19216537475586
6.16333333333334	0.18453598022461
6.16666666666667	0.178813934326172
6.17	0.180721282958985
6.17333333333334	0.189304351806641
6.17666666666667	0.192642211914063
6.18	0.189781188964844
6.18333333333334	0.186920166015625
6.18666666666667	0.185012817382813
6.19	0.185966491699219
6.19333333333334	0.18310546875
6.19666666666667	0.185012817382813
6.2	0.195026397705078
6.20333333333334	0.210285186767578
6.20666666666667	0.226020812988281
6.21	0.234127044677735
6.21333333333334	0.244617462158203
6.21666666666667	0.254154205322266
6.22	0.257968902587891
6.22333333333334	0.253677368164063
6.22666666666667	0.240325927734375
6.23	0.225543975830078
6.23333333333334	0.209808349609375
6.23666666666667	0.195980072021485
6.24	0.189781188964844
6.24333333333334	0.184059143066406
6.24666666666667	0.185012817382813
6.25	0.19073486328125
6.25333333333334	0.201702117919922
6.25666666666667	0.206470489501953
6.26	0.207901000976563
6.26333333333334	0.211238861083985
6.26666666666667	0.214099884033203
6.27	0.214576721191406
6.27333333333334	0.210762023925781
6.27666666666667	0.208377838134766
6.28	0.204086303710938
6.28333333333334	0.204086303710938
6.28666666666667	0.204563140869141
6.29	0.199317932128906
6.29333333333334	0.189781188964844
6.29666666666667	0.186920166015625
6.3	0.189781188964844
6.30333333333334	0.187873840332031
6.30666666666667	0.181198120117188
6.31	0.180244445800781
6.31333333333334	0.18453598022461
6.31666666666667	0.179767608642578
6.32	0.166416168212891
6.32333333333334	0.157356262207031
6.32666666666667	0.15401840209961
6.33	0.149726867675781
6.33333333333334	0.140666961669922
6.33666666666667	0.1373291015625
6.34	0.143527984619141
6.34333333333334	0.148773193359375
6.34666666666667	0.148296356201172
6.35	0.140666961669922
6.35333333333334	0.133991241455078
6.35666666666667	0.126361846923828
6.36	0.120162963867188
6.36333333333334	0.121116638183594
6.36666666666667	0.123023986816406
6.37	0.129222869873047
6.37333333333334	0.132560729980469
6.37666666666667	0.136375427246094
6.38	0.137805938720703
6.38333333333334	0.133514404296875
6.38666666666667	0.132083892822266
6.39	0.133037567138672
6.39333333333334	0.135898590087891
6.39666666666667	0.132083892822266
6.4	0.124454498291016
6.40333333333334	0.116825103759766
6.40666666666667	0.106334686279297
6.41	0.0891685485839844
6.41333333333334	0.0700950622558594
6.41666666666667	0.0576972961425782
6.42	0.0514984130859375
6.42333333333334	0.0457763671875
6.42666666666667	0.041961669921875
6.43	0.0462532043457031
6.43333333333334	0.0596046447753907
6.43666666666667	0.0710487365722657
6.44	0.072479248046875
6.44333333333334	0.0696182250976563
6.44666666666667	0.0643730163574219
6.45	0.0596046447753907
6.45333333333334	0.0491142272949219
6.45666666666667	0.0386238098144531
6.46	0.0314712524414063
6.46333333333334	0.0243186950683594
6.46666666666667	0.0176429748535156
6.47	0.003814697265625
6.47333333333334	-0.00715255737304688
6.47666666666667	-0.0166893005371094
6.48	-0.0147819519042969
6.48333333333334	-0.00429153442382813
6.48666666666667	0.0104904174804688
6.49	0.0262260437011719
6.49333333333334	0.0338554382324219
6.49666666666667	0.0367164611816406
6.5	0.0309944152832031
6.50333333333334	0.0262260437011719
6.50666666666667	0.0224113464355469
6.51	0.0271797180175781
6.51333333333334	0.0362396240234375
6.51666666666667	0.0448226928710938
6.52	0.0472068786621094
6.52333333333334	0.0467300415039063
6.52666666666667	0.0476837158203125
6.53	0.0486373901367188
6.53333333333334	0.0524520874023438
6.53666666666667	0.0629425048828125
6.54	0.0743865966796875
6.54333333333334	0.0829696655273438
6.54666666666667	0.0853538513183594
6.55	0.0867843627929688
6.55333333333334	0.0910758972167969
6.55666666666667	0.0948905944824219
6.56	0.104427337646485
6.56333333333334	0.112533569335938
6.56666666666667	0.120162963867188
6.57	0.1220703125
6.57333333333334	0.121593475341797
6.57666666666667	0.116825103759766
6.58	0.105381011962891
6.58333333333334	0.0967979431152344
6.58666666666667	0.0925064086914063
6.59	0.0939369201660156
6.59333333333334	0.0948905944824219
6.59666666666667	0.0920295715332031
6.6	0.091552734375
6.60333333333334	0.0905990600585938
6.60666666666667	0.0863075256347656
6.61	0.0815391540527344
6.61333333333334	0.0753402709960938
6.61666666666667	0.0772476196289063
6.62	0.0834465026855469
6.62333333333334	0.0929832458496094
6.62666666666667	0.101566314697266
6.63	0.103473663330078
6.63333333333334	0.1068115234375
6.63666666666667	0.109195709228516
6.64	0.113487243652344
6.64333333333334	0.11444091796875
6.64666666666667	0.112056732177735
6.65	0.110626220703125
6.65333333333334	0.104904174804688
6.65666666666667	0.0891685485839844
6.66	0.0662803649902344
6.66333333333334	0.0424385070800781
[truncated: 1,006 more rows]
