# Supplementary material for: Phase-Specific Parameter Estimation in Chiral HPLC Using 1‑Site, 2‑Site Stochastic Models, and Unified Equation Approach
Source: Anal Chem. 2026 Apr 29;98(18):13925–39. doi: 10.1021/acs.analchem.6c01634 (PMC13177292; doi:10.1021/acs.analchem.6c01634)
Supplement: Supplementary file 2 [file ac6c01634_si_002.zip › SupportingInformation/03_data_allEluents/LORA_ACN_CELL2_12_30.CSV]

0.000166666666666667	-0.0500679016113282
0.0035	-0.0395774841308594
0.00683333333333334	-0.0362396240234375
0.0101666666666667	-0.0352859497070313
0.0135	-0.0362396240234375
0.0168333333333334	-0.0405311584472656
0.0201666666666667	-0.0371932983398438
0.0235	-0.0333786010742188
0.0268333333333334	-0.0205039978027344
0.0301666666666667	-0.0104904174804688
0.0335	-0.00810623168945313
0.0368333333333334	-0.0128746032714844
0.0401666666666667	-0.0214576721191406
0.0435	-0.0295639038085938
0.0468333333333334	-0.0400543212890625
0.0501666666666667	-0.0462532043457031
0.0535	-0.0448226928710938
0.0568333333333334	-0.0367164611816406
0.0601666666666667	-0.0338554382324219
0.0635	-0.0324249267578125
0.0668333333333333	-0.0362396240234375
0.0701666666666667	-0.0438690185546875
0.0735	-0.0586509704589844
0.0768333333333334	-0.0758171081542969
0.0801666666666667	-0.0910758972167969
0.0835	-0.09918212890625
0.0868333333333334	-0.0948905944824219
0.0901666666666667	-0.0796318054199219
0.0935	-0.06103515625
0.0968333333333334	-0.049591064453125
0.100166666666667	-0.0476837158203125
0.1035	-0.0553131103515625
0.106833333333334	-0.0658035278320313
0.110166666666667	-0.0824928283691406
0.1135	-0.095367431640625
0.116833333333334	-0.111579895019531
0.120166666666667	-0.120162963867188
0.1235	-0.127315521240235
0.126833333333334	-0.127315521240235
0.130166666666667	-0.12350082397461
0.1335	-0.123023986816406
0.136833333333334	-0.122547149658203
0.140166666666667	-0.1220703125
0.1435	-0.119209289550781
0.146833333333334	-0.124931335449219
0.150166666666667	-0.134468078613281
0.1535	-0.143527984619141
0.156833333333334	-0.14495849609375
0.160166666666667	-0.14638900756836
0.1635	-0.148773193359375
0.166833333333334	-0.147819519042969
0.170166666666667	-0.142574310302735
0.1735	-0.134944915771485
0.176833333333334	-0.13113021850586
0.180166666666667	-0.128746032714844
0.1835	-0.123977661132813
0.186833333333334	-0.121593475341797
0.190166666666667	-0.123023986816406
0.1935	-0.12969970703125
0.196833333333334	-0.131607055664063
0.200166666666667	-0.13113021850586
0.2035	-0.128746032714844
0.206833333333334	-0.126838684082031
0.210166666666667	-0.123977661132813
0.2135	-0.115394592285156
0.216833333333334	-0.108718872070313
0.220166666666667	-0.103950500488281
0.2235	-0.101089477539063
0.226833333333334	-0.10824203491211
0.230166666666667	-0.117301940917969
0.2335	-0.13113021850586
0.236833333333334	-0.135898590087891
0.240166666666667	-0.135421752929688
0.2435	-0.133037567138672
0.246833333333334	-0.121593475341797
0.250166666666667	-0.103950500488281
0.2535	-0.0834465026855469
0.256833333333334	-0.0710487365722657
0.260166666666667	-0.0624656677246094
0.2635	-0.0553131103515625
0.266833333333334	-0.0476837158203125
0.270166666666667	-0.0452995300292969
0.2735	-0.0452995300292969
0.276833333333334	-0.0514984130859375
0.280166666666667	-0.0629425048828125
0.2835	-0.0805854797363281
0.286833333333334	-0.0987052917480469
0.290166666666667	-0.112056732177735
0.2935	-0.119686126708985
0.296833333333334	-0.12350082397461
0.300166666666667	-0.122547149658203
0.3035	-0.116825103759766
0.306833333333334	-0.105381011962891
0.310166666666667	-0.0920295715332031
0.3135	-0.0796318054199219
0.316833333333334	-0.0691413879394532
0.320166666666667	-0.0605583190917969
0.3235	-0.0543594360351563
0.326833333333334	-0.0553131103515625
0.330166666666667	-0.0629425048828125
0.3335	-0.0796318054199219
0.336833333333334	-0.0934600830078125
0.340166666666667	-0.103473663330078
0.3435	-0.106334686279297
0.346833333333334	-0.1068115234375
0.350166666666667	-0.0987052917480469
0.3535	-0.0848770141601563
0.356833333333334	-0.0700950622558594
0.360166666666667	-0.0619888305664063
0.3635	-0.0619888305664063
0.366833333333334	-0.0662803649902344
0.370166666666667	-0.0777244567871094
0.3735	-0.0891685485839844
0.376833333333334	-0.102043151855469
0.380166666666667	-0.10824203491211
0.3835	-0.111103057861328
0.386833333333334	-0.107765197753906
0.390166666666667	-0.101089477539063
0.3935	-0.0925064086914063
0.396833333333334	-0.0805854797363281
0.400166666666667	-0.0677108764648438
0.4035	-0.0514984130859375
0.406833333333334	-0.0429153442382813
0.410166666666667	-0.0362396240234375
0.4135	-0.0319480895996094
0.416833333333334	-0.0300407409667969
0.420166666666667	-0.0309944152832031
0.4235	-0.0395774841308594
0.426833333333334	-0.0472068786621094
0.430166666666667	-0.0557899475097657
0.4335	-0.0600814819335938
0.436833333333334	-0.0653266906738282
0.440166666666667	-0.0748634338378907
0.4435	-0.0820159912109375
0.446833333333334	-0.0858306884765625
0.450166666666667	-0.0896453857421875
0.4535	-0.0891685485839844
0.456833333333334	-0.0824928283691406
0.460166666666667	-0.0667572021484375
0.4635	-0.0543594360351563
0.466833333333334	-0.0457763671875
0.470166666666667	-0.0362396240234375
0.4735	-0.034332275390625
0.476833333333334	-0.0357627868652344
0.480166666666667	-0.0424385070800781
0.4835	-0.0443458557128906
0.486833333333334	-0.0462532043457031
0.490166666666667	-0.0500679016113282
0.4935	-0.0543594360351563
0.496833333333334	-0.0567436218261719
0.500166666666667	-0.0529289245605469
0.5035	-0.0410079956054688
0.506833333333334	-0.0233650207519531
0.510166666666667	-0.0019073486328125
0.5135	0.0209808349609375
0.516833333333334	0.0376701354980469
0.520166666666667	0.0486373901367188
0.5235	0.0543594360351563
0.526833333333334	0.0638961791992188
0.530166666666667	0.0829696655273438
0.5335	0.113964080810547
0.536833333333334	0.152111053466797
0.540166666666667	0.195503234863281
0.5435	0.232696533203125
0.546833333333334	0.256061553955078
0.550166666666667	0.261783599853516
0.5535	0.252723693847656
0.556833333333334	0.236988067626953
0.560166666666667	0.208854675292969
0.5635	0.182151794433594
0.566833333333334	0.161170959472656
0.570166666666667	0.145435333251953
0.5735	0.125408172607422
0.576833333333334	0.102043151855469
0.580166666666667	0.0848770141601563
0.5835	0.0672340393066407
0.586833333333334	0.0481605529785156
0.590166666666667	0.0262260437011719
0.5935	0.00858306884765625
0.596833333333334	-0.00429153442382813
0.600166666666667	-0.0171661376953125
0.6035	-0.0257492065429688
0.606833333333334	-0.0300407409667969
0.610166666666667	-0.0290870666503906
0.6135	-0.0252723693847656
0.616833333333334	-0.0271797180175781
0.620166666666667	-0.0333786010742188
0.6235	-0.0452995300292969
0.626833333333334	-0.0576972961425782
0.630166666666667	-0.0715255737304688
0.6335	-0.0844001770019531
0.636833333333334	-0.0891685485839844
0.640166666666667	-0.0863075256347656
0.6435	-0.0820159912109375
0.646833333333334	-0.0810623168945313
0.650166666666667	-0.0805854797363281
0.6535	-0.0772476196289063
0.656833333333334	-0.0720024108886719
0.660166666666667	-0.0696182250976563
0.6635	-0.0638961791992188
0.666833333333334	-0.0576972961425782
0.670166666666667	-0.0491142272949219
0.6735	-0.0438690185546875
0.676833333333334	-0.0395774841308594
0.680166666666667	-0.0357627868652344
0.6835	-0.0329017639160156
0.686833333333334	-0.0290870666503906
0.690166666666667	-0.026702880859375
0.6935	-0.0252723693847656
0.696833333333334	-0.0243186950683594
0.700166666666667	-0.0181198120117188
0.7035	-0.0104904174804688
0.706833333333334	-0.0057220458984375
0.710166666666667	-0.00619888305664063
0.7135	-0.00905990600585938
0.716833333333334	-0.0133514404296875
0.720166666666667	-0.0176429748535156
0.7235	-0.0290870666503906
0.726833333333334	-0.0367164611816406
0.730166666666667	-0.0400543212890625
0.7335	-0.0357627868652344
0.736833333333334	-0.0314712524414063
0.740166666666667	-0.0329017639160156
0.7435	-0.0333786010742188
0.746833333333334	-0.0357627868652344
0.750166666666667	-0.0333786010742188
0.7535	-0.0367164611816406
0.756833333333334	-0.0400543212890625
0.760166666666667	-0.0429153442382813
0.7635	-0.0371932983398438
0.766833333333334	-0.0286102294921875
0.770166666666667	-0.0185966491699219
0.7735	-0.00476837158203125
0.776833333333334	0.0119209289550781
0.780166666666667	0.0271797180175781
0.7835	0.0362396240234375
0.786833333333334	0.0462532043457031
0.790166666666667	0.0553131103515625
0.7935	0.0643730163574219
0.796833333333334	0.0720024108886719
0.800166666666667	0.08392333984375
0.8035	0.0958442687988281
0.806833333333334	0.10061264038086
0.810166666666667	0.0987052917480469
0.8135	0.095367431640625
0.816833333333334	0.0944137573242188
0.820166666666667	0.0939369201660156
0.8235	0.0905990600585938
0.826833333333334	0.0810623168945313
0.830166666666667	0.0672340393066407
0.8335	0.0476837158203125
0.836833333333334	0.0200271606445313
0.840166666666667	-0.0095367431640625
0.8435	-0.0338554382324219
0.846833333333334	-0.0424385070800781
0.850166666666667	-0.0391006469726563
0.8535	-0.0290870666503906
0.856833333333334	-0.0128746032714844
0.860166666666667	0.00095367431640625
0.8635	0.0143051147460938
0.866833333333334	0.0195503234863281
0.870166666666667	0.0181198120117188
0.8735	0.011444091796875
0.876833333333334	0.00286102294921875
0.880166666666667	0.0019073486328125
0.8835	0.0019073486328125
0.886833333333334	0.00619888305664063
0.890166666666667	0.0104904174804688
0.8935	0.0147819519042969
0.896833333333334	0.0104904174804688
0.900166666666667	-0.00143051147460938
0.9035	-0.0147819519042969
0.906833333333334	-0.0243186950683594
0.910166666666667	-0.0262260437011719
0.9135	-0.0295639038085938
0.916833333333334	-0.034332275390625
0.920166666666667	-0.041961669921875
0.9235	-0.0486373901367188
0.926833333333334	-0.0553131103515625
0.930166666666667	-0.0672340393066407
0.9335	-0.0758171081542969
0.936833333333334	-0.0739097595214844
0.940166666666667	-0.0681877136230469
0.9435	-0.0643730163574219
0.946833333333334	-0.0643730163574219
0.950166666666667	-0.0586509704589844
0.9535	-0.0505447387695313
0.956833333333334	-0.0443458557128906
0.960166666666667	-0.03814697265625
0.9635	-0.0319480895996094
0.966833333333334	-0.0286102294921875
0.970166666666667	-0.0300407409667969
0.9735	-0.0324249267578125
0.976833333333334	-0.0352859497070313
0.980166666666667	-0.0405311584472656
0.9835	-0.0448226928710938
0.986833333333334	-0.049591064453125
0.990166666666667	-0.0548362731933594
0.9935	-0.064849853515625
0.996833333333334	-0.0734329223632813
1.00016666666667	-0.0767707824707032
1.0035	-0.0762939453125
1.00683333333334	-0.0710487365722657
1.01016666666667	-0.0653266906738282
1.0135	-0.0576972961425782
1.01683333333334	-0.0510215759277344
1.02016666666667	-0.0500679016113282
1.0235	-0.0519752502441407
1.02683333333334	-0.057220458984375
1.03016666666667	-0.0643730163574219
1.0335	-0.0743865966796875
1.03683333333334	-0.0863075256347656
1.04016666666667	-0.0944137573242188
1.0435	-0.0977516174316406
1.04683333333334	-0.0987052917480469
1.05016666666667	-0.0939369201660156
1.0535	-0.0844001770019531
1.05683333333334	-0.0739097595214844
1.06016666666667	-0.0681877136230469
1.0635	-0.06866455078125
1.06683333333334	-0.0720024108886719
1.07016666666667	-0.0782012939453125
1.0735	-0.0844001770019531
1.07683333333334	-0.0896453857421875
1.08016666666667	-0.0958442687988281
1.0835	-0.104904174804688
1.08683333333334	-0.111103057861328
1.09016666666667	-0.112056732177735
1.0935	-0.107288360595703
1.09683333333334	-0.0972747802734375
1.10016666666667	-0.0796318054199219
1.1035	-0.0553131103515625
1.10683333333334	-0.0376701354980469
1.11016666666667	-0.026702880859375
1.1135	-0.0209808349609375
1.11683333333334	-0.0171661376953125
1.12016666666667	-0.0152587890625
1.1235	-0.0123977661132813
1.12683333333334	-0.003814697265625
1.13016666666667	0.00905990600585938
1.1335	0.0176429748535156
1.13683333333334	0.0238418579101563
1.14016666666667	0.0300407409667969
1.1435	0.0362396240234375
1.14683333333334	0.0386238098144531
1.15016666666667	0.0371932983398438
1.1535	0.0395774841308594
1.15683333333334	0.0443458557128906
1.16016666666667	0.0491142272949219
1.1635	0.0538825988769532
1.16683333333334	0.0615119934082032
1.17016666666667	0.0681877136230469
1.1735	0.0777244567871094
1.17683333333334	0.0882148742675781
1.18016666666667	0.0996589660644531
1.1835	0.106334686279297
1.18683333333334	0.106334686279297
1.19016666666667	0.106334686279297
1.1935	0.102043151855469
1.19683333333334	0.0944137573242188
1.20016666666667	0.0891685485839844
1.2035	0.0882148742675781
1.20683333333334	0.091552734375
1.21016666666667	0.0958442687988281
1.2135	0.102996826171875
1.21683333333334	0.11444091796875
1.22016666666667	0.1220703125
1.2235	0.124454498291016
1.22683333333334	0.123977661132813
1.23016666666667	0.1220703125
1.2335	0.120639801025391
1.23683333333334	0.111579895019531
1.24016666666667	0.0977516174316406
1.2435	0.0882148742675781
1.24683333333334	0.0872611999511719
1.25016666666667	0.08392333984375
1.2535	0.0715255737304688
1.25683333333334	0.057220458984375
1.26016666666667	0.0467300415039063
1.2635	0.0367164611816406
1.26683333333334	0.0219345092773438
1.27016666666667	0.0152587890625
1.2735	0.0152587890625
1.27683333333334	0.0157356262207031
1.28016666666667	0.0138282775878906
1.2835	0.0095367431640625
1.28683333333334	0.0095367431640625
1.29016666666667	0.00476837158203125
1.2935	-0.00429153442382813
1.29683333333334	-0.0123977661132813
1.30016666666667	-0.0200271606445313
1.3035	-0.0257492065429688
1.30683333333334	-0.0362396240234375
1.31016666666667	-0.0452995300292969
1.3135	-0.05340576171875
1.31683333333334	-0.0562667846679688
1.32016666666667	-0.0538825988769532
1.3235	-0.0481605529785156
1.32683333333334	-0.0472068786621094
1.33016666666667	-0.0538825988769532
1.3335	-0.0619888305664063
1.33683333333334	-0.06866455078125
1.34016666666667	-0.0758171081542969
1.3435	-0.0910758972167969
1.34683333333334	-0.104904174804688
1.35016666666667	-0.106334686279297
1.3535	-0.0944137573242188
1.35683333333334	-0.0810623168945313
1.36016666666667	-0.0753402709960938
1.3635	-0.0681877136230469
1.36683333333334	-0.06103515625
1.37016666666667	-0.0576972961425782
1.3735	-0.0605583190917969
1.37683333333334	-0.0681877136230469
1.38016666666667	-0.072479248046875
1.3835	-0.0772476196289063
1.38683333333334	-0.0796318054199219
1.39016666666667	-0.0824928283691406
1.3935	-0.0920295715332031
1.39683333333334	-0.103473663330078
1.40016666666667	-0.10824203491211
1.4035	-0.102519989013672
1.40683333333334	-0.0987052917480469
1.41016666666667	-0.101566314697266
1.4135	-0.102043151855469
1.41683333333334	-0.0948905944824219
1.42016666666667	-0.0925064086914063
1.4235	-0.101566314697266
1.42683333333334	-0.110626220703125
1.43016666666667	-0.113487243652344
1.4335	-0.112056732177735
1.43683333333334	-0.113964080810547
1.44016666666667	-0.113010406494141
1.4435	-0.1068115234375
1.44683333333334	-0.10061264038086
1.45016666666667	-0.0987052917480469
1.4535	-0.100135803222656
1.45683333333334	-0.103473663330078
1.46016666666667	-0.10824203491211
1.4635	-0.11444091796875
1.46683333333334	-0.1220703125
1.47016666666667	-0.128746032714844
1.4735	-0.134944915771485
1.47683333333334	-0.13875961303711
1.48016666666667	-0.140190124511719
1.4835	-0.140190124511719
1.48683333333334	-0.136375427246094
1.49016666666667	-0.126361846923828
1.4935	-0.113010406494141
1.49683333333334	-0.101566314697266
1.50016666666667	-0.0886917114257813
1.5035	-0.0777244567871094
1.50683333333334	-0.072479248046875
1.51016666666667	-0.0739097595214844
1.5135	-0.0753402709960938
1.51683333333334	-0.0753402709960938
1.52016666666667	-0.0772476196289063
1.5235	-0.0753402709960938
1.52683333333334	-0.0681877136230469
1.53016666666667	-0.0581741333007813
1.5335	-0.0538825988769532
1.53683333333334	-0.0514984130859375
1.54016666666667	-0.0448226928710938
1.5435	-0.030517578125
1.54683333333334	-0.00715255737304688
1.55016666666667	0.0281333923339844
1.5535	0.0829696655273438
1.55683333333334	0.165462493896485
1.56016666666667	0.279426574707031
1.5635	0.429630279541016
1.56683333333334	0.615119934082032
1.57016666666667	0.843048095703125
1.5735	1.11007690429688
1.57683333333334	1.40094757080078
1.58016666666667	1.70326232910156
1.5835	2.02083587646485
1.58683333333334	2.37607955932617
1.59016666666667	2.78806686401367
1.5935	3.27396392822266
1.59683333333334	3.86571884155274
1.60016666666667	4.58765029907227
1.6035	5.44452667236328
1.60683333333334	6.39581680297852
1.61016666666667	7.39145278930664
1.6135	8.36992263793946
1.61683333333334	9.25540924072266
1.62016666666667	9.97447967529297
1.6235	10.457992553711
1.62683333333334	10.6830596923828
1.63016666666667	10.6415748596192
1.6335	10.3573799133301
1.63683333333334	9.87434387207031
1.64016666666667	9.25683975219727
1.6435	8.57067108154297
1.64683333333334	7.86828994750977
1.65016666666667	7.18879699707032
1.6535	6.54458999633789
1.65683333333334	5.92803955078125
1.66016666666667	5.31721115112305
1.6635	4.69589233398438
1.66683333333334	4.05550003051758
1.67016666666667	3.41463088989258
1.6735	2.81286239624024
1.67683333333334	2.288818359375
1.68016666666667	1.87301635742188
1.6835	1.58023834228516
1.68683333333334	1.42574310302735
1.69016666666667	1.39236450195313
1.6935	1.44815444946289
1.69683333333334	1.56211853027344
1.70016666666667	1.71184539794922
1.7035	1.88302993774414
1.70683333333334	2.04610824584961
1.71016666666667	2.1963119506836
1.7135	2.33173370361328
1.71683333333334	2.45714187622071
1.72016666666667	2.56586074829102
1.7235	2.6540756225586
1.72683333333334	2.72989273071289
1.73016666666667	2.78711318969727
1.7335	2.82335281372071
1.73683333333334	2.83384323120117
1.74016666666667	2.82478332519531
1.7435	2.80380249023438
1.74683333333334	2.76660919189453
1.75016666666667	2.716064453125
1.7535	2.65026092529297
1.75683333333334	2.56776809692383
1.76016666666667	2.46620178222656
1.7635	2.34699249267578
1.76683333333334	2.21681594848633
1.77016666666667	2.08187103271485
1.7735	1.94692611694336
1.77683333333334	1.81198120117188
1.78016666666667	1.67894363403321
1.7835	1.55115127563477
1.78683333333334	1.43480300903321
1.79016666666667	1.33323669433594
1.7935	1.2502670288086
1.79683333333334	1.18780136108399
1.80016666666667	1.14536285400391
1.8035	1.11579895019531
1.80683333333334	1.08861923217774
1.81016666666667	1.05333328247071
1.8135	1.00040435791016
1.81683333333334	0.934123992919922
1.82016666666667	0.856876373291016
1.8235	0.775337219238282
1.82683333333334	0.685214996337891
1.83016666666667	0.592231750488282
1.8335	0.504016876220703
1.83683333333334	0.420570373535156
1.84016666666667	0.345230102539063
1.8435	0.267505645751953
1.84683333333334	0.192642211914063
1.85016666666667	0.122547149658203
1.8535	0.0557899475097657
1.85683333333334	-0.0095367431640625
1.86016666666667	-0.0753402709960938
1.8635	-0.135421752929688
1.86683333333334	-0.189304351806641
1.87016666666667	-0.23794174194336
1.8735	-0.281810760498047
1.87683333333334	-0.319480895996094
1.88016666666667	-0.350475311279297
1.8835	-0.374794006347656
1.88683333333334	-0.387191772460938
1.89016666666667	-0.39052963256836
1.8935	-0.385284423828125
1.89683333333334	-0.385284423828125
1.90016666666667	-0.383853912353516
1.9035	-0.378131866455078
1.90683333333334	-0.370025634765625
1.91016666666667	-0.364780426025391
1.9135	-0.363349914550781
1.91683333333334	-0.357627868652344
1.92016666666667	-0.354766845703125
1.9235	-0.35238265991211
1.92683333333334	-0.34475326538086
1.93016666666667	-0.327587127685547
1.9335	-0.299930572509766
1.93683333333334	-0.261783599853516
1.94016666666667	-0.211715698242188
1.9435	-0.154495239257813
1.94683333333334	-0.105857849121094
1.95016666666667	-0.057220458984375
1.9535	-0.00762939453125
1.95683333333334	0.0491142272949219
1.96016666666667	0.1068115234375
1.9635	0.166893005371094
1.96683333333334	0.232219696044922
1.97016666666667	0.294685363769531
1.9735	0.348091125488281
1.97683333333334	0.389575958251953
1.98016666666667	0.42104721069336
1.9835	0.44393539428711
1.98683333333334	0.456809997558594
1.99016666666667	0.455379486083985
1.9935	0.445365905761719
1.99683333333334	0.426292419433594
2.00016666666667	0.404834747314453
2.0035	0.374794006347656
2.00683333333334	0.343799591064453
2.01016666666667	0.315666198730469
2.0135	0.287532806396485
2.01683333333334	0.254154205322266
2.02016666666667	0.219345092773438
2.0235	0.188350677490235
2.02683333333334	0.157833099365235
2.03016666666667	0.128746032714844
2.0335	0.109195709228516
2.03683333333334	0.103950500488281
2.04016666666667	0.104904174804688
2.0435	0.107288360595703
2.04683333333334	0.1068115234375
2.05016666666667	0.107288360595703
2.0535	0.107288360595703
2.05683333333334	0.108718872070313
2.06016666666667	0.108718872070313
2.0635	0.112533569335938
2.06683333333334	0.126361846923828
2.07016666666667	0.149726867675781
2.0735	0.172615051269531
2.07683333333334	0.191688537597656
2.08016666666667	0.206947326660156
2.0835	0.22268295288086
2.08683333333334	0.239372253417969
2.09016666666667	0.255107879638672
2.0935	0.275611877441406
2.09683333333334	0.301361083984375
2.10016666666667	0.334739685058594
2.1035	0.370025634765625
2.10683333333334	0.402450561523438
2.11016666666667	0.42867660522461
2.1135	0.451087951660156
2.11683333333334	0.4730224609375
2.12016666666667	0.498294830322266
2.1235	0.524044036865235
2.12683333333334	0.549793243408203
2.13016666666667	0.576019287109375
2.1335	0.60272216796875
2.13683333333334	0.632762908935547
2.14016666666667	0.6561279296875
2.1435	0.670909881591797
2.14683333333334	0.682353973388672
2.15016666666667	0.693798065185547
2.1535	0.698566436767578
2.15683333333334	0.692367553710938
2.16016666666667	0.679969787597657
2.1635	0.673294067382813
2.16683333333334	0.669002532958985
2.17016666666667	0.661849975585938
2.1735	0.648975372314453
2.17683333333334	0.631332397460938
2.18016666666667	0.620841979980469
2.1835	0.607490539550782
2.18683333333334	0.589370727539063
2.19016666666667	0.569343566894532
2.1935	0.552177429199219
2.19683333333334	0.537395477294922
2.20016666666667	0.516891479492188
2.2035	0.494480133056641
2.20683333333334	0.472545623779297
2.21016666666667	0.451087951660156
2.2135	0.433444976806641
2.21683333333334	0.415802001953125
2.22016666666667	0.393390655517578
2.2235	0.361442565917969
2.22683333333334	0.322818756103516
2.23016666666667	0.28228759765625
2.2335	0.230789184570313
2.23683333333334	0.1678466796875
2.24016666666667	0.0963211059570313
2.2435	0.0200271606445313
2.24683333333334	-0.0672340393066407
2.25016666666667	-0.16927719116211
2.2535	-0.281810760498047
2.25683333333334	-0.405311584472656
2.26016666666667	-0.545501708984375
2.2635	-0.707626342773438
2.26683333333334	-0.885486602783203
2.27016666666667	-1.07812881469727
2.2735	-1.28602981567383
2.27683333333334	-1.50871276855469
2.28016666666667	-1.74665451049805
2.2835	-1.9989013671875
2.28683333333334	-2.26831436157227
2.29016666666667	-2.55823135375977
2.2935	-2.87055969238281
2.29683333333334	-3.20148468017578
2.30016666666667	-3.54385375976563
2.3035	-3.89480590820313
2.30683333333334	-4.24814224243164
2.31016666666667	-4.60243225097656
2.3135	-4.94527816772461
2.31683333333334	-5.27381896972657
2.32016666666667	-5.57947158813477
2.3235	-5.85746765136719
2.32683333333334	-6.10160827636719
2.33016666666667	-6.29901885986328
2.3335	-6.43968582153321
2.33683333333334	-6.50644302368164
2.34016666666667	-6.48975372314453
2.3435	-6.38580322265625
2.34683333333334	-6.19888305664063
2.35016666666667	-5.93948364257813
2.3535	-5.61904907226563
2.35683333333334	-5.25712966918946
2.36016666666667	-4.87756729125977
2.3635	-4.49466705322266
2.36683333333334	-4.11319732666016
2.37016666666667	-3.74031066894531
2.3735	-3.38792800903321
2.37683333333334	-3.06940078735352
2.38016666666667	-2.77900695800781
2.3835	-2.51150131225586
2.38683333333334	-2.27069854736328
2.39016666666667	-2.05850601196289
2.3935	-1.87301635742188
2.39683333333334	-1.70469284057617
2.40016666666667	-1.55782699584961
2.4035	-1.43289566040039
2.40683333333334	-1.32989883422852
2.41016666666667	-1.24788284301758
2.4135	-1.17921829223633
2.41683333333334	-1.12342834472656
2.42016666666667	-1.0828971862793
2.4235	-1.05905532836914
2.42683333333334	-1.04284286499024
2.43016666666667	-1.02567672729492
2.4335	-1.01280212402344
2.43683333333334	-1.00374221801758
2.44016666666667	-0.994205474853516
2.4435	-0.979900360107422
2.44683333333334	-0.97036361694336
2.45016666666667	-0.967502593994141
2.4535	-0.967502593994141
2.45683333333334	-0.968456268310547
2.46016666666667	-0.969886779785156
2.4635	-0.973701477050781
2.46683333333334	-0.972747802734375
2.47016666666667	-0.975608825683594
2.4735	-0.982284545898438
2.47683333333334	-0.991344451904297
2.48016666666667	-0.995159149169922
2.4835	-0.990867614746094
2.48683333333334	-0.983238220214844
2.49016666666667	-0.972747802734375
2.4935	-0.957489013671875
2.49683333333334	-0.942230224609375
2.50016666666667	-0.926494598388672
2.5035	-0.919342041015625
2.50683333333334	-0.919818878173828
2.51016666666667	-0.919342041015625
2.5135	-0.917434692382813
2.51683333333334	-0.916004180908203
2.52016666666667	-0.918865203857422
2.5235	-0.921249389648438
2.52683333333334	-0.918865203857422
2.53016666666667	-0.917434692382813
2.5335	-0.919342041015625
2.53683333333334	-0.917434692382813
2.54016666666667	-0.911712646484375
2.5435	-0.906467437744141
2.54683333333334	-0.90932846069336
2.55016666666667	-0.91695785522461
2.5535	-0.928401947021485
2.55683333333334	-0.940322875976563
2.56016666666667	-0.952720642089844
2.5635	-0.961780548095703
2.56683333333334	-0.965595245361328
2.57016666666667	-0.963211059570313
2.5735	-0.954627990722656
2.57683333333334	-0.949859619140625
2.58016666666667	-0.946998596191406
2.5835	-0.950336456298828
2.58683333333334	-0.95367431640625
2.59016666666667	-0.952720642089844
2.5935	-0.949382781982422
2.59683333333334	-0.939369201660156
2.60016666666667	-0.927925109863281
2.6035	-0.91695785522461
2.60683333333334	-0.911235809326172
2.61016666666667	-0.913143157958985
2.6135	-0.916004180908203
2.61683333333334	-0.926017761230469
2.62016666666667	-0.938892364501953
2.6235	-0.950813293457031
2.62683333333334	-0.957965850830078
2.63016666666667	-0.962257385253906
2.6335	-0.971317291259766
2.63683333333334	-0.981330871582031
2.64016666666667	-0.991344451904297
2.6435	-0.996589660644531
2.64683333333334	-0.997066497802735
2.65016666666667	-0.996112823486328
2.6535	-0.993728637695313
2.65683333333334	-0.991344451904297
2.66016666666667	-0.987529754638672
2.6635	-0.988006591796875
2.66683333333334	-0.99325180053711
2.67016666666667	-1.00040435791016
2.6735	-1.00517272949219
2.67683333333334	-1.007080078125
2.68016666666667	-1.00946426391602
2.6835	-1.01184844970703
2.68683333333334	-1.01327896118164
2.69016666666667	-1.01041793823242
2.6935	-1.00564956665039
2.69683333333334	-1.00088119506836
2.70016666666667	-0.997066497802735
2.7035	-0.997066497802735
2.70683333333334	-1.00278854370117
2.71016666666667	-1.01280212402344
2.7135	-1.02710723876953
2.71683333333334	-1.04331970214844
2.72016666666667	-1.05762481689453
2.7235	-1.06239318847656
2.72683333333334	-1.05857849121094
2.73016666666667	-1.05094909667969
2.7335	-1.04379653930664
2.73683333333334	-1.03855133056641
2.74016666666667	-1.0371208190918
2.7435	-1.0366439819336
2.74683333333334	-1.03378295898438
2.75016666666667	-1.0366439819336
2.7535	-1.04093551635742
2.75683333333334	-1.04331970214844
2.76016666666667	-1.03998184204102
2.7635	-1.03998184204102
2.76683333333334	-1.04713439941406
2.77016666666667	-1.05571746826172
2.7735	-1.06239318847656
2.77683333333334	-1.06620788574219
2.78016666666667	-1.07049942016602
2.7835	-1.07192993164063
2.78683333333334	-1.07336044311524
2.79016666666667	-1.07336044311524
2.7935	-1.07049942016602
2.79683333333334	-1.07526779174805
2.80016666666667	-1.08432769775391
2.8035	-1.09577178955078
2.80683333333334	-1.09481811523438
2.81016666666667	-1.08194351196289
2.8135	-1.07097625732422
2.81683333333334	-1.05810165405274
2.82016666666667	-1.0519027709961
2.8235	-1.05047225952149
2.82683333333334	-1.06334686279297
2.83016666666667	-1.08146667480469
2.8335	-1.09577178955078
2.83683333333334	-1.10197067260742
2.84016666666667	-1.09958648681641
2.8435	-1.09195709228516
2.84683333333334	-1.08432769775391
2.85016666666667	-1.08575820922852
2.8535	-1.09052658081055
2.85683333333334	-1.09624862670899
2.86016666666667	-1.10054016113281
2.8635	-1.10578536987305
2.86683333333334	-1.10673904418946
2.87016666666667	-1.09958648681641
2.8735	-1.09481811523438
2.87683333333334	-1.09529495239258
2.88016666666667	-1.10244750976563
2.8835	-1.11150741577149
2.88683333333334	-1.12104415893555
2.89016666666667	-1.13058090209961
2.8935	-1.13630294799805
2.89683333333334	-1.1439323425293
2.90016666666667	-1.15156173706055
2.9035	-1.15776062011719
2.90683333333334	-1.15633010864258
2.91016666666667	-1.15156173706055
2.9135	-1.14250183105469
2.91683333333334	-1.13153457641602
2.92016666666667	-1.12009048461914
2.9235	-1.11579895019531
2.92683333333334	-1.12247467041016
2.93016666666667	-1.13153457641602
2.9335	-1.1439323425293
2.93683333333334	-1.15203857421875
2.94016666666667	-1.15823745727539
2.9435	-1.15060806274414
2.94683333333334	-1.13677978515625
2.95016666666667	-1.1286735534668
2.9535	-1.129150390625
2.95683333333334	-1.13487243652344
2.96016666666667	-1.13725662231446
2.9635	-1.14774703979492
2.96683333333334	-1.16443634033203
2.97016666666667	-1.17683410644531
2.9735	-1.17683410644531
2.97683333333334	-1.16825103759766
2.98016666666667	-1.1591911315918
2.9835	-1.15251541137696
2.98683333333334	-1.14822387695313
2.99016666666667	-1.14727020263672
2.9935	-1.14870071411133
2.99683333333334	-1.15489959716797
3.00016666666667	-1.16109848022461
3.0035	-1.16348266601563
3.00683333333334	-1.16062164306641
3.01016666666667	-1.16062164306641
3.0135	-1.16968154907227
3.01683333333334	-1.18398666381836
3.02016666666667	-1.20258331298828
3.0235	-1.220703125
3.02683333333334	-1.24120712280274
3.03016666666667	-1.25503540039063
3.0335	-1.26171112060547
3.03683333333334	-1.26457214355469
3.04016666666667	-1.26791000366211
3.0435	-1.27553939819336
3.04683333333334	-1.28221511840821
3.05016666666667	-1.29270553588867
3.0535	-1.30701065063477
3.05683333333334	-1.32608413696289
3.06016666666667	-1.34754180908203
3.0635	-1.36852264404297
3.06683333333334	-1.3885498046875
3.07016666666667	-1.40380859375
3.0735	-1.41620635986328
3.07683333333334	-1.42192840576172
3.08016666666667	-1.42192840576172
3.0835	-1.42002105712891
3.08683333333334	-1.41668319702149
3.09016666666667	-1.41620635986328
3.0935	-1.41429901123047
3.09683333333334	-1.41239166259766
3.10016666666667	-1.41763687133789
3.1035	-1.42812728881836
3.10683333333334	-1.44433975219727
3.11016666666667	-1.46007537841797
3.1135	-1.47676467895508
3.11683333333334	-1.49726867675781
3.12016666666667	-1.51395797729492
3.1235	-1.5249252319336
3.12683333333334	-1.53112411499024
3.13016666666667	-1.53589248657227
3.1335	-1.54352188110352
3.13683333333334	-1.55019760131836
3.14016666666667	-1.55782699584961
3.1435	-1.55973434448242
3.14683333333334	-1.55496597290039
3.15016666666667	-1.54876708984375
3.1535	-1.54161453247071
3.15683333333334	-1.53684616088867
3.16016666666667	-1.53589248657227
3.1635	-1.54304504394531
3.16683333333334	-1.55735015869141
3.17016666666667	-1.5716552734375
3.1735	-1.58739089965821
3.17683333333334	-1.6016960144043
3.18016666666667	-1.61027908325196
3.1835	-1.61170959472656
3.18683333333334	-1.61314010620117
3.19016666666667	-1.62124633789063
3.1935	-1.62792205810547
3.19683333333334	-1.62696838378906
3.20016666666667	-1.61838531494141
3.2035	-1.60932540893555
3.20683333333334	-1.60455703735352
3.21016666666667	-1.60360336303711
3.2135	-1.60837173461914
3.21683333333334	-1.61457061767578
3.22016666666667	-1.62124633789063
3.2235	-1.62458419799805
3.22683333333334	-1.62744522094727
3.23016666666667	-1.62601470947266
3.2335	-1.62220001220703
3.23683333333334	-1.61361694335938
3.24016666666667	-1.60837173461914
3.2435	-1.60789489746094
3.24683333333334	-1.60408020019531
3.25016666666667	-1.60026550292969
3.2535	-1.59358978271485
3.25683333333334	-1.59168243408203
3.26016666666667	-1.59120559692383
3.2635	-1.59168243408203
3.26683333333334	-1.59168243408203
3.27016666666667	-1.58739089965821
3.2735	-1.57594680786133
3.27683333333334	-1.56164169311524
3.28016666666667	-1.54685974121094
3.2835	-1.53017044067383
3.28683333333334	-1.50918960571289
3.29016666666667	-1.49106979370117
3.2935	-1.48248672485352
3.29683333333334	-1.4796257019043
3.30016666666667	-1.47438049316406
3.3035	-1.46913528442383
3.30683333333334	-1.46818161010742
3.31016666666667	-1.46722793579102
3.3135	-1.46579742431641
3.31683333333334	-1.4643669128418
3.32016666666667	-1.46484375
3.3235	-1.4643669128418
3.32683333333334	-1.45769119262696
3.33016666666667	-1.45149230957031
3.3335	-1.44338607788086
3.33683333333334	-1.43623352050781
3.34016666666667	-1.42765045166016
3.3435	-1.41668319702149
3.34683333333334	-1.40237808227539
3.35016666666667	-1.38521194458008
3.3535	-1.36327743530274
3.35683333333334	-1.3418197631836
3.36016666666667	-1.32513046264649
3.3635	-1.31797790527344
3.36683333333334	-1.31607055664063
3.37016666666667	-1.31320953369141
3.3735	-1.30891799926758
3.37683333333334	-1.30176544189453
3.38016666666667	-1.29032135009766
3.3835	-1.27553939819336
3.38683333333334	-1.26266479492188
3.39016666666667	-1.2507438659668
3.3935	-1.2350082397461
3.39683333333334	-1.2197494506836
3.40016666666667	-1.2054443359375
3.4035	-1.19209289550781
3.40683333333334	-1.17540359497071
3.41016666666667	-1.16157531738281
3.4135	-1.15442276000977
3.41683333333334	-1.1439323425293
3.42016666666667	-1.1281967163086
3.4235	-1.10769271850586
3.42683333333334	-1.09291076660156
3.43016666666667	-1.08098983764649
3.4335	-1.07288360595703
3.43683333333334	-1.06859207153321
3.44016666666667	-1.068115234375
3.4435	-1.06859207153321
3.44683333333334	-1.06382369995117
3.45016666666667	-1.04808807373047
3.4535	-1.02615356445313
3.45683333333334	-1.00564956665039
3.46016666666667	-0.988483428955078
3.4635	-0.973224639892578
3.46683333333334	-0.963211059570313
3.47016666666667	-0.963687896728516
3.4735	-0.967502593994141
3.47683333333334	-0.965118408203125
3.48016666666667	-0.95510482788086
3.4835	-0.944137573242188
3.48683333333334	-0.931739807128906
3.49016666666667	-0.918388366699219
3.4935	-0.902652740478516
3.49683333333334	-0.893115997314453
3.50016666666667	-0.889778137207031
3.5035	-0.889301300048828
3.50683333333334	-0.885009765625
3.51016666666667	-0.874996185302735
3.5135	-0.864505767822266
3.51683333333334	-0.858306884765625
3.52016666666667	-0.852108001708985
3.5235	-0.843524932861328
3.52683333333334	-0.835895538330078
3.53016666666667	-0.829696655273438
3.5335	-0.823974609375
3.53683333333334	-0.81014633178711
3.54016666666667	-0.795364379882813
3.5435	-0.782012939453125
3.54683333333334	-0.773429870605469
3.55016666666667	-0.765323638916016
3.5535	-0.757694244384766
3.55683333333334	-0.74911117553711
3.56016666666667	-0.739574432373047
3.5635	-0.730037689208985
3.56683333333334	-0.726699829101563
3.57016666666667	-0.730514526367188
3.5735	-0.738143920898438
3.57683333333334	-0.7476806640625
3.58016666666667	-0.754356384277344
3.5835	-0.756263732910157
3.58683333333334	-0.748157501220703
3.59016666666667	-0.731945037841797
3.5935	-0.715255737304688
3.59683333333334	-0.705718994140625
3.60016666666667	-0.703811645507813
3.6035	-0.705718994140625
3.60683333333334	-0.705242156982422
3.61016666666667	-0.70333480834961
3.6135	-0.698566436767578
3.61683333333334	-0.693321228027344
3.62016666666667	-0.689506530761719
3.6235	-0.685691833496094
3.62683333333334	-0.685214996337891
3.63016666666667	-0.685691833496094
3.6335	-0.681877136230469
3.63683333333334	-0.670909881591797
3.64016666666667	-0.64992904663086
3.6435	-0.629425048828125
3.64683333333334	-0.6103515625
3.65016666666667	-0.598907470703125
3.6535	-0.590324401855469
3.65683333333334	-0.58126449584961
3.66016666666667	-0.574111938476563
3.6635	-0.566482543945313
3.66683333333334	-0.556468963623047
3.67016666666667	-0.542640686035157
3.6735	-0.534534454345703
3.67683333333334	-0.531196594238282
3.68016666666667	-0.528335571289063
3.6835	-0.521659851074219
3.68683333333334	-0.510692596435547
3.69016666666667	-0.503063201904297
3.6935	-0.490665435791016
3.69683333333334	-0.475406646728516
3.70016666666667	-0.456333160400391
3.7035	-0.439643859863281
3.70683333333334	-0.42724609375
3.71016666666667	-0.409603118896485
3.7135	-0.388145446777344
3.71683333333334	-0.363349914550781
3.72016666666667	-0.336647033691406
3.7235	-0.307559967041016
3.72683333333334	-0.275611877441406
3.73016666666667	-0.247478485107422
3.7335	-0.222206115722656
3.73683333333334	-0.193595886230469
3.74016666666667	-0.163078308105469
3.7435	-0.127792358398438
3.74683333333334	-0.0901222229003906
3.75016666666667	-0.0462532043457031
3.7535	-0.000476837158203125
3.75683333333334	0.0414848327636719
3.76016666666667	0.0772476196289063
3.7635	0.109195709228516
3.76683333333334	0.14638900756836
3.77016666666667	0.19073486328125
3.7735	0.244140625
3.77683333333334	0.297069549560547
3.78016666666667	0.354290008544922
3.7835	0.410556793212891
3.78683333333334	0.457286834716797
3.79016666666667	0.490188598632813
3.7935	0.518798828125
3.79683333333334	0.553607940673828
3.80016666666667	0.591278076171875
3.8035	0.625133514404297
3.80683333333334	0.660896301269532
3.81016666666667	0.707626342773438
3.8135	0.760078430175782
3.81683333333334	0.810623168945313
3.82016666666667	0.858306884765625
3.8235	0.918388366699219
3.82683333333334	0.991344451904297
3.83016666666667	1.07240676879883
3.8335	1.16205215454102
3.83683333333334	1.27172470092774
3.84016666666667	1.40857696533203
3.8435	1.56736373901367
3.84683333333334	1.74522399902344
3.85016666666667	1.94740295410156
3.8535	2.17247009277344
3.85683333333334	2.41851806640625
3.86016666666667	2.69126892089844
3.8635	2.99835205078125
3.86683333333334	3.34835052490235
3.87016666666667	3.74126434326172
3.8735	4.18472290039063
3.87683333333334	4.67967987060547
3.88016666666667	5.22041320800782
3.8835	5.79833984375
3.88683333333334	6.41155242919922
3.89016666666667	7.06148147583008
3.8935	7.74574279785157
3.89683333333334	8.46958160400391
3.90016666666667	9.23681259155274
3.9035	10.0507736206055
3.90683333333334	10.9033584594727
3.91016666666667	11.7845535278321
3.9135	12.6910209655762
3.91683333333334	13.6175155639649
3.92016666666667	14.5549774169922
3.9235	15.4972076416016
3.92683333333334	16.4461135864258
3.93016666666667	17.4036026000977
3.9335	18.3568000793457
3.93683333333334	19.2975997924805
3.94016666666667	20.2221870422363
3.9435	21.1319923400879
3.94683333333334	22.0193862915039
3.95016666666667	22.8757858276367
3.9535	23.702621459961
3.95683333333334	24.4975090026856
3.96016666666667	25.2556800842285
3.9635	25.965690612793
3.96683333333334	26.6275405883789
3.97016666666667	27.2493362426758
3.9735	27.8348922729492
3.97683333333334	28.3823013305664
3.98016666666667	28.8925170898438
3.9835	29.3674468994141
3.98683333333334	29.808521270752
3.99016666666667	30.2090644836426
3.9935	30.5700302124024
3.99683333333334	30.8980941772461
4.00016666666667	31.1970710754395
4.0035	31.4712524414063
4.00683333333334	31.7187309265137
4.01016666666667	31.9466590881348
4.0135	32.160758972168
4.01683333333334	32.3596000671387
4.02016666666667	32.5407981872559
4.0235	32.7105522155762
4.02683333333334	32.8798294067383
4.03016666666667	33.050537109375
4.0335	33.2188606262207
4.03683333333334	33.388614654541
4.04016666666667	33.5593223571778
4.0435	33.7328910827637
4.04683333333334	33.9035987854004
4.05016666666667	34.0733528137207
4.0535	34.24072265625
4.05683333333334	34.4061851501465
4.06016666666667	34.5797538757324
4.0635	34.7704887390137
4.06683333333334	34.9793434143067
4.07016666666667	35.2058410644531
4.0735	35.4480743408203
4.07683333333334	35.7027053833008
4.08016666666667	35.9673500061035
4.0835	36.2329483032227
4.08683333333334	36.5018844604492
4.09016666666667	36.7794036865235
4.0935	37.0688438415528
4.09683333333334	37.3668670654297
4.10016666666667	37.6706123352051
4.1035	37.9829406738281
4.10683333333334	38.3048057556153
4.11016666666667	38.6295318603516
4.1135	38.9518737792969
4.11683333333334	39.2823219299317
4.12016666666667	39.6218299865723
4.1235	39.9718284606934
4.12683333333334	40.3208732604981
4.13016666666667	40.6732559204102
4.1335	41.038990020752
4.13683333333334	41.4142608642578
4.14016666666667	41.7928695678711
4.1435	42.1652793884278
4.14683333333334	42.5381660461426
4.15016666666667	42.9120063781738
4.1535	43.2887077331543
4.15683333333334	43.663501739502
4.16016666666667	44.0387725830078
4.1635	44.4149971008301
4.16683333333334	44.7964668273926
4.17016666666667	45.1793670654297
4.1735	45.5513000488281
4.17683333333334	45.9108352661133
4.18016666666667	46.2641716003418
4.1835	46.6194152832031
4.18683333333334	46.9741821289063
4.19016666666667	47.3308563232422
4.1935	47.6961135864258
4.19683333333334	48.0709075927735
4.20016666666667	48.4466552734375
4.2035	48.8166809082031
4.20683333333334	49.1814613342285
4.21016666666667	49.5386123657227
4.2135	49.8919486999512
4.21683333333334	50.2419471740723
4.22016666666667	50.5938529968262
4.2235	50.9467124938965
4.22683333333334	51.300048828125
4.23016666666667	51.6490936279297
4.2335	51.9933700561524
4.23683333333334	52.3324012756348
4.24016666666667	52.6657104492188
4.2435	52.9990196228028
4.24683333333334	53.3308982849121
4.25016666666667	53.670883178711
4.2535	54.0094375610352
4.25683333333334	54.3479919433594
4.26016666666667	54.6860694885254
4.2635	55.0212860107422
4.26683333333334	55.351734161377
4.27016666666667	55.6716918945313
4.2735	55.9897422790528
4.27683333333334	56.3077926635742
4.28016666666667	56.6263198852539
4.2835	56.9448471069336
4.28683333333334	57.2605133056641
4.29016666666667	57.5728416442871
4.2935	57.8827857971192
4.29683333333334	58.197021484375
4.30016666666667	58.5145950317383
4.3035	58.8302612304688
4.30683333333334	59.1497421264649
4.31016666666667	59.4735145568848
4.3135	59.7963333129883
4.31683333333334	60.1091384887696
4.32016666666667	60.4143142700196
4.3235	60.720443725586
4.32683333333334	61.023235321045
4.33016666666667	61.330795288086
4.3335	61.640739440918
4.33683333333334	61.9564056396485
4.34016666666667	62.2687339782715
4.3435	62.5762939453125
4.34683333333334	62.8814697265625
4.35016666666667	63.1780624389649
4.3535	63.4689331054688
4.35683333333334	63.7531280517578
4.36016666666667	64.0373229980469
4.3635	64.3229484558106
4.36683333333334	64.6090507507325
4.37016666666667	64.8918151855469
4.3735	65.1693344116211
4.37683333333334	65.4401779174805
4.38016666666667	65.701961517334
4.3835	65.9584999084473
4.38683333333334	66.2145614624024
4.39016666666667	66.4758682250977
4.3935	66.7333602905274
4.39683333333334	66.9841766357422
4.40016666666667	67.2349929809571
4.4035	67.4824714660645
4.40683333333334	67.7213668823242
4.41016666666667	67.9421424865723
4.4135	68.1576728820801
4.41683333333334	68.3703422546387
4.42016666666667	68.5811042785645
4.4235	68.7861442565918
4.42683333333334	68.9878463745117
4.43016666666667	69.1890716552735
4.4335	69.3864822387696
4.43683333333334	69.5738792419434
4.44016666666667	69.7474479675293
4.4435	69.9129104614258
4.44683333333334	70.0721740722657
4.45016666666667	70.2300071716309
4.4535	70.3849792480469
4.45683333333334	70.5423355102539
4.46016666666667	70.7011222839356
4.4635	70.8589553833008
4.46683333333334	71.0124969482422
4.47016666666667	71.159839630127
4.4735	71.3028907775879
4.47683333333334	71.4411735534668
4.48016666666667	71.5780258178711
4.4835	71.7062950134278
4.48683333333334	71.8278884887696
4.49016666666667	71.9494819641114
4.4935	72.072982788086
4.49683333333334	72.192668914795
4.50016666666667	72.3066329956055
4.5035	72.4215507507325
4.50683333333334	72.5340843200684
4.51016666666667	72.6399421691895
4.5135	72.7362632751465
4.51683333333334	72.8254318237305
4.52016666666667	72.906494140625
4.5235	72.9851722717285
4.52683333333334	73.0619430541992
4.53016666666667	73.1391906738282
4.5335	73.2169151306153
4.53683333333334	73.2955932617188
4.54016666666667	73.3737945556641
4.5435	73.4491348266602
4.54683333333334	73.5244750976563
4.55016666666667	73.598861694336
4.5535	73.6660957336426
4.55683333333334	73.7295150756836
4.56016666666667	73.789119720459
4.5635	73.8387107849121
4.56683333333334	73.875904083252
4.57016666666667	73.904037475586
4.5735	73.9355087280274
4.57683333333334	73.9669799804688
4.58016666666667	74.0046501159668
4.5835	74.0394592285157
4.58683333333334	74.0742683410645
4.59016666666667	74.1038322448731
4.5935	74.1252899169922
4.59683333333334	74.1381645202637
4.60016666666667	74.1391181945801
4.6035	74.1410255432129
4.60683333333334	74.1386413574219
4.61016666666667	74.1291046142578
4.6135	74.1119384765625
4.61683333333334	74.0962028503418
4.62016666666667	74.0842819213867
4.6235	74.068546295166
4.62683333333334	74.0494728088379
4.63016666666667	74.0218162536621
4.6335	73.9889144897461
4.63683333333334	73.9421844482422
4.64016666666667	73.885440826416
4.6435	73.824405670166
4.64683333333334	73.763370513916
4.65016666666667	73.7071037292481
4.6535	73.6536979675293
4.65683333333334	73.6050605773926
4.66016666666667	73.5573768615723
4.6635	73.5011100769043
4.66683333333334	73.4343528747559
4.67016666666667	73.3585357666016
4.6735	73.2803344726563
4.67683333333334	73.1968879699707
4.68016666666667	73.0981826782227
4.6835	72.988510131836
4.68683333333334	72.8759765625
4.69016666666667	72.7605819702149
4.6935	72.6370811462403
4.69683333333334	72.5092887878418
4.70016666666667	72.3834037780762
4.7035	72.2627639770508
4.70683333333334	72.138786315918
4.71016666666667	72.014331817627
4.7135	71.8884468078614
4.71683333333334	71.7630386352539
4.72016666666667	71.6361999511719
4.7235	71.5060234069825
4.72683333333334	71.3696479797364
4.73016666666667	71.22802734375
4.7335	71.0816383361817
4.73683333333334	70.9280967712403
4.74016666666667	70.7659721374512
4.7435	70.5990791320801
4.74683333333334	70.4345703125
4.75016666666667	70.2705383300782
4.7535	70.0979232788086
4.75683333333334	69.9195861816407
4.76016666666667	69.7340965270996
4.7635	69.544792175293
4.76683333333334	69.3526268005371
4.77016666666667	69.1580772399903
4.7735	68.9697265625
4.77683333333334	68.7823295593262
4.78016666666667	68.5968399047852
4.7835	68.4103965759278
4.78683333333334	68.2163238525391
4.79016666666667	68.0093765258789
4.7935	67.7881240844727
4.79683333333334	67.5601959228516
4.80016666666667	67.3346519470215
4.8035	67.1091079711914
4.80683333333334	66.8840408325196
4.81016666666667	66.6599273681641
4.8135	66.4377212524414
4.81683333333334	66.2145614624024
4.82016666666667	65.9823417663575
4.8235	65.7429695129395
4.82683333333334	65.4988288879395
4.83016666666667	65.2551651000977
4.8335	65.0100708007813
4.83683333333334	64.7635459899903
4.84016666666667	64.516544342041
4.8435	64.2566680908203
4.84683333333334	63.9915466308594
4.85016666666667	63.7235641479492
4.8535	63.4551048278809
4.85683333333334	63.1818771362305
4.86016666666667	62.9019737243653
4.8635	62.6335144042969
4.86683333333334	62.3655319213867
4.87016666666667	62.0908737182617
4.8735	61.8019104003907
4.87683333333334	61.5000724792481
4.88016666666667	61.1972808837891
4.8835	60.8930587768555
4.88683333333334	60.5950355529785
4.89016666666667	60.2998733520508
4.8935	60.0109100341797
4.89683333333334	59.7290992736817
4.90016666666667	59.4463348388672
4.9035	59.1578483581543
4.90683333333334	58.8598251342774
4.91016666666667	58.558464050293
4.9135	58.2499504089356
4.91683333333334	57.9361915588379
4.92016666666667	57.6233863830567
4.9235	57.309627532959
4.92683333333334	56.9934844970703
4.93016666666667	56.6768646240235
4.9335	56.3650131225586
4.93683333333334	56.0550689697266
4.94016666666667	55.7355880737305
4.9435	55.4118156433106
4.94683333333334	55.0875663757325
4.95016666666667	54.7590255737305
4.9535	54.4223785400391
4.95683333333334	54.074764251709
4.96016666666667	53.7276268005371
4.9635	53.3795356750489
4.96683333333334	53.0362129211426
4.97016666666667	52.7005195617676
4.9735	52.3710250854492
4.97683333333334	52.0453453063965
4.98016666666667	51.720142364502
4.9835	51.389217376709
4.98683333333334	51.0506629943848
4.99016666666667	50.7016181945801
4.9935	50.3535270690918
4.99683333333334	50.0068664550782
5.00016666666667	49.6668815612793
5.0035	49.3321418762207
5.00683333333334	48.9969253540039
5.01016666666667	48.6555099487305
5.0135	48.3083724975586
5.01683333333334	47.9588508605957
5.02016666666667	47.6069450378418
5.0235	47.2540855407715
5.02683333333334	46.9074249267578
5.03016666666667	46.5717315673828
5.0335	46.2408065795899
5.03683333333334	45.9141731262207
5.04016666666667	45.586109161377
5.0435	45.257568359375
5.04683333333334	44.9213981628418
5.05016666666667	44.586181640625
5.0535	44.2552566528321
5.05683333333334	43.9324378967285
5.06016666666667	43.6167716979981
5.0635	43.3049201965332
5.06683333333334	42.9973602294922
5.07016666666667	42.6874160766602
5.0735	42.3760414123535
5.07683333333334	42.0618057250977
5.08016666666667	41.7461395263672
5.0835	41.4338111877442
5.08683333333334	41.1295890808106
5.09016666666667	40.8363342285156
5.0935	40.550708770752
5.09683333333334	40.2727127075196
5.10016666666667	39.9975776672363
5.1035	39.7229194641113
5.10683333333334	39.4468307495117
5.11016666666667	39.1731262207031
5.1135	38.8994216918946
5.11683333333334	38.6276245117188
5.12016666666667	38.3625030517578
5.1235	38.1021499633789
5.12683333333334	37.8522872924805
5.13016666666667	37.6033782958985
5.1335	37.3568534851074
5.13683333333334	37.1026992797852
5.14016666666667	36.8332862854004
5.1435	36.5548133850098
5.14683333333334	36.2687110900879
5.15016666666667	35.9749794006348
5.1535	35.672664642334
5.15683333333334	35.3713035583496
5.16016666666667	35.0775718688965
5.1635	34.7800254821778
5.16683333333334	34.4676971435547
5.17016666666667	34.1453552246094
5.1735	33.811092376709
5.17683333333334	33.4658622741699
5.18016666666667	33.1063270568848
5.1835	32.7391624450684
5.18683333333334	32.3591232299805
5.19016666666667	31.9561958312988
5.1935	31.5322875976563
5.19683333333334	31.0883522033692
5.20016666666667	30.6286811828613
5.2035	30.1547050476074
5.20683333333334	29.6740531921387
5.21016666666667	29.1857719421387
5.2135	28.684139251709
5.21683333333334	28.1667709350586
5.22016666666667	27.6317596435547
5.2235	27.0771980285645
5.22683333333334	26.5002250671387
5.23016666666667	25.9137153625488
5.2335	25.324821472168
5.23683333333334	24.7311592102051
5.24016666666667	24.1260528564453
5.2435	23.5104560852051
5.24683333333334	22.8891372680664
5.25016666666667	22.2597122192383
5.2535	21.6159820556641
5.25683333333334	20.9636688232422
5.26016666666667	20.3108787536621
5.2635	19.6604728698731
5.26683333333334	19.012451171875
5.27016666666667	18.3615684509278
5.2735	17.7159309387207
5.27683333333334	17.0731544494629
5.28016666666667	16.4303779602051
5.2835	15.7876014709473
5.28683333333334	15.1543617248535
5.29016666666667	14.5349502563477
5.2935	13.9250755310059
5.29683333333334	13.3228302001953
5.30016666666667	12.7305984497071
5.3035	12.1526718139649
5.30683333333334	11.5823745727539
5.31016666666667	11.0244750976563
5.3135	10.4851722717285
5.31683333333334	9.97257232666016
5.32016666666667	9.48238372802735
5.3235	9.00745391845703
5.32683333333334	8.54206085205078
5.33016666666667	8.08858871459961
5.3335	7.64513015747071
5.33683333333334	7.21359252929688
5.34016666666667	6.80160522460938
5.3435	6.40583038330078
5.34683333333334	6.03055953979492
5.35016666666667	5.66720962524414
5.3535	5.31959533691407
5.35683333333334	4.98676300048828
5.36016666666667	4.66728210449219
5.3635	4.36162948608399
5.36683333333334	4.06885147094727
5.37016666666667	3.79467010498047
5.3735	3.53717803955078
5.37683333333334	3.29017639160156
5.38016666666667	3.04985046386719
5.3835	2.82049179077149
5.38683333333334	2.6092529296875
5.39016666666667	2.41613388061524
5.3935	2.23922729492188
5.39683333333334	2.07376480102539
5.40016666666667	1.91926956176758
5.4035	1.77431106567383
5.40683333333334	1.63841247558594
5.41016666666667	1.50918960571289
5.4135	1.38187408447266
5.41683333333334	1.26314163208008
5.42016666666667	1.1587142944336
5.4235	1.07192993164063
5.42683333333334	0.992774963378906
5.43016666666667	0.917911529541016
5.4335	0.845909118652344
5.43683333333334	0.782489776611328
5.44016666666667	0.719547271728516
5.4435	0.655651092529297
5.44683333333334	0.58889389038086
5.45016666666667	0.527381896972657
5.4535	0.471115112304688
5.45683333333334	0.417709350585938
5.46016666666667	0.364780426025391
5.4635	0.317573547363281
5.46683333333334	0.285148620605469
5.47016666666667	0.263690948486328
5.4735	0.246524810791016
5.47683333333334	0.229358673095703
5.48016666666667	0.216484069824219
5.4835	0.205039978027344
5.48683333333334	0.188350677490235
5.49016666666667	0.170230865478516
5.4935	0.154495239257813
5.49683333333334	0.143051147460938
5.50016666666667	0.130176544189453
5.5035	0.114917755126953
5.50683333333334	0.105381011962891
5.51016666666667	0.0948905944824219
5.5135	0.0853538513183594
5.51683333333334	0.0729560852050782
5.52016666666667	0.0643730163574219
5.5235	0.0576972961425782
5.52683333333334	0.0476837158203125
5.53016666666667	0.0367164611816406
5.5335	0.0252723693847656
5.53683333333334	0.02288818359375
5.54016666666667	0.0233650207519531
5.5435	0.0276565551757813
5.54683333333334	0.0276565551757813
5.55016666666667	0.0243186950683594
5.5535	0.0185966491699219
5.55683333333334	0.0123977661132813
5.56016666666667	0.00905990600585938
5.5635	0.00429153442382813
5.56683333333334	0.00095367431640625
5.57016666666667	0.00429153442382813
5.5735	0.0119209289550781
5.57683333333334	0.0152587890625
5.58016666666667	0.0109672546386719
5.5835	0.00333786010742188
5.58683333333334	0.00238418579101563
5.59016666666667	0.00095367431640625
5.5935	-0.0019073486328125
5.59683333333334	-0.00333786010742188
5.60016666666667	-0.00286102294921875
5.6035	-0.00143051147460938
5.60683333333334	-0.00905990600585938
5.61016666666667	-0.0171661376953125
5.6135	-0.0257492065429688
5.61683333333334	-0.0338554382324219
5.62016666666667	-0.0395774841308594
5.6235	-0.0414848327636719
5.62683333333334	-0.0443458557128906
5.63016666666667	-0.0529289245605469
5.6335	-0.0624656677246094
5.63683333333334	-0.0662803649902344
5.64016666666667	-0.0700950622558594
5.6435	-0.0720024108886719
5.64683333333334	-0.0705718994140625
5.65016666666667	-0.0658035278320313
5.6535	-0.0615119934082032
5.65683333333334	-0.0600814819335938
5.66016666666667	-0.0562667846679688
5.6635	-0.0562667846679688
5.66683333333334	-0.0567436218261719
5.67016666666667	-0.0562667846679688
5.6735	-0.0510215759277344
5.67683333333334	-0.041961669921875
5.68016666666667	-0.0319480895996094
5.6835	-0.0247955322265625
5.68683333333334	-0.0195503234863281
5.69016666666667	-0.0200271606445313
5.6935	-0.0205039978027344
5.69683333333334	-0.0243186950683594
5.70016666666667	-0.0309944152832031
5.7035	-0.0338554382324219
5.70683333333334	-0.03814697265625
5.71016666666667	-0.0391006469726563
5.7135	-0.0424385070800781
5.71683333333334	-0.0429153442382813
5.72016666666667	-0.0391006469726563
5.7235	-0.0367164611816406
5.72683333333334	-0.0367164611816406
5.73016666666667	-0.0352859497070313
5.7335	-0.0324249267578125
5.73683333333334	-0.034332275390625
5.74016666666667	-0.0443458557128906
5.7435	-0.0505447387695313
5.74683333333334	-0.0452995300292969
5.75016666666667	-0.0357627868652344
5.7535	-0.0314712524414063
5.75683333333334	-0.0348091125488281
5.76016666666667	-0.0414848327636719
5.7635	-0.0519752502441407
5.76683333333334	-0.064849853515625
5.77016666666667	-0.0805854797363281
5.7735	-0.0934600830078125
5.77683333333334	-0.0963211059570313
5.78016666666667	-0.0858306884765625
5.7835	-0.064849853515625
5.78683333333334	-0.0433921813964844
5.79016666666667	-0.0271797180175781
5.7935	-0.0171661376953125
5.79683333333334	-0.0171661376953125
5.80016666666667	-0.0262260437011719
5.8035	-0.0462532043457031
5.80683333333334	-0.064849853515625
5.81016666666667	-0.0720024108886719
5.8135	-0.0681877136230469
5.81683333333334	-0.05340576171875
5.82016666666667	-0.0414848327636719
5.8235	-0.030517578125
5.82683333333334	-0.0205039978027344
5.83016666666667	-0.0123977661132813
5.8335	-0.0138282775878906
5.83683333333334	-0.0257492065429688
5.84016666666667	-0.0338554382324219
5.8435	-0.0352859497070313
5.84683333333334	-0.03814697265625
5.85016666666667	-0.049591064453125
5.8535	-0.0553131103515625
5.85683333333334	-0.0538825988769532
5.86016666666667	-0.0510215759277344
5.8635	-0.0529289245605469
5.86683333333334	-0.0543594360351563
5.87016666666667	-0.0472068786621094
5.8735	-0.0410079956054688
5.87683333333334	-0.034332275390625
5.88016666666667	-0.034332275390625
5.8835	-0.0319480895996094
5.88683333333334	-0.0329017639160156
5.89016666666667	-0.0333786010742188
5.8935	-0.0348091125488281
5.89683333333334	-0.0391006469726563
5.90016666666667	-0.041961669921875
5.9035	-0.0491142272949219
5.90683333333334	-0.0519752502441407
5.91016666666667	-0.0600814819335938
5.9135	-0.0700950622558594
5.91683333333334	-0.0767707824707032
5.92016666666667	-0.0734329223632813
5.9235	-0.0634193420410157
5.92683333333334	-0.0538825988769532
5.93016666666667	-0.0438690185546875
5.9335	-0.0314712524414063
5.93683333333334	-0.0238418579101563
5.94016666666667	-0.0271797180175781
5.9435	-0.0314712524414063
5.94683333333334	-0.0329017639160156
5.95016666666667	-0.030517578125
5.9535	-0.0319480895996094
5.95683333333334	-0.0319480895996094
5.96016666666667	-0.0252723693847656
5.9635	-0.0181198120117188
5.96683333333334	-0.0171661376953125
5.97016666666667	-0.0252723693847656
5.9735	-0.030517578125
5.97683333333334	-0.0276565551757813
5.98016666666667	-0.02288818359375
5.9835	-0.0219345092773438
5.98683333333334	-0.0209808349609375
5.99016666666667	-0.0195503234863281
5.9935	-0.019073486328125
5.99683333333334	-0.0290870666503906
6.00016666666667	-0.0448226928710938
6.0035	-0.0643730163574219
6.00683333333334	-0.0791549682617188
6.01016666666667	-0.08392333984375
6.0135	-0.0858306884765625
6.01683333333334	-0.0815391540527344
6.02016666666667	-0.0791549682617188
6.0235	-0.0710487365722657
6.02683333333334	-0.0629425048828125
6.03016666666667	-0.0615119934082032
6.0335	-0.0653266906738282
6.03683333333334	-0.0696182250976563
6.04016666666667	-0.06866455078125
6.0435	-0.0672340393066407
6.04683333333334	-0.0672340393066407
6.05016666666667	-0.0624656677246094
6.0535	-0.0500679016113282
6.05683333333334	-0.0319480895996094
6.06016666666667	-0.0195503234863281
6.0635	-0.019073486328125
6.06683333333334	-0.0252723693847656
6.07016666666667	-0.0333786010742188
6.0735	-0.0424385070800781
6.07683333333334	-0.0562667846679688
6.08016666666667	-0.0667572021484375
6.0835	-0.0681877136230469
6.08683333333334	-0.0662803649902344
6.09016666666667	-0.0658035278320313
6.0935	-0.0691413879394532
6.09683333333334	-0.0734329223632813
6.10016666666667	-0.0758171081542969
6.1035	-0.0743865966796875
6.10683333333334	-0.0658035278320313
6.11016666666667	-0.0581741333007813
6.1135	-0.0538825988769532
6.11683333333334	-0.0491142272949219
6.12016666666667	-0.0414848327636719
6.1235	-0.0324249267578125
6.12683333333334	-0.0290870666503906
6.13016666666667	-0.0281333923339844
6.1335	-0.0257492065429688
6.13683333333334	-0.02288818359375
6.14016666666667	-0.0224113464355469
6.1435	-0.0262260437011719
6.14683333333334	-0.0286102294921875
6.15016666666667	-0.0247955322265625
6.1535	-0.0233650207519531
6.15683333333334	-0.0224113464355469
6.16016666666667	-0.0243186950683594
6.1635	-0.0224113464355469
6.16683333333334	-0.0200271606445313
6.17016666666667	-0.0219345092773438
6.1735	-0.0209808349609375
6.17683333333334	-0.0224113464355469
6.18016666666667	-0.0224113464355469
6.1835	-0.0262260437011719
6.18683333333334	-0.0271797180175781
6.19016666666667	-0.0238418579101563
6.1935	-0.0185966491699219
6.19683333333334	-0.011444091796875
6.20016666666667	-0.00667572021484375
6.2035	-0.00286102294921875
6.20683333333334	-0.00476837158203125
6.21016666666667	-0.0109672546386719
6.2135	-0.0200271606445313
6.21683333333334	-0.0309944152832031
6.22016666666667	-0.0405311584472656
6.2235	-0.0462532043457031
6.22683333333334	-0.0486373901367188
6.23016666666667	-0.0519752502441407
6.2335	-0.0562667846679688
6.23683333333334	-0.0596046447753907
6.24016666666667	-0.0605583190917969
6.2435	-0.0615119934082032
6.24683333333334	-0.06103515625
6.25016666666667	-0.0557899475097657
6.2535	-0.0452995300292969
6.25683333333334	-0.030517578125
6.26016666666667	-0.019073486328125
6.2635	-0.0123977661132813
6.26683333333334	-0.0095367431640625
6.27016666666667	-0.00476837158203125
6.2735	-0.00143051147460938
6.27683333333334	-0.00429153442382813
6.28016666666667	-0.0119209289550781
6.2835	-0.019073486328125
6.28683333333334	-0.0295639038085938
6.29016666666667	-0.0429153442382813
6.2935	-0.0467300415039063
6.29683333333334	-0.0424385070800781
6.30016666666667	-0.0324249267578125
6.3035	-0.0219345092773438
6.30683333333334	-0.00762939453125
6.31016666666667	0.00524520874023438
6.3135	0.00715255737304688
6.31683333333334	0.0057220458984375
6.32016666666667	0.00524520874023438
6.3235	0.00858306884765625
6.32683333333334	0.0100135803222656
6.33016666666667	0.00905990600585938
6.3335	0.00762939453125
6.33683333333334	0.00143051147460938
6.34016666666667	-0.00762939453125
6.3435	-0.0176429748535156
6.34683333333334	-0.0224113464355469
6.35016666666667	-0.0257492065429688
6.3535	-0.0290870666503906
6.35683333333334	-0.0300407409667969
6.36016666666667	-0.0300407409667969
6.3635	-0.030517578125
6.36683333333334	-0.0371932983398438
6.37016666666667	-0.0462532043457031
6.3735	-0.0505447387695313
6.37683333333334	-0.0529289245605469
6.38016666666667	-0.0562667846679688
6.3835	-0.0596046447753907
6.38683333333334	-0.05340576171875
6.39016666666667	-0.041961669921875
6.3935	-0.0352859497070313
6.39683333333334	-0.0286102294921875
6.40016666666667	-0.0224113464355469
6.4035	-0.0152587890625
6.40683333333334	-0.0205039978027344
6.41016666666667	-0.0295639038085938
6.4135	-0.0333786010742188
6.41683333333334	-0.0329017639160156
6.42016666666667	-0.030517578125
6.4235	-0.0295639038085938
6.42683333333334	-0.0214576721191406
6.43016666666667	-0.0152587890625
6.4335	-0.0133514404296875
6.43683333333334	-0.0200271606445313
6.44016666666667	-0.0271797180175781
6.4435	-0.034332275390625
6.44683333333334	-0.0424385070800781
6.45016666666667	-0.0400543212890625
6.4535	-0.0338554382324219
6.45683333333334	-0.0219345092773438
6.46016666666667	-0.0143051147460938
6.4635	-0.00429153442382813
6.46683333333334	0.00619888305664063
6.47016666666667	0.00524520874023438
6.4735	-0.003814697265625
6.47683333333334	-0.0157356262207031
6.48016666666667	-0.0247955322265625
6.4835	-0.0257492065429688
6.48683333333334	-0.0214576721191406
6.49016666666667	-0.0104904174804688
6.4935	0.00143051147460938
6.49683333333334	0.0143051147460938
6.50016666666667	0.0286102294921875
6.5035	0.0329017639160156
6.50683333333334	0.0271797180175781
6.51016666666667	0.0147819519042969
6.5135	0.0057220458984375
6.51683333333334	-0.00095367431640625
6.52016666666667	-0.00476837158203125
6.5235	-0.0095367431640625
6.52683333333334	-0.011444091796875
6.53016666666667	-0.0138282775878906
6.5335	-0.0128746032714844
6.53683333333334	-0.0104904174804688
6.54016666666667	-0.0095367431640625
6.5435	-0.00905990600585938
6.54683333333334	-0.00762939453125
6.55016666666667	-0.00524520874023438
6.5535	-0.00524520874023438
6.55683333333334	-0.0104904174804688
6.56016666666667	-0.019073486328125
6.5635	-0.0262260437011719
6.56683333333334	-0.0357627868652344
6.57016666666667	-0.041961669921875
6.5735	-0.0448226928710938
6.57683333333334	-0.0405311584472656
6.58016666666667	-0.0333786010742188
6.5835	-0.0276565551757813
6.58683333333334	-0.0185966491699219
6.59016666666667	-0.00905990600585938
6.5935	-0.00143051147460938
6.59683333333334	0.000476837158203125
6.60016666666667	0.00429153442382813
6.6035	0.0133514404296875
6.60683333333334	0.0209808349609375
6.61016666666667	0.0219345092773438
6.6135	0.0157356262207031
6.61683333333334	0.0104904174804688
6.62016666666667	0.00524520874023438
6.6235	-0.00238418579101563
6.62683333333334	-0.0100135803222656
6.63016666666667	-0.0100135803222656
6.6335	-0.00095367431640625
6.63683333333334	0.00905990600585938
6.64016666666667	0.0100135803222656
6.6435	0.00858306884765625
6.64683333333334	0.00810623168945313
6.65016666666667	0.00905990600585938
6.6535	0.0019073486328125
6.65683333333334	-0.011444091796875
6.66016666666667	-0.0181198120117188
6.6635	-0.019073486328125
[truncated: 1,006 more rows]
