# Supplementary material for: Phase-Specific Parameter Estimation in Chiral HPLC Using 1‑Site, 2‑Site Stochastic Models, and Unified Equation Approach
Source: Anal Chem. 2026 Apr 29;98(18):13925–39. doi: 10.1021/acs.analchem.6c01634 (PMC13177292; doi:10.1021/acs.analchem.6c01634)
Supplement: Supplementary file 2 [file ac6c01634_si_002.zip › SupportingInformation/03_data_allEluents/LORA_ACN_CELL2_12_35.CSV]

0.002	0.0967979431152344
0.00533333333333334	0.095367431640625
0.00866666666666667	0.0891685485839844
0.012	0.0848770141601563
0.0153333333333334	0.0848770141601563
0.0186666666666667	0.0858306884765625
0.022	0.0858306884765625
0.0253333333333334	0.0810623168945313
0.0286666666666667	0.0782012939453125
0.032	0.0700950622558594
0.0353333333333334	0.0581741333007813
0.0386666666666667	0.0400543212890625
0.042	0.0257492065429688
0.0453333333333334	0.0205039978027344
0.0486666666666667	0.0224113464355469
0.052	0.0314712524414063
0.0553333333333334	0.0414848327636719
0.0586666666666667	0.0500679016113282
0.062	0.0567436218261719
0.0653333333333334	0.0643730163574219
0.0686666666666667	0.072479248046875
0.072	0.0782012939453125
0.0753333333333334	0.0810623168945313
0.0786666666666667	0.0863075256347656
0.082	0.0867843627929688
0.0853333333333334	0.0791549682617188
0.0886666666666667	0.0600814819335938
0.092	0.0338554382324219
0.0953333333333334	0.011444091796875
0.0986666666666667	-0.00715255737304688
0.102	-0.0176429748535156
0.105333333333334	-0.0224113464355469
0.108666666666667	-0.0185966491699219
0.112	-0.00524520874023438
0.115333333333334	0.00905990600585938
0.118666666666667	0.0171661376953125
0.122	0.02288818359375
0.125333333333334	0.0300407409667969
0.128666666666667	0.0386238098144531
0.132	0.0405311584472656
0.135333333333334	0.0405311584472656
0.138666666666667	0.0424385070800781
0.142	0.0429153442382813
0.145333333333334	0.0367164611816406
0.148666666666667	0.0262260437011719
0.152	0.0195503234863281
0.155333333333334	0.0152587890625
0.158666666666667	0.00905990600585938
0.162	0.00715255737304688
0.165333333333334	0.00905990600585938
0.168666666666667	0.011444091796875
0.172	0.0095367431640625
0.175333333333334	0.003814697265625
0.178666666666667	-0.00524520874023438
0.182	-0.0162124633789063
0.185333333333334	-0.0209808349609375
0.188666666666667	-0.0200271606445313
0.192	-0.0166893005371094
0.195333333333334	-0.0104904174804688
0.198666666666667	0.00667572021484375
0.202	0.0281333923339844
0.205333333333334	0.0438690185546875
0.208666666666667	0.05340576171875
0.212	0.0629425048828125
0.215333333333334	0.06866455078125
0.218666666666667	0.0619888305664063
0.222	0.0443458557128906
0.225333333333334	0.0309944152832031
0.228666666666667	0.0252723693847656
0.232	0.0247955322265625
0.235333333333334	0.030517578125
0.238666666666667	0.0433921813964844
0.242	0.0567436218261719
0.245333333333334	0.0576972961425782
0.248666666666667	0.0553131103515625
0.252	0.0553131103515625
0.255333333333334	0.0538825988769532
0.258666666666667	0.0481605529785156
0.262	0.0448226928710938
0.265333333333334	0.0481605529785156
0.268666666666667	0.0481605529785156
0.272	0.0443458557128906
0.275333333333334	0.0429153442382813
0.278666666666667	0.0486373901367188
0.282	0.05340576171875
0.285333333333334	0.0562667846679688
0.288666666666667	0.0615119934082032
0.292	0.0643730163574219
0.295333333333334	0.0634193420410157
0.298666666666667	0.057220458984375
0.302	0.0524520874023438
0.305333333333334	0.0510215759277344
0.308666666666667	0.0491142272949219
0.312	0.0500679016113282
0.315333333333334	0.0581741333007813
0.318666666666667	0.0729560852050782
0.322	0.0872611999511719
0.325333333333334	0.0944137573242188
0.328666666666667	0.0982284545898438
0.332	0.100135803222656
0.335333333333334	0.0929832458496094
0.338666666666667	0.0810623168945313
0.342	0.0696182250976563
0.345333333333334	0.0667572021484375
0.348666666666667	0.0638961791992188
0.352	0.0615119934082032
0.355333333333334	0.0615119934082032
0.358666666666667	0.0629425048828125
0.362	0.0619888305664063
0.365333333333334	0.0624656677246094
0.368666666666667	0.0624656677246094
0.372	0.0591278076171875
0.375333333333334	0.0529289245605469
0.378666666666667	0.0476837158203125
0.382	0.0500679016113282
0.385333333333334	0.0476837158203125
0.388666666666667	0.0505447387695313
0.392	0.0524520874023438
0.395333333333334	0.0591278076171875
0.398666666666667	0.0658035278320313
0.402	0.0715255737304688
0.405333333333334	0.0796318054199219
0.408666666666667	0.0791549682617188
0.412	0.0772476196289063
0.415333333333334	0.072479248046875
0.418666666666667	0.0710487365722657
0.422	0.0700950622558594
0.425333333333334	0.0691413879394532
0.428666666666667	0.06866455078125
0.432	0.0638961791992188
0.435333333333334	0.0553131103515625
0.438666666666667	0.0424385070800781
0.442	0.0271797180175781
0.445333333333334	0.0123977661132813
0.448666666666667	0.00286102294921875
0.452	0.00476837158203125
0.455333333333334	0.0104904174804688
0.458666666666667	0.0100135803222656
0.462	0.00810623168945313
0.465333333333334	0.00762939453125
0.468666666666667	0.0157356262207031
0.472	0.0200271606445313
0.475333333333334	0.0233650207519531
0.478666666666667	0.0300407409667969
0.482	0.0362396240234375
0.485333333333334	0.0395774841308594
0.488666666666667	0.0357627868652344
0.492	0.0300407409667969
0.495333333333334	0.0290870666503906
0.498666666666667	0.0367164611816406
0.502	0.0548362731933594
0.505333333333334	0.0762939453125
0.508666666666667	0.0996589660644531
0.512	0.129222869873047
0.515333333333334	0.156402587890625
0.518666666666667	0.17690658569336
0.522	0.186920166015625
0.525333333333334	0.200271606445313
0.528666666666667	0.22268295288086
0.532	0.254154205322266
0.535333333333334	0.291824340820313
0.538666666666667	0.329971313476563
0.542	0.3662109375
0.545333333333334	0.390052795410156
0.548666666666667	0.395774841308594
0.552	0.384807586669922
0.555333333333334	0.357627868652344
0.558666666666667	0.325202941894531
0.562	0.287055969238281
0.565333333333334	0.255584716796875
0.568666666666667	0.232696533203125
0.572	0.218868255615235
0.575333333333334	0.213623046875
0.578666666666667	0.207901000976563
0.582	0.199317932128906
0.585333333333334	0.182628631591797
0.588666666666667	0.162601470947266
0.592	0.139236450195313
0.595333333333334	0.117778778076172
0.598666666666667	0.104427337646485
0.602	0.10061264038086
0.605333333333334	0.101566314697266
0.608666666666667	0.104904174804688
0.612	0.105381011962891
0.615333333333334	0.105381011962891
0.618666666666667	0.10061264038086
0.622	0.0977516174316406
0.625333333333334	0.0963211059570313
0.628666666666667	0.095367431640625
0.632	0.0958442687988281
0.635333333333334	0.0948905944824219
0.638666666666667	0.0901222229003906
0.642	0.0767707824707032
0.645333333333334	0.0591278076171875
0.648666666666667	0.0472068786621094
0.652	0.041961669921875
0.655333333333334	0.041961669921875
0.658666666666667	0.0472068786621094
0.662	0.0615119934082032
0.665333333333334	0.0805854797363281
0.668666666666667	0.0939369201660156
0.672	0.102519989013672
0.675333333333334	0.0987052917480469
0.678666666666667	0.0886917114257813
0.682	0.0772476196289063
0.685333333333334	0.0658035278320313
0.688666666666667	0.0519752502441407
0.692	0.0319480895996094
0.695333333333334	0.0209808349609375
0.698666666666667	0.0205039978027344
0.702	0.0257492065429688
0.705333333333334	0.0314712524414063
0.708666666666667	0.034332275390625
0.712	0.0391006469726563
0.715333333333334	0.0443458557128906
0.718666666666667	0.0519752502441407
0.722	0.06103515625
0.725333333333334	0.0696182250976563
0.728666666666667	0.0820159912109375
0.732	0.0934600830078125
0.735333333333334	0.102043151855469
0.738666666666667	0.105857849121094
0.742	0.109672546386719
0.745333333333334	0.109672546386719
0.748666666666667	0.1068115234375
0.752	0.103473663330078
0.755333333333334	0.102519989013672
0.758666666666667	0.102519989013672
0.762	0.095367431640625
0.765333333333334	0.0910758972167969
0.768666666666667	0.0867843627929688
0.772	0.0867843627929688
0.775333333333334	0.0824928283691406
0.778666666666667	0.0796318054199219
0.782	0.08392333984375
0.785333333333334	0.0977516174316406
0.788666666666667	0.125885009765625
0.792	0.160694122314453
0.795333333333334	0.19979476928711
0.798666666666667	0.231742858886719
0.802	0.248432159423828
0.805333333333334	0.252246856689453
0.808666666666667	0.244617462158203
0.812	0.238895416259766
0.815333333333334	0.231266021728516
0.818666666666667	0.223636627197266
0.822	0.216484069824219
0.825333333333334	0.209808349609375
0.828666666666667	0.203609466552735
0.832	0.188827514648438
0.835333333333334	0.168800354003906
0.838666666666667	0.150680541992188
0.842	0.139713287353516
0.845333333333334	0.132560729980469
0.848666666666667	0.120639801025391
0.852	0.110626220703125
0.855333333333334	0.108718872070313
0.858666666666667	0.112533569335938
0.862	0.117301940917969
0.865333333333334	0.11587142944336
0.868666666666667	0.114917755126953
0.872	0.11444091796875
0.875333333333334	0.112533569335938
0.878666666666667	0.107288360595703
0.882	0.104904174804688
0.885333333333334	0.10824203491211
0.888666666666667	0.112056732177735
0.892	0.11587142944336
0.895333333333334	0.11444091796875
0.898666666666667	0.113487243652344
0.902	0.107288360595703
0.905333333333334	0.100135803222656
0.908666666666667	0.0925064086914063
0.912	0.0824928283691406
0.915333333333334	0.0748634338378907
0.918666666666667	0.0658035278320313
0.922	0.0605583190917969
0.925333333333334	0.057220458984375
0.928666666666667	0.0581741333007813
0.932	0.0643730163574219
0.935333333333334	0.0739097595214844
0.938666666666667	0.08392333984375
0.942	0.0901222229003906
0.945333333333334	0.0939369201660156
0.948666666666667	0.095367431640625
0.952	0.091552734375
0.955333333333334	0.0844001770019531
0.958666666666667	0.0748634338378907
0.962	0.0705718994140625
0.965333333333334	0.064849853515625
0.968666666666667	0.0619888305664063
0.972	0.0605583190917969
0.975333333333334	0.0596046447753907
0.978666666666667	0.0586509704589844
0.982	0.0543594360351563
0.985333333333334	0.0538825988769532
0.988666666666667	0.0576972961425782
0.992	0.0662803649902344
0.995333333333334	0.0762939453125
0.998666666666667	0.0858306884765625
1.002	0.0934600830078125
1.00533333333334	0.0987052917480469
1.00866666666667	0.0982284545898438
1.012	0.0944137573242188
1.01533333333334	0.0920295715332031
1.01866666666667	0.091552734375
1.022	0.0920295715332031
1.02533333333334	0.091552734375
1.02866666666667	0.0905990600585938
1.032	0.0882148742675781
1.03533333333334	0.0772476196289063
1.03866666666667	0.0677108764648438
1.042	0.064849853515625
1.04533333333334	0.06866455078125
1.04866666666667	0.0734329223632813
1.052	0.0748634338378907
1.05533333333334	0.0834465026855469
1.05866666666667	0.0934600830078125
1.062	0.103950500488281
1.06533333333334	0.114917755126953
1.06866666666667	0.125885009765625
1.072	0.140666961669922
1.07533333333334	0.153541564941406
1.07866666666667	0.162124633789063
1.082	0.168323516845703
1.08533333333334	0.171184539794922
1.08866666666667	0.182151794433594
1.092	0.200748443603516
1.09533333333334	0.224590301513672
1.09866666666667	0.241279602050781
1.102	0.250339508056641
1.10533333333334	0.2593994140625
1.10866666666667	0.265598297119141
1.112	0.268936157226563
1.11533333333334	0.273227691650391
1.11866666666667	0.289440155029297
1.122	0.312328338623047
1.12533333333334	0.328540802001953
1.12866666666667	0.336647033691406
1.132	0.342369079589844
1.13533333333334	0.348567962646485
1.13866666666667	0.351428985595703
1.142	0.352859497070313
1.14533333333334	0.35858154296875
1.14866666666667	0.370025634765625
1.152	0.374794006347656
1.15533333333334	0.37527084350586
1.15866666666667	0.370979309082031
1.162	0.369548797607422
1.16533333333334	0.370025634765625
1.16866666666667	0.367164611816406
1.172	0.367164611816406
1.17533333333334	0.366687774658203
1.17866666666667	0.368118286132813
1.182	0.366687774658203
1.18533333333334	0.357151031494141
1.18866666666667	0.340938568115235
1.192	0.3204345703125
1.19533333333334	0.29897689819336
1.19866666666667	0.279903411865235
1.202	0.262260437011719
1.20533333333334	0.246047973632813
1.20866666666667	0.233650207519531
1.212	0.222206115722656
1.21533333333334	0.216960906982422
1.21866666666667	0.211238861083985
1.222	0.205516815185547
1.22533333333334	0.197887420654297
1.22866666666667	0.189781188964844
1.232	0.181674957275391
1.23533333333334	0.168800354003906
1.23866666666667	0.157356262207031
1.242	0.150203704833985
1.24533333333334	0.149250030517578
1.24866666666667	0.152111053466797
1.252	0.159740447998047
1.25533333333334	0.165462493896485
1.25866666666667	0.168800354003906
1.262	0.168800354003906
1.26533333333334	0.164031982421875
1.26866666666667	0.158309936523438
1.272	0.150203704833985
1.27533333333334	0.147819519042969
1.27866666666667	0.145435333251953
1.282	0.144481658935547
1.28533333333334	0.147819519042969
1.28866666666667	0.149726867675781
1.292	0.146865844726563
1.29533333333334	0.133991241455078
1.29866666666667	0.124931335449219
1.302	0.115394592285156
1.30533333333334	0.106334686279297
1.30866666666667	0.0939369201660156
1.312	0.0891685485839844
1.31533333333334	0.0886917114257813
1.31866666666667	0.0791549682617188
1.322	0.0653266906738282
1.32533333333334	0.0529289245605469
1.32866666666667	0.0557899475097657
1.332	0.0638961791992188
1.33533333333334	0.0720024108886719
1.33866666666667	0.0820159912109375
1.342	0.0905990600585938
1.34533333333334	0.0948905944824219
1.34866666666667	0.0891685485839844
1.352	0.0782012939453125
1.35533333333334	0.0739097595214844
1.35866666666667	0.0710487365722657
1.362	0.0705718994140625
1.36533333333334	0.06103515625
1.36866666666667	0.0491142272949219
1.372	0.0357627868652344
1.37533333333334	0.0219345092773438
1.37866666666667	0.0138282775878906
1.382	0.0100135803222656
1.38533333333334	0.0185966491699219
1.38866666666667	0.0371932983398438
1.392	0.0557899475097657
1.39533333333334	0.0681877136230469
1.39866666666667	0.0729560852050782
1.402	0.0758171081542969
1.40533333333334	0.0762939453125
1.40866666666667	0.0734329223632813
1.412	0.0700950622558594
1.41533333333334	0.0667572021484375
1.41866666666667	0.06103515625
1.422	0.0548362731933594
1.42533333333334	0.0486373901367188
1.42866666666667	0.0405311584472656
1.432	0.03814697265625
1.43533333333334	0.0443458557128906
1.43866666666667	0.0586509704589844
1.442	0.0672340393066407
1.44533333333334	0.06866455078125
1.44866666666667	0.0705718994140625
1.452	0.0696182250976563
1.45533333333334	0.0653266906738282
1.45866666666667	0.0605583190917969
1.462	0.0658035278320313
1.46533333333334	0.0782012939453125
1.46866666666667	0.0905990600585938
1.472	0.0996589660644531
1.47533333333334	0.101566314697266
1.47866666666667	0.0972747802734375
1.482	0.0858306884765625
1.48533333333334	0.0777244567871094
1.48866666666667	0.0705718994140625
1.492	0.0662803649902344
1.49533333333334	0.0634193420410157
1.49866666666667	0.064849853515625
1.502	0.0715255737304688
1.50533333333334	0.0796318054199219
1.50866666666667	0.0905990600585938
1.512	0.104427337646485
1.51533333333334	0.1220703125
1.51866666666667	0.140190124511719
1.522	0.154972076416016
1.52533333333334	0.170707702636719
1.52866666666667	0.187873840332031
1.532	0.204086303710938
1.53533333333334	0.219345092773438
1.53866666666667	0.241756439208985
1.542	0.278472900390625
1.54533333333334	0.334739685058594
1.54866666666667	0.414371490478516
1.552	0.535011291503907
1.55533333333334	0.704288482666016
1.55866666666667	0.919342041015625
1.562	1.16825103759766
1.56533333333334	1.44004821777344
1.56866666666667	1.73139572143555
1.572	2.03466415405274
1.57533333333334	2.3641586303711
1.57866666666667	2.74324417114258
1.582	3.2038688659668
1.58533333333334	3.76272201538086
1.58866666666667	4.42647933959961
1.592	5.18178939819336
1.59533333333334	5.99288940429688
1.59866666666667	6.81304931640625
1.602	7.59363174438477
1.60533333333334	8.2850456237793
1.60866666666667	8.84199142456055
1.612	9.24253463745117
1.61533333333334	9.48238372802735
1.61866666666667	9.56535339355469
1.622	9.49478149414063
1.62533333333334	9.29784774780274
1.62866666666667	9.01222229003906
1.632	8.67128372192383
1.63533333333334	8.29362869262696
1.63866666666667	7.89022445678711
1.642	7.47203826904297
1.64533333333334	7.03907012939453
1.64866666666667	6.58464431762696
1.652	6.09779357910157
1.65533333333334	5.57851791381836
1.65866666666667	5.04159927368164
1.662	4.50944900512696
1.66533333333334	4.00495529174805
1.66866666666667	3.55577468872071
1.672	3.18765640258789
1.67533333333334	2.91252136230469
1.67866666666667	2.7313232421875
1.682	2.63309478759766
1.68533333333334	2.60162353515625
1.68866666666667	2.61306762695313
1.692	2.64453887939453
1.69533333333334	2.6845932006836
1.69866666666667	2.72369384765625
1.702	2.75564193725586
1.70533333333334	2.77948379516602
1.70866666666667	2.79474258422852
1.712	2.79951095581055
1.71533333333334	2.78902053833008
1.71866666666667	2.7618408203125
1.722	2.72178649902344
1.72533333333334	2.66885757446289
1.72866666666667	2.59876251220703
1.732	2.50959396362305
1.73533333333334	2.40898132324219
1.73866666666667	2.30026245117188
1.742	2.17962265014649
1.74533333333334	2.04610824584961
1.74866666666667	1.91164016723633
1.752	1.7852783203125
1.75533333333334	1.65891647338867
1.75866666666667	1.53589248657227
1.762	1.42192840576172
1.76533333333334	1.31940841674805
1.76866666666667	1.22356414794922
1.772	1.13630294799805
1.77533333333334	1.06859207153321
1.77866666666667	1.02472305297852
1.782	0.992774963378906
1.78533333333334	0.964641571044922
1.78866666666667	0.937938690185547
1.792	0.904560089111328
1.79533333333334	0.857830047607422
1.79866666666667	0.794410705566407
1.802	0.720024108886719
1.80533333333334	0.639915466308594
1.80866666666667	0.560760498046875
1.812	0.486373901367188
1.81533333333334	0.41961669921875
1.81866666666667	0.352859497070313
1.822	0.285625457763672
1.82533333333334	0.220298767089844
1.82866666666667	0.156879425048828
1.832	0.0934600830078125
1.83533333333334	0.0262260437011719
1.83866666666667	-0.0376701354980469
1.842	-0.0963211059570313
1.84533333333334	-0.147819519042969
1.84866666666667	-0.195026397705078
1.852	-0.232696533203125
1.85533333333334	-0.258445739746094
1.85866666666667	-0.276565551757813
1.862	-0.2899169921875
1.86533333333334	-0.29754638671875
1.86866666666667	-0.295162200927735
1.872	-0.29134750366211
1.87533333333334	-0.293731689453125
1.87866666666667	-0.296592712402344
1.882	-0.295639038085938
1.88533333333334	-0.292301177978516
1.88866666666667	-0.294685363769531
1.892	-0.294208526611328
1.89533333333334	-0.284671783447266
1.89866666666667	-0.267505645751953
1.902	-0.25177001953125
1.90533333333334	-0.232219696044922
1.90866666666667	-0.19979476928711
1.912	-0.154972076416016
1.91533333333334	-0.101089477539063
1.91866666666667	-0.0400543212890625
1.922	0.0286102294921875
1.92533333333334	0.0958442687988281
1.92866666666667	0.154495239257813
1.932	0.198841094970703
1.93533333333334	0.23031234741211
1.93866666666667	0.247001647949219
1.942	0.249385833740235
1.94533333333334	0.243663787841797
1.94866666666667	0.23031234741211
1.952	0.216484069824219
1.95533333333334	0.192642211914063
1.95866666666667	0.157356262207031
1.962	0.117778778076172
1.96533333333334	0.0805854797363281
1.96866666666667	0.0457763671875
1.972	0.00905990600585938
1.97533333333334	-0.0219345092773438
1.97866666666667	-0.041961669921875
1.982	-0.0538825988769532
1.98533333333334	-0.0638961791992188
1.98866666666667	-0.0734329223632813
1.992	-0.0853538513183594
1.99533333333334	-0.0939369201660156
1.99866666666667	-0.101566314697266
2.002	-0.106334686279297
2.00533333333334	-0.113487243652344
2.00866666666667	-0.116825103759766
2.012	-0.112056732177735
2.01533333333334	-0.105857849121094
2.01866666666667	-0.0996589660644531
2.022	-0.0982284545898438
2.02533333333334	-0.0944137573242188
2.02866666666667	-0.0977516174316406
2.032	-0.111103057861328
2.03533333333334	-0.131607055664063
2.03866666666667	-0.150680541992188
2.042	-0.166893005371094
2.04533333333334	-0.181674957275391
2.04866666666667	-0.196933746337891
2.052	-0.214099884033203
2.05533333333334	-0.231266021728516
2.05866666666667	-0.255107879638672
2.062	-0.284671783447266
2.06533333333334	-0.324726104736328
2.06866666666667	-0.363826751708985
2.072	-0.397682189941406
2.07533333333334	-0.426292419433594
2.07866666666667	-0.445842742919922
2.082	-0.456809997558594
2.08533333333334	-0.455379486083985
2.08866666666667	-0.453948974609375
2.092	-0.452041625976563
2.09533333333334	-0.457286834716797
2.09866666666667	-0.464439392089844
2.102	-0.470161437988281
2.10533333333334	-0.47445297241211
2.10866666666667	-0.470161437988281
2.112	-0.45919418334961
2.11533333333334	-0.434398651123047
2.11866666666667	-0.406742095947266
2.122	-0.378608703613281
2.12533333333334	-0.35238265991211
2.12866666666667	-0.331878662109375
2.132	-0.315666198730469
2.13533333333334	-0.304698944091797
2.13866666666667	-0.295639038085938
2.142	-0.296115875244141
2.14533333333334	-0.302791595458985
2.14866666666667	-0.31280517578125
2.152	-0.316143035888672
2.15533333333334	-0.3204345703125
2.15866666666667	-0.336170196533203
2.162	-0.36764144897461
2.16533333333334	-0.418663024902344
2.16866666666667	-0.486373901367188
2.172	-0.578880310058594
2.17533333333334	-0.695228576660157
2.17866666666667	-0.834941864013672
2.182	-0.992298126220703
2.18533333333334	-1.17301940917969
2.18866666666667	-1.38139724731446
2.192	-1.62124633789063
2.19533333333334	-1.89399719238281
2.19866666666667	-2.19202041625977
2.202	-2.51531600952149
2.20533333333334	-2.85434722900391
2.20866666666667	-3.21769714355469
2.212	-3.60536575317383
2.21533333333334	-4.01353836059571
2.21866666666667	-4.43649291992188
2.222	-4.87232208251953
2.22533333333334	-5.32245635986328
2.22866666666667	-5.77354431152344
2.232	-6.21604919433594
2.23533333333334	-6.64186477661133
2.23866666666667	-7.04669952392578
2.242	-7.41386413574219
2.24533333333334	-7.72619247436524
2.24866666666667	-7.96937942504883
2.252	-8.13436508178711
2.25533333333334	-8.21065902709961
2.25866666666667	-8.18490982055664
2.262	-8.04376602172852
2.26533333333334	-7.7962875366211
2.26866666666667	-7.45820999145508
2.272	-7.04336166381836
2.27533333333334	-6.56890869140625
2.27866666666667	-6.06060028076172
2.282	-5.55515289306641
2.28533333333334	-5.06973266601563
2.28866666666667	-4.61435317993164
2.292	-4.19378280639649
2.29533333333334	-3.81708145141602
2.29866666666667	-3.48043441772461
2.302	-3.17764282226563
2.30533333333334	-2.90870666503906
2.30866666666667	-2.67457962036133
2.312	-2.47430801391602
2.31533333333334	-2.29740142822266
2.31866666666667	-2.14338302612305
2.322	-2.01654434204102
2.32533333333334	-1.91307067871094
2.32866666666667	-1.82771682739258
2.332	-1.7542839050293
2.33533333333334	-1.69229507446289
2.33866666666667	-1.63841247558594
2.342	-1.59311294555664
2.34533333333334	-1.55496597290039
2.34866666666667	-1.52158737182617
2.352	-1.49583816528321
2.35533333333334	-1.48630142211914
2.35866666666667	-1.4944076538086
2.362	-1.51157379150391
2.36533333333334	-1.52778625488281
2.36866666666667	-1.53923034667969
2.372	-1.54304504394531
2.37533333333334	-1.54209136962891
2.37866666666667	-1.53684616088867
2.382	-1.53160095214844
2.38533333333334	-1.52301788330078
2.38866666666667	-1.51586532592774
2.392	-1.5101432800293
2.39533333333334	-1.50489807128906
2.39866666666667	-1.50203704833985
2.402	-1.50108337402344
2.40533333333334	-1.50728225708008
2.40866666666667	-1.51395797729492
2.412	-1.51729583740235
2.41533333333334	-1.51395797729492
2.41866666666667	-1.50394439697266
2.422	-1.49059295654297
2.42533333333334	-1.47581100463867
2.42866666666667	-1.46579742431641
2.432	-1.46722793579102
2.43533333333334	-1.47485733032227
2.43866666666667	-1.48153305053711
2.442	-1.48344039916992
2.44533333333334	-1.48725509643555
2.44866666666667	-1.49345397949219
2.452	-1.49583816528321
2.45533333333334	-1.49345397949219
2.45866666666667	-1.49011611938477
2.462	-1.48773193359375
2.46533333333334	-1.4791488647461
2.46866666666667	-1.46245956420899
2.472	-1.44624710083008
2.47533333333334	-1.43671035766602
2.47866666666667	-1.43480300903321
2.482	-1.43241882324219
2.48533333333334	-1.4338493347168
2.48866666666667	-1.44290924072266
2.492	-1.45387649536133
2.49533333333334	-1.45959854125977
2.49866666666667	-1.46007537841797
2.502	-1.46198272705078
2.50533333333334	-1.45721435546875
2.50866666666667	-1.44243240356446
2.512	-1.42860412597656
2.51533333333334	-1.42288208007813
2.51866666666667	-1.42335891723633
2.522	-1.41954421997071
2.52533333333334	-1.41477584838867
2.52866666666667	-1.41477584838867
2.532	-1.42192840576172
2.53533333333334	-1.42765045166016
2.53866666666667	-1.42574310302735
2.542	-1.42192840576172
2.54533333333334	-1.42478942871094
2.54866666666667	-1.43051147460938
2.552	-1.43146514892578
2.55533333333334	-1.43241882324219
2.55866666666667	-1.43671035766602
2.562	-1.44672393798828
2.56533333333334	-1.45626068115235
2.56866666666667	-1.46198272705078
2.572	-1.46293640136719
2.57533333333334	-1.46007537841797
2.57866666666667	-1.45769119262696
2.582	-1.46007537841797
2.58533333333334	-1.46245956420899
2.58866666666667	-1.45959854125977
2.592	-1.45149230957031
2.59533333333334	-1.44338607788086
2.59866666666667	-1.43766403198242
2.602	-1.43003463745117
2.60533333333334	-1.42145156860352
2.60866666666667	-1.4181137084961
2.612	-1.42145156860352
2.61533333333334	-1.43051147460938
2.61866666666667	-1.44100189208985
2.622	-1.45196914672852
2.62533333333334	-1.46532058715821
2.62866666666667	-1.47819519042969
2.632	-1.48439407348633
2.63533333333334	-1.4791488647461
2.63866666666667	-1.46055221557617
2.642	-1.43909454345703
2.64533333333334	-1.42097473144531
2.64866666666667	-1.41334533691406
2.652	-1.41620635986328
2.65533333333334	-1.42049789428711
2.65866666666667	-1.42288208007813
2.662	-1.42383575439453
2.66533333333334	-1.42240524291992
2.66866666666667	-1.41572952270508
2.672	-1.40380859375
2.67533333333334	-1.40047073364258
2.67866666666667	-1.40810012817383
2.682	-1.41572952270508
2.68533333333334	-1.41954421997071
2.68866666666667	-1.4190673828125
2.692	-1.41954421997071
2.69533333333334	-1.4185905456543
2.69866666666667	-1.41286849975586
2.702	-1.40905380249024
2.70533333333334	-1.41048431396485
2.70866666666667	-1.41716003417969
2.712	-1.42240524291992
2.71533333333334	-1.42478942871094
2.71866666666667	-1.42717361450196
2.722	-1.42860412597656
2.72533333333334	-1.42860412597656
2.72866666666667	-1.42621994018555
2.732	-1.42526626586914
2.73533333333334	-1.42812728881836
2.73866666666667	-1.43766403198242
2.742	-1.45816802978516
2.74533333333334	-1.48153305053711
2.74866666666667	-1.50156021118164
2.752	-1.51586532592774
2.75533333333334	-1.52587890625
2.75866666666667	-1.53207778930664
2.762	-1.52969360351563
2.76533333333334	-1.52158737182617
2.76866666666667	-1.51395797729492
2.772	-1.51348114013672
2.77533333333334	-1.51777267456055
2.77866666666667	-1.52206420898438
2.782	-1.52254104614258
2.78533333333334	-1.52397155761719
2.78866666666667	-1.52969360351563
2.792	-1.53779983520508
2.79533333333334	-1.54685974121094
2.79866666666667	-1.556396484375
2.802	-1.57499313354492
2.80533333333334	-1.59597396850586
2.80866666666667	-1.61218643188477
2.812	-1.61981582641602
2.81533333333334	-1.61981582641602
2.81866666666667	-1.61886215209961
2.822	-1.61170959472656
2.82533333333334	-1.60455703735352
2.82866666666667	-1.60264968872071
2.832	-1.61075592041016
2.83533333333334	-1.63030624389649
2.83866666666667	-1.65081024169922
2.842	-1.67322158813477
2.84533333333334	-1.69610977172852
2.84866666666667	-1.72185897827149
2.852	-1.74474716186524
2.85533333333334	-1.75952911376953
2.85866666666667	-1.77049636840821
2.862	-1.78194046020508
2.86533333333334	-1.79147720336914
2.86866666666667	-1.79576873779297
2.872	-1.79910659790039
2.87533333333334	-1.80625915527344
2.87866666666667	-1.81722640991211
2.882	-1.82867050170899
2.88533333333334	-1.84106826782227
2.88866666666667	-1.85489654541016
2.892	-1.86681747436524
2.89533333333334	-1.87444686889649
2.89866666666667	-1.87826156616211
2.902	-1.88159942626953
2.90533333333334	-1.88827514648438
2.90866666666667	-1.89447402954102
2.912	-1.90067291259766
2.91533333333334	-1.90305709838867
2.91866666666667	-1.90305709838867
2.922	-1.89542770385742
2.92533333333334	-1.8758773803711
2.92866666666667	-1.85060501098633
2.932	-1.82294845581055
2.93533333333334	-1.8000602722168
2.93866666666667	-1.77907943725586
2.942	-1.76334381103516
2.94533333333334	-1.74760818481446
2.94866666666667	-1.73473358154297
2.952	-1.72138214111328
2.95533333333334	-1.70660018920899
2.95866666666667	-1.68991088867188
2.962	-1.66654586791992
2.96533333333334	-1.64556503295899
2.96866666666667	-1.61981582641602
2.972	-1.59406661987305
2.97533333333334	-1.57022476196289
2.97866666666667	-1.54972076416016
2.982	-1.53636932373047
2.98533333333334	-1.52301788330078
2.98866666666667	-1.51538848876953
2.992	-1.51109695434571
2.99533333333334	-1.50060653686524
2.99866666666667	-1.48248672485352
3.002	-1.45721435546875
3.00533333333334	-1.434326171875
3.00866666666667	-1.41382217407227
3.012	-1.39236450195313
3.01533333333334	-1.37519836425781
3.01866666666667	-1.36137008666992
3.022	-1.35278701782227
3.02533333333334	-1.3418197631836
3.02866666666667	-1.33037567138672
3.032	-1.32036209106446
3.03533333333334	-1.30796432495117
3.03866666666667	-1.28936767578125
3.042	-1.2664794921875
3.04533333333334	-1.24740600585938
3.04866666666667	-1.22690200805664
3.052	-1.2049674987793
3.05533333333334	-1.18064880371094
3.05866666666667	-1.16348266601563
3.062	-1.15108489990235
3.06533333333334	-1.13821029663086
3.06866666666667	-1.12056732177735
3.072	-1.09958648681641
3.07533333333334	-1.07812881469727
3.07866666666667	-1.06000900268555
3.082	-1.04093551635742
3.08533333333334	-1.02329254150391
3.08866666666667	-1.01184844970703
3.092	-1.00994110107422
3.09533333333334	-1.01041793823242
3.09866666666667	-1.00469589233399
3.102	-0.998020172119141
3.10533333333334	-0.991344451904297
3.10866666666667	-0.981330871582031
3.112	-0.963687896728516
3.11533333333334	-0.951766967773438
3.11866666666667	-0.950813293457031
3.122	-0.950336456298828
3.12533333333334	-0.936508178710938
3.12866666666667	-0.917911529541016
3.132	-0.9002685546875
3.13533333333334	-0.879764556884766
3.13866666666667	-0.849723815917969
3.142	-0.820159912109375
3.14533333333334	-0.800609588623047
3.14866666666667	-0.792503356933594
3.152	-0.790119171142578
3.15533333333334	-0.78725814819336
3.15866666666667	-0.784873962402344
3.162	-0.781536102294922
3.16533333333334	-0.776767730712891
3.16866666666667	-0.765800476074219
3.172	-0.756263732910157
3.17533333333334	-0.748157501220703
3.17866666666667	-0.740528106689453
3.182	-0.729084014892578
3.18533333333334	-0.721454620361328
3.18866666666667	-0.71096420288086
3.192	-0.692367553710938
3.19533333333334	-0.667095184326172
3.19866666666667	-0.642776489257813
3.202	-0.626564025878907
3.20533333333334	-0.606536865234375
3.20866666666667	-0.5950927734375
3.212	-0.58889389038086
3.21533333333334	-0.586509704589844
3.21866666666667	-0.580787658691407
3.222	-0.571250915527344
3.22533333333334	-0.567436218261719
3.22866666666667	-0.560283660888672
3.232	-0.550270080566407
3.23533333333334	-0.539779663085938
3.23866666666667	-0.539779663085938
3.242	-0.542640686035157
3.24533333333334	-0.540256500244141
3.24866666666667	-0.530719757080078
3.252	-0.519752502441407
3.25533333333334	-0.509262084960938
3.25866666666667	-0.496864318847656
3.262	-0.483989715576172
3.26533333333334	-0.472068786621094
3.26866666666667	-0.464916229248047
3.272	-0.455856323242188
3.27533333333334	-0.448226928710938
3.27866666666667	-0.440597534179688
3.282	-0.433921813964844
3.28533333333334	-0.426769256591797
3.28866666666667	-0.420570373535156
3.292	-0.422000885009766
3.29533333333334	-0.425338745117188
3.29866666666667	-0.428199768066406
3.302	-0.433444976806641
3.30533333333334	-0.439167022705078
3.30866666666667	-0.441074371337891
3.312	-0.439167022705078
3.31533333333334	-0.435829162597656
3.31866666666667	-0.429630279541016
3.322	-0.415325164794922
3.32533333333334	-0.397682189941406
3.32866666666667	-0.382423400878906
3.332	-0.371932983398438
3.33533333333334	-0.3662109375
3.33866666666667	-0.365257263183594
3.342	-0.368595123291016
3.34533333333334	-0.37384033203125
3.34866666666667	-0.380992889404297
3.352	-0.388622283935547
3.35533333333334	-0.390052795410156
3.35866666666667	-0.385761260986328
3.362	-0.379562377929688
3.36533333333334	-0.377655029296875
3.36866666666667	-0.376701354980469
3.372	-0.371932983398438
3.37533333333334	-0.366687774658203
3.37866666666667	-0.359535217285156
3.382	-0.353336334228516
3.38533333333334	-0.349044799804688
3.38866666666667	-0.346183776855469
3.392	-0.345706939697266
3.39533333333334	-0.34332275390625
3.39866666666667	-0.347137451171875
3.402	-0.350475311279297
3.40533333333334	-0.346183776855469
3.40866666666667	-0.334739685058594
3.412	-0.32186508178711
3.41533333333334	-0.310897827148438
3.41866666666667	-0.302791595458985
3.422	-0.299453735351563
3.42533333333334	-0.301837921142578
3.42866666666667	-0.305652618408203
3.432	-0.307083129882813
3.43533333333334	-0.302314758300781
3.43866666666667	-0.292301177978516
3.442	-0.277042388916016
3.44533333333334	-0.2593994140625
3.44866666666667	-0.238895416259766
3.452	-0.220775604248047
3.45533333333334	-0.213146209716797
3.45866666666667	-0.212669372558594
3.462	-0.211238861083985
3.46533333333334	-0.211238861083985
3.46866666666667	-0.216484069824219
3.472	-0.216007232666016
3.47533333333334	-0.197410583496094
3.47866666666667	-0.167369842529297
3.482	-0.141620635986328
3.48533333333334	-0.110626220703125
3.48866666666667	-0.0710487365722657
3.492	-0.0319480895996094
3.49533333333334	-0.00715255737304688
3.49866666666667	0.0109672546386719
3.502	0.0367164611816406
3.50533333333334	0.0658035278320313
3.50866666666667	0.095367431640625
3.512	0.13113021850586
3.51533333333334	0.181198120117188
3.51866666666667	0.242710113525391
3.522	0.303268432617188
3.52533333333334	0.358104705810547
3.52866666666667	0.4119873046875
3.532	0.460147857666016
3.53533333333334	0.500679016113282
3.53866666666667	0.535011291503907
3.542	0.568866729736328
3.54533333333334	0.604629516601563
3.54866666666667	0.635147094726563
3.552	0.667095184326172
3.55533333333334	0.704765319824219
3.55866666666667	0.7476806640625
3.562	0.792026519775391
3.56533333333334	0.835418701171875
3.56866666666667	0.877857208251953
3.572	0.91695785522461
3.57533333333334	0.948905944824219
3.57866666666667	0.978946685791016
3.582	1.0066032409668
3.58533333333334	1.03425979614258
3.58866666666667	1.05762481689453
3.592	1.08623504638672
3.59533333333334	1.12390518188477
3.59866666666667	1.17063522338867
3.602	1.22499465942383
3.60533333333334	1.28984451293946
3.60866666666667	1.37090682983399
3.612	1.46627426147461
3.61533333333334	1.57403945922852
3.61866666666667	1.69515609741211
3.622	1.8305778503418
3.62533333333334	1.98650360107422
3.62866666666667	2.17008590698242
3.632	2.37655639648438
3.63533333333334	2.60400772094727
3.63866666666667	2.84194946289063
3.642	3.10707092285156
3.64533333333334	3.39508056640625
3.64866666666667	3.70836257934571
3.652	4.0435791015625
3.65533333333334	4.40406799316406
3.65866666666667	4.78792190551758
3.662	5.18798828125
3.66533333333334	5.60235977172852
3.66866666666667	6.02579116821289
3.672	6.46209716796875
3.67533333333334	6.90603256225586
3.67866666666667	7.36713409423828
3.682	7.84778594970703
3.68533333333334	8.34751129150391
3.68866666666667	8.85868072509766
3.692	9.37461853027344
3.69533333333334	9.89246368408203
3.69866666666667	10.4136466979981
3.702	10.9348297119141
3.70533333333334	11.4560127258301
3.70866666666667	11.9791030883789
3.712	12.5083923339844
3.71533333333334	13.0419731140137
3.71866666666667	13.573169708252
3.722	14.1034126281738
3.72533333333334	14.6403312683106
3.72866666666667	15.1815414428711
3.732	15.7270431518555
3.73533333333334	16.2796974182129
3.73866666666667	16.8437957763672
3.742	17.4164772033692
3.74533333333334	17.9882049560547
3.74866666666667	18.5575485229492
3.752	19.1264152526856
3.75533333333334	19.6971893310547
3.75866666666667	20.2674865722656
3.762	20.8373069763184
3.76533333333334	21.4095115661621
3.76866666666667	21.9902992248535
3.772	22.5858688354492
3.77533333333334	23.1990814208985
3.77866666666667	23.8304138183594
3.782	24.4717597961426
3.78533333333334	25.1202583312988
3.78866666666667	25.7754325866699
3.792	26.4377593994141
3.79533333333334	27.1053314208985
3.79866666666667	27.7738571166992
3.802	28.4504890441895
3.80533333333334	29.1390419006348
3.80866666666667	29.8342704772949
3.812	30.5356979370117
3.81533333333334	31.2380790710449
3.81866666666667	31.9476127624512
3.822	32.6681137084961
3.82533333333334	33.4010124206543
3.82866666666667	34.146785736084
3.832	34.8949432373047
3.83533333333334	35.6440544128418
3.83866666666667	36.4012718200684
3.842	37.1661186218262
3.84533333333334	37.928581237793
3.84866666666667	38.6872291564942
3.852	39.4515991210938
3.85533333333334	40.2297973632813
3.85866666666667	41.0094261169434
3.862	41.7895317077637
3.86533333333334	42.5748825073242
3.86866666666667	43.3697700500488
3.872	44.1670417785645
3.87533333333334	44.9576377868653
3.87866666666667	45.7420349121094
3.882	46.5269088745117
3.88533333333334	47.3198890686035
3.88866666666667	48.1204986572266
3.892	48.9239692687988
3.89533333333334	49.7293472290039
3.89866666666667	50.5418777465821
3.902	51.3601303100586
3.90533333333334	52.1774291992188
3.90866666666667	52.9885292053223
3.912	53.7986755371094
3.91533333333334	54.6121597290039
3.91866666666667	55.4270744323731
3.922	56.2405586242676
3.92533333333334	57.0554733276367
3.92866666666667	57.8742027282715
3.932	58.6915016174317
3.93533333333334	59.5102310180664
3.93866666666667	60.3299140930176
3.942	61.1495971679688
3.94533333333334	61.9611740112305
3.94866666666667	62.7713203430176
3.952	63.5819435119629
3.95533333333334	64.3877983093262
3.95866666666667	65.1903152465821
3.962	65.9956932067871
3.96533333333334	66.8087005615235
3.96866666666667	67.6207542419434
3.972	68.4313774108887
3.97533333333334	69.2472457885742
3.97866666666667	70.0597763061524
3.982	70.8580017089844
3.98533333333334	71.6414451599121
3.98866666666667	72.413444519043
3.992	73.1854438781739
3.99533333333334	73.9569664001465
3.99866666666667	74.7408866882325
4.002	75.5314826965332
4.00533333333334	76.3230323791504
4.00866666666667	77.1141052246094
4.012	77.9027938842774
4.01533333333334	78.6900520324707
4.01866666666667	79.4601440429688
4.022	80.2178382873535
4.02533333333334	80.965518951416
4.02866666666667	81.7112922668457
4.032	82.4494361877442
4.03533333333334	83.1742286682129
4.03866666666667	83.8885307312012
4.042	84.5990180969238
4.04533333333334	85.3095054626465
4.04866666666667	86.0118865966797
4.052	86.7042541503906
4.05533333333334	87.3870849609375
4.05866666666667	88.0670547485352
4.062	88.7351036071778
4.06533333333334	89.3878936767578
4.06866666666667	90.02685546875
4.072	90.658187866211
4.07533333333334	91.2809371948242
4.07866666666667	91.8874740600586
4.082	92.4801826477051
4.08533333333334	93.0628776550293
4.08866666666667	93.6317443847656
4.092	94.1901206970215
4.09533333333334	94.7370529174805
4.09866666666667	95.278263092041
4.102	95.8147048950196
4.10533333333334	96.3387489318848
4.10866666666667	96.8494415283203
4.112	97.3410606384278
4.11533333333334	97.8178977966309
4.11866666666667	98.2780456542969
4.122	98.7234115600586
4.12533333333334	99.1573333740235
4.12866666666667	99.5755195617676
4.132	99.9798774719238
4.13533333333334	100.371837615967
4.13866666666667	100.747585296631
4.142	101.109504699707
4.14533333333334	101.458549499512
4.14866666666667	101.812362670899
4.152	102.163314819336
4.15533333333334	102.500438690186
4.15866666666667	102.825164794922
4.162	103.138446807862
4.16533333333334	103.437900543213
4.16866666666667	103.71732711792
4.172	103.976249694824
4.17533333333334	104.219913482666
4.17866666666667	104.449272155762
4.182	104.666233062744
4.18533333333334	104.874610900879
4.18866666666667	105.066776275635
4.192	105.247020721436
4.19533333333334	105.417251586914
4.19866666666667	105.576992034912
4.202	105.725288391113
4.20533333333334	105.857849121094
4.20866666666667	105.976104736328
4.212	106.083393096924
4.21533333333334	106.180191040039
4.21866666666667	106.268882751465
4.222	106.346607208252
4.22533333333334	106.415271759033
4.22866666666667	106.473445892334
4.232	106.51445388794
4.23533333333334	106.539249420166
4.23866666666667	106.546401977539
4.242	106.540679931641
4.24533333333334	106.521606445313
4.24866666666667	106.49061203003
4.252	106.447696685791
4.25533333333334	106.388568878174
4.25866666666667	106.315612792969
4.262	106.225967407227
4.26533333333334	106.116771697998
4.26866666666667	105.992317199707
4.272	105.852603912354
4.27533333333334	105.703353881836
4.27866666666667	105.53503036499
4.282	105.355262756348
4.28533333333334	105.160236358643
4.28866666666667	104.949474334717
4.292	104.726791381836
4.29533333333334	104.495048522949
4.29866666666667	104.260921478272
4.302	104.014873504639
4.30533333333334	103.758335113526
4.30866666666667	103.488922119141
4.312	103.208541870117
4.31533333333334	102.912902832031
4.31866666666667	102.600574493408
4.322	102.270126342774
4.32533333333334	101.922988891602
4.32866666666667	101.559638977051
4.332	101.183891296387
4.33533333333334	100.796699523926
4.33866666666667	100.399017333985
4.342	99.9946594238281
4.34533333333334	99.5903015136719
4.34866666666667	99.1778373718262
4.352	98.7510681152344
4.35533333333334	98.3109474182129
4.35866666666667	97.8555679321289
4.362	97.383975982666
4.36533333333334	96.8904495239258
4.36866666666667	96.3840484619141
4.372	95.8671569824219
4.37533333333334	95.3421592712403
4.37866666666667	94.8104858398438
4.382	94.2745208740235
4.38533333333334	93.7309265136719
4.38866666666667	93.1768417358399
4.392	92.611312866211
4.39533333333334	92.0348167419434
4.39866666666667	91.4478302001953
4.402	90.8551216125488
4.40533333333334	90.2562141418457
4.40866666666667	89.6515846252442
4.412	89.0364646911621
4.41533333333334	88.4079933166504
4.41866666666667	87.7618789672852
4.422	87.099552154541
4.42533333333334	86.4300727844238
4.42866666666667	85.7601165771485
4.432	85.0906372070313
4.43533333333334	84.4230651855469
4.43866666666667	83.7578773498535
4.442	83.0888748168946
4.44533333333334	82.4098587036133
4.44866666666667	81.7136764526367
4.452	81.0008049011231
4.45533333333334	80.2731513977051
4.45866666666667	79.531192779541
4.462	78.7816047668457
4.46533333333334	78.0258178710938
4.46866666666667	77.2709846496582
4.472	76.5175819396973
4.47533333333334	75.7570266723633
4.47866666666667	74.9902725219727
4.482	74.2220878601075
4.48533333333334	73.4529495239258
4.48866666666667	72.6780891418457
4.492	71.9013214111328
4.49533333333334	71.1302757263184
4.49866666666667	70.3635215759278
4.502	69.5891380310059
4.50533333333334	68.8037872314453
4.50866666666667	68.01176071167
4.512	67.2159194946289
4.51533333333334	66.4205551147461
4.51866666666667	65.6270980834961
4.522	64.8322105407715
4.52533333333334	64.0373229980469
4.52866666666667	63.2395744323731
4.532	62.4394416809082
4.53533333333334	61.6345405578614
4.53866666666667	60.8243942260742
4.542	60.0166320800782
4.54533333333334	59.2174530029297
4.54866666666667	58.4230422973633
4.552	57.6305389404297
4.55533333333334	56.8327903747559
4.55866666666667	56.0331344604492
4.562	55.232048034668
4.56533333333334	54.4271469116211
4.56866666666667	53.6265373229981
4.572	52.823543548584
4.57533333333334	52.0248413085938
4.57866666666667	51.2356758117676
4.582	50.4508018493653
4.58533333333334	49.6692657470703
4.58866666666667	48.8829612731934
4.592	48.0999946594238
4.59533333333334	47.3170280456543
4.59866666666667	46.5278625488281
4.602	45.7415580749512
4.60533333333334	44.9590682983399
4.60866666666667	44.1832542419434
4.612	43.4112548828125
4.61533333333334	42.6425933837891
4.61866666666667	41.8734550476074
4.622	41.1052703857422
4.62533333333334	40.3451919555664
4.62866666666667	39.5960807800293
4.632	38.8560295104981
4.63533333333334	38.1231307983399
4.63866666666667	37.4016761779785
4.642	36.6907119750977
4.64533333333334	35.9792709350586
4.64866666666667	35.2616310119629
4.652	34.5425605773926
4.65533333333334	33.8296890258789
4.65866666666667	33.1230163574219
4.662	32.4177742004395
4.66533333333334	31.7201614379883
4.66866666666667	31.0325622558594
4.672	30.355453491211
4.67533333333334	29.6792984008789
4.67866666666667	29.0055274963379
4.682	28.3350944519043
4.68533333333334	27.6679992675781
4.68866666666667	27.0028114318848
4.692	26.3409614562988
4.69533333333334	25.6838798522949
4.69866666666667	25.0329971313477
4.702	24.3887901306153
4.70533333333334	23.7536430358887
4.70866666666667	23.1261253356934
4.712	22.5024223327637
4.71533333333334	21.8877792358399
4.71866666666667	21.2779045104981
4.722	20.6694602966309
4.72533333333334	20.0567245483399
4.72866666666667	19.4454193115235
4.732	18.8407897949219
4.73533333333334	18.2456970214844
4.73866666666667	17.6587104797363
4.742	17.0822143554688
4.74533333333334	16.512393951416
4.74866666666667	15.9516334533692
4.752	15.3956413269043
4.75533333333334	14.8386955261231
4.75866666666667	14.2841339111328
4.762	13.7386322021485
4.76533333333334	13.2083892822266
4.76866666666667	12.6819610595703
4.772	12.1665000915528
4.77533333333334	11.6662979125977
4.77866666666667	11.1851692199707
4.782	10.7126235961914
4.78533333333334	10.2419853210449
4.78866666666667	9.7808837890625
4.792	9.33313369750977
4.79533333333334	8.89873504638672
4.79866666666667	8.47244262695313
4.802	8.05187225341797
4.80533333333334	7.64274597167969
4.80866666666667	7.24554061889649
4.812	6.85787200927735
4.81533333333334	6.47687911987305
4.81866666666667	6.11352920532227
4.822	5.77068328857422
4.82533333333334	5.44786453247071
4.82866666666667	5.14030456542969
4.832	4.84848022460938
4.83533333333334	4.57525253295899
4.83866666666667	4.31346893310547
4.842	4.06503677368164
4.84533333333334	3.82804870605469
4.84866666666667	3.60107421875
4.852	3.37982177734375
4.85533333333334	3.16476821899414
4.85866666666667	2.96068191528321
4.862	2.76947021484375
4.86533333333334	2.5930404663086
4.86866666666667	2.43425369262696
4.872	2.2878646850586
4.87533333333334	2.1510124206543
4.87866666666667	2.01797485351563
4.882	1.88970565795899
4.88533333333334	1.7690658569336
4.88866666666667	1.65557861328125
4.892	1.5559196472168
4.89533333333334	1.46865844726563
4.89866666666667	1.3880729675293
4.902	1.30891799926758
4.90533333333334	1.22261047363281
4.90866666666667	1.14011764526367
4.912	1.06000900268555
4.91533333333334	0.986576080322266
4.91866666666667	0.918865203857422
4.922	0.859260559082031
4.92533333333334	0.818252563476563
4.92866666666667	0.792980194091797
4.932	0.774860382080078
4.93533333333334	0.751018524169922
4.93866666666667	0.72622299194336
4.942	0.707626342773438
4.94533333333334	0.689029693603516
4.94866666666667	0.660896301269532
4.952	0.62704086303711
4.95533333333334	0.595569610595703
4.95866666666667	0.569343566894532
4.962	0.54311752319336
4.96533333333334	0.518321990966797
4.96866666666667	0.49734115600586
4.972	0.480175018310547
4.97533333333334	0.463485717773438
4.97866666666667	0.446319580078125
4.982	0.430107116699219
4.98533333333334	0.418663024902344
4.98866666666667	0.408172607421875
4.992	0.401496887207031
4.99533333333334	0.403404235839844
4.99866666666667	0.412940979003906
5.002	0.421524047851563
5.00533333333334	0.417232513427735
5.00866666666667	0.410079956054688
5.012	0.404834747314453
5.01533333333334	0.400543212890625
5.01866666666667	0.394821166992188
5.022	0.387191772460938
5.02533333333334	0.388145446777344
5.02866666666667	0.391006469726563
5.032	0.391483306884766
5.03533333333334	0.386238098144531
5.03866666666667	0.378608703613281
5.042	0.37384033203125
5.04533333333334	0.368595123291016
5.04866666666667	0.364303588867188
5.052	0.360965728759766
5.05533333333334	0.356674194335938
5.05866666666667	0.350475311279297
5.062	0.341892242431641
5.06533333333334	0.338077545166016
5.06866666666667	0.334739685058594
5.072	0.32949447631836
5.07533333333334	0.319957733154297
5.07866666666667	0.311851501464844
5.082	0.306129455566406
5.08533333333334	0.298500061035156
5.08866666666667	0.288009643554688
5.092	0.277042388916016
5.09533333333334	0.272274017333985
5.09866666666667	0.273227691650391
5.102	0.278472900390625
5.10533333333334	0.283241271972656
5.10866666666667	0.287532806396485
5.112	0.289440155029297
5.11533333333334	0.285625457763672
5.11866666666667	0.281333923339844
5.122	0.275611877441406
5.12533333333334	0.26845932006836
5.12866666666667	0.263690948486328
5.132	0.264167785644531
5.13533333333334	0.269889831542969
5.13866666666667	0.273227691650391
5.142	0.272750854492188
5.14533333333334	0.26845932006836
5.14866666666667	0.262260437011719
5.152	0.257492065429688
5.15533333333334	0.256061553955078
5.15866666666667	0.25320053100586
5.162	0.252723693847656
5.16533333333334	0.258445739746094
5.16866666666667	0.270366668701172
5.172	0.279426574707031
5.17533333333334	0.282764434814453
5.17866666666667	0.286102294921875
5.182	0.285148620605469
5.18533333333334	0.277996063232422
5.18866666666667	0.26702880859375
5.192	0.259876251220703
5.19533333333334	0.256061553955078
5.19866666666667	0.25177001953125
5.202	0.250339508056641
5.20533333333334	0.247478485107422
5.20866666666667	0.242233276367188
5.212	0.233650207519531
5.21533333333334	0.226497650146485
5.21866666666667	0.22268295288086
5.222	0.219345092773438
5.22533333333334	0.214576721191406
5.22866666666667	0.213623046875
5.232	0.220298767089844
5.23533333333334	0.233173370361328
5.23866666666667	0.247001647949219
5.242	0.256061553955078
5.24533333333334	0.265598297119141
5.24866666666667	0.269412994384766
5.252	0.266551971435547
5.25533333333334	0.251293182373047
5.25866666666667	0.227451324462891
5.262	0.206947326660156
5.26533333333334	0.1983642578125
5.26866666666667	0.197887420654297
5.272	0.201225280761719
5.27533333333334	0.206470489501953
5.27866666666667	0.217914581298828
5.282	0.228404998779297
5.28533333333334	0.232219696044922
5.28866666666667	0.233173370361328
5.292	0.234603881835938
5.29533333333334	0.23651123046875
5.29866666666667	0.231266021728516
5.302	0.225067138671875
5.30533333333334	0.224113464355469
5.30866666666667	0.227451324462891
5.312	0.229358673095703
5.31533333333334	0.231266021728516
5.31866666666667	0.239372253417969
5.322	0.250339508056641
5.32533333333334	0.255107879638672
5.32866666666667	0.25320053100586
5.332	0.248908996582031
5.33533333333334	0.246524810791016
5.33866666666667	0.243186950683594
5.342	0.236988067626953
5.34533333333334	0.230789184570313
5.34866666666667	0.224113464355469
5.352	0.217914581298828
5.35533333333334	0.212192535400391
5.35866666666667	0.211238861083985
5.362	0.213623046875
5.36533333333334	0.217437744140625
5.36866666666667	0.220775604248047
5.372	0.223636627197266
5.37533333333334	0.226020812988281
5.37866666666667	0.221729278564453
5.382	0.213623046875
5.38533333333334	0.20599365234375
5.38866666666667	0.203609466552735
5.392	0.204563140869141
5.39533333333334	0.203132629394531
5.39866666666667	0.205039978027344
5.402	0.211715698242188
5.40533333333334	0.219821929931641
5.40866666666667	0.227451324462891
5.412	0.233173370361328
5.41533333333334	0.241279602050781
5.41866666666667	0.252246856689453
5.422	0.262260437011719
5.42533333333334	0.26845932006836
5.42866666666667	0.26845932006836
5.432	0.265121459960938
5.43533333333334	0.262260437011719
5.43866666666667	0.254631042480469
5.442	0.242233276367188
5.44533333333334	0.230789184570313
5.44866666666667	0.22125244140625
5.452	0.213623046875
5.45533333333334	0.209808349609375
5.45866666666667	0.210762023925781
5.462	0.213623046875
5.46533333333334	0.216484069824219
5.46866666666667	0.226497650146485
5.472	0.244617462158203
5.47533333333334	0.26082992553711
5.47866666666667	0.268936157226563
5.482	0.272750854492188
5.48533333333334	0.268936157226563
5.48866666666667	0.257492065429688
5.492	0.235557556152344
5.49533333333334	0.211715698242188
5.49866666666667	0.196933746337891
5.502	0.190258026123047
5.50533333333334	0.194072723388672
5.50866666666667	0.196456909179688
5.512	0.20742416381836
5.51533333333334	0.217914581298828
5.51866666666667	0.222206115722656
5.522	0.219821929931641
5.52533333333334	0.212192535400391
5.52866666666667	0.212192535400391
5.532	0.20742416381836
5.53533333333334	0.208377838134766
5.53866666666667	0.212669372558594
5.542	0.220298767089844
5.54533333333334	0.226974487304688
5.54866666666667	0.224113464355469
5.552	0.216960906982422
5.55533333333334	0.204086303710938
5.55866666666667	0.193595886230469
5.562	0.186443328857422
5.56533333333334	0.183582305908203
5.56866666666667	0.186920166015625
5.572	0.193595886230469
5.57533333333334	0.196933746337891
5.57866666666667	0.188350677490235
5.582	0.180244445800781
5.58533333333334	0.174045562744141
5.58866666666667	0.16927719116211
5.592	0.157833099365235
5.59533333333334	0.151157379150391
5.59866666666667	0.154972076416016
5.602	0.159740447998047
5.60533333333334	0.163555145263672
5.60866666666667	0.165939331054688
5.612	0.173568725585938
5.61533333333334	0.178813934326172
5.61866666666667	0.181674957275391
5.622	0.187873840332031
5.62533333333334	0.197410583496094
5.62866666666667	0.208377838134766
5.632	0.214099884033203
5.63533333333334	0.217914581298828
5.63866666666667	0.223159790039063
5.642	0.226497650146485
5.64533333333334	0.224113464355469
5.64866666666667	0.215530395507813
5.652	0.212669372558594
5.65533333333334	0.216484069824219
5.65866666666667	0.216007232666016
5.662	0.207901000976563
5.66533333333334	0.20599365234375
5.66866666666667	0.210762023925781
5.672	0.216007232666016
5.67533333333334	0.21505355834961
5.67866666666667	0.218391418457031
5.682	0.222206115722656
5.68533333333334	0.218868255615235
5.68866666666667	0.209331512451172
5.692	0.200748443603516
5.69533333333334	0.1983642578125
5.69866666666667	0.194549560546875
5.702	0.193119049072266
5.70533333333334	0.195980072021485
5.70866666666667	0.203609466552735
5.712	0.212669372558594
5.71533333333334	0.217914581298828
5.71866666666667	0.225067138671875
5.722	0.227451324462891
5.72533333333334	0.229835510253906
5.72866666666667	0.231742858886719
5.732	0.230789184570313
5.73533333333334	0.231742858886719
5.73866666666667	0.23031234741211
5.742	0.233650207519531
5.74533333333334	0.233173370361328
5.74866666666667	0.23031234741211
5.752	0.226020812988281
5.75533333333334	0.220298767089844
5.75866666666667	0.211238861083985
5.762	0.205039978027344
5.76533333333334	0.204563140869141
5.76866666666667	0.20742416381836
5.772	0.210762023925781
5.77533333333334	0.214576721191406
5.77866666666667	0.223159790039063
5.782	0.225067138671875
5.78533333333334	0.22125244140625
5.78866666666667	0.220298767089844
5.792	0.222206115722656
5.79533333333334	0.227928161621094
5.79866666666667	0.226020812988281
5.802	0.23031234741211
5.80533333333334	0.237464904785156
5.80866666666667	0.240802764892578
5.812	0.23794174194336
5.81533333333334	0.226020812988281
5.81866666666667	0.218391418457031
5.822	0.206470489501953
5.82533333333334	0.199317932128906
5.82866666666667	0.193595886230469
5.832	0.195980072021485
5.83533333333334	0.201702117919922
5.83866666666667	0.20742416381836
5.842	0.213146209716797
5.84533333333334	0.21505355834961
5.84866666666667	0.216007232666016
5.852	0.213146209716797
5.85533333333334	0.213623046875
5.85866666666667	0.218391418457031
5.862	0.227451324462891
5.86533333333334	0.23794174194336
5.86866666666667	0.245094299316406
5.872	0.247001647949219
5.87533333333334	0.245094299316406
5.87866666666667	0.239372253417969
5.882	0.234127044677735
5.88533333333334	0.223636627197266
5.88866666666667	0.211715698242188
5.892	0.205516815185547
5.89533333333334	0.212192535400391
5.89866666666667	0.226974487304688
5.902	0.240802764892578
5.90533333333334	0.247955322265625
5.90866666666667	0.250816345214844
5.912	0.244617462158203
5.91533333333334	0.227451324462891
5.91866666666667	0.201702117919922
5.922	0.17547607421875
5.92533333333334	0.164031982421875
5.92866666666667	0.171184539794922
5.932	0.188350677490235
5.93533333333334	0.205516815185547
5.93866666666667	0.220775604248047
5.942	0.235080718994141
5.94533333333334	0.244140625
5.94866666666667	0.241279602050781
5.952	0.227928161621094
5.95533333333334	0.21505355834961
5.95866666666667	0.205516815185547
5.962	0.202178955078125
5.96533333333334	0.196933746337891
5.96866666666667	0.194549560546875
5.972	0.195026397705078
5.97533333333334	0.197887420654297
5.97866666666667	0.19979476928711
5.982	0.1983642578125
5.98533333333334	0.196933746337891
5.98866666666667	0.195980072021485
5.992	0.197410583496094
5.99533333333334	0.197887420654297
5.99866666666667	0.200271606445313
6.002	0.20742416381836
6.00533333333334	0.218391418457031
6.00866666666667	0.2288818359375
6.012	0.235557556152344
6.01533333333334	0.245094299316406
6.01866666666667	0.25320053100586
6.022	0.253677368164063
6.02533333333334	0.244617462158203
6.02866666666667	0.233173370361328
6.032	0.225543975830078
6.03533333333334	0.223636627197266
6.03866666666667	0.220298767089844
6.042	0.211238861083985
6.04533333333334	0.207901000976563
6.04866666666667	0.210762023925781
6.052	0.214099884033203
6.05533333333334	0.206947326660156
6.05866666666667	0.197887420654297
6.062	0.201702117919922
6.06533333333334	0.208377838134766
6.06866666666667	0.211238861083985
6.072	0.210285186767578
6.07533333333334	0.213146209716797
6.07866666666667	0.219345092773438
6.082	0.216484069824219
6.08533333333334	0.209331512451172
6.08866666666667	0.199317932128906
6.092	0.193119049072266
6.09533333333334	0.186920166015625
6.09866666666667	0.179290771484375
6.102	0.17690658569336
6.10533333333334	0.179290771484375
6.10866666666667	0.18453598022461
6.112	0.189781188964844
6.11533333333334	0.195026397705078
6.11866666666667	0.200748443603516
6.122	0.201225280761719
6.12533333333334	0.197887420654297
6.12866666666667	0.196456909179688
6.132	0.197410583496094
6.13533333333334	0.198841094970703
6.13866666666667	0.195980072021485
6.142	0.197410583496094
6.14533333333334	0.202655792236328
6.14866666666667	0.20599365234375
6.152	0.197410583496094
6.15533333333334	0.187873840332031
6.15866666666667	0.18310546875
6.162	0.178337097167969
6.16533333333334	0.166416168212891
6.16866666666667	0.15401840209961
6.172	0.149250030517578
6.17533333333334	0.149250030517578
6.17866666666667	0.151157379150391
6.182	0.153541564941406
6.18533333333334	0.161170959472656
6.18866666666667	0.173568725585938
6.192	0.187873840332031
6.19533333333334	0.200271606445313
6.19866666666667	0.204086303710938
6.202	0.202655792236328
6.20533333333334	0.201225280761719
6.20866666666667	0.204563140869141
6.212	0.209808349609375
6.21533333333334	0.214099884033203
6.21866666666667	0.22268295288086
6.222	0.23651123046875
6.22533333333334	0.244617462158203
6.22866666666667	0.243186950683594
6.232	0.235080718994141
6.23533333333334	0.223159790039063
6.23866666666667	0.213146209716797
6.242	0.200748443603516
6.24533333333334	0.19216537475586
6.24866666666667	0.186920166015625
6.252	0.187397003173828
6.25533333333334	0.195503234863281
6.25866666666667	0.200271606445313
6.262	0.201702117919922
6.26533333333334	0.197887420654297
6.26866666666667	0.195503234863281
6.272	0.192642211914063
6.27533333333334	0.186920166015625
6.27866666666667	0.181674957275391
6.282	0.179290771484375
6.28533333333334	0.180244445800781
6.28866666666667	0.17690658569336
6.292	0.175952911376953
6.29533333333334	0.175952911376953
6.29866666666667	0.179290771484375
6.302	0.184059143066406
6.30533333333334	0.187397003173828
6.30866666666667	0.192642211914063
6.312	0.194549560546875
6.31533333333334	0.198841094970703
6.31866666666667	0.204563140869141
6.322	0.210285186767578
6.32533333333334	0.212192535400391
6.32866666666667	0.212192535400391
6.332	0.213146209716797
6.33533333333334	0.210762023925781
6.33866666666667	0.20599365234375
6.342	0.1983642578125
6.34533333333334	0.197410583496094
6.34866666666667	0.197410583496094
6.352	0.196933746337891
6.35533333333334	0.194549560546875
6.35866666666667	0.189304351806641
6.362	0.18453598022461
6.36533333333334	0.179290771484375
6.36866666666667	0.179767608642578
6.372	0.185489654541016
6.37533333333334	0.19216537475586
6.37866666666667	0.194072723388672
6.382	0.193119049072266
6.38533333333334	0.189304351806641
6.38866666666667	0.179290771484375
6.392	0.165462493896485
6.39533333333334	0.155925750732422
6.39866666666667	0.158309936523438
6.402	0.168323516845703
6.40533333333334	0.178813934326172
6.40866666666667	0.189304351806641
6.412	0.199317932128906
6.41533333333334	0.204086303710938
6.41866666666667	0.204563140869141
6.422	0.201225280761719
6.42533333333334	0.199317932128906
6.42866666666667	0.195503234863281
6.432	0.188350677490235
6.43533333333334	0.177860260009766
6.43866666666667	0.168800354003906
6.442	0.162601470947266
6.44533333333334	0.159263610839844
6.44866666666667	0.157833099365235
6.452	0.164031982421875
6.45533333333334	0.180244445800781
6.45866666666667	0.199317932128906
6.462	0.217437744140625
6.46533333333334	0.235557556152344
6.46866666666667	0.252246856689453
6.472	0.256538391113281
6.47533333333334	0.247001647949219
6.47866666666667	0.226497650146485
6.482	0.204563140869141
6.48533333333334	0.182151794433594
6.48866666666667	0.166416168212891
6.492	0.157833099365235
6.49533333333334	0.154972076416016
6.49866666666667	0.153064727783203
6.502	0.151157379150391
6.50533333333334	0.150203704833985
6.50866666666667	0.153064727783203
6.512	0.162124633789063
6.51533333333334	0.172615051269531
6.51866666666667	0.185489654541016
6.522	0.193119049072266
6.52533333333334	0.198841094970703
6.52866666666667	0.196933746337891
6.532	0.191211700439453
6.53533333333334	0.187873840332031
6.53866666666667	0.190258026123047
6.542	0.19979476928711
6.54533333333334	0.208854675292969
6.54866666666667	0.213146209716797
6.552	0.213623046875
6.55533333333334	0.212669372558594
6.55866666666667	0.20742416381836
6.562	0.201225280761719
6.56533333333334	0.193595886230469
6.56866666666667	0.189781188964844
6.572	0.187397003173828
6.57533333333334	0.186920166015625
6.57866666666667	0.187873840332031
6.582	0.193119049072266
6.58533333333334	0.200748443603516
6.58866666666667	0.209331512451172
6.592	0.217437744140625
6.59533333333334	0.226020812988281
6.59866666666667	0.239372253417969
6.602	0.247001647949219
6.60533333333334	0.249862670898438
6.60866666666667	0.24557113647461
6.612	0.241756439208985
6.61533333333334	0.23794174194336
6.61866666666667	0.232696533203125
6.622	0.232219696044922
6.62533333333334	0.232696533203125
6.62866666666667	0.234603881835938
6.632	0.231742858886719
6.63533333333334	0.2288818359375
6.63866666666667	0.228404998779297
6.642	0.228404998779297
6.64533333333334	0.226020812988281
6.64866666666667	0.227451324462891
6.652	0.2288818359375
6.65533333333334	0.230789184570313
6.65866666666667	0.229835510253906
6.662	0.226020812988281
6.66533333333334	0.223159790039063
[truncated: 1,008 more rows]
