# Supplementary material for: Phase-Specific Parameter Estimation in Chiral HPLC Using 1‑Site, 2‑Site Stochastic Models, and Unified Equation Approach
Source: Anal Chem. 2026 Apr 29;98(18):13925–39. doi: 10.1021/acs.analchem.6c01634 (PMC13177292; doi:10.1021/acs.analchem.6c01634)
Supplement: Supplementary file 2 [file ac6c01634_si_002.zip › SupportingInformation/03_data_allEluents/LORA_ACN_CELL2_12_40.CSV]

0.000666666666666667	0.0514984130859375
0.004	0.0519752502441407
0.00733333333333334	0.0529289245605469
0.0106666666666667	0.0467300415039063
0.014	0.034332275390625
0.0173333333333334	0.0319480895996094
0.0206666666666667	0.034332275390625
0.024	0.0352859497070313
0.0273333333333334	0.0367164611816406
0.0306666666666667	0.0529289245605469
0.034	0.072479248046875
0.0373333333333334	0.0786781311035157
0.0406666666666667	0.0710487365722657
0.044	0.0638961791992188
0.0473333333333334	0.0557899475097657
0.0506666666666667	0.0352859497070313
0.054	0.0157356262207031
0.0573333333333334	0.00095367431640625
0.0606666666666667	-0.00667572021484375
0.064	-0.0123977661132813
0.0673333333333334	-0.011444091796875
0.0706666666666667	-0.00429153442382813
0.074	-0.00333786010742188
0.0773333333333334	-0.003814697265625
0.0806666666666667	0
0.084	0.00333786010742188
0.0873333333333334	0.00143051147460938
0.0906666666666667	-0.00333786010742188
0.094	-0.00715255737304688
0.0973333333333334	-0.0109672546386719
0.100666666666667	-0.0166893005371094
0.104	-0.0147819519042969
0.107333333333334	-0.0109672546386719
0.110666666666667	-0.0109672546386719
0.114	-0.0100135803222656
0.117333333333334	-0.00762939453125
0.120666666666667	-0.00286102294921875
0.124	-0.00476837158203125
0.127333333333334	-0.0104904174804688
0.130666666666667	-0.0162124633789063
0.134	-0.0214576721191406
0.137333333333334	-0.0262260437011719
0.140666666666667	-0.0362396240234375
0.144	-0.0457763671875
0.147333333333334	-0.0457763671875
0.150666666666667	-0.0405311584472656
0.154	-0.0348091125488281
0.157333333333334	-0.0257492065429688
0.160666666666667	-0.011444091796875
0.164	-0.0057220458984375
0.167333333333334	-0.0143051147460938
0.170666666666667	-0.0252723693847656
0.174	-0.0357627868652344
0.177333333333334	-0.0443458557128906
0.180666666666667	-0.0514984130859375
0.184	-0.05340576171875
0.187333333333334	-0.0452995300292969
0.190666666666667	-0.0352859497070313
0.194	-0.0214576721191406
0.197333333333334	-0.0119209289550781
0.200666666666667	-0.00095367431640625
0.204	0.0133514404296875
0.207333333333334	0.0219345092773438
0.210666666666667	0.0238418579101563
0.214	0.0185966491699219
0.217333333333334	0.0133514404296875
0.220666666666667	0.0057220458984375
0.224	-0.00238418579101563
0.227333333333334	-0.00858306884765625
0.230666666666667	-0.0095367431640625
0.234	-0.00667572021484375
0.237333333333334	-0.00667572021484375
0.240666666666667	-0.00762939453125
0.244	-0.0119209289550781
0.247333333333334	-0.0147819519042969
0.250666666666667	-0.0219345092773438
0.254	-0.0238418579101563
0.257333333333334	-0.0157356262207031
0.260666666666667	-0.003814697265625
0.264	0.0133514404296875
0.267333333333334	0.0290870666503906
0.270666666666667	0.0414848327636719
0.274	0.0438690185546875
0.277333333333334	0.03814697265625
0.280666666666667	0.0319480895996094
0.284	0.02288818359375
0.287333333333334	0.0176429748535156
0.290666666666667	0.0157356262207031
0.294	0.0143051147460938
0.297333333333334	0.0128746032714844
0.300666666666667	0.0100135803222656
0.304	0.0057220458984375
0.307333333333334	-0.00238418579101563
0.310666666666667	-0.00619888305664063
0.314	-0.00619888305664063
0.317333333333334	-0.00333786010742188
0.320666666666667	0.00333786010742188
0.324	0.0109672546386719
0.327333333333334	0.0162124633789063
0.330666666666667	0.0138282775878906
0.334	0.0152587890625
0.337333333333334	0.0128746032714844
0.340666666666667	0.00286102294921875
0.344	-0.00619888305664063
0.347333333333334	-0.00810623168945313
0.350666666666667	-0.00476837158203125
0.354	-0.00333786010742188
0.357333333333334	-0.00238418579101563
0.360666666666667	-0.00429153442382813
0.364	-0.00524520874023438
0.367333333333334	-0.00238418579101563
0.370666666666667	0.00524520874023438
0.374	0.00333786010742188
0.377333333333334	0.000476837158203125
0.380666666666667	0.00238418579101563
0.384	0.000476837158203125
0.387333333333334	-0.00905990600585938
0.390666666666667	-0.019073486328125
0.394	-0.0162124633789063
0.397333333333334	-0.00619888305664063
0.400666666666667	0.00238418579101563
0.404	0.0119209289550781
0.407333333333334	0.0171661376953125
0.410666666666667	0.019073486328125
0.414	0.0219345092773438
0.417333333333334	0.0247955322265625
0.420666666666667	0.0238418579101563
0.424	0.0181198120117188
0.427333333333334	0.0205039978027344
0.430666666666667	0.0257492065429688
0.434	0.0247955322265625
0.437333333333334	0.0205039978027344
0.440666666666667	0.026702880859375
0.444	0.0410079956054688
0.447333333333334	0.0524520874023438
0.450666666666667	0.0557899475097657
0.454	0.057220458984375
0.457333333333334	0.0576972961425782
0.460666666666667	0.0605583190917969
0.464	0.0624656677246094
0.467333333333334	0.0596046447753907
0.470666666666667	0.0581741333007813
0.474	0.0600814819335938
0.477333333333334	0.0619888305664063
0.480666666666667	0.0581741333007813
0.484	0.0548362731933594
0.487333333333334	0.0562667846679688
0.490666666666667	0.0586509704589844
0.494	0.0653266906738282
0.497333333333334	0.0782012939453125
0.500666666666667	0.10061264038086
0.504	0.135421752929688
0.507333333333334	0.18310546875
0.510666666666667	0.236034393310547
0.514	0.280380249023438
0.517333333333334	0.313758850097656
0.520666666666667	0.329017639160156
0.524	0.32806396484375
0.527333333333334	0.318050384521485
0.530666666666667	0.311851501464844
0.534	0.308513641357422
0.537333333333334	0.307559967041016
0.540666666666667	0.309467315673828
0.544	0.30660629272461
0.547333333333334	0.293731689453125
0.550666666666667	0.276565551757813
0.554	0.256538391113281
0.557333333333334	0.239849090576172
0.560666666666667	0.227451324462891
0.564	0.219821929931641
0.567333333333334	0.211238861083985
0.570666666666667	0.196933746337891
0.574	0.185966491699219
0.577333333333334	0.168800354003906
0.580666666666667	0.152111053466797
0.584	0.136375427246094
0.587333333333334	0.124454498291016
0.590666666666667	0.109195709228516
0.594	0.0901222229003906
0.597333333333334	0.0710487365722657
0.600666666666667	0.0543594360351563
0.604	0.0391006469726563
0.607333333333334	0.0238418579101563
0.610666666666667	0.0109672546386719
0.614	0.00286102294921875
0.617333333333334	0.0100135803222656
0.620666666666667	0.0209808349609375
0.624	0.0290870666503906
0.627333333333334	0.0333786010742188
0.630666666666667	0.041961669921875
0.634	0.0619888305664063
0.637333333333334	0.0796318054199219
0.640666666666667	0.0853538513183594
0.644	0.0848770141601563
0.647333333333334	0.0824928283691406
0.650666666666667	0.0796318054199219
0.654	0.0677108764648438
0.657333333333334	0.0519752502441407
0.660666666666667	0.0414848327636719
0.664	0.03814697265625
0.667333333333334	0.0443458557128906
0.670666666666667	0.05340576171875
0.674	0.0605583190917969
0.677333333333334	0.0662803649902344
0.680666666666667	0.0743865966796875
0.684	0.0772476196289063
0.687333333333334	0.0748634338378907
0.690666666666667	0.0705718994140625
0.694	0.0667572021484375
0.697333333333334	0.0634193420410157
0.700666666666667	0.0576972961425782
0.704	0.0562667846679688
0.707333333333334	0.0553131103515625
0.710666666666667	0.0543594360351563
0.714	0.0476837158203125
0.717333333333334	0.0367164611816406
0.720666666666667	0.0348091125488281
0.724	0.0386238098144531
0.727333333333334	0.0433921813964844
0.730666666666667	0.0429153442382813
0.734	0.0433921813964844
0.737333333333334	0.0476837158203125
0.740666666666667	0.0462532043457031
0.744	0.0410079956054688
0.747333333333334	0.0395774841308594
0.750666666666667	0.0410079956054688
0.754	0.0472068786621094
0.757333333333334	0.0486373901367188
0.760666666666667	0.0519752502441407
0.764	0.0543594360351563
0.767333333333334	0.0553131103515625
0.770666666666667	0.0634193420410157
0.774	0.0748634338378907
0.777333333333334	0.095367431640625
0.780666666666667	0.121116638183594
0.784	0.153541564941406
0.787333333333334	0.183582305908203
0.790666666666667	0.205039978027344
0.794	0.220775604248047
0.797333333333334	0.229835510253906
0.800666666666667	0.231742858886719
0.804	0.221729278564453
0.807333333333334	0.211238861083985
0.810666666666667	0.200271606445313
0.814	0.185966491699219
0.817333333333334	0.172138214111328
0.820666666666667	0.156879425048828
0.824	0.142097473144531
0.827333333333334	0.129222869873047
0.830666666666667	0.118255615234375
0.834	0.110626220703125
0.837333333333334	0.09918212890625
0.840666666666667	0.0886917114257813
0.844	0.0810623168945313
0.847333333333334	0.0758171081542969
0.850666666666667	0.0758171081542969
0.854	0.0748634338378907
0.857333333333334	0.0739097595214844
0.860666666666667	0.0753402709960938
0.864	0.08392333984375
0.867333333333334	0.0910758972167969
0.870666666666667	0.0920295715332031
0.874	0.0848770141601563
0.877333333333334	0.0758171081542969
0.880666666666667	0.0634193420410157
0.884	0.0529289245605469
0.887333333333334	0.0486373901367188
0.890666666666667	0.0438690185546875
0.894	0.0452995300292969
0.897333333333334	0.0505447387695313
0.900666666666667	0.06103515625
0.904	0.0653266906738282
0.907333333333334	0.0629425048828125
0.910666666666667	0.0615119934082032
0.914	0.0615119934082032
0.917333333333334	0.0605583190917969
0.920666666666667	0.0567436218261719
0.924	0.0514984130859375
0.927333333333334	0.0472068786621094
0.930666666666667	0.0457763671875
0.934	0.0452995300292969
0.937333333333334	0.0472068786621094
0.940666666666667	0.0486373901367188
0.944	0.0462532043457031
0.947333333333334	0.0400543212890625
0.950666666666667	0.0376701354980469
0.954	0.0405311584472656
0.957333333333334	0.0405311584472656
0.960666666666667	0.0329017639160156
0.964	0.0314712524414063
0.967333333333334	0.0391006469726563
0.970666666666667	0.0472068786621094
0.974	0.0519752502441407
0.977333333333334	0.0562667846679688
0.980666666666667	0.0658035278320313
0.984	0.0762939453125
0.987333333333334	0.0805854797363281
0.990666666666667	0.0805854797363281
0.994	0.0772476196289063
0.997333333333334	0.0753402709960938
1.00066666666667	0.0810623168945313
1.004	0.0886917114257813
1.00733333333334	0.0920295715332031
1.01066666666667	0.0948905944824219
1.014	0.100135803222656
1.01733333333334	0.109672546386719
1.02066666666667	0.118732452392578
1.024	0.126838684082031
1.02733333333334	0.139713287353516
1.03066666666667	0.153541564941406
1.034	0.162124633789063
1.03733333333334	0.169754028320313
1.04066666666667	0.179767608642578
1.044	0.188827514648438
1.04733333333334	0.196456909179688
1.05066666666667	0.203609466552735
1.054	0.214576721191406
1.05733333333334	0.225543975830078
1.06066666666667	0.234603881835938
1.064	0.242233276367188
1.06733333333334	0.252246856689453
1.07066666666667	0.26845932006836
1.074	0.287055969238281
1.07733333333334	0.302791595458985
1.08066666666667	0.31423568725586
1.084	0.324249267578125
1.08733333333334	0.332832336425781
1.09066666666667	0.338077545166016
1.094	0.346660614013672
1.09733333333334	0.35858154296875
1.10066666666667	0.370502471923828
1.104	0.3814697265625
1.10733333333334	0.39052963256836
1.11066666666667	0.401020050048828
1.114	0.409603118896485
1.11733333333334	0.415325164794922
1.12066666666667	0.420570373535156
1.124	0.422000885009766
1.12733333333334	0.418186187744141
1.13066666666667	0.407695770263672
1.134	0.39052963256836
1.13733333333334	0.365734100341797
1.14066666666667	0.339508056640625
1.144	0.31280517578125
1.14733333333334	0.290393829345703
1.15066666666667	0.26702880859375
1.154	0.245094299316406
1.15733333333334	0.231266021728516
1.16066666666667	0.224113464355469
1.164	0.220298767089844
1.16733333333334	0.209808349609375
1.17066666666667	0.19979476928711
1.174	0.189304351806641
1.17733333333334	0.179767608642578
1.18066666666667	0.161170959472656
1.184	0.1373291015625
1.18733333333334	0.115394592285156
1.19066666666667	0.0982284545898438
1.194	0.0867843627929688
1.19733333333334	0.0739097595214844
1.20066666666667	0.0662803649902344
1.204	0.064849853515625
1.20733333333334	0.0715255737304688
1.21066666666667	0.0772476196289063
1.214	0.0810623168945313
1.21733333333334	0.0858306884765625
1.22066666666667	0.087738037109375
1.224	0.0844001770019531
1.22733333333334	0.0739097595214844
1.23066666666667	0.064849853515625
1.234	0.0562667846679688
1.23733333333334	0.0481605529785156
1.24066666666667	0.0424385070800781
1.244	0.0424385070800781
1.24733333333334	0.0472068786621094
1.25066666666667	0.049591064453125
1.254	0.0510215759277344
1.25733333333334	0.0529289245605469
1.26066666666667	0.0576972961425782
1.264	0.0615119934082032
1.26733333333334	0.064849853515625
1.27066666666667	0.0658035278320313
1.274	0.0586509704589844
1.27733333333334	0.0443458557128906
1.28066666666667	0.0300407409667969
1.284	0.0195503234863281
1.28733333333334	0.0123977661132813
1.29066666666667	0.00762939453125
1.294	0.0109672546386719
1.29733333333334	0.0176429748535156
1.30066666666667	0.0209808349609375
1.304	0.0157356262207031
1.30733333333334	0.0128746032714844
1.31066666666667	0.0123977661132813
1.314	0.0166893005371094
1.31733333333334	0.0257492065429688
1.32066666666667	0.0338554382324219
1.324	0.0438690185546875
1.32733333333334	0.0514984130859375
1.33066666666667	0.06103515625
1.334	0.064849853515625
1.33733333333334	0.06103515625
1.34066666666667	0.057220458984375
1.344	0.0567436218261719
1.34733333333334	0.0553131103515625
1.35066666666667	0.0486373901367188
1.354	0.0410079956054688
1.35733333333334	0.0400543212890625
1.36066666666667	0.0400543212890625
1.364	0.0405311584472656
1.36733333333334	0.0376701354980469
1.37066666666667	0.0333786010742188
1.374	0.0271797180175781
1.37733333333334	0.0195503234863281
1.38066666666667	0.0166893005371094
1.384	0.0166893005371094
1.38733333333334	0.0200271606445313
1.39066666666667	0.0209808349609375
1.394	0.0224113464355469
1.39733333333334	0.0224113464355469
1.40066666666667	0.0185966491699219
1.404	0.00905990600585938
1.40733333333334	0.000476837158203125
1.41066666666667	0.00238418579101563
1.414	0.011444091796875
1.41733333333334	0.0152587890625
1.42066666666667	0.0157356262207031
1.424	0.019073486328125
1.42733333333334	0.0257492065429688
1.43066666666667	0.0314712524414063
1.434	0.0309944152832031
1.43733333333334	0.0352859497070313
1.44066666666667	0.0429153442382813
1.444	0.049591064453125
1.44733333333334	0.0519752502441407
1.45066666666667	0.05340576171875
1.454	0.05340576171875
1.45733333333334	0.049591064453125
1.46066666666667	0.0391006469726563
1.464	0.0286102294921875
1.46733333333334	0.0224113464355469
1.47066666666667	0.0209808349609375
1.474	0.0271797180175781
1.47733333333334	0.0362396240234375
1.48066666666667	0.0481605529785156
1.484	0.0615119934082032
1.48733333333334	0.0762939453125
1.49066666666667	0.087738037109375
1.494	0.0934600830078125
1.49733333333334	0.0972747802734375
1.50066666666667	0.105857849121094
1.504	0.119209289550781
1.50733333333334	0.132083892822266
1.51066666666667	0.140190124511719
1.514	0.14638900756836
1.51733333333334	0.158309936523438
1.52066666666667	0.182628631591797
1.524	0.223636627197266
1.52733333333334	0.288009643554688
1.53066666666667	0.383377075195313
1.534	0.518798828125
1.53733333333334	0.69570541381836
1.54066666666667	0.911712646484375
1.544	1.16062164306641
1.54733333333334	1.44195556640625
1.55066666666667	1.75046920776367
1.554	2.09140777587891
1.55733333333334	2.47335433959961
1.56066666666667	2.9139518737793
1.564	3.41939926147461
1.56733333333334	3.98683547973633
1.57066666666667	4.61816787719727
1.574	5.29193878173828
1.57733333333334	5.9814453125
1.58066666666667	6.64138793945313
1.584	7.23886489868164
1.58733333333334	7.75194168090821
1.59066666666667	8.16106796264649
1.594	8.45527648925781
1.59733333333334	8.62360000610352
1.60066666666667	8.67938995361328
1.604	8.63885879516602
1.60733333333334	8.51917266845703
1.61066666666667	8.33606719970703
1.614	8.11195373535156
1.61733333333334	7.85923004150391
1.62066666666667	7.57646560668946
1.624	7.26461410522461
1.62733333333334	6.92176818847657
1.63066666666667	6.54125213623047
1.634	6.11543655395508
1.63733333333334	5.64813613891602
1.64066666666667	5.15985488891602
1.644	4.67443466186524
1.64733333333334	4.21428680419922
1.65066666666667	3.80802154541016
1.654	3.46946716308594
1.65733333333334	3.21578979492188
1.66066666666667	3.03983688354492
1.664	2.92539596557617
1.66733333333334	2.85673141479492
1.67066666666667	2.81715393066406
1.674	2.7914047241211
1.67733333333334	2.76660919189453
1.68066666666667	2.73847579956055
1.684	2.70652770996094
1.68733333333334	2.66313552856446
1.69066666666667	2.60400772094727
1.694	2.52914428710938
1.69733333333334	2.43473052978516
1.70066666666667	2.32887268066406
1.704	2.21586227416992
1.70733333333334	2.09379196166992
1.71066666666667	1.96218490600586
1.714	1.83153152465821
1.71733333333334	1.70326232910156
1.72066666666667	1.57308578491211
1.724	1.43480300903321
1.72733333333334	1.29508972167969
1.73066666666667	1.16062164306641
1.734	1.03378295898438
1.73733333333334	0.919342041015625
1.74066666666667	0.822544097900391
1.744	0.745296478271485
1.74733333333334	0.689029693603516
1.75066666666667	0.646114349365235
1.754	0.607013702392578
1.75733333333334	0.568866729736328
1.76066666666667	0.524997711181641
1.764	0.469207763671875
1.76733333333334	0.405311584472656
1.77066666666667	0.332832336425781
1.774	0.257492065429688
1.77733333333334	0.179767608642578
1.78066666666667	0.0987052917480469
1.784	0.0181198120117188
1.78733333333334	-0.0634193420410157
1.79066666666667	-0.141620635986328
1.794	-0.213146209716797
1.79733333333334	-0.282764434814453
1.80066666666667	-0.3509521484375
1.804	-0.422954559326172
1.80733333333334	-0.49591064453125
1.81066666666667	-0.563621520996094
1.814	-0.622749328613282
1.81733333333334	-0.678062438964844
1.82066666666667	-0.722885131835938
1.824	-0.751972198486328
1.82733333333334	-0.763893127441407
1.83066666666667	-0.768184661865235
1.834	-0.776767730712891
1.83733333333334	-0.777244567871094
1.84066666666667	-0.777244567871094
1.844	-0.778675079345703
1.84733333333334	-0.783920288085938
1.85066666666667	-0.789165496826172
1.854	-0.779151916503907
1.85733333333334	-0.757694244384766
1.86066666666667	-0.722408294677735
1.864	-0.676631927490235
1.86733333333334	-0.624179840087891
1.87066666666667	-0.573158264160157
1.874	-0.52785873413086
1.87733333333334	-0.492572784423828
1.88066666666667	-0.461101531982422
1.884	-0.432014465332031
1.88733333333334	-0.407218933105469
1.89066666666667	-0.380992889404297
1.894	-0.360488891601563
1.89733333333334	-0.347137451171875
1.90066666666667	-0.34332275390625
1.904	-0.346660614013672
1.90733333333334	-0.354766845703125
1.91066666666667	-0.37527084350586
1.914	-0.409603118896485
1.91733333333334	-0.453472137451172
1.92066666666667	-0.505924224853516
1.924	-0.564098358154297
1.92733333333334	-0.628471374511719
1.93066666666667	-0.692367553710938
1.934	-0.756263732910157
1.93733333333334	-0.813961029052735
1.94066666666667	-0.872135162353516
1.944	-0.929832458496094
1.94733333333334	-0.990390777587891
1.95066666666667	-1.04665756225586
1.954	-1.09481811523438
1.95733333333334	-1.1434555053711
1.96066666666667	-1.19113922119141
1.964	-1.23643875122071
1.96733333333334	-1.27553939819336
1.97066666666667	-1.31654739379883
1.974	-1.36137008666992
1.97733333333334	-1.39808654785156
1.98066666666667	-1.42335891723633
1.984	-1.44529342651367
1.98733333333334	-1.46770477294922
1.99066666666667	-1.48677825927735
1.994	-1.49774551391602
1.99733333333334	-1.50632858276367
2.00066666666667	-1.51586532592774
2.004	-1.52206420898438
2.00733333333334	-1.52254104614258
2.01066666666667	-1.51586532592774
2.014	-1.50918960571289
2.01733333333334	-1.50203704833985
2.02066666666667	-1.49345397949219
2.024	-1.48248672485352
2.02733333333334	-1.46722793579102
2.03066666666667	-1.45626068115235
2.034	-1.43718719482422
2.03733333333334	-1.41143798828125
2.04066666666667	-1.38378143310547
2.044	-1.35660171508789
2.04733333333334	-1.33895874023438
2.05066666666667	-1.31416320800781
2.054	-1.28698348999024
2.05733333333334	-1.25408172607422
2.06066666666667	-1.22165679931641
2.064	-1.19447708129883
2.06733333333334	-1.16729736328125
2.07066666666667	-1.14583969116211
2.074	-1.13058090209961
2.07733333333334	-1.12438201904297
2.08066666666667	-1.12104415893555
2.084	-1.11913681030274
2.08733333333334	-1.11436843872071
2.09066666666667	-1.11865997314453
2.094	-1.14011764526367
2.09733333333334	-1.18207931518555
2.10066666666667	-1.24835968017578
2.104	-1.33657455444336
2.10733333333334	-1.44815444946289
2.11066666666667	-1.58023834228516
2.114	-1.73664093017578
2.11733333333334	-1.92022323608399
2.12066666666667	-2.14004516601563
2.124	-2.3951530456543
2.12733333333334	-2.68650054931641
2.13066666666667	-3.01551818847656
2.134	-3.38125228881836
2.13733333333334	-3.78847122192383
2.14066666666667	-4.22191619873047
2.144	-4.67586517333985
2.14733333333334	-5.14984130859375
2.15066666666667	-5.63955307006836
2.154	-6.1335563659668
2.15733333333334	-6.61706924438477
2.16066666666667	-7.08484649658203
2.164	-7.53355026245117
2.16733333333334	-7.95125961303711
2.17066666666667	-8.31890106201172
2.174	-8.6212158203125
2.17733333333334	-8.83579254150391
2.18066666666667	-8.95166397094727
2.184	-8.95452499389649
2.18733333333334	-8.83817672729492
2.19066666666667	-8.6054801940918
2.194	-8.27550888061524
2.19733333333334	-7.86542892456055
2.20066666666667	-7.39622116088867
2.204	-6.89220428466797
2.20733333333334	-6.38008117675782
2.21066666666667	-5.87940216064453
2.214	-5.39779663085938
2.21733333333334	-4.95433807373047
2.22066666666667	-4.55379486083985
2.224	-4.19282913208008
2.22733333333334	-3.86190414428711
2.23066666666667	-3.56769561767578
2.234	-3.31211090087891
2.23733333333334	-3.08370590209961
2.24066666666667	-2.88629531860352
2.244	-2.72321701049805
2.24733333333334	-2.59542465209961
2.25066666666667	-2.49385833740235
2.254	-2.40898132324219
2.25733333333334	-2.33983993530274
2.26066666666667	-2.27928161621094
2.264	-2.22587585449219
2.26733333333334	-2.18439102172852
2.27066666666667	-2.15244293212891
2.274	-2.12621688842774
2.27733333333334	-2.10666656494141
2.28066666666667	-2.08902359008789
2.284	-2.07328796386719
2.28733333333334	-2.05612182617188
2.29066666666667	-2.04133987426758
2.294	-2.03323364257813
2.29733333333334	-2.02751159667969
2.30066666666667	-2.02465057373047
2.304	-2.02178955078125
2.30733333333334	-2.02035903930664
2.31066666666667	-2.01559066772461
2.314	-2.01272964477539
2.31733333333334	-2.00891494750977
2.32066666666667	-2.00891494750977
2.324	-2.0132064819336
2.32733333333334	-2.02083587646485
2.33066666666667	-2.0289421081543
2.334	-2.03227996826172
2.33733333333334	-2.03657150268555
2.34066666666667	-2.04133987426758
2.344	-2.044677734375
2.34733333333334	-2.04133987426758
2.35066666666667	-2.0289421081543
2.354	-2.01034545898438
2.35733333333334	-1.98984146118164
2.36066666666667	-1.97124481201172
2.364	-1.95550918579102
2.36733333333334	-1.94215774536133
2.37066666666667	-1.9369125366211
2.374	-1.94168090820313
2.37733333333334	-1.94597244262696
2.38066666666667	-1.94406509399414
2.384	-1.93643569946289
2.38733333333334	-1.93309783935547
2.39066666666667	-1.92832946777344
2.394	-1.91926956176758
2.39733333333334	-1.90544128417969
2.40066666666667	-1.89065933227539
2.404	-1.88016891479492
2.40733333333334	-1.86443328857422
2.41066666666667	-1.85060501098633
2.414	-1.8463134765625
2.41733333333334	-1.85060501098633
2.42066666666667	-1.85489654541016
2.424	-1.85251235961914
2.42733333333334	-1.85060501098633
2.43066666666667	-1.85680389404297
2.434	-1.86014175415039
2.43733333333334	-1.85823440551758
2.44066666666667	-1.85918807983399
2.444	-1.85871124267578
2.44733333333334	-1.85537338256836
2.45066666666667	-1.83963775634766
2.454	-1.82580947875977
2.45733333333334	-1.82437896728516
2.46066666666667	-1.82771682739258
2.464	-1.83629989624024
2.46733333333334	-1.84822082519531
2.47066666666667	-1.85918807983399
2.474	-1.861572265625
2.47733333333334	-1.85298919677735
2.48066666666667	-1.84392929077149
2.484	-1.83391571044922
2.48733333333334	-1.82151794433594
2.49066666666667	-1.81388854980469
2.494	-1.81150436401367
2.49733333333334	-1.81722640991211
2.50066666666667	-1.81818008422852
2.504	-1.82104110717774
2.50733333333334	-1.83153152465821
2.51066666666667	-1.84392929077149
2.514	-1.85775756835938
2.51733333333334	-1.86681747436524
2.52066666666667	-1.8758773803711
2.524	-1.88016891479492
2.52733333333334	-1.87397003173828
2.53066666666667	-1.86538696289063
2.534	-1.85918807983399
2.53733333333334	-1.85823440551758
2.54066666666667	-1.86300277709961
2.544	-1.87397003173828
2.54733333333334	-1.88970565795899
2.55066666666667	-1.91259384155274
2.554	-1.93214416503906
2.55733333333334	-1.94597244262696
2.56066666666667	-1.95741653442383
2.564	-1.96933746337891
2.56733333333334	-1.99174880981446
2.57066666666667	-2.01272964477539
2.574	-2.02798843383789
2.57733333333334	-2.05039978027344
2.58066666666667	-2.0742416381836
2.584	-2.09951400756836
2.58733333333334	-2.11954116821289
2.59066666666667	-2.13718414306641
2.594	-2.16531753540039
2.59733333333334	-2.18248367309571
2.60066666666667	-2.19345092773438
2.604	-2.20489501953125
2.60733333333334	-2.22206115722656
2.61066666666667	-2.24733352661133
2.614	-2.26068496704102
2.61733333333334	-2.27594375610352
2.62066666666667	-2.29167938232422
2.624	-2.30216979980469
2.62733333333334	-2.30026245117188
2.63066666666667	-2.28023529052735
2.634	-2.26926803588867
2.63733333333334	-2.26116180419922
2.64066666666667	-2.25591659545899
2.644	-2.2430419921875
2.64733333333334	-2.2268295288086
2.65066666666667	-2.21824645996094
2.654	-2.19869613647461
2.65733333333334	-2.17676162719727
2.66066666666667	-2.14529037475586
2.664	-2.1204948425293
2.66733333333334	-2.09999084472656
2.67066666666667	-2.07138061523438
2.674	-2.04086303710938
2.67733333333334	-2.00796127319336
2.68066666666667	-1.98030471801758
2.684	-1.94406509399414
2.68733333333334	-1.9073486328125
2.69066666666667	-1.87921524047852
2.694	-1.85155868530274
2.69733333333334	-1.82533264160156
2.70066666666667	-1.78956985473633
2.704	-1.76048278808594
2.70733333333334	-1.72853469848633
2.71066666666667	-1.69229507446289
2.714	-1.66082382202149
2.71733333333334	-1.62935256958008
2.72066666666667	-1.60932540893555
2.724	-1.58786773681641
2.72733333333334	-1.56545639038086
2.73066666666667	-1.53827667236328
2.734	-1.50537490844727
2.73733333333334	-1.4796257019043
2.74066666666667	-1.45673751831055
2.744	-1.43718719482422
2.74733333333334	-1.42383575439453
2.75066666666667	-1.40810012817383
2.754	-1.39522552490235
2.75733333333334	-1.3723373413086
2.76066666666667	-1.34611129760742
2.764	-1.31559371948242
2.76733333333334	-1.27983093261719
2.77066666666667	-1.25408172607422
2.774	-1.23214721679688
2.77733333333334	-1.21402740478516
2.78066666666667	-1.19590759277344
2.784	-1.17635726928711
2.78733333333334	-1.16062164306641
2.79066666666667	-1.13391876220703
2.794	-1.10387802124024
2.79733333333334	-1.08051300048828
2.80066666666667	-1.06143951416016
2.804	-1.04856491088867
2.80733333333334	-1.02663040161133
2.81066666666667	-1.01375579833985
2.814	-1.00183486938477
2.81733333333334	-0.987052917480469
2.82066666666667	-0.968456268310547
2.824	-0.948905944824219
2.82733333333334	-0.943660736083985
2.83066666666667	-0.939369201660156
2.834	-0.935554504394531
2.83733333333334	-0.926494598388672
2.84066666666667	-0.91552734375
2.844	-0.905990600585938
2.84733333333334	-0.890731811523438
2.85066666666667	-0.875473022460938
2.854	-0.865936279296875
2.85733333333334	-0.861644744873047
2.86066666666667	-0.860691070556641
2.864	-0.852108001708985
2.86733333333334	-0.842571258544922
2.87066666666667	-0.829696655273438
2.874	-0.813007354736328
2.87733333333334	-0.796794891357422
2.88066666666667	-0.776290893554688
2.884	-0.763893127441407
2.88733333333334	-0.753879547119141
2.89066666666667	-0.750541687011719
2.894	-0.746726989746094
2.89733333333334	-0.739574432373047
2.90066666666667	-0.731945037841797
2.904	-0.717639923095703
2.90733333333334	-0.701904296875
2.91066666666667	-0.685691833496094
2.914	-0.673770904541016
2.91733333333334	-0.668525695800782
2.92066666666667	-0.66518783569336
2.924	-0.667572021484375
2.92733333333334	-0.673770904541016
2.93066666666667	-0.673770904541016
2.934	-0.667095184326172
2.93733333333334	-0.650405883789063
2.94066666666667	-0.633716583251953
2.944	-0.618934631347657
2.94733333333334	-0.600814819335938
2.95066666666667	-0.58889389038086
2.954	-0.577449798583985
2.95733333333334	-0.574111938476563
2.96066666666667	-0.574111938476563
2.964	-0.570297241210938
2.96733333333334	-0.571727752685547
2.97066666666667	-0.568866729736328
2.974	-0.566482543945313
2.97733333333334	-0.55837631225586
2.98066666666667	-0.547409057617188
2.984	-0.538825988769532
2.98733333333334	-0.529766082763672
2.99066666666667	-0.521183013916016
2.994	-0.513076782226563
2.99733333333334	-0.504016876220703
3.00066666666667	-0.498771667480469
3.004	-0.48971176147461
3.00733333333334	-0.472545623779297
3.01066666666667	-0.452995300292969
3.014	-0.430107116699219
3.01733333333334	-0.412464141845703
3.02066666666667	-0.395774841308594
3.024	-0.383377075195313
3.02733333333334	-0.37527084350586
3.03066666666667	-0.370502471923828
3.034	-0.373363494873047
3.03733333333334	-0.380039215087891
3.04066666666667	-0.385761260986328
3.044	-0.386714935302735
3.04733333333334	-0.386238098144531
3.05066666666667	-0.387191772460938
3.054	-0.387191772460938
3.05733333333334	-0.382423400878906
3.06066666666667	-0.379562377929688
3.064	-0.380992889404297
3.06733333333334	-0.383853912353516
3.07066666666667	-0.386714935302735
3.074	-0.381946563720703
3.07733333333334	-0.378608703613281
3.08066666666667	-0.369071960449219
3.084	-0.359535217285156
3.08733333333334	-0.350475311279297
3.09066666666667	-0.340938568115235
3.094	-0.337600708007813
3.09733333333334	-0.329971313476563
3.10066666666667	-0.325202941894531
3.104	-0.320911407470703
3.10733333333334	-0.31423568725586
3.11066666666667	-0.313282012939453
3.114	-0.311851501464844
3.11733333333334	-0.321388244628906
3.12066666666667	-0.334739685058594
3.124	-0.350475311279297
3.12733333333334	-0.36764144897461
3.13066666666667	-0.372886657714844
3.134	-0.373363494873047
3.13733333333334	-0.371456146240235
3.14066666666667	-0.370502471923828
3.144	-0.371456146240235
3.14733333333334	-0.369548797607422
3.15066666666667	-0.372409820556641
3.154	-0.379085540771485
3.15733333333334	-0.380516052246094
3.16066666666667	-0.380516052246094
3.164	-0.37384033203125
3.16733333333334	-0.370025634765625
3.17066666666667	-0.369071960449219
3.174	-0.372409820556641
3.17733333333334	-0.380516052246094
3.18066666666667	-0.385761260986328
3.184	-0.39052963256836
3.18733333333334	-0.394344329833985
3.19066666666667	-0.396728515625
3.194	-0.393867492675781
3.19733333333334	-0.39052963256836
3.20066666666667	-0.385284423828125
3.204	-0.388145446777344
3.20733333333334	-0.394821166992188
3.21066666666667	-0.401020050048828
3.214	-0.404834747314453
3.21733333333334	-0.400066375732422
3.22066666666667	-0.397682189941406
3.224	-0.389575958251953
3.22733333333334	-0.379562377929688
3.23066666666667	-0.37527084350586
3.234	-0.373363494873047
3.23733333333334	-0.375747680664063
3.24066666666667	-0.372409820556641
3.244	-0.369071960449219
3.24733333333334	-0.368595123291016
3.25066666666667	-0.36001205444336
3.254	-0.347614288330078
3.25733333333334	-0.331878662109375
3.26066666666667	-0.3204345703125
3.264	-0.30517578125
3.26733333333334	-0.288009643554688
3.27066666666667	-0.26845932006836
3.274	-0.25320053100586
3.27733333333334	-0.235557556152344
3.28066666666667	-0.216484069824219
3.284	-0.201225280761719
3.28733333333334	-0.182628631591797
3.29066666666667	-0.167369842529297
3.294	-0.146865844726563
3.29733333333334	-0.126838684082031
3.30066666666667	-0.104904174804688
3.304	-0.0700950622558594
3.30733333333334	-0.0357627868652344
3.31066666666667	0.00715255737304688
3.314	0.0472068786621094
3.31733333333334	0.087738037109375
3.32066666666667	0.12969970703125
3.324	0.172138214111328
3.32733333333334	0.227451324462891
3.33066666666667	0.279426574707031
3.334	0.331878662109375
3.33733333333334	0.384330749511719
3.34066666666667	0.438690185546875
3.344	0.494480133056641
3.34733333333334	0.546455383300782
3.35066666666667	0.602245330810547
3.354	0.658035278320313
3.35733333333334	0.714302062988282
3.36066666666667	0.768184661865235
3.364	0.806331634521485
3.36733333333334	0.832557678222656
3.37066666666667	0.847339630126953
3.374	0.860214233398438
3.37733333333334	0.8697509765625
3.38066666666667	0.874996185302735
3.384	0.887870788574219
3.38733333333334	0.897884368896485
3.39066666666667	0.906944274902344
3.394	0.912189483642578
3.39733333333334	0.913619995117188
3.40066666666667	0.918865203857422
3.404	0.923633575439453
3.40733333333334	0.936508178710938
3.41066666666667	0.955581665039063
3.414	0.978946685791016
3.41733333333334	1.00994110107422
3.42066666666667	1.04188919067383
3.424	1.07955932617188
3.42733333333334	1.12247467041016
3.43066666666667	1.17111206054688
3.434	1.23167037963867
3.43733333333334	1.30510330200196
3.44066666666667	1.39236450195313
3.444	1.49011611938477
3.44733333333334	1.59740447998047
3.45066666666667	1.72662734985352
3.454	1.87397003173828
3.45733333333334	2.03752517700196
3.46066666666667	2.22253799438477
3.464	2.4251937866211
3.46733333333334	2.65073776245117
3.47066666666667	2.88105010986328
3.474	3.12662124633789
3.47733333333334	3.38888168334961
3.48066666666667	3.66401672363281
3.484	3.96108627319336
3.48733333333334	4.27341461181641
3.49066666666667	4.62055206298828
3.494	4.9896240234375
3.49733333333334	5.37633895874024
3.50066666666667	5.78165054321289
3.504	6.20269775390625
3.50733333333334	6.64806365966797
3.51066666666667	7.10630416870117
3.514	7.57551193237305
3.51733333333334	8.05759429931641
3.52066666666667	8.55493545532227
3.524	9.08041000366211
3.52733333333334	9.62543487548828
3.53066666666667	10.1933479309082
3.534	10.7784271240235
3.53733333333334	11.3916397094727
3.54066666666667	12.0306015014649
3.544	12.690544128418
3.54733333333334	13.3733749389649
3.55066666666667	14.0767097473145
3.554	14.8134231567383
3.55733333333334	15.5706405639649
3.56066666666667	16.3531303405762
3.564	17.1542167663574
3.56733333333334	17.9805755615235
3.57066666666667	18.8312530517578
3.574	19.6981430053711
3.57733333333334	20.5845832824707
3.58066666666667	21.4886665344238
3.584	22.4189758300781
3.58733333333334	23.3645439147949
3.59066666666667	24.3291854858399
3.594	25.3105163574219
3.59733333333334	26.3137817382813
3.60066666666667	27.3394584655762
3.604	28.3794403076172
3.60733333333334	29.4408798217774
3.61066666666667	30.5137634277344
3.614	31.6119194030762
3.61733333333334	32.7348709106446
3.62066666666667	33.8802337646485
3.624	35.0475311279297
3.62733333333334	36.2277030944824
3.63066666666667	37.4345779418946
3.634	38.6614799499512
3.63733333333334	39.9031639099121
3.64066666666667	41.1562919616699
3.644	42.41943359375
3.64733333333334	43.6983108520508
3.65066666666667	44.9891090393067
3.654	46.2961196899414
3.65733333333334	47.6217269897461
3.66066666666667	48.9721298217774
3.664	50.3458976745606
3.66733333333334	51.7382621765137
3.67066666666667	53.1463623046875
3.674	54.5616149902344
3.67733333333334	55.9868812561035
3.68066666666667	57.4126243591309
3.684	58.8488578796387
3.68733333333334	60.295581817627
3.69066666666667	61.7547035217285
3.694	63.2290840148926
3.69733333333334	64.7048950195313
3.70066666666667	66.1931037902832
3.704	67.6875114440918
3.70733333333334	69.1995620727539
3.71066666666667	70.7182884216309
3.714	72.2494125366211
3.71733333333334	73.7962722778321
3.72066666666667	75.3545761108399
3.724	76.9209861755371
3.72733333333334	78.4831047058106
3.73066666666667	80.0480842590332
3.734	81.6006660461426
3.73733333333334	83.1518173217774
3.74066666666667	84.6986770629883
3.744	86.2507820129395
3.74733333333334	87.7981185913086
3.75066666666667	89.3411636352539
3.754	90.8961296081543
3.75733333333334	92.4491882324219
3.76066666666667	94.0017700195313
3.764	95.5362319946289
3.76733333333334	97.0735549926758
3.77066666666667	98.6080169677735
3.774	100.135326385498
3.77733333333334	101.652622222901
3.78066666666667	103.157997131348
3.784	104.65669631958
3.78733333333334	106.135845184326
3.79066666666667	107.601642608643
3.794	109.049797058106
3.79733333333334	110.491275787354
3.80066666666667	111.915588378906
3.804	113.325119018555
3.80733333333334	114.712238311768
3.81066666666667	116.072654724121
3.814	117.408275604248
3.81733333333334	118.713855743408
3.82066666666667	120.004177093506
3.824	121.264457702637
3.82733333333334	122.506618499756
3.83066666666667	123.718738555908
3.834	124.900341033936
3.83733333333334	126.051425933838
3.84066666666667	127.162456512451
3.844	128.250598907471
3.84733333333334	129.3044090271
3.85066666666667	130.349159240723
3.854	131.368637084961
3.85733333333334	132.361888885498
3.86066666666667	133.31413269043
3.864	134.225368499756
3.86733333333334	135.10274887085
3.87066666666667	135.926723480225
3.874	136.719703674317
3.87733333333334	137.4831199646
3.88066666666667	138.23938369751
3.884	138.975143432617
3.88733333333334	139.676570892334
3.89066666666667	140.351295471192
3.894	140.986442565918
3.89733333333334	141.586303710938
3.90066666666667	142.143726348877
3.904	142.65775680542
3.90733333333334	143.147468566895
3.91066666666667	143.604755401612
3.914	144.035339355469
3.91733333333334	144.431591033936
3.92066666666667	144.784450531006
3.924	145.10726928711
3.92733333333334	145.39098739624
3.93066666666667	145.642280578613
3.934	145.851612091065
3.93733333333334	146.020412445069
3.94066666666667	146.170139312744
3.944	146.282196044922
3.94733333333334	146.365642547608
3.95066666666667	146.40474319458
3.954	146.414279937744
3.95733333333334	146.38090133667
3.96066666666667	146.295547485352
3.964	146.178245544434
3.96733333333334	146.016120910645
3.97066666666667	145.832538604737
3.974	145.612239837647
3.97733333333334	145.368576049805
3.98066666666667	145.087242126465
3.984	144.75965499878
3.98733333333334	144.402503967285
3.99066666666667	143.999099731446
3.994	143.561840057373
3.99733333333334	143.087863922119
4.00066666666667	142.586708068848
4.004	142.052173614502
4.00733333333334	141.472339630127
4.01066666666667	140.859127044678
4.014	140.211582183838
4.01733333333334	139.519214630127
4.02066666666667	138.792037963867
4.024	138.036251068115
4.02733333333334	137.257099151612
4.03066666666667	136.451244354248
4.034	135.618686676026
4.03733333333334	134.773254394531
4.04066666666667	133.890628814697
4.044	132.968902587891
4.04733333333334	132.00330734253
4.05066666666667	131.007671356201
4.054	129.985332489014
4.05733333333334	128.941535949707
4.06066666666667	127.882480621338
4.064	126.804828643799
4.06733333333334	125.719070434571
4.07066666666667	124.604225158692
4.074	123.456001281738
4.07733333333334	122.259140014649
4.08066666666667	121.030330657959
4.084	119.7829246521
4.08733333333334	118.513584136963
4.09066666666667	117.228031158447
4.094	115.924835205078
4.09733333333334	114.621162414551
4.10066666666667	113.306999206543
4.104	111.96231842041
4.10733333333334	110.589981079102
4.11066666666667	109.198093414307
4.114	107.795715332031
4.11733333333334	106.374740600586
4.12066666666667	104.936599731446
4.124	103.500366210938
4.12733333333334	102.057933807373
4.13066666666667	100.595951080322
4.134	99.113941192627
4.13733333333334	97.6195335388184
4.14066666666667	96.123218536377
4.144	94.6159362792969
4.14733333333334	93.1015014648438
4.15066666666667	91.5880203247071
4.154	90.0726318359375
4.15733333333334	88.5629653930664
4.16066666666667	87.0494842529297
4.164	85.5340957641602
4.16733333333334	84.0229988098145
4.17066666666667	82.5114250183106
4.174	81.0084342956543
4.17733333333334	79.4978141784668
4.18066666666667	77.9838562011719
4.184	76.4741897583008
4.18733333333334	74.9640464782715
4.19066666666667	73.4624862670899
4.194	71.9585418701172
4.19733333333334	70.4612731933594
4.20066666666667	68.9740180969239
4.204	67.4858093261719
4.20733333333334	66.0052299499512
4.21066666666667	64.5294189453125
4.214	63.0698204040528
4.21733333333334	61.6235733032227
4.22066666666667	60.1820945739746
4.224	58.7577819824219
4.22733333333334	57.3439598083496
4.23066666666667	55.9391975402832
4.234	54.5434951782227
4.23733333333334	53.1611442565918
4.24066666666667	51.8040657043457
4.244	50.4584312438965
4.24733333333334	49.126148223877
4.25066666666667	47.8019714355469
4.254	46.4878082275391
4.25733333333334	45.1879501342774
4.26066666666667	43.9009666442871
4.264	42.6325798034668
4.26733333333334	41.3808822631836
4.27066666666667	40.1573181152344
4.274	38.9590263366699
4.27733333333334	37.775993347168
4.28066666666667	36.6067886352539
4.284	35.4523658752442
4.28733333333334	34.3217849731446
4.29066666666667	33.2088470458985
4.294	32.1097373962403
4.29733333333334	31.0225486755371
4.30066666666667	29.9491882324219
4.304	28.8972854614258
4.30733333333334	27.8620719909668
4.31066666666667	26.8416404724121
4.314	25.8431434631348
4.31733333333334	24.8713493347168
4.32066666666667	23.9295959472656
4.324	23.0069160461426
4.32733333333334	22.1004486083985
4.33066666666667	21.2202072143555
4.334	20.3628540039063
4.33733333333334	19.5302963256836
4.34066666666667	18.7125205993653
4.344	17.9095268249512
4.34733333333334	17.1370506286621
4.35066666666667	16.3865089416504
4.354	15.6545639038086
4.35733333333334	14.9378776550293
4.36066666666667	14.2426490783692
4.364	13.5831832885742
4.36733333333334	12.9413604736328
4.37066666666667	12.3252868652344
4.374	11.7273330688477
4.37733333333334	11.1489295959473
4.38066666666667	10.5934143066406
4.384	10.0474357604981
4.38733333333334	9.51719284057617
4.39066666666667	8.99410247802735
4.394	8.48865509033203
4.39733333333334	8.00800323486328
4.40066666666667	7.54499435424805
4.404	7.10248947143555
4.40733333333334	6.68001174926758
4.41066666666667	6.28137588500977
4.414	5.90085983276367
4.41733333333334	5.53417205810547
4.42066666666667	5.18369674682617
4.424	4.85277175903321
4.42733333333334	4.53376770019531
4.43066666666667	4.23192977905274
4.434	3.94535064697266
4.43733333333334	3.68118286132813
4.44066666666667	3.4322738647461
4.444	3.19433212280274
4.44733333333334	2.97641754150391
4.45066666666667	2.76899337768555
4.454	2.57301330566406
4.45733333333334	2.37464904785156
4.46066666666667	2.18629837036133
4.464	2.01511383056641
4.46733333333334	1.85966491699219
4.47066666666667	1.71899795532227
4.474	1.58739089965821
4.47733333333334	1.47485733032227
4.48066666666667	1.3728141784668
4.484	1.27363204956055
4.48733333333334	1.1739730834961
4.49066666666667	1.07479095458985
4.494	0.980377197265625
4.49733333333334	0.891685485839844
4.50066666666667	0.807762145996094
4.504	0.736236572265625
4.50733333333334	0.668048858642578
4.51066666666667	0.609874725341797
4.514	0.560760498046875
4.51733333333334	0.514984130859375
4.52066666666667	0.472068786621094
4.524	0.428199768066406
4.52733333333334	0.38909912109375
4.53066666666667	0.35238265991211
4.534	0.314712524414063
4.53733333333334	0.280380249023438
4.54066666666667	0.250339508056641
4.544	0.218391418457031
4.54733333333334	0.189781188964844
4.55066666666667	0.166893005371094
4.554	0.152587890625
4.55733333333334	0.140190124511719
4.56066666666667	0.123023986816406
4.564	0.108718872070313
4.56733333333334	0.0972747802734375
4.57066666666667	0.0844001770019531
4.574	0.0705718994140625
4.57733333333334	0.0538825988769532
4.58066666666667	0.041961669921875
4.584	0.030517578125
4.58733333333334	0.0200271606445313
4.59066666666667	0.0138282775878906
4.594	0.0095367431640625
4.59733333333334	0.0095367431640625
4.60066666666667	0.0109672546386719
4.604	0.0138282775878906
4.60733333333334	0.0133514404296875
4.61066666666667	0.0095367431640625
4.614	0.00429153442382813
4.61733333333334	0.00095367431640625
4.62066666666667	-0.00143051147460938
4.624	-0.0019073486328125
4.62733333333334	-0.00238418579101563
4.63066666666667	-0.00619888305664063
4.634	-0.00715255737304688
4.63733333333334	-0.0128746032714844
4.64066666666667	-0.0209808349609375
4.644	-0.034332275390625
4.64733333333334	-0.041961669921875
4.65066666666667	-0.0452995300292969
4.654	-0.0462532043457031
4.65733333333334	-0.0467300415039063
4.66066666666667	-0.0448226928710938
4.664	-0.0371932983398438
4.66733333333334	-0.0357627868652344
4.67066666666667	-0.0357627868652344
4.674	-0.0376701354980469
4.67733333333334	-0.0386238098144531
4.68066666666667	-0.0391006469726563
4.684	-0.0452995300292969
4.68733333333334	-0.0514984130859375
4.69066666666667	-0.0553131103515625
4.694	-0.0658035278320313
4.69733333333334	-0.0777244567871094
4.70066666666667	-0.0939369201660156
4.704	-0.107288360595703
4.70733333333334	-0.113010406494141
4.71066666666667	-0.116825103759766
4.714	-0.115394592285156
4.71733333333334	-0.112056732177735
4.72066666666667	-0.107765197753906
4.724	-0.09918212890625
4.72733333333334	-0.0905990600585938
4.73066666666667	-0.0891685485839844
4.734	-0.0901222229003906
4.73733333333334	-0.0920295715332031
4.74066666666667	-0.0920295715332031
4.744	-0.0958442687988281
4.74733333333334	-0.104427337646485
4.75066666666667	-0.113010406494141
4.754	-0.11587142944336
4.75733333333334	-0.116348266601563
4.76066666666667	-0.117778778076172
4.764	-0.120639801025391
4.76733333333334	-0.126838684082031
4.77066666666667	-0.124931335449219
4.774	-0.1220703125
4.77733333333334	-0.121593475341797
4.78066666666667	-0.122547149658203
4.784	-0.120162963867188
4.78733333333334	-0.107288360595703
4.79066666666667	-0.0977516174316406
4.794	-0.0963211059570313
4.79733333333334	-0.0939369201660156
4.80066666666667	-0.0920295715332031
4.804	-0.0934600830078125
4.80733333333334	-0.102043151855469
4.81066666666667	-0.117301940917969
4.814	-0.124931335449219
4.81733333333334	-0.135421752929688
4.82066666666667	-0.140190124511719
4.824	-0.140190124511719
4.82733333333334	-0.137805938720703
4.83066666666667	-0.12969970703125
4.834	-0.123977661132813
4.83733333333334	-0.118732452392578
4.84066666666667	-0.118255615234375
4.844	-0.125408172607422
4.84733333333334	-0.126838684082031
4.85066666666667	-0.134468078613281
4.854	-0.144481658935547
4.85733333333334	-0.150203704833985
4.86066666666667	-0.155448913574219
4.864	-0.152111053466797
4.86733333333334	-0.155448913574219
4.87066666666667	-0.152587890625
4.874	-0.14495849609375
4.87733333333334	-0.140190124511719
4.88066666666667	-0.133514404296875
4.884	-0.12969970703125
4.88733333333334	-0.126838684082031
4.89066666666667	-0.126361846923828
4.894	-0.128746032714844
4.89733333333334	-0.126361846923828
4.90066666666667	-0.1220703125
4.904	-0.122547149658203
4.90733333333334	-0.119209289550781
4.91066666666667	-0.118732452392578
4.914	-0.117301940917969
4.91733333333334	-0.11444091796875
4.92066666666667	-0.110626220703125
4.924	-0.100135803222656
4.92733333333334	-0.0939369201660156
4.93066666666667	-0.0867843627929688
4.934	-0.0815391540527344
4.93733333333334	-0.0858306884765625
4.94066666666667	-0.0944137573242188
4.944	-0.103473663330078
4.94733333333334	-0.11444091796875
4.95066666666667	-0.123023986816406
4.954	-0.135421752929688
4.95733333333334	-0.13875961303711
4.96066666666667	-0.139713287353516
4.964	-0.142574310302735
4.96733333333334	-0.135898590087891
4.97066666666667	-0.131607055664063
4.974	-0.127315521240235
4.97733333333334	-0.130176544189453
4.98066666666667	-0.134468078613281
4.984	-0.135421752929688
4.98733333333334	-0.141620635986328
4.99066666666667	-0.144481658935547
4.994	-0.136375427246094
4.99733333333334	-0.129222869873047
5.00066666666667	-0.122547149658203
5.004	-0.12350082397461
5.00733333333334	-0.123023986816406
5.01066666666667	-0.120639801025391
5.014	-0.12350082397461
5.01733333333334	-0.1220703125
5.02066666666667	-0.124931335449219
5.024	-0.127315521240235
5.02733333333334	-0.132560729980469
5.03066666666667	-0.139713287353516
5.034	-0.143051147460938
5.03733333333334	-0.147342681884766
5.04066666666667	-0.148296356201172
5.044	-0.145912170410156
5.04733333333334	-0.147342681884766
5.05066666666667	-0.149250030517578
5.054	-0.152111053466797
5.05733333333334	-0.149726867675781
5.06066666666667	-0.138282775878906
5.064	-0.127792358398438
5.06733333333334	-0.113487243652344
5.07066666666667	-0.102996826171875
5.074	-0.100135803222656
5.07733333333334	-0.0977516174316406
5.08066666666667	-0.103473663330078
5.084	-0.106334686279297
5.08733333333334	-0.113010406494141
5.09066666666667	-0.121593475341797
5.094	-0.125408172607422
5.09733333333334	-0.132560729980469
5.10066666666667	-0.136852264404297
5.104	-0.143051147460938
5.10733333333334	-0.147819519042969
5.11066666666667	-0.145912170410156
5.114	-0.148773193359375
5.11733333333334	-0.155448913574219
5.12066666666667	-0.162601470947266
5.124	-0.168800354003906
5.12733333333334	-0.164031982421875
5.13066666666667	-0.161170959472656
5.134	-0.150203704833985
5.13733333333334	-0.135421752929688
5.14066666666667	-0.12350082397461
5.144	-0.117778778076172
5.14733333333334	-0.121593475341797
5.15066666666667	-0.125408172607422
5.154	-0.130176544189453
5.15733333333334	-0.140190124511719
5.16066666666667	-0.149726867675781
5.164	-0.150680541992188
5.16733333333334	-0.148296356201172
5.17066666666667	-0.142097473144531
5.174	-0.140666961669922
5.17733333333334	-0.13875961303711
5.18066666666667	-0.135898590087891
5.184	-0.139236450195313
5.18733333333334	-0.139236450195313
5.19066666666667	-0.144004821777344
5.194	-0.147342681884766
5.19733333333334	-0.145912170410156
5.20066666666667	-0.139236450195313
5.204	-0.124454498291016
5.20733333333334	-0.11444091796875
5.21066666666667	-0.10061264038086
5.214	-0.0905990600585938
5.21733333333334	-0.0882148742675781
5.22066666666667	-0.0972747802734375
5.224	-0.113964080810547
5.22733333333334	-0.126361846923828
5.23066666666667	-0.136375427246094
5.234	-0.136852264404297
5.23733333333334	-0.12969970703125
5.24066666666667	-0.119686126708985
5.244	-0.11444091796875
5.24733333333334	-0.117778778076172
5.25066666666667	-0.123023986816406
5.254	-0.13113021850586
5.25733333333334	-0.142574310302735
5.26066666666667	-0.149726867675781
5.264	-0.149250030517578
5.26733333333334	-0.133037567138672
5.27066666666667	-0.113964080810547
5.274	-0.09918212890625
5.27733333333334	-0.0782012939453125
5.28066666666667	-0.0605583190917969
5.284	-0.0467300415039063
5.28733333333334	-0.05340576171875
5.29066666666667	-0.0629425048828125
5.294	-0.0681877136230469
5.29733333333334	-0.0767707824707032
5.30066666666667	-0.0834465026855469
5.304	-0.0910758972167969
5.30733333333334	-0.0910758972167969
5.31066666666667	-0.0967979431152344
5.314	-0.108718872070313
5.31733333333334	-0.116825103759766
5.32066666666667	-0.120162963867188
5.324	-0.120639801025391
5.32733333333334	-0.122547149658203
5.33066666666667	-0.125885009765625
5.334	-0.127315521240235
5.33733333333334	-0.129222869873047
5.34066666666667	-0.130653381347656
5.344	-0.125408172607422
5.34733333333334	-0.121116638183594
5.35066666666667	-0.112533569335938
5.354	-0.106334686279297
5.35733333333334	-0.101566314697266
5.36066666666667	-0.102519989013672
5.364	-0.105381011962891
5.36733333333334	-0.0996589660644531
5.37066666666667	-0.0982284545898438
5.374	-0.0967979431152344
5.37733333333334	-0.101089477539063
5.38066666666667	-0.101089477539063
5.384	-0.102996826171875
5.38733333333334	-0.109672546386719
5.39066666666667	-0.113487243652344
5.394	-0.113964080810547
5.39733333333334	-0.110626220703125
5.40066666666667	-0.105381011962891
5.404	-0.10061264038086
5.40733333333334	-0.0896453857421875
5.41066666666667	-0.080108642578125
5.414	-0.0710487365722657
5.41733333333334	-0.0634193420410157
5.42066666666667	-0.0638961791992188
5.424	-0.0662803649902344
5.42733333333334	-0.0734329223632813
5.43066666666667	-0.0767707824707032
5.434	-0.0796318054199219
5.43733333333334	-0.0829696655273438
5.44066666666667	-0.0834465026855469
5.444	-0.0815391540527344
5.44733333333334	-0.080108642578125
5.45066666666667	-0.0777244567871094
5.454	-0.0767707824707032
5.45733333333334	-0.0772476196289063
5.46066666666667	-0.0786781311035157
5.464	-0.0867843627929688
5.46733333333334	-0.0967979431152344
5.47066666666667	-0.103473663330078
5.474	-0.1068115234375
5.47733333333334	-0.102043151855469
5.48066666666667	-0.100135803222656
5.484	-0.0939369201660156
5.48733333333334	-0.0834465026855469
5.49066666666667	-0.0748634338378907
5.494	-0.0681877136230469
5.49733333333334	-0.0681877136230469
5.50066666666667	-0.0691413879394532
5.504	-0.0681877136230469
5.50733333333334	-0.0691413879394532
5.51066666666667	-0.0677108764648438
5.514	-0.0643730163574219
5.51733333333334	-0.0586509704589844
5.52066666666667	-0.0514984130859375
5.524	-0.0524520874023438
5.52733333333334	-0.0562667846679688
5.53066666666667	-0.0619888305664063
5.534	-0.0643730163574219
5.53733333333334	-0.0643730163574219
5.54066666666667	-0.064849853515625
5.544	-0.05340576171875
5.54733333333334	-0.0429153442382813
5.55066666666667	-0.0309944152832031
5.554	-0.0276565551757813
5.55733333333334	-0.0295639038085938
5.56066666666667	-0.0329017639160156
5.564	-0.0443458557128906
5.56733333333334	-0.0500679016113282
5.57066666666667	-0.0586509704589844
5.574	-0.0658035278320313
5.57733333333334	-0.0696182250976563
5.58066666666667	-0.0715255737304688
5.584	-0.0672340393066407
5.58733333333334	-0.0658035278320313
5.59066666666667	-0.0681877136230469
5.594	-0.0667572021484375
5.59733333333334	-0.0681877136230469
5.60066666666667	-0.064849853515625
5.604	-0.0634193420410157
5.60733333333334	-0.0677108764648438
5.61066666666667	-0.0739097595214844
5.614	-0.0848770141601563
5.61733333333334	-0.0829696655273438
5.62066666666667	-0.0810623168945313
5.624	-0.0734329223632813
5.62733333333334	-0.0581741333007813
5.63066666666667	-0.0400543212890625
5.634	-0.0224113464355469
5.63733333333334	-0.02288818359375
5.64066666666667	-0.0295639038085938
5.644	-0.0424385070800781
5.64733333333334	-0.0581741333007813
5.65066666666667	-0.0662803649902344
5.654	-0.0739097595214844
5.65733333333334	-0.0758171081542969
5.66066666666667	-0.0705718994140625
5.664	-0.0600814819335938
5.66733333333334	-0.0429153442382813
5.67066666666667	-0.03814697265625
5.674	-0.0376701354980469
5.67733333333334	-0.0352859497070313
5.68066666666667	-0.0338554382324219
5.684	-0.0352859497070313
5.68733333333334	-0.0491142272949219
5.69066666666667	-0.057220458984375
5.694	-0.057220458984375
5.69733333333334	-0.0562667846679688
5.70066666666667	-0.0557899475097657
5.704	-0.0624656677246094
5.70733333333334	-0.0624656677246094
5.71066666666667	-0.06103515625
5.714	-0.06103515625
5.71733333333334	-0.0619888305664063
5.72066666666667	-0.0672340393066407
5.724	-0.0619888305664063
5.72733333333334	-0.057220458984375
5.73066666666667	-0.0543594360351563
5.734	-0.0567436218261719
5.73733333333334	-0.0629425048828125
5.74066666666667	-0.0629425048828125
5.744	-0.0672340393066407
5.74733333333334	-0.0681877136230469
5.75066666666667	-0.0634193420410157
5.754	-0.0548362731933594
5.75733333333334	-0.0438690185546875
5.76066666666667	-0.0395774841308594
5.764	-0.0395774841308594
5.76733333333334	-0.0405311584472656
5.77066666666667	-0.0452995300292969
5.774	-0.0462532043457031
5.77733333333334	-0.0433921813964844
5.78066666666667	-0.0371932983398438
5.784	-0.0281333923339844
5.78733333333334	-0.0262260437011719
5.79066666666667	-0.0262260437011719
5.794	-0.0324249267578125
5.79733333333334	-0.0362396240234375
5.80066666666667	-0.0414848327636719
5.804	-0.0467300415039063
5.80733333333334	-0.0472068786621094
5.81066666666667	-0.0467300415039063
5.814	-0.0391006469726563
5.81733333333334	-0.03814697265625
5.82066666666667	-0.0386238098144531
5.824	-0.0424385070800781
5.82733333333334	-0.0472068786621094
5.83066666666667	-0.0481605529785156
5.834	-0.0543594360351563
5.83733333333334	-0.0548362731933594
5.84066666666667	-0.0562667846679688
5.844	-0.0553131103515625
5.84733333333334	-0.0553131103515625
5.85066666666667	-0.0548362731933594
5.854	-0.0510215759277344
5.85733333333334	-0.0486373901367188
5.86066666666667	-0.0467300415039063
5.864	-0.0481605529785156
5.86733333333334	-0.0510215759277344
5.87066666666667	-0.0514984130859375
5.874	-0.0548362731933594
5.87733333333334	-0.0596046447753907
5.88066666666667	-0.0634193420410157
5.884	-0.064849853515625
5.88733333333334	-0.0553131103515625
5.89066666666667	-0.0481605529785156
5.894	-0.0333786010742188
5.89733333333334	-0.0195503234863281
5.90066666666667	-0.00619888305664063
5.904	0.0019073486328125
5.90733333333334	-0.00524520874023438
5.91066666666667	-0.011444091796875
5.914	-0.0233650207519531
5.91733333333334	-0.034332275390625
5.92066666666667	-0.0438690185546875
5.924	-0.0491142272949219
5.92733333333334	-0.0424385070800781
5.93066666666667	-0.0405311584472656
5.934	-0.0371932983398438
5.93733333333334	-0.0357627868652344
5.94066666666667	-0.03814697265625
5.944	-0.0395774841308594
5.94733333333334	-0.0452995300292969
5.95066666666667	-0.0457763671875
5.954	-0.0557899475097657
5.95733333333334	-0.0653266906738282
5.96066666666667	-0.0705718994140625
5.964	-0.0691413879394532
5.96733333333334	-0.0605583190917969
5.97066666666667	-0.0543594360351563
5.974	-0.03814697265625
5.97733333333334	-0.0262260437011719
5.98066666666667	-0.0200271606445313
5.984	-0.0243186950683594
5.98733333333334	-0.0329017639160156
5.99066666666667	-0.0348091125488281
5.994	-0.03814697265625
5.99733333333334	-0.0329017639160156
6.00066666666667	-0.0257492065429688
6.004	-0.0133514404296875
6.00733333333334	-0.00762939453125
6.01066666666667	-0.0157356262207031
6.014	-0.0243186950683594
6.01733333333334	-0.0329017639160156
6.02066666666667	-0.0324249267578125
6.024	-0.0386238098144531
6.02733333333334	-0.0410079956054688
6.03066666666667	-0.0386238098144531
6.034	-0.0338554382324219
6.03733333333334	-0.0290870666503906
6.04066666666667	-0.0324249267578125
6.044	-0.0314712524414063
6.04733333333334	-0.0371932983398438
6.05066666666667	-0.0400543212890625
6.054	-0.041961669921875
6.05733333333334	-0.0433921813964844
6.06066666666667	-0.0405311584472656
6.064	-0.0352859497070313
6.06733333333334	-0.0162124633789063
6.07066666666667	-0.00667572021484375
6.074	-0.0057220458984375
6.07733333333334	-0.00810623168945313
6.08066666666667	-0.0057220458984375
6.084	0.00143051147460938
6.08733333333334	-0.00143051147460938
6.09066666666667	0
6.094	0.00524520874023438
6.09733333333334	0.00905990600585938
6.10066666666667	0.00667572021484375
6.104	-0.00619888305664063
6.10733333333334	-0.00810623168945313
6.11066666666667	-0.0119209289550781
6.114	-0.0152587890625
6.11733333333334	-0.0162124633789063
6.12066666666667	-0.0109672546386719
6.124	-0.000476837158203125
6.12733333333334	0
6.13066666666667	0
6.134	-0.00143051147460938
6.13733333333334	-0.00762939453125
6.14066666666667	-0.0200271606445313
6.144	-0.030517578125
6.14733333333334	-0.0333786010742188
6.15066666666667	-0.030517578125
6.154	-0.030517578125
6.15733333333334	-0.0314712524414063
6.16066666666667	-0.0309944152832031
6.164	-0.0357627868652344
6.16733333333334	-0.0414848327636719
6.17066666666667	-0.0548362731933594
6.174	-0.0605583190917969
6.17733333333334	-0.0596046447753907
6.18066666666667	-0.0557899475097657
6.184	-0.0500679016113282
6.18733333333334	-0.0486373901367188
6.19066666666667	-0.0376701354980469
6.194	-0.030517578125
6.19733333333334	-0.0224113464355469
6.20066666666667	-0.0200271606445313
6.204	-0.0162124633789063
6.20733333333334	-0.00667572021484375
6.21066666666667	-0.00429153442382813
6.214	-0.003814697265625
6.21733333333334	-0.00810623168945313
6.22066666666667	-0.00667572021484375
6.224	-0.00476837158203125
6.22733333333334	-0.0104904174804688
6.23066666666667	-0.0123977661132813
6.234	-0.0128746032714844
6.23733333333334	-0.0095367431640625
6.24066666666667	-0.0162124633789063
6.244	-0.0276565551757813
6.24733333333334	-0.0357627868652344
6.25066666666667	-0.0462532043457031
6.254	-0.0581741333007813
6.25733333333334	-0.0743865966796875
6.26066666666667	-0.0782012939453125
6.264	-0.0777244567871094
6.26733333333334	-0.0786781311035157
6.27066666666667	-0.0777244567871094
6.274	-0.0753402709960938
6.27733333333334	-0.06103515625
6.28066666666667	-0.0443458557128906
6.284	-0.0233650207519531
6.28733333333334	-0.0104904174804688
6.29066666666667	-0.00715255737304688
6.294	-0.00619888305664063
6.29733333333334	-0.0109672546386719
6.30066666666667	-0.0181198120117188
6.304	-0.026702880859375
6.30733333333334	-0.0243186950683594
6.31066666666667	-0.011444091796875
6.314	-0.00095367431640625
6.31733333333334	0.00667572021484375
6.32066666666667	0.0104904174804688
6.324	0.0109672546386719
6.32733333333334	0.0019073486328125
6.33066666666667	-0.00905990600585938
6.334	-0.0185966491699219
6.33733333333334	-0.0257492065429688
6.34066666666667	-0.03814697265625
6.344	-0.0505447387695313
6.34733333333334	-0.0553131103515625
6.35066666666667	-0.0505447387695313
6.354	-0.0424385070800781
6.35733333333334	-0.0395774841308594
6.36066666666667	-0.0247955322265625
6.364	-0.00238418579101563
6.36733333333334	0.0233650207519531
6.37066666666667	0.0309944152832031
6.374	0.0376701354980469
6.37733333333334	0.0448226928710938
6.38066666666667	0.0481605529785156
6.384	0.0357627868652344
6.38733333333334	0.0128746032714844
6.39066666666667	-0.00667572021484375
6.394	-0.0247955322265625
6.39733333333334	-0.03814697265625
6.40066666666667	-0.049591064453125
6.404	-0.0457763671875
6.40733333333334	-0.0414848327636719
6.41066666666667	-0.0309944152832031
6.414	-0.030517578125
6.41733333333334	-0.0243186950683594
6.42066666666667	-0.0185966491699219
6.424	-0.0128746032714844
6.42733333333334	-0.00619888305664063
6.43066666666667	-0.00286102294921875
6.434	0.0057220458984375
6.43733333333334	0.00524520874023438
6.44066666666667	0.00143051147460938
6.444	-0.0143051147460938
6.44733333333334	-0.0209808349609375
6.45066666666667	-0.0195503234863281
6.454	-0.0119209289550781
6.45733333333334	-0.003814697265625
6.46066666666667	0.0019073486328125
6.464	0.0162124633789063
6.46733333333334	0.0247955322265625
6.47066666666667	0.0324249267578125
6.474	0.0319480895996094
6.47733333333334	0.030517578125
6.48066666666667	0.0300407409667969
6.484	0.0300407409667969
6.48733333333334	0.0333786010742188
6.49066666666667	0.0319480895996094
6.494	0.0391006469726563
6.49733333333334	0.0467300415039063
6.50066666666667	0.0514984130859375
6.504	0.0457763671875
6.50733333333334	0.0371932983398438
6.51066666666667	0.0348091125488281
6.514	0.0300407409667969
6.51733333333334	0.0295639038085938
6.52066666666667	0.0319480895996094
6.524	0.0448226928710938
6.52733333333334	0.0529289245605469
6.53066666666667	0.0562667846679688
6.534	0.0557899475097657
6.53733333333334	0.0491142272949219
6.54066666666667	0.0443458557128906
6.544	0.0371932983398438
6.54733333333334	0.0367164611816406
6.55066666666667	0.0376701354980469
6.554	0.0410079956054688
6.55733333333334	0.0452995300292969
6.56066666666667	0.0481605529785156
6.564	0.0500679016113282
6.56733333333334	0.0452995300292969
6.57066666666667	0.0424385070800781
6.574	0.0371932983398438
6.57733333333334	0.0362396240234375
6.58066666666667	0.0348091125488281
6.584	0.0400543212890625
6.58733333333334	0.0448226928710938
6.59066666666667	0.0443458557128906
6.594	0.0443458557128906
6.59733333333334	0.0448226928710938
6.60066666666667	0.0467300415039063
6.604	0.0414848327636719
6.60733333333334	0.0400543212890625
6.61066666666667	0.0448226928710938
6.614	0.05340576171875
6.61733333333334	0.0567436218261719
6.62066666666667	0.0586509704589844
6.624	0.06866455078125
6.62733333333334	0.0791549682617188
6.63066666666667	0.0925064086914063
6.634	0.0958442687988281
6.63733333333334	0.101566314697266
6.64066666666667	0.0996589660644531
6.644	0.0910758972167969
6.64733333333334	0.0786781311035157
6.65066666666667	0.0634193420410157
6.654	0.0591278076171875
6.65733333333334	0.0543594360351563
6.66066666666667	0.0548362731933594
6.664	0.0553131103515625
[truncated: 1,006 more rows]
