# Supplementary material for: Phase-Specific Parameter Estimation in Chiral HPLC Using 1‑Site, 2‑Site Stochastic Models, and Unified Equation Approach
Source: Anal Chem. 2026 Apr 29;98(18):13925–39. doi: 10.1021/acs.analchem.6c01634 (PMC13177292; doi:10.1021/acs.analchem.6c01634)
Supplement: Supplementary file 2 [file ac6c01634_si_002.zip › SupportingInformation/03_data_allEluents/LORA_ACN_CELL2_1_10.CSV]

0.000833333333333334	0.0371932983398438
0.00416666666666667	0.0438690185546875
0.0075	0.049591064453125
0.0108333333333334	0.0514984130859375
0.0141666666666667	0.0524520874023438
0.0175	0.0629425048828125
0.0208333333333334	0.0700950622558594
0.0241666666666667	0.0662803649902344
0.0275	0.0596046447753907
0.0308333333333334	0.0591278076171875
0.0341666666666667	0.0586509704589844
0.0375	0.0476837158203125
0.0408333333333334	0.0324249267578125
0.0441666666666667	0.0319480895996094
0.0475	0.0410079956054688
0.0508333333333334	0.0481605529785156
0.0541666666666667	0.0505447387695313
0.0575	0.0600814819335938
0.0608333333333334	0.0796318054199219
0.0641666666666667	0.0963211059570313
0.0675	0.0977516174316406
0.0708333333333334	0.0853538513183594
0.0741666666666667	0.0767707824707032
0.0775	0.0743865966796875
0.0808333333333334	0.0710487365722657
0.0841666666666667	0.0596046447753907
0.0875	0.0476837158203125
0.0908333333333334	0.0481605529785156
0.0941666666666667	0.0500679016113282
0.0975000000000001	0.0448226928710938
0.100833333333334	0.0309944152832031
0.104166666666667	0.019073486328125
0.1075	0.0181198120117188
0.110833333333334	0.0214576721191406
0.114166666666667	0.0247955322265625
0.1175	0.0219345092773438
0.120833333333334	0.0262260437011719
0.124166666666667	0.0367164611816406
0.1275	0.0438690185546875
0.130833333333334	0.0414848327636719
0.134166666666667	0.0405311584472656
0.1375	0.0505447387695313
0.140833333333334	0.0581741333007813
0.144166666666667	0.0543594360351563
0.1475	0.0433921813964844
0.150833333333334	0.0357627868652344
0.154166666666667	0.0276565551757813
0.1575	0.0104904174804688
0.160833333333334	-0.00810623168945313
0.164166666666667	-0.0152587890625
0.1675	-0.0133514404296875
0.170833333333334	-0.0119209289550781
0.174166666666667	-0.0147819519042969
0.1775	-0.0128746032714844
0.180833333333334	-0.00143051147460938
0.184166666666667	0.0123977661132813
0.1875	0.0247955322265625
0.190833333333334	0.0290870666503906
0.194166666666667	0.0319480895996094
0.1975	0.0395774841308594
0.200833333333334	0.0472068786621094
0.204166666666667	0.0448226928710938
0.2075	0.034332275390625
0.210833333333334	0.0324249267578125
0.214166666666667	0.0424385070800781
0.2175	0.0543594360351563
0.220833333333334	0.0543594360351563
0.224166666666667	0.0505447387695313
0.2275	0.0519752502441407
0.230833333333334	0.0562667846679688
0.234166666666667	0.0553131103515625
0.2375	0.0371932983398438
0.240833333333334	0.0157356262207031
0.244166666666667	0.00476837158203125
0.2475	0.00143051147460938
0.250833333333334	0.00095367431640625
0.254166666666667	-0.003814697265625
0.2575	0.000476837158203125
0.260833333333334	0.0100135803222656
0.264166666666667	0.0233650207519531
0.2675	0.0376701354980469
0.270833333333334	0.0457763671875
0.274166666666667	0.0443458557128906
0.2775	0.0367164611816406
0.280833333333334	0.0357627868652344
0.284166666666667	0.0367164611816406
0.2875	0.0309944152832031
0.290833333333334	0.0181198120117188
0.294166666666667	0.0138282775878906
0.2975	0.0200271606445313
0.300833333333334	0.0271797180175781
0.304166666666667	0.0243186950683594
0.3075	0.0195503234863281
0.310833333333334	0.0238418579101563
0.314166666666667	0.0338554382324219
0.3175	0.0429153442382813
0.320833333333334	0.0414848327636719
0.324166666666667	0.0357627868652344
0.3275	0.0324249267578125
0.330833333333334	0.0362396240234375
0.334166666666667	0.0443458557128906
0.3375	0.0443458557128906
0.340833333333334	0.0357627868652344
0.344166666666667	0.0262260437011719
0.3475	0.0262260437011719
0.350833333333334	0.0286102294921875
0.354166666666667	0.026702880859375
0.3575	0.0224113464355469
0.360833333333334	0.026702880859375
0.364166666666667	0.0357627868652344
0.3675	0.0414848327636719
0.370833333333334	0.0448226928710938
0.374166666666667	0.0476837158203125
0.3775	0.0543594360351563
0.380833333333334	0.0581741333007813
0.384166666666667	0.0581741333007813
0.3875	0.0553131103515625
0.390833333333334	0.05340576171875
0.394166666666667	0.0548362731933594
0.3975	0.0591278076171875
0.400833333333334	0.0605583190917969
0.404166666666667	0.0624656677246094
0.4075	0.0591278076171875
0.410833333333334	0.0529289245605469
0.414166666666667	0.03814697265625
0.4175	0.0238418579101563
0.420833333333334	0.0214576721191406
0.424166666666667	0.0233650207519531
0.4275	0.0276565551757813
0.430833333333334	0.026702880859375
0.434166666666667	0.0324249267578125
0.4375	0.0452995300292969
0.440833333333334	0.0600814819335938
0.444166666666667	0.0729560852050782
0.4475	0.0796318054199219
0.450833333333334	0.0820159912109375
0.454166666666667	0.0782012939453125
0.4575	0.0696182250976563
0.460833333333334	0.0581741333007813
0.464166666666667	0.0491142272949219
0.4675	0.0476837158203125
0.470833333333334	0.0486373901367188
0.474166666666667	0.0529289245605469
0.4775	0.0514984130859375
0.480833333333334	0.049591064453125
0.484166666666667	0.0429153442382813
0.4875	0.041961669921875
0.490833333333334	0.0476837158203125
0.494166666666667	0.0596046447753907
0.4975	0.0739097595214844
0.500833333333334	0.0834465026855469
0.504166666666667	0.0886917114257813
0.5075	0.0824928283691406
0.510833333333334	0.0700950622558594
0.514166666666667	0.0596046447753907
0.5175	0.0581741333007813
0.520833333333334	0.0643730163574219
0.524166666666667	0.0796318054199219
0.5275	0.0939369201660156
0.530833333333334	0.09918212890625
0.534166666666667	0.0891685485839844
0.5375	0.0700950622558594
0.540833333333334	0.0557899475097657
0.544166666666667	0.0462532043457031
0.5475	0.0405311584472656
0.550833333333334	0.0414848327636719
0.554166666666667	0.0472068786621094
0.5575	0.049591064453125
0.560833333333334	0.03814697265625
0.564166666666667	0.0171661376953125
0.5675	0.0057220458984375
0.570833333333334	0.00429153442382813
0.574166666666667	0.0133514404296875
0.5775	0.0286102294921875
0.580833333333334	0.0510215759277344
0.584166666666667	0.0753402709960938
0.5875	0.0929832458496094
0.590833333333334	0.09918212890625
0.594166666666667	0.0901222229003906
0.5975	0.0729560852050782
0.600833333333334	0.0591278076171875
0.604166666666667	0.0543594360351563
0.6075	0.0596046447753907
0.610833333333334	0.0677108764648438
0.614166666666667	0.0796318054199219
0.6175	0.0896453857421875
0.620833333333334	0.0886917114257813
0.624166666666667	0.0791549682617188
0.6275	0.0672340393066407
0.630833333333334	0.0643730163574219
0.634166666666667	0.0720024108886719
0.6375	0.0891685485839844
0.640833333333334	0.113487243652344
0.644166666666667	0.139236450195313
0.6475	0.154495239257813
0.650833333333334	0.157833099365235
0.654166666666667	0.147342681884766
0.6575	0.133037567138672
0.660833333333334	0.113010406494141
0.664166666666667	0.0948905944824219
0.6675	0.0920295715332031
0.670833333333334	0.102043151855469
0.674166666666667	0.125885009765625
0.6775	0.146865844726563
0.680833333333334	0.1678466796875
0.684166666666667	0.178813934326172
0.6875	0.168323516845703
0.690833333333334	0.145435333251953
0.694166666666667	0.118255615234375
0.6975	0.10824203491211
0.700833333333334	0.11587142944336
0.704166666666667	0.141620635986328
0.7075	0.182628631591797
0.710833333333334	0.226497650146485
0.714166666666667	0.262737274169922
0.7175	0.276565551757813
0.720833333333334	0.266551971435547
0.724166666666667	0.238418579101563
0.7275	0.194549560546875
0.730833333333334	0.145435333251953
0.734166666666667	0.103473663330078
0.7375	0.072479248046875
0.740833333333334	0.0486373901367188
0.744166666666667	0.030517578125
0.7475	0.0290870666503906
0.750833333333334	0.0424385070800781
0.754166666666667	0.0619888305664063
0.7575	0.0853538513183594
0.760833333333334	0.113487243652344
0.764166666666667	0.136852264404297
0.7675	0.14495849609375
0.770833333333334	0.140190124511719
0.774166666666667	0.129222869873047
0.7775	0.112056732177735
0.780833333333334	0.0815391540527344
0.784166666666667	0.0524520874023438
0.7875	0.0271797180175781
0.790833333333334	0.00619888305664063
0.794166666666667	-0.011444091796875
0.7975	-0.0176429748535156
0.800833333333334	-0.00429153442382813
0.804166666666667	0.0195503234863281
0.8075	0.0524520874023438
0.810833333333334	0.0882148742675781
0.814166666666667	0.1220703125
0.8175	0.139236450195313
0.820833333333334	0.138282775878906
0.824166666666667	0.124454498291016
0.8275	0.100135803222656
0.830833333333334	0.072479248046875
0.834166666666667	0.0424385070800781
0.8375	0.02288818359375
0.840833333333334	0.0176429748535156
0.844166666666667	0.0219345092773438
0.8475	0.0395774841308594
0.850833333333334	0.06103515625
0.854166666666667	0.0810623168945313
0.8575	0.0891685485839844
0.860833333333334	0.0858306884765625
0.864166666666667	0.0758171081542969
0.8675	0.0591278076171875
0.870833333333334	0.0338554382324219
0.874166666666667	0.0104904174804688
0.8775	-0.00429153442382813
0.880833333333334	-0.00810623168945313
0.884166666666667	0
0.8875	0.0200271606445313
0.890833333333334	0.0505447387695313
0.894166666666667	0.0824928283691406
0.8975	0.113010406494141
0.900833333333334	0.132560729980469
0.904166666666667	0.13875961303711
0.9075	0.13113021850586
0.910833333333334	0.115394592285156
0.914166666666667	0.0939369201660156
0.9175	0.0729560852050782
0.920833333333334	0.0576972961425782
0.924166666666667	0.0452995300292969
0.9275	0.0329017639160156
0.930833333333334	0.0205039978027344
0.934166666666667	0.0123977661132813
0.9375	0.00715255737304688
0.940833333333334	0.0128746032714844
0.944166666666667	0.0357627868652344
0.9475	0.0677108764648438
0.950833333333334	0.0977516174316406
0.954166666666667	0.127315521240235
0.9575	0.160694122314453
0.960833333333334	0.187397003173828
0.964166666666667	0.197410583496094
0.9675	0.195026397705078
0.970833333333334	0.194549560546875
0.974166666666667	0.193595886230469
0.9775	0.185012817382813
0.980833333333334	0.171184539794922
0.984166666666667	0.164508819580078
0.9875	0.170230865478516
0.990833333333334	0.181198120117188
0.994166666666667	0.19216537475586
0.9975	0.201225280761719
1.00083333333334	0.210285186767578
1.00416666666667	0.213623046875
1.0075	0.206470489501953
1.01083333333334	0.19216537475586
1.01416666666667	0.170707702636719
1.0175	0.144481658935547
1.02083333333334	0.112056732177735
1.02416666666667	0.0796318054199219
1.0275	0.0538825988769532
1.03083333333334	0.0338554382324219
1.03416666666667	0.0238418579101563
1.0375	0.0262260437011719
1.04083333333334	0.0386238098144531
1.04416666666667	0.05340576171875
1.0475	0.0667572021484375
1.05083333333334	0.0739097595214844
1.05416666666667	0.0791549682617188
1.0575	0.0777244567871094
1.06083333333334	0.072479248046875
1.06416666666667	0.0662803649902344
1.0675	0.0591278076171875
1.07083333333334	0.0600814819335938
1.07416666666667	0.0619888305664063
1.0775	0.0653266906738282
1.08083333333334	0.0705718994140625
1.08416666666667	0.0743865966796875
1.0875	0.0739097595214844
1.09083333333334	0.0624656677246094
1.09416666666667	0.0452995300292969
1.0975	0.0286102294921875
1.10083333333334	0.0109672546386719
1.10416666666667	-0.00095367431640625
1.1075	-0.00667572021484375
1.11083333333334	-0.00715255737304688
1.11416666666667	-0.00476837158203125
1.1175	0
1.12083333333334	0.00476837158203125
1.12416666666667	0.00333786010742188
1.1275	-0.003814697265625
1.13083333333334	-0.0119209289550781
1.13416666666667	-0.0133514404296875
1.1375	-0.0128746032714844
1.14083333333334	-0.0119209289550781
1.14416666666667	-0.00858306884765625
1.1475	-0.00095367431640625
1.15083333333334	0.00810623168945313
1.15416666666667	0.011444091796875
1.1575	0.0100135803222656
1.16083333333334	0.00667572021484375
1.16416666666667	0.00333786010742188
1.1675	0.00095367431640625
1.17083333333334	-0.0019073486328125
1.17416666666667	-0.00476837158203125
1.1775	-0.00715255737304688
1.18083333333334	-0.0095367431640625
1.18416666666667	-0.0205039978027344
1.1875	-0.0367164611816406
1.19083333333334	-0.0538825988769532
1.19416666666667	-0.0662803649902344
1.1975	-0.0767707824707032
1.20083333333334	-0.0824928283691406
1.20416666666667	-0.0791549682617188
1.2075	-0.0691413879394532
1.21083333333334	-0.0591278076171875
1.21416666666667	-0.0524520874023438
1.2175	-0.0443458557128906
1.22083333333334	-0.0348091125488281
1.22416666666667	-0.0276565551757813
1.2275	-0.0281333923339844
1.23083333333334	-0.0329017639160156
1.23416666666667	-0.0357627868652344
1.2375	-0.0367164611816406
1.24083333333334	-0.0371932983398438
1.24416666666667	-0.0367164611816406
1.2475	-0.0391006469726563
1.25083333333334	-0.0429153442382813
1.25416666666667	-0.0543594360351563
1.2575	-0.0658035278320313
1.26083333333334	-0.0767707824707032
1.26416666666667	-0.080108642578125
1.2675	-0.0672340393066407
1.27083333333334	-0.0457763671875
1.27416666666667	-0.0185966491699219
1.2775	0.0019073486328125
1.28083333333334	0.0200271606445313
1.28416666666667	0.0329017639160156
1.2875	0.0367164611816406
1.29083333333334	0.0386238098144531
1.29416666666667	0.0414848327636719
1.2975	0.0481605529785156
1.30083333333334	0.0538825988769532
1.30416666666667	0.0548362731933594
1.3075	0.0586509704589844
1.31083333333334	0.0653266906738282
1.31416666666667	0.0748634338378907
1.3175	0.0820159912109375
1.32083333333334	0.0829696655273438
1.32416666666667	0.0810623168945313
1.3275	0.0739097595214844
1.33083333333334	0.0596046447753907
1.33416666666667	0.0371932983398438
1.3375	0.0138282775878906
1.34083333333334	-0.00667572021484375
1.34416666666667	-0.0262260437011719
1.3475	-0.0433921813964844
1.35083333333334	-0.0557899475097657
1.35416666666667	-0.0596046447753907
1.3575	-0.0605583190917969
1.36083333333334	-0.0586509704589844
1.36416666666667	-0.0505447387695313
1.3675	-0.0338554382324219
1.37083333333334	-0.0095367431640625
1.37416666666667	0.0166893005371094
1.3775	0.0391006469726563
1.38083333333334	0.0557899475097657
1.38416666666667	0.0619888305664063
1.3875	0.0634193420410157
1.39083333333334	0.0586509704589844
1.39416666666667	0.0476837158203125
1.3975	0.0324249267578125
1.40083333333334	0.0200271606445313
1.40416666666667	0.0157356262207031
1.4075	0.00762939453125
1.41083333333334	-0.0104904174804688
1.41416666666667	-0.034332275390625
1.4175	-0.0514984130859375
1.42083333333334	-0.06103515625
1.42416666666667	-0.0596046447753907
1.4275	-0.0448226928710938
1.43083333333334	-0.0138282775878906
1.43416666666667	0.0233650207519531
1.4375	0.0581741333007813
1.44083333333334	0.0863075256347656
1.44416666666667	0.0987052917480469
1.4475	0.0910758972167969
1.45083333333334	0.0667572021484375
1.45416666666667	0.0410079956054688
1.4575	0.019073486328125
1.46083333333334	-0.00143051147460938
1.46416666666667	-0.0171661376953125
1.4675	-0.0214576721191406
1.47083333333334	-0.0166893005371094
1.47416666666667	-0.0119209289550781
1.4775	-0.00286102294921875
1.48083333333334	0.0128746032714844
1.48416666666667	0.0324249267578125
1.4875	0.0529289245605469
1.49083333333334	0.072479248046875
1.49416666666667	0.0939369201660156
1.4975	0.103473663330078
1.50083333333334	0.0996589660644531
1.50416666666667	0.0848770141601563
1.5075	0.0634193420410157
1.51083333333334	0.0386238098144531
1.51416666666667	0.0095367431640625
1.5175	-0.0143051147460938
1.52083333333334	-0.0333786010742188
1.52416666666667	-0.0457763671875
1.5275	-0.0510215759277344
1.53083333333334	-0.0467300415039063
1.53416666666667	-0.0333786010742188
1.5375	-0.0166893005371094
1.54083333333334	0.003814697265625
1.54416666666667	0.0219345092773438
1.5475	0.0367164611816406
1.55083333333334	0.0391006469726563
1.55416666666667	0.0319480895996094
1.5575	0.0200271606445313
1.56083333333334	-0.0019073486328125
1.56416666666667	-0.0243186950683594
1.5675	-0.041961669921875
1.57083333333334	-0.0452995300292969
1.57416666666667	-0.03814697265625
1.5775	-0.0209808349609375
1.58083333333334	0.00619888305664063
1.58416666666667	0.0290870666503906
1.5875	0.0329017639160156
1.59083333333334	0.0143051147460938
1.59416666666667	-0.0133514404296875
1.5975	-0.0433921813964844
1.60083333333334	-0.0691413879394532
1.60416666666667	-0.0782012939453125
1.6075	-0.0619888305664063
1.61083333333334	-0.0286102294921875
1.61416666666667	0.00524520874023438
1.6175	0.0281333923339844
1.62083333333334	0.0414848327636719
1.62416666666667	0.0405311584472656
1.6275	0.0257492065429688
1.63083333333334	0.00333786010742188
1.63416666666667	-0.0176429748535156
1.6375	-0.0247955322265625
1.64083333333334	-0.0200271606445313
1.64416666666667	-0.00619888305664063
1.6475	0.011444091796875
1.65083333333334	0.0295639038085938
1.65416666666667	0.0405311584472656
1.6575	0.0371932983398438
1.66083333333334	0.0209808349609375
1.66416666666667	0.000476837158203125
1.6675	-0.0171661376953125
1.67083333333334	-0.0281333923339844
1.67416666666667	-0.0247955322265625
1.6775	-0.0119209289550781
1.68083333333334	0.00286102294921875
1.68416666666667	0.00762939453125
1.6875	0.00429153442382813
1.69083333333334	-0.00238418579101563
1.69416666666667	-0.00715255737304688
1.6975	-0.0057220458984375
1.70083333333334	0.000476837158203125
1.70416666666667	0.0171661376953125
1.7075	0.034332275390625
1.71083333333334	0.041961669921875
1.71416666666667	0.0348091125488281
1.7175	0.0185966491699219
1.72083333333334	0.00429153442382813
1.72416666666667	-0.0057220458984375
1.7275	-0.00524520874023438
1.73083333333334	0.00286102294921875
1.73416666666667	0.0104904174804688
1.7375	0.0104904174804688
1.74083333333334	-0.00095367431640625
1.74416666666667	-0.0162124633789063
1.7475	-0.0281333923339844
1.75083333333334	-0.0309944152832031
1.75416666666667	-0.0252723693847656
1.7575	-0.0138282775878906
1.76083333333334	-0.00238418579101563
1.76416666666667	0
1.7675	-0.00858306884765625
1.77083333333334	-0.0200271606445313
1.77416666666667	-0.0209808349609375
1.7775	-0.0104904174804688
1.78083333333334	0.00333786010742188
1.78416666666667	0.0128746032714844
1.7875	0.0147819519042969
1.79083333333334	0.0104904174804688
1.79416666666667	0.00476837158203125
1.7975	-0.00238418579101563
1.80083333333334	-0.00667572021484375
1.80416666666667	-0.00619888305664063
1.8075	-0.00286102294921875
1.81083333333334	0.00143051147460938
1.81416666666667	0.00238418579101563
1.8175	0.0019073486328125
1.82083333333334	0.00524520874023438
1.82416666666667	0.0100135803222656
1.8275	0.0162124633789063
1.83083333333334	0.0214576721191406
1.83416666666667	0.0286102294921875
1.8375	0.0376701354980469
1.84083333333334	0.0414848327636719
1.84416666666667	0.0414848327636719
1.8475	0.0362396240234375
1.85083333333334	0.0281333923339844
1.85416666666667	0.0185966491699219
1.8575	0.0119209289550781
1.86083333333334	0.0152587890625
1.86416666666667	0.0252723693847656
1.8675	0.0391006469726563
1.87083333333334	0.0519752502441407
1.87416666666667	0.0638961791992188
1.8775	0.072479248046875
1.88083333333334	0.0810623168945313
1.88416666666667	0.0886917114257813
1.8875	0.0920295715332031
1.89083333333334	0.095367431640625
1.89416666666667	0.102043151855469
1.8975	0.111579895019531
1.90083333333334	0.120162963867188
1.90416666666667	0.127315521240235
1.9075	0.135898590087891
1.91083333333334	0.134944915771485
1.91416666666667	0.117778778076172
1.9175	0.09918212890625
1.92083333333334	0.0867843627929688
1.92416666666667	0.0867843627929688
1.9275	0.0925064086914063
1.93083333333334	0.118732452392578
1.93416666666667	0.169754028320313
1.9375	0.242710113525391
1.94083333333334	0.334262847900391
1.94416666666667	0.457763671875
1.9475	0.628471374511719
1.95083333333334	0.851154327392578
1.95416666666667	1.13010406494141
1.9575	1.45816802978516
1.96083333333334	1.82723999023438
1.96416666666667	2.21109390258789
1.9675	2.58970260620117
1.97083333333334	2.94017791748047
1.97416666666667	3.23677062988281
1.9775	3.46088409423828
1.98083333333334	3.59582901000977
1.98416666666667	3.64875793457031
1.9875	3.64160537719727
1.99083333333334	3.61824035644531
1.99416666666667	3.63636016845703
1.9975	3.76224517822266
2.00083333333334	4.07600402832031
2.00416666666667	4.638671875
2.0075	5.48744201660157
2.01083333333334	6.59942626953125
2.01416666666667	7.91168212890625
2.0175	9.31596755981446
2.02083333333334	10.6873512268067
2.02416666666667	11.9104385375977
2.0275	12.8917694091797
2.03083333333334	13.5798454284668
2.03416666666667	13.9541625976563
2.0375	14.033317565918
2.04083333333334	13.8397216796875
2.04416666666667	13.4024620056153
2.0475	12.753963470459
2.05083333333334	11.9295120239258
2.05416666666667	10.9710693359375
2.0575	9.90915298461914
2.06083333333334	8.79716873168946
2.06416666666667	7.68756866455078
2.0675	6.63375854492188
2.07083333333334	5.66959381103516
2.07416666666667	4.80508804321289
2.0775	4.06122207641602
2.08083333333334	3.45230102539063
2.08416666666667	2.98786163330078
2.0875	2.65073776245117
2.09083333333334	2.41279602050781
2.09416666666667	2.26068496704102
2.0975	2.18868255615235
2.10083333333334	2.18915939331055
2.10416666666667	2.2420883178711
2.1075	2.32696533203125
2.11083333333334	2.42757797241211
2.11416666666667	2.53868103027344
2.1175	2.65312194824219
2.12083333333334	2.75707244873047
2.12416666666667	2.84099578857422
2.1275	2.90346145629883
2.13083333333334	2.96497344970703
2.13416666666667	3.02457809448242
2.1375	3.07989120483399
2.14083333333334	3.12471389770508
2.14416666666667	3.16429138183594
2.1475	3.204345703125
2.15083333333334	3.23534011840821
2.15416666666667	3.24344635009766
2.1575	3.23581695556641
2.16083333333334	3.22246551513672
2.16416666666667	3.20959091186524
2.1675	3.18717956542969
2.17083333333334	3.15618515014649
2.17416666666667	3.13234329223633
2.1775	3.1123161315918
2.18083333333334	3.09181213378906
2.18416666666667	3.05891036987305
2.1875	3.02171707153321
2.19083333333334	2.98929214477539
2.19416666666667	2.96354293823242
2.1975	2.93922424316406
2.20083333333334	2.90966033935547
2.20416666666667	2.88105010986328
2.2075	2.86054611206055
2.21083333333334	2.84767150878906
2.21416666666667	2.83288955688477
2.2175	2.81810760498047
2.22083333333334	2.81524658203125
2.22416666666667	2.82573699951172
2.2275	2.838134765625
2.23083333333334	2.84194946289063
2.23416666666667	2.84576416015625
2.2375	2.8524398803711
2.24083333333334	2.85387039184571
2.24416666666667	2.8376579284668
2.2475	2.81238555908203
2.25083333333334	2.78997421264649
2.25416666666667	2.76708602905274
2.2575	2.73370742797852
2.26083333333334	2.69317626953125
2.26416666666667	2.65932083129883
2.2675	2.62498855590821
2.27083333333334	2.5782585144043
2.27416666666667	2.5177001953125
2.2775	2.46524810791016
2.28083333333334	2.42757797241211
2.28416666666667	2.39229202270508
2.2875	2.35557556152344
2.29083333333334	2.33173370361328
2.29416666666667	2.33030319213867
2.2975	2.33983993530274
2.30083333333334	2.34699249267578
2.30416666666667	2.35605239868164
2.3075	2.37703323364258
2.31083333333334	2.39849090576172
2.31416666666667	2.40516662597656
2.3175	2.39229202270508
2.32083333333334	2.36892700195313
2.32416666666667	2.33983993530274
2.3275	2.2883415222168
2.33083333333334	2.21586227416992
2.33416666666667	2.13432312011719
2.3375	2.05135345458985
2.34083333333334	1.95837020874024
2.34416666666667	1.84917449951172
2.3475	1.74093246459961
2.35083333333334	1.64461135864258
2.35416666666667	1.55353546142578
2.3575	1.45626068115235
2.36083333333334	1.36423110961914
2.36416666666667	1.2812614440918
2.3675	1.20210647583008
2.37083333333334	1.12295150756836
2.37416666666667	1.05619430541992
2.3775	1.0066032409668
2.38083333333334	0.966548919677735
2.38416666666667	0.937938690185547
2.3875	0.922679901123047
2.39083333333334	0.908374786376953
2.39416666666667	0.880241394042969
2.3975	0.847339630126953
2.40083333333334	0.821590423583985
2.40416666666667	0.797271728515625
2.4075	0.767707824707032
2.41083333333334	0.742435455322266
2.41416666666667	0.736713409423828
2.4175	0.738620758056641
2.42083333333334	0.735759735107422
2.42416666666667	0.729560852050782
2.4275	0.731468200683594
2.43083333333334	0.738143920898438
2.43416666666667	0.736713409423828
2.4375	0.726699829101563
2.44083333333334	0.717639923095703
2.44416666666667	0.712394714355469
2.4475	0.700950622558594
2.45083333333334	0.685214996337891
2.45416666666667	0.675201416015625
2.4575	0.674724578857422
2.46083333333334	0.67281723022461
2.46416666666667	0.66518783569336
2.4675	0.664710998535157
2.47083333333334	0.664234161376953
2.47416666666667	0.655651092529297
2.4775	0.643730163574219
2.48083333333334	0.637531280517578
2.48416666666667	0.638961791992188
2.4875	0.638008117675782
2.49083333333334	0.64849853515625
2.49416666666667	0.665664672851563
2.4975	0.678062438964844
2.50083333333334	0.683307647705078
2.50416666666667	0.687599182128907
2.5075	0.692844390869141
2.51083333333334	0.6866455078125
2.51416666666667	0.679969787597657
2.5175	0.67901611328125
2.52083333333334	0.685691833496094
2.52416666666667	0.695228576660157
2.5275	0.708580017089844
2.53083333333334	0.71859359741211
2.53416666666667	0.720977783203125
2.5375	0.72479248046875
2.54083333333334	0.730514526367188
2.54416666666667	0.727176666259766
2.5475	0.713825225830078
2.55083333333334	0.710010528564453
2.55416666666667	0.716686248779297
2.5575	0.722885131835938
2.56083333333334	0.72622299194336
2.56416666666667	0.737667083740235
2.5675	0.748157501220703
2.57083333333334	0.74148178100586
2.57416666666667	0.724315643310547
2.5775	0.701904296875
2.58083333333334	0.676155090332032
2.58416666666667	0.646114349365235
2.5875	0.619888305664063
2.59083333333334	0.603199005126953
2.59416666666667	0.590324401855469
2.5975	0.579833984375
2.60083333333334	0.566959381103516
2.60416666666667	0.547885894775391
2.6075	0.530719757080078
2.61083333333334	0.516414642333985
2.61416666666667	0.499725341796875
2.6175	0.475406646728516
2.62083333333334	0.452041625976563
2.62416666666667	0.435352325439453
2.6275	0.417709350585938
2.63083333333334	0.401496887207031
2.63416666666667	0.391960144042969
2.6375	0.38909912109375
2.64083333333334	0.380992889404297
2.64416666666667	0.365734100341797
2.6475	0.345706939697266
2.65083333333334	0.327110290527344
2.65416666666667	0.314712524414063
2.6575	0.30660629272461
2.66083333333334	0.304222106933594
2.66416666666667	0.30517578125
2.6675	0.315189361572266
2.67083333333334	0.324249267578125
2.67416666666667	0.330924987792969
2.6775	0.340938568115235
2.68083333333334	0.353336334228516
2.68416666666667	0.372409820556641
2.6875	0.391483306884766
2.69083333333334	0.410556793212891
2.69416666666667	0.420093536376953
2.6975	0.426292419433594
2.70083333333334	0.437736511230469
2.70416666666667	0.455379486083985
2.7075	0.477313995361328
2.71083333333334	0.498771667480469
2.71416666666667	0.516891479492188
2.7175	0.526905059814453
2.72083333333334	0.524520874023438
2.72416666666667	0.511646270751953
2.7275	0.487804412841797
2.73083333333334	0.457763671875
2.73416666666667	0.423431396484375
2.7375	0.380992889404297
2.74083333333334	0.330924987792969
2.74416666666667	0.273704528808594
2.7475	0.217914581298828
2.75083333333334	0.162124633789063
2.75416666666667	0.105381011962891
2.7575	0.0505447387695313
2.76083333333334	0.00476837158203125
2.76416666666667	-0.0386238098144531
2.7675	-0.0863075256347656
2.77083333333334	-0.133991241455078
2.77416666666667	-0.177383422851563
2.7775	-0.214576721191406
2.78083333333334	-0.254154205322266
2.78416666666667	-0.287055969238281
2.7875	-0.316143035888672
2.79083333333334	-0.340461730957031
2.79416666666667	-0.366687774658203
2.7975	-0.393390655517578
2.80083333333334	-0.413894653320313
2.80416666666667	-0.43487548828125
2.8075	-0.455379486083985
2.81083333333334	-0.48208236694336
2.81416666666667	-0.502109527587891
2.8175	-0.515937805175782
2.82083333333334	-0.524520874023438
2.82416666666667	-0.531196594238282
2.8275	-0.539779663085938
2.83083333333334	-0.553131103515625
2.83416666666667	-0.571727752685547
2.8375	-0.593662261962891
2.84083333333334	-0.618934631347657
2.84416666666667	-0.643253326416016
2.8475	-0.666618347167969
2.85083333333334	-0.683307647705078
2.85416666666667	-0.702381134033203
2.8575	-0.72622299194336
2.86083333333334	-0.760078430175782
2.86416666666667	-0.802040100097656
2.8675	-0.845432281494141
2.87083333333334	-0.885963439941406
2.87416666666667	-0.925540924072266
2.8775	-0.964641571044922
2.88083333333334	-0.99945068359375
2.88416666666667	-1.02901458740235
2.8875	-1.05667114257813
2.89083333333334	-1.08861923217774
2.89416666666667	-1.12438201904297
2.8975	-1.1587142944336
2.90083333333334	-1.19638442993164
2.90416666666667	-1.23834609985352
2.9075	-1.28459930419922
2.91083333333334	-1.3270378112793
2.91416666666667	-1.35946273803711
2.9175	-1.38902664184571
2.92083333333334	-1.4190673828125
2.92416666666667	-1.4495849609375
2.9275	-1.47724151611328
2.93083333333334	-1.50585174560547
2.93416666666667	-1.5401840209961
2.9375	-1.57594680786133
2.94083333333334	-1.60551071166992
2.94416666666667	-1.6326904296875
2.9475	-1.66082382202149
2.95083333333334	-1.68418884277344
2.95416666666667	-1.70087814331055
2.9575	-1.71184539794922
2.96083333333334	-1.72662734985352
2.96416666666667	-1.74140930175781
2.9675	-1.75905227661133
2.97083333333334	-1.78337097167969
2.97416666666667	-1.81436538696289
2.9775	-1.84297561645508
2.98083333333334	-1.861572265625
2.98416666666667	-1.87778472900391
2.9875	-1.88779830932617
2.99083333333334	-1.88970565795899
2.99416666666667	-1.88398361206055
2.9975	-1.88398361206055
3.00083333333334	-1.89399719238281
3.00416666666667	-1.91211700439453
3.0075	-1.93357467651367
3.01083333333334	-1.95884704589844
3.01416666666667	-1.9831657409668
3.0175	-2.00319290161133
3.02083333333334	-2.01511383056641
3.02416666666667	-2.02322006225586
3.0275	-2.02703475952149
3.03083333333334	-2.02798843383789
3.03416666666667	-2.02703475952149
3.0375	-2.02751159667969
3.04083333333334	-2.03943252563477
3.04416666666667	-2.05230712890625
3.0475	-2.06232070922852
3.05083333333334	-2.07757949829102
3.05416666666667	-2.10142135620117
3.0575	-2.12717056274414
3.06083333333334	-2.14290618896485
3.06416666666667	-2.15530395507813
3.0675	-2.17342376708985
3.07083333333334	-2.19058990478516
3.07416666666667	-2.20060348510742
3.0775	-2.21109390258789
3.08083333333334	-2.22873687744141
3.08416666666667	-2.25067138671875
3.0875	-2.27546691894531
3.09083333333334	-2.30455398559571
3.09416666666667	-2.34031677246094
3.0975	-2.38466262817383
3.10083333333334	-2.43711471557617
3.10416666666667	-2.49862670898438
3.1075	-2.56776809692383
3.11083333333334	-2.64549255371094
3.11416666666667	-2.73895263671875
3.1175	-2.84957885742188
3.12083333333334	-2.97307968139649
3.12416666666667	-3.11088562011719
3.1275	-3.26633453369141
3.13083333333334	-3.43036651611328
3.13416666666667	-3.60202789306641
3.1375	-3.77702713012696
3.14083333333334	-3.95488739013672
3.14416666666667	-4.13990020751953
3.1475	-4.32348251342774
3.15083333333334	-4.5156478881836
3.15416666666667	-4.70876693725586
3.1575	-4.89187240600586
3.16083333333334	-5.06687164306641
3.16416666666667	-5.23090362548828
3.1675	-5.39588928222657
3.17083333333334	-5.55992126464844
3.17416666666667	-5.71203231811524
3.1775	-5.86175918579102
3.18083333333334	-6.00337982177735
3.18416666666667	-6.13689422607422
3.1875	-6.26087188720703
3.19083333333334	-6.36577606201172
3.19416666666667	-6.46257400512696
3.1975	-6.55555725097657
3.20083333333334	-6.64186477661133
3.20416666666667	-6.72054290771485
3.2075	-6.78396224975586
3.21083333333334	-6.84118270874024
3.21416666666667	-6.89220428466797
3.2175	-6.93416595458985
3.22083333333334	-6.97135925292969
3.22416666666667	-7.00092315673828
3.2275	-7.01904296875
3.23083333333334	-7.02857971191407
3.23416666666667	-7.02905654907227
3.2375	-7.02476501464844
3.24083333333334	-7.0185661315918
3.24416666666667	-7.00092315673828
3.2475	-6.98375701904297
3.25083333333334	-6.96039199829102
3.25416666666667	-6.94322586059571
3.2575	-6.92892074584961
3.26083333333334	-6.91032409667969
3.26416666666667	-6.89697265625
3.2675	-6.88409805297852
3.27083333333334	-6.87503814697266
3.27416666666667	-6.85596466064453
3.2775	-6.81829452514649
3.28083333333334	-6.77251815795899
3.28416666666667	-6.71434402465821
3.2875	-6.64949417114258
3.29083333333334	-6.57367706298828
3.29416666666667	-6.49166107177735
3.2975	-6.41345977783203
3.30083333333334	-6.3319206237793
3.30416666666667	-6.2556266784668
3.3075	-6.17170333862305
3.31083333333334	-6.0873031616211
3.31416666666667	-5.99241256713867
3.3175	-5.88417053222657
3.32083333333334	-5.76543807983399
3.32416666666667	-5.63287734985352
3.3275	-5.49459457397461
3.33083333333334	-5.34582138061524
3.33416666666667	-5.18655776977539
3.3375	-5.02872467041016
3.34083333333334	-4.85897064208985
3.34416666666667	-4.68158721923828
3.3475	-4.49228286743164
3.35083333333334	-4.29773330688477
3.35416666666667	-4.09936904907227
3.3575	-3.89337539672852
3.36083333333334	-3.69358062744141
3.36416666666667	-3.48901748657227
3.3675	-3.28397750854492
3.37083333333334	-3.07798385620117
3.37416666666667	-2.88009643554688
3.3775	-2.69174575805664
3.38083333333334	-2.50720977783203
3.38416666666667	-2.3345947265625
3.3875	-2.17580795288086
3.39083333333334	-2.0294189453125
3.39416666666667	-1.88922882080078
3.3975	-1.74856185913086
3.40083333333334	-1.61504745483399
3.40416666666667	-1.48963928222656
3.4075	-1.373291015625
3.41083333333334	-1.26886367797852
3.41416666666667	-1.17349624633789
3.4175	-1.09577178955078
3.42083333333334	-1.02472305297852
3.42416666666667	-0.964641571044922
3.4275	-0.908374786376953
3.43083333333334	-0.855445861816406
3.43416666666667	-0.812053680419922
3.4375	-0.762462615966797
3.44083333333334	-0.720977783203125
3.44416666666667	-0.676631927490235
3.4475	-0.641345977783203
3.45083333333334	-0.605583190917969
3.45416666666667	-0.56600570678711
3.4575	-0.536441802978516
3.46083333333334	-0.51116943359375
3.46416666666667	-0.494956970214844
3.4675	-0.4730224609375
3.47083333333334	-0.454425811767578
3.47416666666667	-0.438690185546875
3.4775	-0.415325164794922
3.48083333333334	-0.39052963256836
3.48416666666667	-0.359535217285156
3.4875	-0.339031219482422
3.49083333333334	-0.317096710205078
3.49416666666667	-0.29754638671875
3.4975	-0.287055969238281
3.50083333333334	-0.277996063232422
3.50416666666667	-0.274658203125
3.5075	-0.261306762695313
3.51083333333334	-0.255107879638672
3.51416666666667	-0.249385833740235
3.5175	-0.240325927734375
3.52083333333334	-0.227451324462891
3.52416666666667	-0.209808349609375
3.5275	-0.200271606445313
3.53083333333334	-0.191211700439453
3.53416666666667	-0.181674957275391
3.5375	-0.168323516845703
3.54083333333334	-0.153541564941406
3.54416666666667	-0.134468078613281
3.5475	-0.113964080810547
3.55083333333334	-0.0934600830078125
3.55416666666667	-0.0753402709960938
3.5575	-0.0600814819335938
3.56083333333334	-0.0476837158203125
3.56416666666667	-0.0391006469726563
3.5675	-0.0176429748535156
3.57083333333334	0.0128746032714844
3.57416666666667	0.0505447387695313
3.5775	0.0805854797363281
3.58083333333334	0.109672546386719
3.58416666666667	0.132083892822266
3.5875	0.148296356201172
3.59083333333334	0.157356262207031
3.59416666666667	0.165462493896485
3.5975	0.184059143066406
3.60083333333334	0.205039978027344
3.60416666666667	0.23031234741211
3.6075	0.243663787841797
3.61083333333334	0.255107879638672
3.61416666666667	0.259876251220703
3.6175	0.262737274169922
3.62083333333334	0.257968902587891
3.62416666666667	0.255584716796875
3.6275	0.257968902587891
3.63083333333334	0.262737274169922
3.63416666666667	0.259876251220703
3.6375	0.253677368164063
3.64083333333334	0.241279602050781
3.64416666666667	0.224113464355469
3.6475	0.200748443603516
3.65083333333334	0.177860260009766
3.65416666666667	0.166416168212891
3.6575	0.155448913574219
3.66083333333334	0.147819519042969
3.66416666666667	0.136852264404297
3.6675	0.136375427246094
3.67083333333334	0.132560729980469
3.67416666666667	0.123977661132813
3.6775	0.112533569335938
3.68083333333334	0.108718872070313
3.68416666666667	0.108718872070313
3.6875	0.110149383544922
3.69083333333334	0.114917755126953
3.69416666666667	0.125885009765625
3.6975	0.136852264404297
3.70083333333334	0.142097473144531
3.70416666666667	0.145435333251953
3.7075	0.151634216308594
3.71083333333334	0.152111053466797
3.71416666666667	0.148296356201172
3.7175	0.140190124511719
3.72083333333334	0.138282775878906
3.72416666666667	0.141620635986328
3.7275	0.136375427246094
3.73083333333334	0.134944915771485
3.73416666666667	0.128746032714844
3.7375	0.125885009765625
3.74083333333334	0.117301940917969
3.74416666666667	0.111103057861328
3.7475	0.110149383544922
3.75083333333334	0.108718872070313
3.75416666666667	0.109672546386719
3.7575	0.114917755126953
3.76083333333334	0.128269195556641
3.76416666666667	0.136375427246094
3.7675	0.140190124511719
3.77083333333334	0.144004821777344
3.77416666666667	0.151634216308594
3.7775	0.155925750732422
3.78083333333334	0.155448913574219
3.78416666666667	0.153541564941406
3.7875	0.16021728515625
3.79083333333334	0.168800354003906
3.79416666666667	0.178337097167969
3.7975	0.181674957275391
3.80083333333334	0.185012817382813
3.80416666666667	0.192642211914063
3.8075	0.1983642578125
3.81083333333334	0.202178955078125
3.81416666666667	0.203132629394531
3.8175	0.208377838134766
3.82083333333334	0.210285186767578
3.82416666666667	0.204563140869141
3.8275	0.197887420654297
3.83083333333334	0.196933746337891
3.83416666666667	0.205516815185547
3.8375	0.216960906982422
3.84083333333334	0.232219696044922
3.84416666666667	0.243663787841797
3.8475	0.247955322265625
3.85083333333334	0.242233276367188
3.85416666666667	0.235557556152344
3.8575	0.232696533203125
3.86083333333334	0.232696533203125
3.86416666666667	0.235557556152344
3.8675	0.236034393310547
3.87083333333334	0.240325927734375
3.87416666666667	0.23794174194336
3.8775	0.233173370361328
3.88083333333334	0.228404998779297
3.88416666666667	0.231266021728516
3.8875	0.243186950683594
3.89083333333334	0.254154205322266
3.89416666666667	0.265121459960938
3.8975	0.26845932006836
3.90083333333334	0.269412994384766
3.90416666666667	0.266551971435547
3.9075	0.264167785644531
3.91083333333334	0.26702880859375
3.91416666666667	0.270366668701172
3.9175	0.278472900390625
3.92083333333334	0.283241271972656
3.92416666666667	0.287532806396485
3.9275	0.286102294921875
3.93083333333334	0.28371810913086
3.93416666666667	0.283241271972656
3.9375	0.283241271972656
3.94083333333334	0.279903411865235
3.94416666666667	0.280380249023438
3.9475	0.285148620605469
3.95083333333334	0.297069549560547
3.95416666666667	0.30517578125
3.9575	0.312328338623047
3.96083333333334	0.318527221679688
3.96416666666667	0.319957733154297
3.9675	0.319480895996094
3.97083333333334	0.31423568725586
3.97416666666667	0.313282012939453
3.9775	0.313282012939453
3.98083333333334	0.3204345703125
3.98416666666667	0.324726104736328
3.9875	0.327587127685547
3.99083333333334	0.330924987792969
3.99416666666667	0.337600708007813
3.9975	0.34475326538086
4.00083333333334	0.348091125488281
4.00416666666667	0.355243682861328
4.0075	0.364303588867188
4.01083333333334	0.374317169189453
4.01416666666667	0.374317169189453
4.0175	0.37384033203125
4.02083333333334	0.374794006347656
4.02416666666667	0.379085540771485
4.0275	0.380992889404297
4.03083333333334	0.379562377929688
4.03416666666667	0.380992889404297
4.0375	0.383853912353516
4.04083333333334	0.386714935302735
4.04416666666667	0.388622283935547
4.0475	0.392913818359375
4.05083333333334	0.394344329833985
4.05416666666667	0.394821166992188
4.0575	0.393390655517578
4.06083333333334	0.397682189941406
4.06416666666667	0.393390655517578
4.0675	0.382423400878906
4.07083333333334	0.371456146240235
4.07416666666667	0.365257263183594
4.0775	0.360965728759766
4.08083333333334	0.354766845703125
4.08416666666667	0.35858154296875
4.0875	0.37384033203125
4.09083333333334	0.393867492675781
4.09416666666667	0.408172607421875
4.0975	0.417232513427735
4.10083333333334	0.422477722167969
4.10416666666667	0.42867660522461
4.1075	0.426769256591797
4.11083333333334	0.422477722167969
4.11416666666667	0.418186187744141
4.1175	0.420093536376953
4.12083333333334	0.426292419433594
4.12416666666667	0.427722930908203
4.1275	0.429153442382813
4.13083333333334	0.43487548828125
4.13416666666667	0.441074371337891
4.1375	0.445365905761719
4.14083333333334	0.441074371337891
4.14416666666667	0.436782836914063
4.1475	0.432491302490235
4.15083333333334	0.429153442382813
4.15416666666667	0.426769256591797
4.1575	0.41961669921875
4.16083333333334	0.417709350585938
4.16416666666667	0.417709350585938
4.1675	0.423431396484375
4.17083333333334	0.424385070800781
4.17416666666667	0.421524047851563
4.1775	0.42104721069336
4.18083333333334	0.422954559326172
4.18416666666667	0.433921813964844
4.1875	0.445842742919922
4.19083333333334	0.458240509033203
4.19416666666667	0.468730926513672
4.1975	0.472068786621094
4.20083333333334	0.47445297241211
4.20416666666667	0.469207763671875
4.2075	0.461101531982422
4.21083333333334	0.452995300292969
4.21416666666667	0.447750091552735
4.2175	0.446319580078125
4.22083333333334	0.446319580078125
4.22416666666667	0.450611114501953
4.2275	0.452995300292969
4.23083333333334	0.455856323242188
4.23416666666667	0.458240509033203
4.2375	0.469684600830078
4.24083333333334	0.478267669677735
4.24416666666667	0.479698181152344
4.2475	0.478267669677735
4.25083333333334	0.475406646728516
4.25416666666667	0.478267669677735
4.2575	0.478744506835938
4.26083333333334	0.483036041259766
4.26416666666667	0.486373901367188
4.2675	0.485897064208985
4.27083333333334	0.478744506835938
4.27416666666667	0.470638275146485
4.2775	0.461578369140625
4.28083333333334	0.452041625976563
4.28416666666667	0.442981719970703
4.2875	0.43630599975586
4.29083333333334	0.43487548828125
4.29416666666667	0.430583953857422
4.2975	0.427722930908203
4.30083333333334	0.423908233642578
4.30416666666667	0.424385070800781
4.3075	0.42867660522461
4.31083333333334	0.432491302490235
4.31416666666667	0.434398651123047
4.3175	0.433921813964844
4.32083333333334	0.43487548828125
4.32416666666667	0.438213348388672
4.3275	0.445842742919922
4.33083333333334	0.456333160400391
4.33416666666667	0.470638275146485
4.3375	0.486373901367188
4.34083333333334	0.500202178955078
4.34416666666667	0.505924224853516
4.3475	0.507354736328125
4.35083333333334	0.508785247802735
4.35416666666667	0.514030456542969
4.3575	0.518321990966797
4.36083333333334	0.518321990966797
4.36416666666667	0.51116943359375
4.3675	0.494956970214844
4.37083333333334	0.478267669677735
4.37416666666667	0.462532043457031
4.3775	0.449657440185547
4.38083333333334	0.440120697021485
4.38416666666667	0.440597534179688
4.3875	0.45013427734375
4.39083333333334	0.458717346191406
4.39416666666667	0.462532043457031
4.3975	0.462532043457031
4.40083333333334	0.463008880615235
4.40416666666667	0.457286834716797
4.4075	0.446319580078125
4.41083333333334	0.433921813964844
4.41416666666667	0.424861907958985
4.4175	0.418186187744141
4.42083333333334	0.406742095947266
4.42416666666667	0.402450561523438
4.4275	0.405311584472656
4.43083333333334	0.417709350585938
4.43416666666667	0.429630279541016
4.4375	0.437259674072266
4.44083333333334	0.445842742919922
4.44416666666667	0.452995300292969
4.4475	0.458240509033203
4.45083333333334	0.458240509033203
4.45416666666667	0.456333160400391
4.4575	0.456333160400391
4.46083333333334	0.458240509033203
4.46416666666667	0.460147857666016
4.4675	0.458240509033203
4.47083333333334	0.447273254394531
4.47416666666667	0.431537628173828
4.4775	0.415325164794922
4.48083333333334	0.402927398681641
4.48416666666667	0.391483306884766
4.4875	0.383853912353516
4.49083333333334	0.380039215087891
4.49416666666667	0.38290023803711
4.4975	0.384807586669922
4.50083333333334	0.38909912109375
4.50416666666667	0.388145446777344
4.5075	0.385761260986328
4.51083333333334	0.383377075195313
4.51416666666667	0.383853912353516
4.5175	0.388622283935547
4.52083333333334	0.389575958251953
4.52416666666667	0.391483306884766
4.5275	0.38909912109375
4.53083333333334	0.385761260986328
4.53416666666667	0.377178192138672
4.5375	0.365734100341797
4.54083333333334	0.349521636962891
4.54416666666667	0.334262847900391
4.5475	0.32806396484375
4.55083333333334	0.330448150634766
4.55416666666667	0.335693359375
4.5575	0.339031219482422
4.56083333333334	0.346183776855469
4.56416666666667	0.35238265991211
4.5675	0.352859497070313
4.57083333333334	0.341892242431641
4.57416666666667	0.325202941894531
4.5775	0.310897827148438
4.58083333333334	0.301361083984375
4.58416666666667	0.300884246826172
4.5875	0.303268432617188
4.59083333333334	0.308513641357422
4.59416666666667	0.308990478515625
4.5975	0.309944152832031
4.60083333333334	0.308513641357422
4.60416666666667	0.307559967041016
4.6075	0.307559967041016
4.61083333333334	0.309467315673828
4.61416666666667	0.313758850097656
4.6175	0.311851501464844
4.62083333333334	0.308036804199219
4.62416666666667	0.299453735351563
4.6275	0.289440155029297
4.63083333333334	0.280857086181641
4.63416666666667	0.272274017333985
4.6375	0.267505645751953
4.64083333333334	0.265598297119141
4.64416666666667	0.263214111328125
4.6475	0.258445739746094
4.65083333333334	0.249385833740235
4.65416666666667	0.247955322265625
4.6575	0.250339508056641
4.66083333333334	0.252723693847656
4.66416666666667	0.250816345214844
4.6675	0.247955322265625
4.67083333333334	0.248432159423828
4.67416666666667	0.244617462158203
4.6775	0.235557556152344
4.68083333333334	0.227451324462891
4.68416666666667	0.22268295288086
4.6875	0.224113464355469
4.69083333333334	0.223159790039063
4.69416666666667	0.22268295288086
4.6975	0.216484069824219
4.70083333333334	0.203132629394531
4.70416666666667	0.188350677490235
4.7075	0.174999237060547
4.71083333333334	0.170707702636719
4.71416666666667	0.166893005371094
4.7175	0.165462493896485
4.72083333333334	0.16164779663086
4.72416666666667	0.156879425048828
4.7275	0.155448913574219
4.73083333333334	0.150680541992188
4.73416666666667	0.144481658935547
4.7375	0.133514404296875
4.74083333333334	0.132083892822266
4.74416666666667	0.131607055664063
4.7475	0.127315521240235
4.75083333333334	0.117778778076172
4.75416666666667	0.108718872070313
4.7575	0.10824203491211
4.76083333333334	0.110626220703125
4.76416666666667	0.116825103759766
4.7675	0.115394592285156
4.77083333333334	0.109672546386719
4.77416666666667	0.105381011962891
4.7775	0.10061264038086
4.78083333333334	0.0920295715332031
4.78416666666667	0.0758171081542969
4.7875	0.0638961791992188
4.79083333333334	0.0600814819335938
4.79416666666667	0.0562667846679688
4.7975	0.049591064453125
4.80083333333334	0.0391006469726563
4.80416666666667	0.0338554382324219
4.8075	0.0281333923339844
4.81083333333334	0.0243186950683594
4.81416666666667	0.019073486328125
4.8175	0.0195503234863281
4.82083333333334	0.0209808349609375
4.82416666666667	0.0209808349609375
4.8275	0.0147819519042969
4.83083333333334	0.00476837158203125
4.83416666666667	-0.000476837158203125
4.8375	-0.00810623168945313
4.84083333333334	-0.0166893005371094
4.84416666666667	-0.0319480895996094
4.8475	-0.0457763671875
4.85083333333334	-0.057220458984375
4.85416666666667	-0.06866455078125
4.8575	-0.0791549682617188
4.86083333333334	-0.0820159912109375
4.86416666666667	-0.0739097595214844
4.8675	-0.0581741333007813
4.87083333333334	-0.0476837158203125
4.87416666666667	-0.041961669921875
4.8775	-0.0414848327636719
4.88083333333334	-0.0424385070800781
4.88416666666667	-0.0443458557128906
4.8875	-0.0505447387695313
4.89083333333334	-0.0605583190917969
4.89416666666667	-0.0734329223632813
4.8975	-0.0820159912109375
4.90083333333334	-0.0882148742675781
4.90416666666667	-0.095367431640625
4.9075	-0.101089477539063
4.91083333333334	-0.10061264038086
4.91416666666667	-0.0925064086914063
4.9175	-0.0863075256347656
4.92083333333334	-0.0820159912109375
4.92416666666667	-0.0810623168945313
4.9275	-0.0829696655273438
4.93083333333334	-0.0872611999511719
4.93416666666667	-0.0948905944824219
4.9375	-0.102519989013672
4.94083333333334	-0.111579895019531
4.94416666666667	-0.116825103759766
4.9475	-0.118732452392578
4.95083333333334	-0.120162963867188
4.95416666666667	-0.123977661132813
4.9575	-0.131607055664063
4.96083333333334	-0.139236450195313
4.96416666666667	-0.149250030517578
4.9675	-0.159263610839844
4.97083333333334	-0.169754028320313
4.97416666666667	-0.178337097167969
4.9775	-0.18310546875
4.98083333333334	-0.191211700439453
4.98416666666667	-0.195980072021485
4.9875	-0.19979476928711
4.99083333333334	-0.192642211914063
4.99416666666667	-0.187397003173828
4.9975	-0.18453598022461
5.00083333333334	-0.182151794433594
5.00416666666667	-0.187397003173828
5.0075	-0.200748443603516
5.01083333333334	-0.228404998779297
5.01416666666667	-0.248432159423828
5.0175	-0.26082992553711
5.02083333333334	-0.26702880859375
5.02416666666667	-0.270366668701172
5.0275	-0.273227691650391
5.03083333333334	-0.271797180175781
5.03416666666667	-0.267505645751953
5.0375	-0.264644622802735
5.04083333333334	-0.270366668701172
5.04416666666667	-0.281810760498047
5.0475	-0.291824340820313
5.05083333333334	-0.294685363769531
5.05416666666667	-0.301837921142578
5.0575	-0.31280517578125
5.06083333333334	-0.316143035888672
5.06416666666667	-0.313282012939453
5.0675	-0.307083129882813
5.07083333333334	-0.308036804199219
5.07416666666667	-0.31423568725586
5.0775	-0.323772430419922
5.08083333333334	-0.338077545166016
5.08416666666667	-0.353813171386719
5.0875	-0.370025634765625
5.09083333333334	-0.3814697265625
5.09416666666667	-0.388622283935547
5.0975	-0.395298004150391
5.10083333333334	-0.399112701416016
5.10416666666667	-0.402927398681641
5.1075	-0.406265258789063
5.11083333333334	-0.410556793212891
5.11416666666667	-0.418186187744141
5.1175	-0.422477722167969
5.12083333333334	-0.42724609375
5.12416666666667	-0.429630279541016
5.1275	-0.432968139648438
5.13083333333334	-0.434398651123047
5.13416666666667	-0.43487548828125
5.1375	-0.442028045654297
5.14083333333334	-0.45156478881836
5.14416666666667	-0.459671020507813
5.1475	-0.465869903564453
5.15083333333334	-0.4730224609375
5.15416666666667	-0.478267669677735
5.1575	-0.48065185546875
5.16083333333334	-0.48208236694336
5.16416666666667	-0.489234924316406
5.1675	-0.495433807373047
5.17083333333334	-0.499248504638672
5.17416666666667	-0.5035400390625
5.1775	-0.51116943359375
5.18083333333334	-0.517845153808594
5.18416666666667	-0.516891479492188
5.1875	-0.511646270751953
5.19083333333334	-0.507354736328125
5.19416666666667	-0.509262084960938
5.1975	-0.509262084960938
5.20083333333334	-0.510692596435547
5.20416666666667	-0.516414642333985
5.2075	-0.530719757080078
5.21083333333334	-0.543594360351563
5.21416666666667	-0.544548034667969
5.2175	-0.542163848876953
5.22083333333334	-0.54168701171875
5.22416666666667	-0.543594360351563
5.2275	-0.540733337402344
5.23083333333334	-0.542640686035157
5.23416666666667	-0.553607940673828
5.2375	-0.571727752685547
5.24083333333334	-0.586032867431641
5.24416666666667	-0.593185424804688
5.2475	-0.594139099121094
5.25083333333334	-0.593185424804688
5.25416666666667	-0.592708587646485
5.2575	-0.592708587646485
5.26083333333334	-0.592708587646485
5.26416666666667	-0.597953796386719
5.2675	-0.608921051025391
5.27083333333334	-0.616073608398438
5.27416666666667	-0.618934631347657
5.2775	-0.617504119873047
5.28083333333334	-0.617027282714844
5.28416666666667	-0.61178207397461
5.2875	-0.607967376708985
5.29083333333334	-0.612258911132813
5.29416666666667	-0.627517700195313
5.2975	-0.641822814941407
5.30083333333334	-0.655174255371094
5.30416666666667	-0.670433044433594
5.3075	-0.684261322021485
5.31083333333334	-0.692844390869141
5.31416666666667	-0.690937042236328
5.3175	-0.689029693603516
5.32083333333334	-0.6866455078125
5.32416666666667	-0.684261322021485
5.3275	-0.683784484863282
5.33083333333334	-0.689029693603516
5.33416666666667	-0.694751739501953
5.3375	-0.695228576660157
5.34083333333334	-0.693321228027344
5.34416666666667	-0.690460205078125
5.3475	-0.688552856445313
5.35083333333334	-0.681400299072266
5.35416666666667	-0.67901611328125
5.3575	-0.687122344970703
5.36083333333334	-0.699996948242188
5.36416666666667	-0.714302062988282
5.3675	-0.72479248046875
5.37083333333334	-0.738620758056641
5.37416666666667	-0.75531005859375
5.3775	-0.766754150390625
5.38083333333334	-0.775337219238282
5.38416666666667	-0.782012939453125
5.3875	-0.791072845458985
5.39083333333334	-0.797748565673828
5.39416666666667	-0.79345703125
5.3975	-0.786781311035157
5.40083333333334	-0.774383544921875
5.40416666666667	-0.761985778808594
5.4075	-0.749588012695313
5.41083333333334	-0.74148178100586
5.41416666666667	-0.74005126953125
5.4175	-0.740528106689453
5.42083333333334	-0.7476806640625
5.42416666666667	-0.760555267333985
5.4275	-0.776767730712891
5.43083333333334	-0.79345703125
5.43416666666667	-0.806808471679688
5.4375	-0.818252563476563
5.44083333333334	-0.827312469482422
5.44416666666667	-0.832557678222656
5.4475	-0.840187072753906
5.45083333333334	-0.843048095703125
5.45416666666667	-0.843524932861328
5.4575	-0.843048095703125
5.46083333333334	-0.845432281494141
5.46416666666667	-0.849723815917969
5.4675	-0.846385955810547
5.47083333333334	-0.84066390991211
5.47416666666667	-0.836849212646485
5.4775	-0.834941864013672
5.48083333333334	-0.834941864013672
5.48416666666667	-0.836849212646485
5.4875	-0.844001770019531
5.49083333333334	-0.852584838867188
5.49416666666667	-0.858306884765625
5.4975	-0.863075256347656
5.50083333333334	-0.864505767822266
5.50416666666667	-0.865936279296875
5.5075	-0.860691070556641
5.51083333333334	-0.856876373291016
5.51416666666667	-0.860214233398438
5.5175	-0.869274139404297
5.52083333333334	-0.879764556884766
5.52416666666667	-0.887393951416016
5.5275	-0.899314880371094
5.53083333333334	-0.91552734375
5.53416666666667	-0.934123992919922
5.5375	-0.947952270507813
5.54083333333334	-0.957489013671875
5.54416666666667	-0.964164733886719
5.5475	-0.973224639892578
5.55083333333334	-0.978946685791016
5.55416666666667	-0.97799301147461
5.5575	-0.973701477050781
5.56083333333334	-0.973224639892578
5.56416666666667	-0.9765625
5.5675	-0.97799301147461
5.57083333333334	-0.979423522949219
5.57416666666667	-0.983238220214844
5.5775	-0.988483428955078
5.58083333333334	-0.993728637695313
5.58416666666667	-0.995635986328125
5.5875	-0.994205474853516
5.59083333333334	-0.990390777587891
5.59416666666667	-0.98419189453125
5.5975	-0.982761383056641
5.60083333333334	-0.982284545898438
5.60416666666667	-0.990867614746094
5.6075	-1.00183486938477
5.61083333333334	-1.01423263549805
5.61416666666667	-1.02329254150391
5.6175	-1.02949142456055
5.62083333333334	-1.03378295898438
5.62416666666667	-1.03187561035156
5.6275	-1.02853775024414
5.63083333333334	-1.02329254150391
5.63416666666667	-1.0218620300293
5.6375	-1.0213851928711
5.64083333333334	-1.02567672729492
5.64416666666667	-1.03282928466797
5.6475	-1.03998184204102
5.65083333333334	-1.04284286499024
5.65416666666667	-1.04570388793946
5.6575	-1.04570388793946
5.66083333333334	-1.04665756225586
5.66416666666667	-1.04618072509766
5.6675	-1.04618072509766
5.67083333333334	-1.0519027709961
5.67416666666667	-1.05953216552735
5.6775	-1.0676383972168
5.68083333333334	-1.0676383972168
5.68416666666667	-1.06477737426758
5.6875	-1.06525421142578
5.69083333333334	-1.07336044311524
5.69416666666667	-1.08098983764649
5.6975	-1.08909606933594
5.70083333333334	-1.09958648681641
5.70416666666667	-1.10816955566406
5.7075	-1.11436843872071
5.71083333333334	-1.11436843872071
5.71416666666667	-1.11532211303711
5.7175	-1.11150741577149
5.72083333333334	-1.10483169555664
5.72416666666667	-1.10197067260742
5.7275	-1.10292434692383
5.73083333333334	-1.10578536987305
5.73416666666667	-1.10197067260742
5.7375	-1.0986328125
5.74083333333334	-1.09958648681641
5.74416666666667	-1.10244750976563
5.7475	-1.09910964965821
5.75083333333334	-1.09100341796875
5.75416666666667	-1.09100341796875
5.7575	-1.0976791381836
5.76083333333334	-1.10387802124024
5.76416666666667	-1.10435485839844
5.7675	-1.10769271850586
5.77083333333334	-1.11532211303711
5.77416666666667	-1.11913681030274
5.7775	-1.12152099609375
5.78083333333334	-1.12438201904297
5.78416666666667	-1.1281967163086
5.7875	-1.13248825073242
5.79083333333334	-1.13582611083985
5.79416666666667	-1.14107131958008
5.7975	-1.1439323425293
5.80083333333334	-1.14250183105469
5.80416666666667	-1.14297866821289
5.8075	-1.14774703979492
5.81083333333334	-1.15156173706055
5.81416666666667	-1.14870071411133
5.8175	-1.14202499389649
5.82083333333334	-1.13868713378906
5.82416666666667	-1.13964080810547
5.8275	-1.13725662231446
5.83083333333334	-1.13391876220703
5.83416666666667	-1.13582611083985
5.8375	-1.1434555053711
5.84083333333334	-1.15299224853516
5.84416666666667	-1.16205215454102
5.8475	-1.17063522338867
5.85083333333334	-1.18017196655274
5.85416666666667	-1.18207931518555
5.8575	-1.18112564086914
5.86083333333334	-1.17588043212891
5.86416666666667	-1.17063522338867
5.8675	-1.16491317749024
5.87083333333334	-1.16300582885742
5.87416666666667	-1.17206573486328
5.8775	-1.18494033813477
5.88083333333334	-1.19495391845703
5.88416666666667	-1.19829177856446
5.8875	-1.19829177856446
5.89083333333334	-1.19209289550781
5.89416666666667	-1.18398666381836
5.8975	-1.18017196655274
5.90083333333334	-1.18255615234375
5.90416666666667	-1.18684768676758
5.9075	-1.1897087097168
5.91083333333334	-1.19209289550781
5.91416666666667	-1.1892318725586
5.9175	-1.18112564086914
5.92083333333334	-1.17111206054688
5.92416666666667	-1.16252899169922
5.9275	-1.15489959716797
5.93083333333334	-1.14822387695313
5.93416666666667	-1.1444091796875
5.9375	-1.1444091796875
5.94083333333334	-1.1444091796875
5.94416666666667	-1.14774703979492
5.9475	-1.15394592285156
5.95083333333334	-1.16157531738281
5.95416666666667	-1.16634368896485
5.9575	-1.16825103759766
5.96083333333334	-1.16825103759766
5.96416666666667	-1.16634368896485
5.9675	-1.16539001464844
5.97083333333334	-1.16157531738281
5.97416666666667	-1.15346908569336
5.9775	-1.13868713378906
5.98083333333334	-1.12485885620117
5.98416666666667	-1.1129379272461
5.9875	-1.10054016113281
5.99083333333334	-1.09338760375977
5.99416666666667	-1.09291076660156
5.9975	-1.10244750976563
6.00083333333334	-1.11198425292969
6.00416666666667	-1.11532211303711
6.0075	-1.11627578735352
6.01083333333334	-1.11436843872071
6.01416666666667	-1.10912322998047
6.0175	-1.09672546386719
6.02083333333334	-1.07908248901367
6.02416666666667	-1.06048583984375
6.0275	-1.04188919067383
6.03083333333334	-1.0213851928711
6.03416666666667	-1.00326538085938
6.0375	-0.989437103271485
6.04083333333334	-0.98419189453125
6.04416666666667	-0.98562240600586
6.0475	-0.98562240600586
6.05083333333334	-0.983238220214844
6.05416666666667	-0.9765625
6.0575	-0.967979431152344
6.06083333333334	-0.952720642089844
6.06416666666667	-0.93221664428711
6.0675	-0.912666320800781
6.07083333333334	-0.895977020263672
6.07416666666667	-0.87881088256836
6.0775	-0.864982604980469
6.08083333333334	-0.856876373291016
6.08416666666667	-0.849723815917969
6.0875	-0.838756561279297
6.09083333333334	-0.816822052001953
6.09416666666667	-0.795364379882813
6.0975	-0.769615173339844
6.10083333333334	-0.743865966796875
6.10416666666667	-0.718116760253907
6.1075	-0.698566436767578
6.11083333333334	-0.691890716552735
6.11416666666667	-0.687599182128907
6.1175	-0.684261322021485
6.12083333333334	-0.677585601806641
6.12416666666667	-0.67281723022461
6.1275	-0.666141510009766
6.13083333333334	-0.658988952636719
6.13416666666667	-0.651836395263672
6.1375	-0.644207000732422
6.14083333333334	-0.635147094726563
6.14416666666667	-0.622749328613282
6.1475	-0.605583190917969
6.15083333333334	-0.585556030273438
6.15416666666667	-0.563144683837891
6.1575	-0.542163848876953
6.16083333333334	-0.524044036865235
6.16416666666667	-0.509262084960938
6.1675	-0.497817993164063
6.17083333333334	-0.487327575683594
6.17416666666667	-0.478267669677735
6.1775	-0.465869903564453
6.18083333333334	-0.447750091552735
6.18416666666667	-0.420093536376953
6.1875	-0.385761260986328
6.19083333333334	-0.350475311279297
6.19416666666667	-0.315666198730469
6.1975	-0.278949737548828
6.20083333333334	-0.239372253417969
6.20416666666667	-0.199317932128906
6.2075	-0.156879425048828
6.21083333333334	-0.112056732177735
6.21416666666667	-0.0605583190917969
6.2175	-0.00905990600585938
6.22083333333334	0.0510215759277344
6.22416666666667	0.120162963867188
6.2275	0.197410583496094
6.23083333333334	0.28371810913086
6.23416666666667	0.37384033203125
6.2375	0.47445297241211
6.24083333333334	0.578880310058594
6.24416666666667	0.693321228027344
6.2475	0.820159912109375
6.25083333333334	0.963211059570313
6.25416666666667	1.12628936767578
6.2575	1.3117790222168
6.26083333333334	1.51634216308594
6.26416666666667	1.73091888427735
6.2675	1.95455551147461
6.27083333333334	2.18868255615235
6.27416666666667	2.43902206420899
6.2775	2.70223617553711
6.28083333333334	2.97832489013672
6.28416666666667	3.27539443969727
6.2875	3.59582901000977
6.29083333333334	3.95250320434571
6.29416666666667	4.34589385986328
6.2975	4.77647781372071
6.30083333333334	5.23853302001953
6.30416666666667	5.72443008422852
6.3075	6.24608993530274
6.31083333333334	6.79540634155274
6.31416666666667	7.37190246582032
6.3175	7.97128677368164
6.32083333333334	8.61072540283203
6.32416666666667	9.30023193359375
6.3275	10.0336074829102
6.33083333333334	10.800838470459
6.33416666666667	11.6024017333985
6.3375	12.4459266662598
6.34083333333334	13.3242607116699
6.34416666666667	14.2374038696289
6.3475	15.1886940002442
6.35083333333334	16.1919593811035
6.35416666666667	17.2414779663086
6.3575	18.3358192443848
6.36083333333334	19.4735527038574
6.36416666666667	20.6542015075684
6.3675	21.8777656555176
6.37083333333334	23.1442451477051
6.37416666666667	24.4536399841309
6.3775	25.8078575134278
6.38083333333334	27.2054672241211
6.38416666666667	28.6517143249512
6.3875	30.1432609558106
6.39083333333334	31.672477722168
6.39416666666667	33.236026763916
6.3975	34.8367691040039
6.40083333333334	36.4756584167481
6.40416666666667	38.1441116333008
6.4075	39.8316383361817
6.41083333333334	41.5396690368653
6.41416666666667	43.271541595459
6.4175	45.0267791748047
6.42083333333334	46.7982292175293
6.42416666666667	48.5801696777344
6.4275	50.377368927002
6.43083333333334	52.1898269653321
6.43416666666667	54.0146827697754
6.4375	55.8457374572754
6.44083333333334	57.6729774475098
6.44416666666667	59.497356414795
6.4475	61.3136291503907
6.45083333333334	63.1117820739746
6.45416666666667	64.8841857910157
6.4575	66.6265487670899
6.46083333333334	68.3479309082032
6.46416666666667	70.0345039367676
6.4675	71.6805458068848
6.47083333333334	73.2822418212891
6.47416666666667	74.8405456542969
6.4775	76.3449668884278
6.48083333333334	77.7907371520996
6.48416666666667	79.183578491211
6.4875	80.5282592773438
6.49083333333334	81.8166732788086
6.49416666666667	83.0416679382324
6.4975	84.2046737670899
6.50083333333334	85.3013992309571
6.50416666666667	86.3242149353028
6.5075	87.2602462768555
6.51083333333334	88.1199836730957
6.51416666666667	88.9058113098145
6.5175	89.6234512329102
6.52083333333334	90.2681350708008
6.52416666666667	90.8417701721192
6.5275	91.341495513916
6.53083333333334	91.756820678711
6.53416666666667	92.0863151550293
6.5375	92.3309326171875
6.54083333333334	92.4925804138184
6.54416666666667	92.5669670104981
6.5475	92.559814453125
6.55083333333334	92.4739837646485
6.55416666666667	92.3147201538086
6.5575	92.0767784118653
6.56083333333334	91.761589050293
6.56416666666667	91.3724899291992
6.5675	90.9123420715332
6.57083333333334	90.3811454772949
6.57416666666667	89.7836685180664
6.5775	89.1213417053223
6.58083333333334	88.3989334106446
6.58416666666667	87.615966796875
6.5875	86.7729187011719
6.59083333333334	85.878849029541
6.59416666666667	84.9385261535645
6.5975	83.9519500732422
6.60083333333334	82.9167366027832
6.60416666666667	81.8438529968262
6.6075	80.7390213012696
6.61083333333334	79.6012878417969
6.61416666666667	78.423023223877
6.6175	77.2132873535157
6.62083333333334	75.976848602295
6.62416666666667	74.7103691101075
6.6275	73.4167098999024
6.63083333333334	72.1077919006348
6.63416666666667	70.7926750183106
6.6375	69.4651603698731
6.64083333333334	68.1324005126953
6.64416666666667	66.7996406555176
6.6475	65.4668807983399
6.65083333333334	64.1241073608399
6.65416666666667	62.7779960632325
6.6575	61.4314079284668
6.66083333333334	60.0848197937012
6.66416666666667	58.7410926818848
[truncated: 2,506 more rows]
