# Supplementary material for: Phase-Specific Parameter Estimation in Chiral HPLC Using 1‑Site, 2‑Site Stochastic Models, and Unified Equation Approach
Source: Anal Chem. 2026 Apr 29;98(18):13925–39. doi: 10.1021/acs.analchem.6c01634 (PMC13177292; doi:10.1021/acs.analchem.6c01634)
Supplement: Supplementary file 2 [file ac6c01634_si_002.zip › SupportingInformation/03_data_allEluents/LORA_ACN_CELL2_1_15.CSV]

0.000666666666666667	0.026702880859375
0.004	0.0300407409667969
0.00733333333333334	0.0271797180175781
0.0106666666666667	0.0171661376953125
0.014	0.00619888305664063
0.0173333333333334	-0.00333786010742188
0.0206666666666667	-0.0057220458984375
0.024	0
0.0273333333333334	0.0119209289550781
0.0306666666666667	0.0214576721191406
0.034	0.0247955322265625
0.0373333333333334	0.0219345092773438
0.0406666666666667	0.0157356262207031
0.044	0.00429153442382813
0.0473333333333334	-0.00905990600585938
0.0506666666666667	-0.0224113464355469
0.054	-0.0324249267578125
0.0573333333333334	-0.0414848327636719
0.0606666666666667	-0.0472068786621094
0.064	-0.0505447387695313
0.0673333333333334	-0.05340576171875
0.0706666666666667	-0.0491142272949219
0.074	-0.0400543212890625
0.0773333333333334	-0.0205039978027344
0.0806666666666667	-0.00476837158203125
0.084	0.00619888305664063
0.0873333333333334	0.0123977661132813
0.0906666666666667	0.0138282775878906
0.094	0.0138282775878906
0.0973333333333334	0.00810623168945313
0.100666666666667	0.00095367431640625
0.104	-0.00524520874023438
0.107333333333334	-0.00858306884765625
0.110666666666667	-0.0109672546386719
0.114	-0.0162124633789063
0.117333333333334	-0.0219345092773438
0.120666666666667	-0.0290870666503906
0.124	-0.0376701354980469
0.127333333333334	-0.0452995300292969
0.130666666666667	-0.0457763671875
0.134	-0.0410079956054688
0.137333333333334	-0.0333786010742188
0.140666666666667	-0.0238418579101563
0.144	-0.0119209289550781
0.147333333333334	-0.00286102294921875
0.150666666666667	-0.00143051147460938
0.154	-0.00095367431640625
0.157333333333334	-0.00286102294921875
0.160666666666667	-0.00619888305664063
0.164	-0.0138282775878906
0.167333333333334	-0.0181198120117188
0.170666666666667	-0.0166893005371094
0.174	-0.0147819519042969
0.177333333333334	-0.0171661376953125
0.180666666666667	-0.0176429748535156
0.184	-0.0166893005371094
0.187333333333334	-0.0157356262207031
0.190666666666667	-0.0181198120117188
0.194	-0.02288818359375
0.197333333333334	-0.0247955322265625
0.200666666666667	-0.0262260437011719
0.204	-0.0224113464355469
0.207333333333334	-0.0171661376953125
0.210666666666667	-0.0123977661132813
0.214	-0.0100135803222656
0.217333333333334	-0.0109672546386719
0.220666666666667	-0.0119209289550781
0.224	-0.011444091796875
0.227333333333334	-0.0100135803222656
0.230666666666667	-0.00858306884765625
0.234	-0.00619888305664063
0.237333333333334	-0.00619888305664063
0.240666666666667	-0.0095367431640625
0.244	-0.0157356262207031
0.247333333333334	-0.0209808349609375
0.250666666666667	-0.0295639038085938
0.254	-0.0391006469726563
0.257333333333334	-0.041961669921875
0.260666666666667	-0.03814697265625
0.264	-0.0338554382324219
0.267333333333334	-0.0395774841308594
0.270666666666667	-0.0457763671875
0.274	-0.0467300415039063
0.277333333333334	-0.0443458557128906
0.280666666666667	-0.0433921813964844
0.284	-0.041961669921875
0.287333333333334	-0.0314712524414063
0.290666666666667	-0.02288818359375
0.294	-0.0209808349609375
0.297333333333334	-0.026702880859375
0.300666666666667	-0.0314712524414063
0.304	-0.0333786010742188
0.307333333333334	-0.0391006469726563
0.310666666666667	-0.0410079956054688
0.314	-0.0433921813964844
0.317333333333334	-0.0395774841308594
0.320666666666667	-0.0271797180175781
0.324	-0.0171661376953125
0.327333333333334	-0.0095367431640625
0.330666666666667	-0.003814697265625
0.334	0.00715255737304688
0.337333333333334	0.0152587890625
0.340666666666667	0.0119209289550781
0.344	0.00476837158203125
0.347333333333334	0.00333786010742188
0.350666666666667	0.00238418579101563
0.354	-0.00524520874023438
0.357333333333334	-0.0152587890625
0.360666666666667	-0.0214576721191406
0.364	-0.0200271606445313
0.367333333333334	-0.02288818359375
0.370666666666667	-0.0295639038085938
0.374	-0.0352859497070313
0.377333333333334	-0.0410079956054688
0.380666666666667	-0.0462532043457031
0.384	-0.0581741333007813
0.387333333333334	-0.0658035278320313
0.390666666666667	-0.0629425048828125
0.394	-0.0505447387695313
0.397333333333334	-0.0371932983398438
0.400666666666667	-0.0276565551757813
0.404	-0.0181198120117188
0.407333333333334	-0.00905990600585938
0.410666666666667	-0.00429153442382813
0.414	-0.0057220458984375
0.417333333333334	-0.0057220458984375
0.420666666666667	-0.00667572021484375
0.424	-0.00619888305664063
0.427333333333334	-0.0119209289550781
0.430666666666667	-0.0166893005371094
0.434	-0.0219345092773438
0.437333333333334	-0.0281333923339844
0.440666666666667	-0.0309944152832031
0.444	-0.0333786010742188
0.447333333333334	-0.0309944152832031
0.450666666666667	-0.0281333923339844
0.454	-0.0205039978027344
0.457333333333334	-0.0095367431640625
0.460666666666667	-0.00286102294921875
0.464	-0.00095367431640625
0.467333333333334	0.000476837158203125
0.470666666666667	-0.00286102294921875
0.474	-0.0128746032714844
0.477333333333334	-0.0286102294921875
0.480666666666667	-0.0414848327636719
0.484	-0.0491142272949219
0.487333333333334	-0.0524520874023438
0.490666666666667	-0.0505447387695313
0.494	-0.0438690185546875
0.497333333333334	-0.034332275390625
0.500666666666667	-0.0252723693847656
0.504	-0.0138282775878906
0.507333333333334	-0.00476837158203125
0.510666666666667	0.00238418579101563
0.514	0.00143051147460938
0.517333333333334	-0.00095367431640625
0.520666666666667	0.000476837158203125
0.524	0.00286102294921875
0.527333333333334	0.00286102294921875
0.530666666666667	0.00286102294921875
0.534	0.00667572021484375
0.537333333333334	0.0104904174804688
0.540666666666667	0.0057220458984375
0.544	-0.00476837158203125
0.547333333333334	-0.011444091796875
0.550666666666667	-0.0147819519042969
0.554	-0.0143051147460938
0.557333333333334	-0.0138282775878906
0.560666666666667	-0.0109672546386719
0.564	-0.00858306884765625
0.567333333333334	-0.0109672546386719
0.570666666666667	-0.0185966491699219
0.574	-0.0295639038085938
0.577333333333334	-0.0329017639160156
0.580666666666667	-0.026702880859375
0.584	-0.0185966491699219
0.587333333333334	-0.0123977661132813
0.590666666666667	-0.011444091796875
0.594	-0.011444091796875
0.597333333333334	-0.0166893005371094
0.600666666666667	-0.0262260437011719
0.604	-0.03814697265625
0.607333333333334	-0.0476837158203125
0.610666666666667	-0.0562667846679688
0.614	-0.0615119934082032
0.617333333333334	-0.0562667846679688
0.620666666666667	-0.0438690185546875
0.624	-0.0295639038085938
0.627333333333334	-0.0185966491699219
0.630666666666667	-0.00810623168945313
0.634	-0.00476837158203125
0.637333333333334	-0.0109672546386719
0.640666666666667	-0.0262260437011719
0.644	-0.0367164611816406
0.647333333333334	-0.0376701354980469
0.650666666666667	-0.0295639038085938
0.654	-0.00905990600585938
0.657333333333334	0.0181198120117188
0.660666666666667	0.0443458557128906
0.664	0.0586509704589844
0.667333333333334	0.0691413879394532
0.670666666666667	0.0782012939453125
0.674	0.0782012939453125
0.677333333333334	0.0677108764648438
0.680666666666667	0.0548362731933594
0.684	0.049591064453125
0.687333333333334	0.0452995300292969
0.690666666666667	0.0410079956054688
0.694	0.0391006469726563
0.697333333333334	0.0457763671875
0.700666666666667	0.0519752502441407
0.704	0.0543594360351563
0.707333333333334	0.0500679016113282
0.710666666666667	0.0410079956054688
0.714	0.0252723693847656
0.717333333333334	0.00476837158203125
0.720666666666667	-0.0109672546386719
0.724	-0.0209808349609375
0.727333333333334	-0.0262260437011719
0.730666666666667	-0.0271797180175781
0.734	-0.0233650207519531
0.737333333333334	-0.0185966491699219
0.740666666666667	-0.0157356262207031
0.744	-0.0152587890625
0.747333333333334	-0.0143051147460938
0.750666666666667	-0.0119209289550781
0.754	-0.00858306884765625
0.757333333333334	-0.00858306884765625
0.760666666666667	-0.0133514404296875
0.764	-0.0181198120117188
0.767333333333334	-0.0166893005371094
0.770666666666667	-0.0152587890625
0.774	-0.0162124633789063
0.777333333333334	-0.0119209289550781
0.780666666666667	-0.00143051147460938
0.784	0.00715255737304688
0.787333333333334	0.00286102294921875
0.790666666666667	-0.0109672546386719
0.794	-0.0195503234863281
0.797333333333334	-0.0243186950683594
0.800666666666667	-0.0286102294921875
0.804	-0.0333786010742188
0.807333333333334	-0.0333786010742188
0.810666666666667	-0.0238418579101563
0.814	-0.0181198120117188
0.817333333333334	-0.0171661376953125
0.820666666666667	-0.0195503234863281
0.824	-0.0176429748535156
0.827333333333334	-0.0123977661132813
0.830666666666667	-0.0109672546386719
0.834	-0.0100135803222656
0.837333333333334	-0.0138282775878906
0.840666666666667	-0.0152587890625
0.844	-0.019073486328125
0.847333333333334	-0.0205039978027344
0.850666666666667	-0.0214576721191406
0.854	-0.0214576721191406
0.857333333333334	-0.019073486328125
0.860666666666667	-0.0185966491699219
0.864	-0.0176429748535156
0.867333333333334	-0.0224113464355469
0.870666666666667	-0.0262260437011719
0.874	-0.0286102294921875
0.877333333333334	-0.0290870666503906
0.880666666666667	-0.0290870666503906
0.884	-0.0309944152832031
0.887333333333334	-0.026702880859375
0.890666666666667	-0.0209808349609375
0.894	-0.0176429748535156
0.897333333333334	-0.0243186950683594
0.900666666666667	-0.0309944152832031
0.904	-0.030517578125
0.907333333333334	-0.0286102294921875
0.910666666666667	-0.0295639038085938
0.914	-0.0333786010742188
0.917333333333334	-0.0309944152832031
0.920666666666667	-0.030517578125
0.924	-0.0324249267578125
0.927333333333334	-0.0362396240234375
0.930666666666667	-0.0357627868652344
0.934	-0.0348091125488281
0.937333333333334	-0.0271797180175781
0.940666666666667	-0.0166893005371094
0.944	-0.0109672546386719
0.947333333333334	-0.00762939453125
0.950666666666667	-0.00238418579101563
0.954	0.0119209289550781
0.957333333333334	0.026702880859375
0.960666666666667	0.0410079956054688
0.964	0.0591278076171875
0.967333333333334	0.0777244567871094
0.970666666666667	0.0963211059570313
0.974	0.111103057861328
0.977333333333334	0.124454498291016
0.980666666666667	0.133514404296875
0.984	0.134468078613281
0.987333333333334	0.133037567138672
0.990666666666667	0.127315521240235
0.994	0.118255615234375
0.997333333333334	0.102519989013672
1.00066666666667	0.0829696655273438
1.004	0.0643730163574219
1.00733333333334	0.0433921813964844
1.01066666666667	0.026702880859375
1.014	0.0147819519042969
1.01733333333334	0.0100135803222656
1.02066666666667	0.0162124633789063
1.024	0.0233650207519531
1.02733333333334	0.0300407409667969
1.03066666666667	0.0262260437011719
1.034	0.0166893005371094
1.03733333333334	0.00476837158203125
1.04066666666667	-0.00762939453125
1.044	-0.0119209289550781
1.04733333333334	-0.0123977661132813
1.05066666666667	-0.0109672546386719
1.054	-0.00858306884765625
1.05733333333334	-0.003814697265625
1.06066666666667	0.00238418579101563
1.064	0.00762939453125
1.06733333333334	0.0147819519042969
1.07066666666667	0.0281333923339844
1.074	0.0405311584472656
1.07733333333334	0.0476837158203125
1.08066666666667	0.0481605529785156
1.084	0.0395774841308594
1.08733333333334	0.0257492065429688
1.09066666666667	0.0109672546386719
1.094	-0.00238418579101563
1.09733333333334	-0.0147819519042969
1.10066666666667	-0.026702880859375
1.104	-0.0329017639160156
1.10733333333334	-0.0371932983398438
1.11066666666667	-0.0391006469726563
1.114	-0.0371932983398438
1.11733333333334	-0.0271797180175781
1.12066666666667	-0.0138282775878906
1.124	-0.0057220458984375
1.12733333333334	0.00143051147460938
1.13066666666667	0.00667572021484375
1.134	0.00762939453125
1.13733333333334	0.00429153442382813
1.14066666666667	0.00238418579101563
1.144	0.0057220458984375
1.14733333333334	0.00619888305664063
1.15066666666667	0.00333786010742188
1.154	-0.00429153442382813
1.15733333333334	-0.0166893005371094
1.16066666666667	-0.0295639038085938
1.164	-0.0414848327636719
1.16733333333334	-0.0505447387695313
1.17066666666667	-0.0605583190917969
1.174	-0.0667572021484375
1.17733333333334	-0.0629425048828125
1.18066666666667	-0.0562667846679688
1.184	-0.0529289245605469
1.18733333333334	-0.0524520874023438
1.19066666666667	-0.05340576171875
1.194	-0.0557899475097657
1.19733333333334	-0.0605583190917969
1.20066666666667	-0.0658035278320313
1.204	-0.0658035278320313
1.20733333333334	-0.0619888305664063
1.21066666666667	-0.0538825988769532
1.214	-0.0505447387695313
1.21733333333334	-0.0538825988769532
1.22066666666667	-0.0591278076171875
1.224	-0.0591278076171875
1.22733333333334	-0.049591064453125
1.23066666666667	-0.0333786010742188
1.234	-0.0185966491699219
1.23733333333334	-0.011444091796875
1.24066666666667	-0.0147819519042969
1.244	-0.0286102294921875
1.24733333333334	-0.0505447387695313
1.25066666666667	-0.0753402709960938
1.254	-0.0901222229003906
1.25733333333334	-0.087738037109375
1.26066666666667	-0.0772476196289063
1.264	-0.0653266906738282
1.26733333333334	-0.0543594360351563
1.27066666666667	-0.041961669921875
1.274	-0.0333786010742188
1.27733333333334	-0.0286102294921875
1.28066666666667	-0.0262260437011719
1.284	-0.0233650207519531
1.28733333333334	-0.0219345092773438
1.29066666666667	-0.0233650207519531
1.294	-0.0252723693847656
1.29733333333334	-0.0262260437011719
1.30066666666667	-0.0286102294921875
1.304	-0.0314712524414063
1.30733333333334	-0.0376701354980469
1.31066666666667	-0.0391006469726563
1.314	-0.0371932983398438
1.31733333333334	-0.0333786010742188
1.32066666666667	-0.0329017639160156
1.324	-0.0338554382324219
1.32733333333334	-0.0300407409667969
1.33066666666667	-0.0257492065429688
1.334	-0.0290870666503906
1.33733333333334	-0.0357627868652344
1.34066666666667	-0.0357627868652344
1.344	-0.0324249267578125
1.34733333333334	-0.0329017639160156
1.35066666666667	-0.0395774841308594
1.354	-0.0433921813964844
1.35733333333334	-0.049591064453125
1.36066666666667	-0.0576972961425782
1.364	-0.0634193420410157
1.36733333333334	-0.064849853515625
1.37066666666667	-0.0600814819335938
1.374	-0.0562667846679688
1.37733333333334	-0.049591064453125
1.38066666666667	-0.0443458557128906
1.384	-0.0395774841308594
1.38733333333334	-0.0333786010742188
1.39066666666667	-0.0276565551757813
1.394	-0.02288818359375
1.39733333333334	-0.0214576721191406
1.40066666666667	-0.0224113464355469
1.404	-0.0276565551757813
1.40733333333334	-0.0371932983398438
1.41066666666667	-0.0457763671875
1.414	-0.05340576171875
1.41733333333334	-0.0581741333007813
1.42066666666667	-0.0619888305664063
1.424	-0.0605583190917969
1.42733333333334	-0.05340576171875
1.43066666666667	-0.0472068786621094
1.434	-0.0429153442382813
1.43733333333334	-0.0395774841308594
1.44066666666667	-0.0314712524414063
1.444	-0.0195503234863281
1.44733333333334	-0.0100135803222656
1.45066666666667	-0.00667572021484375
1.454	-0.00667572021484375
1.45733333333334	-0.0100135803222656
1.46066666666667	-0.011444091796875
1.464	-0.0166893005371094
1.46733333333334	-0.0233650207519531
1.47066666666667	-0.0333786010742188
1.474	-0.0438690185546875
1.47733333333334	-0.0505447387695313
1.48066666666667	-0.0562667846679688
1.484	-0.0634193420410157
1.48733333333334	-0.0705718994140625
1.49066666666667	-0.0705718994140625
1.494	-0.0638961791992188
1.49733333333334	-0.0600814819335938
1.50066666666667	-0.0624656677246094
1.504	-0.0667572021484375
1.50733333333334	-0.0700950622558594
1.51066666666667	-0.0715255737304688
1.514	-0.0720024108886719
1.51733333333334	-0.0681877136230469
1.52066666666667	-0.0600814819335938
1.524	-0.0524520874023438
1.52733333333334	-0.0472068786621094
1.53066666666667	-0.0424385070800781
1.534	-0.0352859497070313
1.53733333333334	-0.026702880859375
1.54066666666667	-0.0209808349609375
1.544	-0.0162124633789063
1.54733333333334	-0.0152587890625
1.55066666666667	-0.0143051147460938
1.554	-0.0143051147460938
1.55733333333334	-0.0128746032714844
1.56066666666667	-0.0143051147460938
1.564	-0.0166893005371094
1.56733333333334	-0.0109672546386719
1.57066666666667	-0.00429153442382813
1.574	-0.00762939453125
1.57733333333334	-0.0185966491699219
1.58066666666667	-0.0271797180175781
1.584	-0.0286102294921875
1.58733333333334	-0.0348091125488281
1.59066666666667	-0.0438690185546875
1.594	-0.0424385070800781
1.59733333333334	-0.0338554382324219
1.60066666666667	-0.0233650207519531
1.604	-0.0176429748535156
1.60733333333334	-0.0143051147460938
1.61066666666667	-0.0095367431640625
1.614	-0.00905990600585938
1.61733333333334	-0.0143051147460938
1.62066666666667	-0.0209808349609375
1.624	-0.0252723693847656
1.62733333333334	-0.0281333923339844
1.63066666666667	-0.034332275390625
1.634	-0.0352859497070313
1.63733333333334	-0.0295639038085938
1.64066666666667	-0.0209808349609375
1.644	-0.0200271606445313
1.64733333333334	-0.0181198120117188
1.65066666666667	-0.0166893005371094
1.654	-0.0147819519042969
1.65733333333334	-0.0200271606445313
1.66066666666667	-0.0290870666503906
1.664	-0.0309944152832031
1.66733333333334	-0.026702880859375
1.67066666666667	-0.0205039978027344
1.674	-0.0195503234863281
1.67733333333334	-0.0166893005371094
1.68066666666667	-0.00715255737304688
1.684	0
1.68733333333334	0.00286102294921875
1.69066666666667	0.00619888305664063
1.694	0.0133514404296875
1.69733333333334	0.0200271606445313
1.70066666666667	0.0224113464355469
1.704	0.02288818359375
1.70733333333334	0.0224113464355469
1.71066666666667	0.0185966491699219
1.714	0.0181198120117188
1.71733333333334	0.0200271606445313
1.72066666666667	0.0247955322265625
1.724	0.0295639038085938
1.72733333333334	0.026702880859375
1.73066666666667	0.0205039978027344
1.734	0.0119209289550781
1.73733333333334	0.00619888305664063
1.74066666666667	0.00286102294921875
1.744	0.00143051147460938
1.74733333333334	0.00619888305664063
1.75066666666667	0.0123977661132813
1.754	0.0162124633789063
1.75733333333334	0.0133514404296875
1.76066666666667	0.00715255737304688
1.764	0.0019073486328125
1.76733333333334	-0.00333786010742188
1.77066666666667	-0.00810623168945313
1.774	-0.0100135803222656
1.77733333333334	-0.00524520874023438
1.78066666666667	-0.0019073486328125
1.784	0
1.78733333333334	0.00238418579101563
1.79066666666667	0.00810623168945313
1.794	0.00762939453125
1.79733333333334	0.000476837158203125
1.80066666666667	-0.00476837158203125
1.804	-0.00429153442382813
1.80733333333334	-0.00238418579101563
1.81066666666667	-0.00095367431640625
1.814	0.00476837158203125
1.81733333333334	0.0119209289550781
1.82066666666667	0.0157356262207031
1.824	0.0185966491699219
1.82733333333334	0.0238418579101563
1.83066666666667	0.026702880859375
1.834	0.0252723693847656
1.83733333333334	0.019073486328125
1.84066666666667	0.0162124633789063
1.844	0.0123977661132813
1.84733333333334	0.0104904174804688
1.85066666666667	0.00810623168945313
1.854	0.0128746032714844
1.85733333333334	0.0238418579101563
1.86066666666667	0.0367164611816406
1.864	0.0500679016113282
1.86733333333334	0.0591278076171875
1.87066666666667	0.0696182250976563
1.874	0.0782012939453125
1.87733333333334	0.0829696655273438
1.88066666666667	0.0805854797363281
1.884	0.0748634338378907
1.88733333333334	0.0696182250976563
1.89066666666667	0.0658035278320313
1.894	0.0567436218261719
1.89733333333334	0.0491142272949219
1.90066666666667	0.0433921813964844
1.904	0.0414848327636719
1.90733333333334	0.0414848327636719
1.91066666666667	0.0424385070800781
1.914	0.0548362731933594
1.91733333333334	0.0820159912109375
1.92066666666667	0.132560729980469
1.924	0.204086303710938
1.92733333333334	0.308990478515625
1.93066666666667	0.457763671875
1.934	0.658988952636719
1.93733333333334	0.913143157958985
1.94066666666667	1.21259689331055
1.944	1.55496597290039
1.94733333333334	1.9221305847168
1.95066666666667	2.29358673095703
1.954	2.64358520507813
1.95733333333334	2.94876098632813
1.96066666666667	3.19766998291016
1.964	3.38840484619141
1.96733333333334	3.53670120239258
1.97066666666667	3.68213653564453
1.974	3.87668609619141
1.97733333333334	4.19759750366211
1.98066666666667	4.71544265747071
1.984	5.49125671386719
1.98733333333334	6.5450668334961
1.99066666666667	7.84444808959961
1.994	9.31882858276367
1.99733333333334	10.8690261840821
2.00066666666667	12.39013671875
2.004	13.7701034545899
2.00733333333334	14.9188041687012
2.01066666666667	15.7699584960938
2.014	16.2835121154785
2.01733333333334	16.4279937744141
2.02066666666667	16.1957740783692
2.024	15.6040191650391
2.02733333333334	14.6889686584473
2.03066666666667	13.5059356689453
2.034	12.1231079101563
2.03733333333334	10.6229782104492
2.04066666666667	9.08517837524414
2.044	7.58457183837891
2.04733333333334	6.18553161621094
2.05066666666667	4.93764877319336
2.054	3.8747787475586
2.05733333333334	3.01361083984375
2.06066666666667	2.35652923583985
2.064	1.88684463500977
2.06733333333334	1.57880783081055
2.07066666666667	1.41048431396485
2.074	1.3580322265625
2.07733333333334	1.39760971069336
2.08066666666667	1.49726867675781
2.084	1.63793563842774
2.08733333333334	1.80482864379883
2.09066666666667	1.98411941528321
2.094	2.16531753540039
2.09733333333334	2.34222412109375
2.10066666666667	2.51245498657227
2.104	2.67601013183594
2.10733333333334	2.83145904541016
2.11066666666667	2.97832489013672
2.114	3.10373306274414
2.11733333333334	3.20863723754883
2.12066666666667	3.29732894897461
2.124	3.36885452270508
2.12733333333334	3.41987609863281
2.13066666666667	3.45182418823242
2.134	3.47661972045899
2.13733333333334	3.49187850952149
2.14066666666667	3.49283218383789
2.144	3.47471237182617
2.14733333333334	3.44514846801758
2.15066666666667	3.40509414672852
2.154	3.35836410522461
2.15733333333334	3.31306457519531
2.16066666666667	3.27587127685547
2.164	3.2501220703125
2.16733333333334	3.23057174682617
2.17066666666667	3.22008132934571
2.174	3.21054458618164
2.17733333333334	3.19957733154297
2.18066666666667	3.18670272827149
2.184	3.17049026489258
2.18733333333334	3.15380096435547
2.19066666666667	3.13901901245117
2.194	3.12900543212891
2.19733333333334	3.12185287475586
2.20066666666667	3.10850143432617
2.204	3.09610366821289
2.20733333333334	3.07750701904297
2.21066666666667	3.04889678955078
2.214	3.00788879394531
2.21733333333334	2.95114517211914
2.22066666666667	2.88677215576172
2.224	2.81238555908203
2.22733333333334	2.73704528808594
2.23066666666667	2.65598297119141
2.234	2.57587432861328
2.23733333333334	2.50101089477539
2.24066666666667	2.43806838989258
2.244	2.38466262817383
2.24733333333334	2.33697891235352
2.25066666666667	2.29978561401367
2.254	2.27499008178711
2.25733333333334	2.25925445556641
2.26066666666667	2.24924087524414
2.264	2.24161148071289
2.26733333333334	2.23922729492188
2.27066666666667	2.2430419921875
2.274	2.24876403808594
2.27733333333334	2.2573471069336
2.28066666666667	2.25925445556641
2.284	2.25257873535156
2.28733333333334	2.23016738891602
2.29066666666667	2.18820571899414
2.294	2.12287902832031
2.29733333333334	2.03275680541992
2.30066666666667	1.92928314208985
2.304	1.82056427001953
2.30733333333334	1.7085075378418
2.31066666666667	1.59168243408203
2.314	1.47724151611328
2.31733333333334	1.37519836425781
2.32066666666667	1.28364562988281
2.324	1.19876861572266
2.32733333333334	1.12009048461914
2.33066666666667	1.05524063110352
2.334	1.00326538085938
2.33733333333334	0.956535339355469
2.34066666666667	0.913143157958985
2.344	0.874519348144531
2.34733333333334	0.841140747070313
2.35066666666667	0.81014633178711
2.354	0.783920288085938
2.35733333333334	0.768184661865235
2.36066666666667	0.761032104492188
2.364	0.757217407226563
2.36733333333334	0.757217407226563
2.37066666666667	0.761032104492188
2.374	0.761985778808594
2.37733333333334	0.751495361328125
2.38066666666667	0.732898712158203
2.384	0.713348388671875
2.38733333333334	0.69570541381836
2.39066666666667	0.687122344970703
2.394	0.682830810546875
2.39733333333334	0.681400299072266
2.40066666666667	0.678062438964844
2.404	0.671863555908203
2.40733333333334	0.660896301269532
2.41066666666667	0.642776489257813
2.414	0.629425048828125
2.41733333333334	0.624179840087891
2.42066666666667	0.623226165771485
2.424	0.623703002929688
2.42733333333334	0.626564025878907
2.43066666666667	0.628471374511719
2.434	0.622749328613282
2.43733333333334	0.6103515625
2.44066666666667	0.602245330810547
2.444	0.597476959228516
2.44733333333334	0.592708587646485
2.45066666666667	0.58746337890625
2.454	0.584125518798828
2.45733333333334	0.583648681640625
2.46066666666667	0.582218170166016
2.464	0.580310821533203
2.46733333333334	0.578403472900391
2.47066666666667	0.574588775634766
2.474	0.570297241210938
2.47733333333334	0.568866729736328
2.48066666666667	0.57220458984375
2.484	0.574111938476563
2.48733333333334	0.575542449951172
2.49066666666667	0.576496124267578
2.494	0.578880310058594
2.49733333333334	0.576496124267578
2.50066666666667	0.56600570678711
2.504	0.55837631225586
2.50733333333334	0.553607940673828
2.51066666666667	0.55074691772461
2.514	0.548839569091797
2.51733333333334	0.546932220458985
2.52066666666667	0.541210174560547
2.524	0.52785873413086
2.52733333333334	0.511646270751953
2.53066666666667	0.492572784423828
2.534	0.471591949462891
2.53733333333334	0.448226928710938
2.54066666666667	0.432014465332031
2.544	0.418186187744141
2.54733333333334	0.405311584472656
2.55066666666667	0.391006469726563
2.554	0.376701354980469
2.55733333333334	0.365734100341797
2.56066666666667	0.354766845703125
2.564	0.351428985595703
2.56733333333334	0.351905822753906
2.57066666666667	0.362396240234375
2.574	0.376224517822266
2.57733333333334	0.389575958251953
2.58066666666667	0.403404235839844
2.584	0.416278839111328
2.58733333333334	0.439167022705078
2.59066666666667	0.465869903564453
2.594	0.500202178955078
2.59733333333334	0.54168701171875
2.60066666666667	0.577926635742188
2.604	0.603199005126953
2.60733333333334	0.612258911132813
2.61066666666667	0.616073608398438
2.614	0.616073608398438
2.61733333333334	0.606536865234375
2.62066666666667	0.593185424804688
2.624	0.575065612792969
2.62733333333334	0.545024871826172
2.63066666666667	0.499725341796875
2.634	0.44393539428711
2.63733333333334	0.384807586669922
2.64066666666667	0.320911407470703
2.644	0.253677368164063
2.64733333333334	0.191688537597656
2.65066666666667	0.136375427246094
2.654	0.0815391540527344
2.65733333333334	0.0205039978027344
2.66066666666667	-0.0362396240234375
2.664	-0.0810623168945313
2.66733333333334	-0.113010406494141
2.67066666666667	-0.142097473144531
2.674	-0.173091888427735
2.67733333333334	-0.203609466552735
2.68066666666667	-0.238418579101563
2.684	-0.275135040283203
2.68733333333334	-0.310897827148438
2.69066666666667	-0.340938568115235
2.694	-0.364780426025391
2.69733333333334	-0.384807586669922
2.70066666666667	-0.398635864257813
2.704	-0.414848327636719
2.70733333333334	-0.439643859863281
2.71066666666667	-0.472068786621094
2.714	-0.505447387695313
2.71733333333334	-0.53548812866211
2.72066666666667	-0.566959381103516
2.724	-0.602245330810547
2.72733333333334	-0.640392303466797
2.73066666666667	-0.677108764648438
2.734	-0.714778900146485
2.73733333333334	-0.754833221435547
2.74066666666667	-0.799179077148438
2.744	-0.844478607177735
2.74733333333334	-0.887870788574219
2.75066666666667	-0.932693481445313
2.754	-0.977039337158203
2.75733333333334	-1.02329254150391
2.76066666666667	-1.06859207153321
2.764	-1.11532211303711
2.76733333333334	-1.16443634033203
2.77066666666667	-1.21545791625977
2.774	-1.26791000366211
2.77733333333334	-1.32369995117188
2.78066666666667	-1.38139724731446
2.784	-1.43623352050781
2.78733333333334	-1.48725509643555
2.79066666666667	-1.53255462646485
2.794	-1.57737731933594
2.79733333333334	-1.61838531494141
2.80066666666667	-1.65510177612305
2.804	-1.68514251708985
2.80733333333334	-1.71518325805664
2.81066666666667	-1.75189971923828
2.814	-1.79576873779297
2.81733333333334	-1.83963775634766
2.82066666666667	-1.88064575195313
2.824	-1.9221305847168
2.82733333333334	-1.96456909179688
2.83066666666667	-2.00223922729492
2.834	-2.03227996826172
2.83733333333334	-2.05659866333008
2.84066666666667	-2.07567214965821
2.844	-2.09140777587891
2.84733333333334	-2.10237503051758
2.85066666666667	-2.11429595947266
2.854	-2.12526321411133
2.85733333333334	-2.13813781738281
2.86066666666667	-2.15244293212891
2.864	-2.16770172119141
2.86733333333334	-2.1820068359375
2.87066666666667	-2.19106674194336
2.874	-2.19869613647461
2.87733333333334	-2.20203399658203
2.88066666666667	-2.20298767089844
2.884	-2.20060348510742
2.88733333333334	-2.19774246215821
2.89066666666667	-2.19058990478516
2.894	-2.18248367309571
2.89733333333334	-2.17533111572266
2.90066666666667	-2.17103958129883
2.904	-2.16436386108399
2.90733333333334	-2.15768814086914
2.91066666666667	-2.15387344360352
2.914	-2.14672088623047
2.91733333333334	-2.13956832885742
2.92066666666667	-2.13336944580078
2.924	-2.1352767944336
2.92733333333334	-2.14242935180664
2.93066666666667	-2.15435028076172
2.934	-2.17247009277344
2.93733333333334	-2.1963119506836
2.94066666666667	-2.2268295288086
2.944	-2.26163864135742
2.94733333333334	-2.29692459106446
2.95066666666667	-2.33888626098633
2.954	-2.39229202270508
2.95733333333334	-2.4557113647461
2.96066666666667	-2.52294540405274
2.964	-2.60114669799805
2.96733333333334	-2.69746780395508
2.97066666666667	-2.80809402465821
2.974	-2.9287338256836
2.97733333333334	-3.05986404418946
2.98066666666667	-3.20291519165039
2.984	-3.35454940795899
2.98733333333334	-3.51381301879883
2.99066666666667	-3.68356704711914
2.994	-3.86524200439453
2.99733333333334	-4.05502319335938
3.00066666666667	-4.25243377685547
3.004	-4.45318222045899
3.00733333333334	-4.6534538269043
3.01066666666667	-4.84895706176758
3.014	-5.03587722778321
3.01733333333334	-5.21707534790039
3.02066666666667	-5.38492202758789
3.024	-5.54466247558594
3.02733333333334	-5.6915283203125
3.03066666666667	-5.82599639892578
3.034	-5.94234466552735
3.03733333333334	-6.04438781738282
3.04066666666667	-6.1335563659668
3.044	-6.20222091674805
3.04733333333334	-6.25276565551758
3.05066666666667	-6.29520416259766
3.054	-6.33811950683594
3.05733333333334	-6.36959075927735
3.06066666666667	-6.38484954833985
3.064	-6.39152526855469
3.06733333333334	-6.39963150024414
3.07066666666667	-6.39772415161133
3.074	-6.37960433959961
3.07733333333334	-6.35242462158203
3.08066666666667	-6.31999969482422
3.084	-6.28471374511719
3.08733333333334	-6.23798370361328
3.09066666666667	-6.18743896484375
3.094	-6.13498687744141
3.09733333333334	-6.08158111572266
3.10066666666667	-6.02579116821289
3.104	-5.96380233764649
3.10733333333334	-5.89799880981446
3.11066666666667	-5.8283805847168
3.114	-5.74779510498047
3.11733333333334	-5.6600570678711
3.12066666666667	-5.5689811706543
3.124	-5.47885894775391
3.12733333333334	-5.39016723632813
3.13066666666667	-5.29718399047852
3.134	-5.20467758178711
3.13733333333334	-5.11312484741211
3.14066666666667	-5.02681732177735
3.144	-4.93860244750977
3.14733333333334	-4.84704971313477
3.15066666666667	-4.74691390991211
3.154	-4.64248657226563
3.15733333333334	-4.52518463134766
3.16066666666667	-4.39500808715821
3.164	-4.2567253112793
3.16733333333334	-4.11605834960938
3.17066666666667	-3.97443771362305
3.174	-3.82661819458008
3.17733333333334	-3.67450714111328
3.18066666666667	-3.51381301879883
3.184	-3.3407211303711
3.18733333333334	-3.14807891845703
3.19066666666667	-2.94828414916992
3.194	-2.7461051940918
3.19733333333334	-2.54678726196289
3.20066666666667	-2.3493766784668
3.204	-2.14862823486328
3.20733333333334	-1.95074081420899
3.21066666666667	-1.75333023071289
3.214	-1.55878067016602
3.21733333333334	-1.36709213256836
3.22066666666667	-1.18732452392578
3.224	-1.02710723876953
3.22733333333334	-0.885963439941406
3.23066666666667	-0.760555267333985
3.234	-0.650405883789063
3.23733333333334	-0.551700592041016
3.24066666666667	-0.460147857666016
3.244	-0.379562377929688
3.24733333333334	-0.308990478515625
3.25066666666667	-0.240325927734375
3.254	-0.170707702636719
3.25733333333334	-0.103473663330078
3.26066666666667	-0.0443458557128906
3.264	0.0104904174804688
3.26733333333334	0.0667572021484375
3.27066666666667	0.119209289550781
3.274	0.168800354003906
3.27733333333334	0.213623046875
3.28066666666667	0.257492065429688
3.284	0.295162200927735
3.28733333333334	0.32806396484375
3.29066666666667	0.354290008544922
3.294	0.377178192138672
3.29733333333334	0.39815902709961
3.30066666666667	0.417232513427735
3.304	0.4425048828125
3.30733333333334	0.472545623779297
3.31066666666667	0.504493713378907
3.314	0.535964965820313
3.31733333333334	0.57220458984375
3.32066666666667	0.606060028076172
3.324	0.629901885986328
3.32733333333334	0.644683837890625
3.33066666666667	0.660419464111328
3.334	0.676155090332032
3.33733333333334	0.683784484863282
3.34066666666667	0.685214996337891
3.344	0.685691833496094
3.34733333333334	0.6866455078125
3.35066666666667	0.684738159179688
3.354	0.675678253173828
3.35733333333334	0.658988952636719
3.36066666666667	0.643253326416016
3.364	0.632286071777344
3.36733333333334	0.625133514404297
3.37066666666667	0.615119934082032
3.374	0.603675842285157
3.37733333333334	0.599861145019532
3.38066666666667	0.594615936279297
3.384	0.584602355957032
3.38733333333334	0.567436218261719
3.39066666666667	0.548839569091797
3.394	0.531673431396485
3.39733333333334	0.512123107910157
3.40066666666667	0.503063201904297
3.404	0.502586364746094
3.40733333333334	0.507831573486328
3.41066666666667	0.51259994506836
3.414	0.519752502441407
3.41733333333334	0.530719757080078
3.42066666666667	0.5340576171875
3.424	0.527381896972657
3.42733333333334	0.518798828125
3.43066666666667	0.512123107910157
3.434	0.50497055053711
3.43733333333334	0.48971176147461
3.44066666666667	0.4730224609375
3.444	0.463008880615235
3.44733333333334	0.461578369140625
3.45066666666667	0.468730926513672
3.454	0.479698181152344
3.45733333333334	0.494003295898438
3.46066666666667	0.505924224853516
3.464	0.513553619384766
3.46733333333334	0.515937805175782
3.47066666666667	0.513553619384766
3.474	0.508308410644532
3.47733333333334	0.5035400390625
3.48066666666667	0.506401062011719
3.484	0.512123107910157
3.48733333333334	0.516414642333985
3.49066666666667	0.517368316650391
3.494	0.516891479492188
3.49733333333334	0.514030456542969
3.50066666666667	0.507354736328125
3.504	0.502109527587891
3.50733333333334	0.49734115600586
3.51066666666667	0.497817993164063
3.514	0.498294830322266
3.51733333333334	0.5035400390625
3.52066666666667	0.508308410644532
3.524	0.51259994506836
3.52733333333334	0.518798828125
3.53066666666667	0.528335571289063
3.534	0.53548812866211
3.53733333333334	0.536918640136719
3.54066666666667	0.531673431396485
3.544	0.52642822265625
3.54733333333334	0.518321990966797
3.55066666666667	0.504493713378907
3.554	0.490188598632813
3.55733333333334	0.48065185546875
3.56066666666667	0.483989715576172
3.564	0.488758087158203
3.56733333333334	0.491142272949219
3.57066666666667	0.485897064208985
3.574	0.479221343994141
3.57733333333334	0.473976135253906
3.58066666666667	0.471591949462891
3.584	0.4730224609375
3.58733333333334	0.481128692626953
3.59066666666667	0.499725341796875
3.594	0.52022933959961
3.59733333333334	0.53548812866211
3.60066666666667	0.536918640136719
3.604	0.531196594238282
3.60733333333334	0.522613525390625
3.61066666666667	0.508308410644532
3.614	0.498294830322266
3.61733333333334	0.489234924316406
3.62066666666667	0.491142272949219
3.624	0.491619110107422
3.62733333333334	0.489234924316406
3.63066666666667	0.486850738525391
3.634	0.481128692626953
3.63733333333334	0.479698181152344
3.64066666666667	0.476837158203125
3.644	0.478744506835938
3.64733333333334	0.483512878417969
3.65066666666667	0.492572784423828
3.654	0.509262084960938
3.65733333333334	0.523090362548828
3.66066666666667	0.530242919921875
3.664	0.533580780029297
3.66733333333334	0.532627105712891
3.67066666666667	0.528335571289063
3.674	0.515460968017578
3.67733333333334	0.500679016113282
3.68066666666667	0.490665435791016
3.684	0.485420227050781
3.68733333333334	0.48828125
3.69066666666667	0.492095947265625
3.694	0.498771667480469
3.69733333333334	0.505924224853516
3.70066666666667	0.511646270751953
3.704	0.518321990966797
3.70733333333334	0.520706176757813
3.71066666666667	0.518798828125
3.714	0.514507293701172
3.71733333333334	0.510692596435547
3.72066666666667	0.511646270751953
3.724	0.514984130859375
3.72733333333334	0.519275665283203
3.73066666666667	0.525951385498047
3.734	0.533580780029297
3.73733333333334	0.537872314453125
3.74066666666667	0.538349151611328
3.744	0.534534454345703
3.74733333333334	0.527381896972657
3.75066666666667	0.518321990966797
3.754	0.513076782226563
3.75733333333334	0.516891479492188
3.76066666666667	0.527381896972657
3.764	0.5340576171875
3.76733333333334	0.535011291503907
3.77066666666667	0.529766082763672
3.774	0.525474548339844
3.77733333333334	0.519275665283203
3.78066666666667	0.515937805175782
3.784	0.516891479492188
3.78733333333334	0.526905059814453
3.79066666666667	0.54311752319336
3.794	0.555038452148438
3.79733333333334	0.557899475097657
3.80066666666667	0.55074691772461
3.804	0.547409057617188
3.80733333333334	0.544071197509766
3.81066666666667	0.541210174560547
3.814	0.536441802978516
3.81733333333334	0.536441802978516
3.82066666666667	0.537872314453125
3.824	0.532627105712891
3.82733333333334	0.523567199707032
3.83066666666667	0.515937805175782
3.834	0.511646270751953
3.83733333333334	0.510692596435547
3.84066666666667	0.510692596435547
3.844	0.513553619384766
3.84733333333334	0.519275665283203
3.85066666666667	0.524997711181641
3.854	0.530719757080078
3.85733333333334	0.533103942871094
3.86066666666667	0.535011291503907
3.864	0.535964965820313
3.86733333333334	0.536441802978516
3.87066666666667	0.539302825927735
3.874	0.540256500244141
3.87733333333334	0.54168701171875
3.88066666666667	0.54168701171875
3.884	0.542163848876953
3.88733333333334	0.548839569091797
3.89066666666667	0.557422637939453
3.894	0.571250915527344
3.89733333333334	0.579833984375
3.90066666666667	0.584602355957032
3.904	0.585079193115235
3.90733333333334	0.583648681640625
3.91066666666667	0.582695007324219
3.914	0.576972961425782
3.91733333333334	0.567436218261719
3.92066666666667	0.560283660888672
3.924	0.553607940673828
3.92733333333334	0.546932220458985
3.93066666666667	0.538349151611328
3.934	0.533580780029297
3.93733333333334	0.536918640136719
3.94066666666667	0.542640686035157
3.944	0.549793243408203
3.94733333333334	0.550270080566407
3.95066666666667	0.54931640625
3.954	0.542640686035157
3.95733333333334	0.537872314453125
3.96066666666667	0.533103942871094
3.964	0.537395477294922
3.96733333333334	0.545501708984375
3.97066666666667	0.551700592041016
3.974	0.553607940673828
3.97733333333334	0.551700592041016
3.98066666666667	0.552654266357422
3.984	0.545978546142578
3.98733333333334	0.533103942871094
3.99066666666667	0.517845153808594
3.994	0.510692596435547
3.99733333333334	0.509738922119141
4.00066666666667	0.509738922119141
4.004	0.51259994506836
4.00733333333334	0.516414642333985
4.01066666666667	0.516891479492188
4.014	0.511646270751953
4.01733333333334	0.506877899169922
4.02066666666667	0.500202178955078
4.024	0.490665435791016
4.02733333333334	0.481128692626953
4.03066666666667	0.479221343994141
4.034	0.486373901367188
4.03733333333334	0.493049621582031
4.04066666666667	0.500202178955078
4.044	0.505447387695313
4.04733333333334	0.508785247802735
4.05066666666667	0.508785247802735
4.054	0.5035400390625
4.05733333333334	0.494956970214844
4.06066666666667	0.487327575683594
4.064	0.485420227050781
4.06733333333334	0.491619110107422
4.07066666666667	0.503063201904297
4.074	0.512123107910157
4.07733333333334	0.518798828125
4.08066666666667	0.521183013916016
4.084	0.52022933959961
4.08733333333334	0.515460968017578
4.09066666666667	0.508785247802735
4.094	0.5035400390625
4.09733333333334	0.499725341796875
4.10066666666667	0.494956970214844
4.104	0.485897064208985
4.10733333333334	0.474929809570313
4.11066666666667	0.465869903564453
4.114	0.463962554931641
4.11733333333334	0.462532043457031
4.12066666666667	0.462055206298828
4.124	0.462532043457031
4.12733333333334	0.467300415039063
4.13066666666667	0.471591949462891
4.134	0.471115112304688
4.13733333333334	0.467300415039063
4.14066666666667	0.462532043457031
4.144	0.458717346191406
4.14733333333334	0.452995300292969
4.15066666666667	0.444889068603516
4.154	0.43630599975586
4.15733333333334	0.430583953857422
4.16066666666667	0.43487548828125
4.164	0.44393539428711
4.16733333333334	0.451087951660156
4.17066666666667	0.451087951660156
4.174	0.4425048828125
4.17733333333334	0.432014465332031
4.18066666666667	0.416278839111328
4.184	0.401020050048828
4.18733333333334	0.384330749511719
4.19066666666667	0.374794006347656
4.194	0.376701354980469
4.19733333333334	0.383377075195313
4.20066666666667	0.386238098144531
4.204	0.377178192138672
4.20733333333334	0.369548797607422
4.21066666666667	0.362396240234375
4.214	0.355243682861328
4.21733333333334	0.339984893798828
4.22066666666667	0.325202941894531
4.224	0.319957733154297
4.22733333333334	0.319957733154297
4.23066666666667	0.324249267578125
4.234	0.325679779052735
4.23733333333334	0.330448150634766
4.24066666666667	0.333786010742188
4.244	0.333786010742188
4.24733333333334	0.328540802001953
4.25066666666667	0.319004058837891
4.254	0.310420989990235
4.25733333333334	0.30660629272461
4.26066666666667	0.30660629272461
4.264	0.306129455566406
4.26733333333334	0.30517578125
4.27066666666667	0.30660629272461
4.274	0.307559967041016
4.27733333333334	0.302791595458985
4.28066666666667	0.296592712402344
4.284	0.290870666503906
4.28733333333334	0.29134750366211
4.29066666666667	0.295162200927735
4.294	0.304698944091797
4.29733333333334	0.314712524414063
4.30066666666667	0.324249267578125
4.304	0.329971313476563
4.30733333333334	0.32949447631836
4.31066666666667	0.322341918945313
4.314	0.310897827148438
4.31733333333334	0.304222106933594
4.32066666666667	0.29897689819336
4.324	0.301361083984375
4.32733333333334	0.307559967041016
4.33066666666667	0.318527221679688
4.334	0.324249267578125
4.33733333333334	0.321388244628906
4.34066666666667	0.313282012939453
4.344	0.301837921142578
4.34733333333334	0.2899169921875
4.35066666666667	0.276565551757813
4.354	0.264644622802735
4.35733333333334	0.256538391113281
4.36066666666667	0.252246856689453
4.364	0.254154205322266
4.36733333333334	0.258922576904297
4.37066666666667	0.255584716796875
4.374	0.250339508056641
4.37733333333334	0.244140625
4.38066666666667	0.240325927734375
4.384	0.229835510253906
4.38733333333334	0.217914581298828
4.39066666666667	0.212669372558594
4.394	0.211715698242188
4.39733333333334	0.212192535400391
4.40066666666667	0.20599365234375
4.404	0.192642211914063
4.40733333333334	0.173091888427735
4.41066666666667	0.151634216308594
4.414	0.134468078613281
4.41733333333334	0.119209289550781
4.42066666666667	0.108718872070313
4.424	0.103950500488281
4.42733333333334	0.102043151855469
4.43066666666667	0.0972747802734375
4.434	0.0882148742675781
4.43733333333334	0.0777244567871094
4.44066666666667	0.0672340393066407
4.444	0.0586509704589844
4.44733333333334	0.0519752502441407
4.45066666666667	0.0467300415039063
4.454	0.0376701354980469
4.45733333333334	0.0319480895996094
4.46066666666667	0.0243186950683594
4.464	0.0095367431640625
4.46733333333334	-0.00762939453125
4.47066666666667	-0.0224113464355469
4.474	-0.0281333923339844
4.47733333333334	-0.0329017639160156
4.48066666666667	-0.0391006469726563
4.484	-0.0405311584472656
4.48733333333334	-0.0414848327636719
4.49066666666667	-0.0443458557128906
4.494	-0.0548362731933594
4.49733333333334	-0.0734329223632813
4.50066666666667	-0.0901222229003906
4.504	-0.104904174804688
4.50733333333334	-0.111579895019531
4.51066666666667	-0.112533569335938
4.514	-0.109195709228516
4.51733333333334	-0.106334686279297
4.52066666666667	-0.104427337646485
4.524	-0.104427337646485
4.52733333333334	-0.111579895019531
4.53066666666667	-0.128746032714844
4.534	-0.150203704833985
4.53733333333334	-0.168323516845703
4.54066666666667	-0.185966491699219
4.544	-0.201225280761719
4.54733333333334	-0.210762023925781
4.55066666666667	-0.210762023925781
4.554	-0.20599365234375
4.55733333333334	-0.200271606445313
4.56066666666667	-0.196456909179688
4.564	-0.194072723388672
4.56733333333334	-0.197887420654297
4.57066666666667	-0.208854675292969
4.574	-0.223159790039063
4.57733333333334	-0.237464904785156
4.58066666666667	-0.247955322265625
4.584	-0.257492065429688
4.58733333333334	-0.266551971435547
4.59066666666667	-0.279903411865235
4.594	-0.29754638671875
4.59733333333334	-0.314712524414063
4.60066666666667	-0.325202941894531
4.604	-0.330924987792969
4.60733333333334	-0.331401824951172
4.61066666666667	-0.326633453369141
4.614	-0.320911407470703
4.61733333333334	-0.320911407470703
4.62066666666667	-0.327587127685547
4.624	-0.339031219482422
4.62733333333334	-0.351428985595703
4.63066666666667	-0.360488891601563
4.634	-0.362873077392578
4.63733333333334	-0.36001205444336
4.64066666666667	-0.360965728759766
4.644	-0.366687774658203
4.64733333333334	-0.376701354980469
4.65066666666667	-0.391006469726563
4.654	-0.412940979003906
4.65733333333334	-0.433444976806641
4.66066666666667	-0.446319580078125
4.664	-0.454425811767578
4.66733333333334	-0.461101531982422
4.67066666666667	-0.463962554931641
4.674	-0.459671020507813
4.67733333333334	-0.460147857666016
4.68066666666667	-0.469684600830078
4.684	-0.482559204101563
4.68733333333334	-0.490188598632813
4.69066666666667	-0.495433807373047
4.694	-0.498294830322266
4.69733333333334	-0.49591064453125
4.70066666666667	-0.487804412841797
4.704	-0.481128692626953
4.70733333333334	-0.483989715576172
4.71066666666667	-0.48971176147461
4.714	-0.494956970214844
4.71733333333334	-0.49734115600586
4.72066666666667	-0.5035400390625
4.724	-0.511646270751953
4.72733333333334	-0.519752502441407
4.73066666666667	-0.530242919921875
4.734	-0.546932220458985
4.73733333333334	-0.564098358154297
4.74066666666667	-0.576496124267578
4.744	-0.577449798583985
4.74733333333334	-0.576019287109375
4.75066666666667	-0.576019287109375
4.754	-0.580310821533203
4.75733333333334	-0.585556030273438
4.76066666666667	-0.590324401855469
4.764	-0.5950927734375
4.76733333333334	-0.595569610595703
4.77066666666667	-0.597000122070313
4.774	-0.598430633544922
4.77733333333334	-0.606060028076172
4.78066666666667	-0.613689422607422
4.784	-0.6256103515625
4.78733333333334	-0.636577606201172
4.79066666666667	-0.640392303466797
4.794	-0.638484954833985
4.79733333333334	-0.63467025756836
4.80066666666667	-0.635147094726563
4.804	-0.637531280517578
4.80733333333334	-0.644207000732422
4.81066666666667	-0.65755844116211
4.814	-0.675201416015625
4.81733333333334	-0.690937042236328
4.82066666666667	-0.699520111083985
4.824	-0.701904296875
4.82733333333334	-0.70333480834961
4.83066666666667	-0.703811645507813
4.834	-0.70333480834961
4.83733333333334	-0.703811645507813
4.84066666666667	-0.713825225830078
4.844	-0.728607177734375
4.84733333333334	-0.74148178100586
4.85066666666667	-0.750064849853516
4.854	-0.754356384277344
4.85733333333334	-0.756263732910157
4.86066666666667	-0.750064849853516
4.864	-0.744342803955078
4.86733333333334	-0.747203826904297
4.87066666666667	-0.757694244384766
4.874	-0.769138336181641
4.87733333333334	-0.779151916503907
4.88066666666667	-0.791549682617188
4.884	-0.809192657470703
4.88733333333334	-0.819206237792969
4.89066666666667	-0.819206237792969
4.894	-0.817298889160156
4.89733333333334	-0.815868377685547
4.90066666666667	-0.814437866210938
4.904	-0.805377960205078
4.90733333333334	-0.799179077148438
4.91066666666667	-0.800609588623047
4.914	-0.8087158203125
4.91733333333334	-0.820159912109375
4.92066666666667	-0.832557678222656
4.924	-0.841140747070313
4.92733333333334	-0.844001770019531
4.93066666666667	-0.845432281494141
4.934	-0.844001770019531
4.93733333333334	-0.847816467285156
4.94066666666667	-0.853061676025391
4.944	-0.864982604980469
4.94733333333334	-0.877857208251953
4.95066666666667	-0.889301300048828
4.954	-0.900745391845703
4.95733333333334	-0.905036926269531
4.96066666666667	-0.909805297851563
4.964	-0.918388366699219
4.96733333333334	-0.931739807128906
4.97066666666667	-0.942707061767578
4.974	-0.943183898925781
4.97733333333334	-0.943183898925781
4.98066666666667	-0.944614410400391
4.984	-0.940322875976563
4.98733333333334	-0.929355621337891
4.99066666666667	-0.920295715332031
4.994	-0.919818878173828
4.99733333333334	-0.918865203857422
5.00066666666667	-0.912189483642578
5.004	-0.902652740478516
5.00733333333334	-0.898361206054688
5.01066666666667	-0.898838043212891
5.014	-0.904560089111328
5.01733333333334	-0.906944274902344
5.02066666666667	-0.909805297851563
5.024	-0.915050506591797
5.02733333333334	-0.922679901123047
5.03066666666667	-0.927925109863281
5.034	-0.925540924072266
5.03733333333334	-0.928878784179688
5.04066666666667	-0.934600830078125
5.044	-0.945091247558594
5.04733333333334	-0.949382781982422
5.05066666666667	-0.951290130615235
5.054	-0.957489013671875
5.05733333333334	-0.964164733886719
5.06066666666667	-0.97036361694336
5.064	-0.966072082519531
5.06733333333334	-0.964641571044922
5.07066666666667	-0.965595245361328
5.074	-0.967025756835938
5.07733333333334	-0.969409942626953
5.08066666666667	-0.972270965576172
5.084	-0.98419189453125
5.08733333333334	-0.997543334960938
5.09066666666667	-1.01089477539063
5.094	-1.02090835571289
5.09733333333334	-1.02996826171875
5.10066666666667	-1.04522705078125
5.104	-1.05905532836914
5.10733333333334	-1.07097625732422
5.11066666666667	-1.07431411743164
5.114	-1.07526779174805
5.11733333333334	-1.07526779174805
5.12066666666667	-1.07097625732422
5.124	-1.06668472290039
5.12733333333334	-1.0671615600586
5.13066666666667	-1.07192993164063
5.134	-1.07622146606446
5.13733333333334	-1.08051300048828
5.14066666666667	-1.0828971862793
5.144	-1.08861923217774
5.14733333333334	-1.09148025512696
5.15066666666667	-1.09434127807617
5.154	-1.10197067260742
5.15733333333334	-1.11055374145508
5.16066666666667	-1.12342834472656
5.164	-1.12771987915039
5.16733333333334	-1.13105773925781
5.17066666666667	-1.13630294799805
5.174	-1.14202499389649
5.17733333333334	-1.14488601684571
5.18066666666667	-1.14059448242188
5.184	-1.14297866821289
5.18733333333334	-1.15060806274414
5.19066666666667	-1.16014480590821
5.194	-1.17111206054688
5.19733333333334	-1.18589401245117
5.20066666666667	-1.20258331298828
5.204	-1.21259689331055
5.20733333333334	-1.20973587036133
5.21066666666667	-1.20019912719727
5.214	-1.190185546875
5.21733333333334	-1.18494033813477
5.22066666666667	-1.18017196655274
5.224	-1.17683410644531
5.22733333333334	-1.18112564086914
5.23066666666667	-1.19161605834961
5.234	-1.19972229003906
5.23733333333334	-1.20019912719727
5.24066666666667	-1.20067596435547
5.244	-1.20735168457031
5.24733333333334	-1.21879577636719
5.25066666666667	-1.23214721679688
5.254	-1.24835968017578
5.25733333333334	-1.2664794921875
5.26066666666667	-1.28459930419922
5.264	-1.29556655883789
5.26733333333334	-1.30271911621094
5.27066666666667	-1.30510330200196
5.274	-1.30796432495117
5.27733333333334	-1.30987167358399
5.28066666666667	-1.30987167358399
5.284	-1.31273269653321
5.28733333333334	-1.31464004516602
5.29066666666667	-1.31464004516602
5.294	-1.31034851074219
5.29733333333334	-1.30605697631836
5.30066666666667	-1.30653381347656
5.304	-1.30748748779297
5.30733333333334	-1.30891799926758
5.31066666666667	-1.31273269653321
5.314	-1.31607055664063
5.31733333333334	-1.31750106811524
5.32066666666667	-1.31416320800781
5.324	-1.312255859375
5.32733333333334	-1.31368637084961
5.33066666666667	-1.32274627685547
5.334	-1.33132934570313
5.33733333333334	-1.34086608886719
5.34066666666667	-1.34611129760742
5.344	-1.35183334350586
5.34733333333334	-1.35564804077149
5.35066666666667	-1.35517120361328
5.354	-1.3580322265625
5.35733333333334	-1.36327743530274
5.36066666666667	-1.3728141784668
5.364	-1.37567520141602
5.36733333333334	-1.3723373413086
5.37066666666667	-1.36947631835938
5.374	-1.36566162109375
5.37733333333334	-1.36232376098633
5.38066666666667	-1.35612487792969
5.384	-1.35374069213867
5.38733333333334	-1.35660171508789
5.39066666666667	-1.36327743530274
5.394	-1.37519836425781
5.39733333333334	-1.38664245605469
5.40066666666667	-1.39713287353516
5.404	-1.4033317565918
5.40733333333334	-1.40666961669922
5.41066666666667	-1.4033317565918
5.414	-1.39284133911133
5.41733333333334	-1.38473510742188
5.42066666666667	-1.38664245605469
5.424	-1.39570236206055
5.42733333333334	-1.40428543090821
5.43066666666667	-1.41191482543946
5.434	-1.42097473144531
5.43733333333334	-1.43241882324219
5.44066666666667	-1.44147872924805
5.444	-1.44624710083008
5.44733333333334	-1.4495849609375
5.45066666666667	-1.45387649536133
5.454	-1.45626068115235
5.45733333333334	-1.45339965820313
5.46066666666667	-1.44529342651367
5.464	-1.43957138061524
5.46733333333334	-1.43766403198242
5.47066666666667	-1.43480300903321
5.474	-1.42860412597656
5.47733333333334	-1.42192840576172
5.48066666666667	-1.4190673828125
5.484	-1.41191482543946
5.48733333333334	-1.39760971069336
5.49066666666667	-1.38378143310547
5.494	-1.37948989868164
5.49733333333334	-1.37948989868164
5.50066666666667	-1.37519836425781
5.504	-1.3723373413086
5.50733333333334	-1.37615203857422
5.51066666666667	-1.38044357299805
5.514	-1.37472152709961
5.51733333333334	-1.36327743530274
5.52066666666667	-1.35374069213867
5.524	-1.34658813476563
5.52733333333334	-1.33657455444336
5.53066666666667	-1.3275146484375
5.534	-1.32465362548828
5.53733333333334	-1.32417678833008
5.54066666666667	-1.32083892822266
5.544	-1.31654739379883
5.54733333333334	-1.31320953369141
5.55066666666667	-1.30414962768555
5.554	-1.28555297851563
5.55733333333334	-1.2655258178711
5.56066666666667	-1.2507438659668
5.564	-1.23834609985352
5.56733333333334	-1.220703125
5.57066666666667	-1.20210647583008
5.574	-1.18780136108399
5.57733333333334	-1.17158889770508
5.58066666666667	-1.15299224853516
5.584	-1.13821029663086
5.58733333333334	-1.13105773925781
5.59066666666667	-1.12581253051758
5.594	-1.11913681030274
5.59733333333334	-1.11532211303711
5.60066666666667	-1.10864639282227
5.604	-1.08861923217774
5.60733333333334	-1.05619430541992
5.61066666666667	-1.0223388671875
5.614	-0.99325180053711
5.61733333333334	-0.963211059570313
5.62066666666667	-0.936031341552735
5.624	-0.91552734375
5.62733333333334	-0.904560089111328
5.63066666666667	-0.896453857421875
5.634	-0.884532928466797
5.63733333333334	-0.867843627929688
5.64066666666667	-0.844478607177735
5.644	-0.824451446533203
5.64733333333334	-0.805854797363281
5.65066666666667	-0.791072845458985
5.654	-0.777244567871094
5.65733333333334	-0.765800476074219
5.66066666666667	-0.759601593017578
5.664	-0.748634338378907
5.66733333333334	-0.732421875
5.67066666666667	-0.71096420288086
5.674	-0.689029693603516
5.67733333333334	-0.669956207275391
5.68066666666667	-0.648975372314453
5.684	-0.627517700195313
5.68733333333334	-0.605583190917969
5.69066666666667	-0.58746337890625
5.694	-0.574588775634766
5.69733333333334	-0.554084777832032
5.70066666666667	-0.525474548339844
5.704	-0.485897064208985
5.70733333333334	-0.445365905761719
5.71066666666667	-0.406265258789063
5.714	-0.365257263183594
5.71733333333334	-0.325679779052735
5.72066666666667	-0.280857086181641
5.724	-0.234603881835938
5.72733333333334	-0.178813934326172
5.73066666666667	-0.107765197753906
5.734	-0.0219345092773438
5.73733333333334	0.080108642578125
5.74066666666667	0.187397003173828
5.744	0.303745269775391
5.74733333333334	0.435352325439453
5.75066666666667	0.585556030273438
5.754	0.755786895751953
5.75733333333334	0.943660736083985
5.76066666666667	1.15299224853516
5.764	1.38330459594727
5.76733333333334	1.63555145263672
5.77066666666667	1.91497802734375
5.774	2.21920013427735
5.77733333333334	2.54487991333008
5.78066666666667	2.89344787597656
5.784	3.27110290527344
5.78733333333334	3.68452072143555
5.79066666666667	4.13036346435547
5.794	4.61006164550781
5.79733333333334	5.13267517089844
5.80066666666667	5.70440292358399
5.804	6.32429122924805
5.80733333333334	6.98423385620117
5.81066666666667	7.68327713012696
5.814	8.43429565429688
5.81733333333334	9.24110412597656
5.82066666666667	10.101318359375
5.824	11.0158920288086
5.82733333333334	11.9876861572266
5.83066666666667	13.021469116211
5.834	14.1124725341797
5.83733333333334	15.2583122253418
5.84066666666667	16.4623260498047
5.844	17.7245140075684
5.84733333333334	19.045352935791
5.85066666666667	20.4243659973145
5.854	21.8586921691895
5.85733333333334	23.3430862426758
5.86066666666667	24.8785018920899
5.864	26.461124420166
5.86733333333334	28.097152709961
5.87066666666667	29.7822952270508
5.874	31.5098762512207
5.87733333333334	33.2808494567871
5.88066666666667	35.088062286377
5.884	36.9358062744141
5.88733333333334	38.8126373291016
5.89066666666667	40.7118797302246
5.894	42.6402091979981
5.89733333333334	44.5904731750488
5.90066666666667	46.5526580810547
5.904	48.5110282897949
5.90733333333334	50.4679679870606
5.91066666666667	52.4234771728516
5.914	54.3608665466309
5.91733333333334	56.2691688537598
5.92066666666667	58.1479072570801
5.924	59.9932670593262
5.92733333333334	61.795711517334
5.93066666666667	63.5485649108887
5.934	65.2546882629395
5.93733333333334	66.9083595275879
5.94066666666667	68.5057640075684
5.944	70.0373649597168
5.94733333333334	71.4902877807617
5.95066666666667	72.8592872619629
5.954	74.1424560546875
5.95733333333334	75.3397941589356
5.96066666666667	76.4436721801758
5.964	77.4574279785157
5.96733333333334	78.3810615539551
5.97066666666667	79.2121887207032
5.974	79.9341201782227
5.97733333333334	80.5449485778809
5.98066666666667	81.0480117797852
5.984	81.4423561096192
5.98733333333334	81.7279815673828
5.99066666666667	81.9077491760254
5.994	81.9973945617676
5.99733333333334	81.9902420043946
6.00066666666667	81.8867683410645
6.004	81.6836357116699
6.00733333333334	81.380844116211
6.01066666666667	80.9807777404785
6.014	80.4829597473145
6.01733333333334	79.9007415771485
6.02066666666667	79.2293548583985
6.024	78.4826278686524
6.02733333333334	77.6691436767578
6.03066666666667	76.7922401428223
6.034	75.8485794067383
6.03733333333334	74.8414993286133
6.04066666666667	73.7838745117188
6.044	72.6752281188965
6.04733333333334	71.5169906616211
6.05066666666667	70.3125
6.054	69.0760612487793
6.05733333333334	67.8157806396485
6.06066666666667	66.5349960327149
6.064	65.2332305908203
6.06733333333334	63.9090538024903
6.07066666666667	62.5734329223633
6.074	61.2297058105469
6.07733333333334	59.8726272583008
6.08066666666667	58.5026741027832
6.084	57.1351051330567
6.08733333333334	55.783748626709
6.09066666666667	54.4538497924805
6.094	53.1373023986817
6.09733333333334	51.8369674682617
6.10066666666667	50.5590438842774
6.104	49.3001937866211
6.10733333333334	48.0632781982422
6.11066666666667	46.844482421875
6.114	45.6514358520508
6.11733333333334	44.4865226745606
6.12066666666667	43.3521270751953
6.124	42.2492027282715
6.12733333333334	41.1744117736817
6.13066666666667	40.1287078857422
6.134	39.1130447387696
6.13733333333334	38.1321907043457
6.14066666666667	37.1856689453125
6.144	36.2744331359863
6.14733333333334	35.3984832763672
6.15066666666667	34.5630645751953
6.154	33.7662696838379
6.15733333333334	33.0047607421875
6.16066666666667	32.2751998901367
6.164	31.585693359375
6.16733333333334	30.937671661377
6.17066666666667	30.3187370300293
6.174	29.7226905822754
6.17733333333334	29.1476249694824
6.18066666666667	28.597354888916
6.184	28.066635131836
6.18733333333334	27.5568962097168
6.19066666666667	27.0738601684571
6.194	26.6213417053223
6.19733333333334	26.1979103088379
6.20066666666667	25.8045196533203
6.204	25.4397392272949
6.20733333333334	25.0988006591797
6.21066666666667	24.7788429260254
6.214	24.472713470459
6.21733333333334	24.1832733154297
6.22066666666667	23.9129066467285
6.224	23.6597061157227
6.22733333333334	23.4217643737793
6.23066666666667	23.1924057006836
6.234	22.979736328125
6.23733333333334	22.7847099304199
6.24066666666667	22.5996971130371
6.244	22.4194526672363
6.24733333333334	22.2420692443848
6.25066666666667	22.0737457275391
6.254	21.9182968139649
6.25733333333334	21.7704772949219
6.26066666666667	21.636962890625
6.264	21.5182304382324
6.26733333333334	21.4171409606934
6.27066666666667	21.327018737793
6.274	21.2397575378418
6.27733333333334	21.1606025695801
6.28066666666667	21.0824012756348
6.284	21.0089683532715
6.28733333333334	20.93505859375
6.29066666666667	20.8673477172852
6.294	20.8067893981934
6.29733333333334	20.754337310791
6.30066666666667	20.7104682922363
6.304	20.6713676452637
6.30733333333334	20.6379890441895
6.31066666666667	20.6050872802735
6.314	20.5750465393067
6.31733333333334	20.5469131469727
6.32066666666667	20.5178260803223
6.324	20.4882621765137
6.32733333333334	20.4606056213379
6.33066666666667	20.4353332519531
6.334	20.4119682312012
6.33733333333334	20.3895568847656
6.34066666666667	20.3738212585449
6.344	20.3599929809571
6.34733333333334	20.3485488891602
6.35066666666667	20.3385353088379
6.354	20.3323364257813
6.35733333333334	20.3251838684082
6.36066666666667	20.3142166137696
6.364	20.3013420104981
6.36733333333334	20.2884674072266
6.37066666666667	20.2755928039551
6.374	20.263671875
6.37733333333334	20.2522277832031
6.38066666666667	20.2422142028809
6.384	20.2398300170899
6.38733333333334	20.2455520629883
6.39066666666667	20.2550888061524
6.394	20.261287689209
6.39733333333334	20.2708244323731
6.40066666666667	20.284652709961
6.404	20.3008651733399
6.40733333333334	20.3118324279785
6.41066666666667	20.3208923339844
6.414	20.3337669372559
6.41733333333334	20.3475952148438
6.42066666666667	20.3566551208496
6.424	20.3571319580078
6.42733333333334	20.3542709350586
6.43066666666667	20.352840423584
6.434	20.3580856323242
6.43733333333334	20.3652381896973
6.44066666666667	20.3728675842285
6.444	20.3771591186524
6.44733333333334	20.3838348388672
6.45066666666667	20.3871726989746
6.454	20.3847885131836
6.45733333333334	20.3771591186524
6.46066666666667	20.3742980957031
6.464	20.3843116760254
6.46733333333334	20.4038619995117
6.47066666666667	20.4339027404785
6.474	20.4663276672363
6.47733333333334	20.4973220825196
6.48066666666667	20.5202102661133
6.484	20.5345153808594
6.48733333333334	20.540714263916
6.49066666666667	20.5430984497071
6.494	20.5445289611817
6.49733333333334	20.5550193786621
6.50066666666667	20.5717086791992
6.504	20.5907821655274
6.50733333333334	20.6079483032227
6.51066666666667	20.625114440918
6.514	20.6413269042969
6.51733333333334	20.650863647461
6.52066666666667	20.6537246704102
6.524	20.6546783447266
6.52733333333334	20.6589698791504
6.53066666666667	20.6618309020996
6.534	20.6646919250488
6.53733333333334	20.6704139709473
6.54066666666667	20.6866264343262
6.544	20.7095146179199
6.54733333333334	20.7324028015137
6.55066666666667	20.7514762878418
6.554	20.7705497741699
6.55733333333334	20.7910537719727
6.56066666666667	20.8086967468262
6.564	20.8201408386231
6.56733333333334	20.8306312561035
6.57066666666667	20.8430290222168
6.574	20.8592414855957
6.57733333333334	20.8783149719238
6.58066666666667	20.902156829834
6.584	20.9293365478516
6.58733333333334	20.9536552429199
6.59066666666667	20.9770202636719
6.594	20.998477935791
6.59733333333334	21.0185050964356
6.60066666666667	21.0313796997071
6.604	21.0418701171875
6.60733333333334	21.0604667663574
6.61066666666667	21.0866928100586
6.614	21.113395690918
6.61733333333334	21.1348533630371
6.62066666666667	21.1615562438965
6.624	21.1973190307617
6.62733333333334	21.2292671203613
6.63066666666667	21.2502479553223
6.634	21.2693214416504
6.63733333333334	21.2926864624024
6.64066666666667	21.3174819946289
6.644	21.3351249694824
6.64733333333334	21.352767944336
6.65066666666667	21.3780403137207
6.654	21.4037895202637
6.65733333333334	21.4300155639649
6.66066666666667	21.451473236084
6.664	21.474838256836
[truncated: 1,006 more rows]
