# Supplementary material for: Phase-Specific Parameter Estimation in Chiral HPLC Using 1‑Site, 2‑Site Stochastic Models, and Unified Equation Approach
Source: Anal Chem. 2026 Apr 29;98(18):13925–39. doi: 10.1021/acs.analchem.6c01634 (PMC13177292; doi:10.1021/acs.analchem.6c01634)
Supplement: Supplementary file 2 [file ac6c01634_si_002.zip › SupportingInformation/03_data_allEluents/LORA_ACN_CELL2_1_20.CSV]

0.0015	-0.0844001770019531
0.00483333333333334	-0.0872611999511719
0.00816666666666667	-0.0867843627929688
0.0115	-0.080108642578125
0.0148333333333334	-0.0681877136230469
0.0181666666666667	-0.0591278076171875
0.0215	-0.0615119934082032
0.0248333333333334	-0.0710487365722657
0.0281666666666667	-0.0796318054199219
0.0315	-0.0829696655273438
0.0348333333333334	-0.0829696655273438
0.0381666666666667	-0.080108642578125
0.0415	-0.0743865966796875
0.0448333333333334	-0.06866455078125
0.0481666666666667	-0.0705718994140625
0.0515	-0.0796318054199219
0.0548333333333334	-0.0891685485839844
0.0581666666666667	-0.0967979431152344
0.0615	-0.102043151855469
0.0648333333333334	-0.107288360595703
0.0681666666666667	-0.106334686279297
0.0715	-0.104904174804688
0.0748333333333334	-0.102519989013672
0.0781666666666667	-0.102996826171875
0.0815	-0.101089477539063
0.0848333333333334	-0.0925064086914063
0.0881666666666667	-0.0834465026855469
0.0915	-0.0748634338378907
0.0948333333333334	-0.06866455078125
0.0981666666666667	-0.0634193420410157
0.1015	-0.0634193420410157
0.104833333333334	-0.0705718994140625
0.108166666666667	-0.0820159912109375
0.1115	-0.0901222229003906
0.114833333333334	-0.0925064086914063
0.118166666666667	-0.0920295715332031
0.1215	-0.0853538513183594
0.124833333333334	-0.0767707824707032
0.128166666666667	-0.0672340393066407
0.1315	-0.0615119934082032
0.134833333333334	-0.0634193420410157
0.138166666666667	-0.0705718994140625
0.1415	-0.0820159912109375
0.144833333333334	-0.0910758972167969
0.148166666666667	-0.0958442687988281
0.1515	-0.102519989013672
0.154833333333334	-0.109672546386719
0.158166666666667	-0.115394592285156
0.1615	-0.120639801025391
0.164833333333334	-0.127315521240235
0.168166666666667	-0.130653381347656
0.1715	-0.125408172607422
0.174833333333334	-0.112533569335938
0.178166666666667	-0.101566314697266
0.1815	-0.0929832458496094
0.184833333333334	-0.0891685485839844
0.188166666666667	-0.0920295715332031
0.1915	-0.0958442687988281
0.194833333333334	-0.10061264038086
0.198166666666667	-0.0996589660644531
0.2015	-0.0977516174316406
0.204833333333334	-0.0934600830078125
0.208166666666667	-0.0925064086914063
0.2115	-0.0944137573242188
0.214833333333334	-0.0987052917480469
0.218166666666667	-0.104427337646485
0.2215	-0.105381011962891
0.224833333333334	-0.103473663330078
0.228166666666667	-0.0967979431152344
0.2315	-0.0882148742675781
0.234833333333334	-0.0805854797363281
0.238166666666667	-0.0743865966796875
0.2415	-0.0710487365722657
0.244833333333334	-0.0653266906738282
0.248166666666667	-0.06103515625
0.2515	-0.0619888305664063
0.254833333333334	-0.0672340393066407
0.258166666666667	-0.0739097595214844
0.2615	-0.0791549682617188
0.264833333333334	-0.0863075256347656
0.268166666666667	-0.0910758972167969
0.2715	-0.087738037109375
0.274833333333334	-0.0815391540527344
0.278166666666667	-0.0810623168945313
0.2815	-0.0863075256347656
0.284833333333334	-0.0967979431152344
0.288166666666667	-0.106334686279297
0.2915	-0.119209289550781
0.294833333333334	-0.12969970703125
0.298166666666667	-0.136375427246094
0.3015	-0.141620635986328
0.304833333333334	-0.142097473144531
0.308166666666667	-0.142097473144531
0.3115	-0.141620635986328
0.314833333333334	-0.139236450195313
0.318166666666667	-0.132560729980469
0.3215	-0.121116638183594
0.324833333333334	-0.110149383544922
0.328166666666667	-0.102519989013672
0.3315	-0.0958442687988281
0.334833333333334	-0.0963211059570313
0.338166666666667	-0.0967979431152344
0.3415	-0.10061264038086
0.344833333333334	-0.102519989013672
0.348166666666667	-0.107288360595703
0.3515	-0.112056732177735
0.354833333333334	-0.110626220703125
0.358166666666667	-0.107765197753906
0.3615	-0.102519989013672
0.364833333333334	-0.0977516174316406
0.368166666666667	-0.0867843627929688
0.3715	-0.0762939453125
0.374833333333334	-0.0743865966796875
0.378166666666667	-0.0796318054199219
0.3815	-0.0858306884765625
0.384833333333334	-0.0910758972167969
0.388166666666667	-0.0934600830078125
0.3915	-0.0925064086914063
0.394833333333334	-0.0872611999511719
0.398166666666667	-0.0743865966796875
0.4015	-0.0586509704589844
0.404833333333334	-0.0429153442382813
0.408166666666667	-0.0386238098144531
0.4115	-0.0414848327636719
0.414833333333334	-0.0448226928710938
0.418166666666667	-0.0438690185546875
0.4215	-0.0438690185546875
0.424833333333334	-0.0438690185546875
0.428166666666667	-0.0433921813964844
0.4315	-0.0424385070800781
0.434833333333334	-0.0410079956054688
0.438166666666667	-0.041961669921875
0.4415	-0.0457763671875
0.444833333333334	-0.0562667846679688
0.448166666666667	-0.0629425048828125
0.4515	-0.0615119934082032
0.454833333333334	-0.06103515625
0.458166666666667	-0.0677108764648438
0.4615	-0.0739097595214844
0.464833333333334	-0.0715255737304688
0.468166666666667	-0.0672340393066407
0.4715	-0.0696182250976563
0.474833333333334	-0.0743865966796875
0.478166666666667	-0.0748634338378907
0.4815	-0.0739097595214844
0.484833333333334	-0.0748634338378907
0.488166666666667	-0.0820159912109375
0.4915	-0.0925064086914063
0.494833333333334	-0.100135803222656
0.498166666666667	-0.104904174804688
0.5015	-0.105381011962891
0.504833333333334	-0.112056732177735
0.508166666666667	-0.117301940917969
0.5115	-0.117301940917969
0.514833333333334	-0.110149383544922
0.518166666666667	-0.101089477539063
0.5215	-0.0963211059570313
0.524833333333334	-0.0886917114257813
0.528166666666667	-0.080108642578125
0.5315	-0.0772476196289063
0.534833333333334	-0.0853538513183594
0.538166666666667	-0.095367431640625
0.5415	-0.0972747802734375
0.544833333333334	-0.0963211059570313
0.548166666666667	-0.0972747802734375
0.5515	-0.0967979431152344
0.554833333333334	-0.0929832458496094
0.558166666666667	-0.0891685485839844
0.5615	-0.0958442687988281
0.564833333333334	-0.103473663330078
0.568166666666667	-0.106334686279297
0.5715	-0.102996826171875
0.574833333333334	-0.10061264038086
0.578166666666667	-0.10061264038086
0.5815	-0.0977516174316406
0.584833333333334	-0.0948905944824219
0.588166666666667	-0.0920295715332031
0.5915	-0.0867843627929688
0.594833333333334	-0.0810623168945313
0.598166666666667	-0.0758171081542969
0.6015	-0.0748634338378907
0.604833333333334	-0.0729560852050782
0.608166666666667	-0.0677108764648438
0.6115	-0.0619888305664063
0.614833333333334	-0.0529289245605469
0.618166666666667	-0.0448226928710938
0.6215	-0.0338554382324219
0.624833333333334	-0.0252723693847656
0.628166666666667	-0.0195503234863281
0.6315	-0.0147819519042969
0.634833333333334	-0.0119209289550781
0.638166666666667	-0.00238418579101563
0.6415	0.0138282775878906
0.644833333333334	0.0362396240234375
0.648166666666667	0.0557899475097657
0.6515	0.0700950622558594
0.654833333333334	0.0834465026855469
0.658166666666667	0.0910758972167969
0.6615	0.0910758972167969
0.664833333333334	0.0891685485839844
0.668166666666667	0.0882148742675781
0.6715	0.0882148742675781
0.674833333333334	0.0805854797363281
0.678166666666667	0.0705718994140625
0.6815	0.0562667846679688
0.684833333333334	0.03814697265625
0.688166666666667	0.0143051147460938
0.6915	-0.0100135803222656
0.694833333333334	-0.0271797180175781
0.698166666666667	-0.03814697265625
0.7015	-0.0376701354980469
0.704833333333334	-0.0338554382324219
0.708166666666667	-0.0233650207519531
0.7115	-0.0138282775878906
0.714833333333334	-0.00667572021484375
0.718166666666667	-0.00143051147460938
0.7215	-0.00619888305664063
0.724833333333334	-0.0147819519042969
0.728166666666667	-0.0276565551757813
0.7315	-0.0414848327636719
0.734833333333334	-0.0519752502441407
0.738166666666667	-0.0619888305664063
0.7415	-0.0720024108886719
0.744833333333334	-0.0824928283691406
0.748166666666667	-0.0891685485839844
0.7515	-0.0925064086914063
0.754833333333334	-0.0958442687988281
0.758166666666667	-0.09918212890625
0.7615	-0.0987052917480469
0.764833333333334	-0.0987052917480469
0.768166666666667	-0.09918212890625
0.7715	-0.0920295715332031
0.774833333333334	-0.0791549682617188
0.778166666666667	-0.0691413879394532
0.7815	-0.064849853515625
0.784833333333334	-0.0643730163574219
0.788166666666667	-0.0667572021484375
0.7915	-0.0767707824707032
0.794833333333334	-0.0905990600585938
0.798166666666667	-0.0967979431152344
0.8015	-0.095367431640625
0.804833333333334	-0.0834465026855469
0.808166666666667	-0.0729560852050782
0.8115	-0.0653266906738282
0.814833333333334	-0.0624656677246094
0.818166666666667	-0.0672340393066407
0.8215	-0.0782012939453125
0.824833333333334	-0.0882148742675781
0.828166666666667	-0.0891685485839844
0.8315	-0.0829696655273438
0.834833333333334	-0.0772476196289063
0.838166666666667	-0.0681877136230469
0.8415	-0.0553131103515625
0.844833333333334	-0.0429153442382813
0.848166666666667	-0.0400543212890625
0.8515	-0.0443458557128906
0.854833333333334	-0.0448226928710938
0.858166666666667	-0.0438690185546875
0.8615	-0.0462532043457031
0.864833333333334	-0.0562667846679688
0.868166666666667	-0.0667572021484375
0.8715	-0.0772476196289063
0.874833333333334	-0.0886917114257813
0.878166666666667	-0.103950500488281
0.8815	-0.110626220703125
0.884833333333334	-0.104904174804688
0.888166666666667	-0.0905990600585938
0.8915	-0.0710487365722657
0.894833333333334	-0.0529289245605469
0.898166666666667	-0.0362396240234375
0.9015	-0.0309944152832031
0.904833333333334	-0.0352859497070313
0.908166666666667	-0.0424385070800781
0.9115	-0.0486373901367188
0.914833333333334	-0.0514984130859375
0.918166666666667	-0.0505447387695313
0.9215	-0.0510215759277344
0.924833333333334	-0.0505447387695313
0.928166666666667	-0.0505447387695313
0.9315	-0.0481605529785156
0.934833333333333	-0.041961669921875
0.938166666666667	-0.0410079956054688
0.9415	-0.034332275390625
0.944833333333334	-0.0243186950683594
0.948166666666667	-0.00858306884765625
0.9515	0.003814697265625
0.954833333333334	0.0143051147460938
0.958166666666667	0.0338554382324219
0.9615	0.0600814819335938
0.964833333333334	0.0886917114257813
0.968166666666667	0.108718872070313
0.9715	0.122547149658203
0.974833333333334	0.127315521240235
0.978166666666667	0.124454498291016
0.9815	0.112533569335938
0.984833333333334	0.0925064086914063
0.988166666666667	0.06866455078125
0.9915	0.0448226928710938
0.994833333333334	0.0243186950683594
0.998166666666667	0.00810623168945313
1.0015	-0.00524520874023438
1.00483333333334	-0.0109672546386719
1.00816666666667	-0.0138282775878906
1.0115	-0.0138282775878906
1.01483333333334	-0.0171661376953125
1.01816666666667	-0.026702880859375
1.0215	-0.0386238098144531
1.02483333333334	-0.0548362731933594
1.02816666666667	-0.0667572021484375
1.0315	-0.0767707824707032
1.03483333333334	-0.0786781311035157
1.03816666666667	-0.0767707824707032
1.0415	-0.0729560852050782
1.04483333333334	-0.0696182250976563
1.04816666666667	-0.0696182250976563
1.0515	-0.0634193420410157
1.05483333333334	-0.0567436218261719
1.05816666666667	-0.049591064453125
1.0615	-0.0476837158203125
1.06483333333334	-0.0472068786621094
1.06816666666667	-0.0438690185546875
1.0715	-0.0452995300292969
1.07483333333334	-0.0514984130859375
1.07816666666667	-0.06103515625
1.0815	-0.0629425048828125
1.08483333333334	-0.0586509704589844
1.08816666666667	-0.0510215759277344
1.0915	-0.0467300415039063
1.09483333333334	-0.0452995300292969
1.09816666666667	-0.0452995300292969
1.1015	-0.0514984130859375
1.10483333333334	-0.0562667846679688
1.10816666666667	-0.0643730163574219
1.1115	-0.0715255737304688
1.11483333333334	-0.080108642578125
1.11816666666667	-0.0848770141601563
1.1215	-0.0824928283691406
1.12483333333334	-0.0786781311035157
1.12816666666667	-0.0729560852050782
1.1315	-0.0658035278320313
1.13483333333334	-0.0605583190917969
1.13816666666667	-0.0576972961425782
1.1415	-0.0638961791992188
1.14483333333334	-0.0762939453125
1.14816666666667	-0.0925064086914063
1.1515	-0.100135803222656
1.15483333333334	-0.0996589660644531
1.15816666666667	-0.0963211059570313
1.1615	-0.0891685485839844
1.16483333333334	-0.0805854797363281
1.16816666666667	-0.0739097595214844
1.1715	-0.0782012939453125
1.17483333333334	-0.0863075256347656
1.17816666666667	-0.0891685485839844
1.1815	-0.0882148742675781
1.18483333333334	-0.0858306884765625
1.18816666666667	-0.0848770141601563
1.1915	-0.0810623168945313
1.19483333333334	-0.0734329223632813
1.19816666666667	-0.0681877136230469
1.2015	-0.0672340393066407
1.20483333333334	-0.06866455078125
1.20816666666667	-0.0677108764648438
1.2115	-0.0653266906738282
1.21483333333334	-0.0658035278320313
1.21816666666667	-0.06866455078125
1.2215	-0.0700950622558594
1.22483333333334	-0.0696182250976563
1.22816666666667	-0.064849853515625
1.2315	-0.0576972961425782
1.23483333333334	-0.0491142272949219
1.23816666666667	-0.041961669921875
1.2415	-0.0438690185546875
1.24483333333334	-0.0500679016113282
1.24816666666667	-0.0624656677246094
1.2515	-0.0748634338378907
1.25483333333334	-0.0858306884765625
1.25816666666667	-0.0967979431152344
1.2615	-0.0987052917480469
1.26483333333334	-0.0967979431152344
1.26816666666667	-0.0925064086914063
1.2715	-0.0939369201660156
1.27483333333334	-0.0948905944824219
1.27816666666667	-0.0891685485839844
1.2815	-0.0810623168945313
1.28483333333334	-0.0734329223632813
1.28816666666667	-0.0681877136230469
1.2915	-0.0586509704589844
1.29483333333334	-0.0524520874023438
1.29816666666667	-0.0505447387695313
1.3015	-0.0510215759277344
1.30483333333334	-0.05340576171875
1.30816666666667	-0.0538825988769532
1.3115	-0.0600814819335938
1.31483333333334	-0.0677108764648438
1.31816666666667	-0.0743865966796875
1.3215	-0.0815391540527344
1.32483333333334	-0.0858306884765625
1.32816666666667	-0.0901222229003906
1.3315	-0.0929832458496094
1.33483333333334	-0.0977516174316406
1.33816666666667	-0.105857849121094
1.3415	-0.109195709228516
1.34483333333334	-0.104427337646485
1.34816666666667	-0.0910758972167969
1.3515	-0.0762939453125
1.35483333333334	-0.0605583190917969
1.35816666666667	-0.0448226928710938
1.3615	-0.0314712524414063
1.36483333333334	-0.0290870666503906
1.36816666666667	-0.0319480895996094
1.3715	-0.0319480895996094
1.37483333333334	-0.0290870666503906
1.37816666666667	-0.0271797180175781
1.3815	-0.0262260437011719
1.38483333333334	-0.0243186950683594
1.38816666666667	-0.0271797180175781
1.3915	-0.034332275390625
1.39483333333334	-0.0429153442382813
1.39816666666667	-0.049591064453125
1.4015	-0.0553131103515625
1.40483333333334	-0.057220458984375
1.40816666666667	-0.0596046447753907
1.4115	-0.0619888305664063
1.41483333333334	-0.0615119934082032
1.41816666666667	-0.0524520874023438
1.4215	-0.0386238098144531
1.42483333333334	-0.0300407409667969
1.42816666666667	-0.0238418579101563
1.4315	-0.0200271606445313
1.43483333333334	-0.0185966491699219
1.43816666666667	-0.0243186950683594
1.4415	-0.0314712524414063
1.44483333333334	-0.0314712524414063
1.44816666666667	-0.0243186950683594
1.4515	-0.0119209289550781
1.45483333333334	-0.00095367431640625
1.45816666666667	0.00476837158203125
1.4615	0.00476837158203125
1.46483333333334	0
1.46816666666667	-0.00762939453125
1.4715	-0.0224113464355469
1.47483333333334	-0.034332275390625
1.47816666666667	-0.0429153442382813
1.4815	-0.0486373901367188
1.48483333333334	-0.0505447387695313
1.48816666666667	-0.0491142272949219
1.4915	-0.0395774841308594
1.49483333333334	-0.0324249267578125
1.49816666666667	-0.0233650207519531
1.5015	-0.0138282775878906
1.50483333333334	-0.0057220458984375
1.50816666666667	0.00095367431640625
1.5115	0.00143051147460938
1.51483333333334	0.00286102294921875
1.51816666666667	0.0057220458984375
1.5215	0.0143051147460938
1.52483333333334	0.0247955322265625
1.52816666666667	0.0319480895996094
1.5315	0.0414848327636719
1.53483333333334	0.049591064453125
1.53816666666667	0.0524520874023438
1.5415	0.0472068786621094
1.54483333333334	0.0386238098144531
1.54816666666667	0.034332275390625
1.5515	0.0338554382324219
1.55483333333334	0.0391006469726563
1.55816666666667	0.0448226928710938
1.5615	0.049591064453125
1.56483333333334	0.0510215759277344
1.56816666666667	0.0491142272949219
1.5715	0.0476837158203125
1.57483333333334	0.0467300415039063
1.57816666666667	0.0510215759277344
1.5815	0.0605583190917969
1.58483333333334	0.0715255737304688
1.58816666666667	0.0815391540527344
1.5915	0.0886917114257813
1.59483333333334	0.0982284545898438
1.59816666666667	0.1068115234375
1.6015	0.109672546386719
1.60483333333334	0.109672546386719
1.60816666666667	0.107288360595703
1.6115	0.102519989013672
1.61483333333334	0.0925064086914063
1.61816666666667	0.0848770141601563
1.6215	0.0853538513183594
1.62483333333334	0.087738037109375
1.62816666666667	0.0901222229003906
1.6315	0.0948905944824219
1.63483333333334	0.103473663330078
1.63816666666667	0.10824203491211
1.6415	0.1068115234375
1.64483333333334	0.104427337646485
1.64816666666667	0.105381011962891
1.6515	0.109195709228516
1.65483333333334	0.109195709228516
1.65816666666667	0.104427337646485
1.6615	0.09918212890625
1.66483333333334	0.0987052917480469
1.66816666666667	0.0967979431152344
1.6715	0.0920295715332031
1.67483333333334	0.087738037109375
1.67816666666667	0.0934600830078125
1.6815	0.0996589660644531
1.68483333333334	0.0982284545898438
1.68816666666667	0.095367431640625
1.6915	0.0939369201660156
1.69483333333334	0.0925064086914063
1.69816666666667	0.0848770141601563
1.7015	0.0805854797363281
1.70483333333334	0.0844001770019531
1.70816666666667	0.0905990600585938
1.7115	0.091552734375
1.71483333333334	0.0896453857421875
1.71816666666667	0.0896453857421875
1.7215	0.0948905944824219
1.72483333333334	0.0967979431152344
1.72816666666667	0.0967979431152344
1.7315	0.100135803222656
1.73483333333334	0.103950500488281
1.73816666666667	0.102519989013672
1.7415	0.0939369201660156
1.74483333333334	0.0910758972167969
1.74816666666667	0.0977516174316406
1.7515	0.1068115234375
1.75483333333334	0.113964080810547
1.75816666666667	0.118732452392578
1.7615	0.120639801025391
1.76483333333334	0.116348266601563
1.76816666666667	0.09918212890625
1.7715	0.0767707824707032
1.77483333333334	0.0567436218261719
1.77816666666667	0.0452995300292969
1.7815	0.0410079956054688
1.78483333333334	0.0410079956054688
1.78816666666667	0.0462532043457031
1.7915	0.0557899475097657
1.79483333333334	0.0667572021484375
1.79816666666667	0.0786781311035157
1.8015	0.0891685485839844
1.80483333333334	0.0925064086914063
1.80816666666667	0.0925064086914063
1.8115	0.0901222229003906
1.81483333333334	0.0896453857421875
1.81816666666667	0.0872611999511719
1.8215	0.08392333984375
1.82483333333334	0.0844001770019531
1.82816666666667	0.0896453857421875
1.8315	0.0958442687988281
1.83483333333334	0.101089477539063
1.83816666666667	0.102519989013672
1.8415	0.103950500488281
1.84483333333334	0.110626220703125
1.84816666666667	0.120639801025391
1.8515	0.133991241455078
1.85483333333334	0.150203704833985
1.85816666666667	0.166893005371094
1.8615	0.180244445800781
1.86483333333334	0.185966491699219
1.86816666666667	0.186920166015625
1.8715	0.183582305908203
1.87483333333334	0.174999237060547
1.87816666666667	0.16927719116211
1.8815	0.171661376953125
1.88483333333334	0.179767608642578
1.88816666666667	0.187397003173828
1.8915	0.193119049072266
1.89483333333334	0.197410583496094
1.89816666666667	0.203609466552735
1.9015	0.216007232666016
1.90483333333334	0.247955322265625
1.90816666666667	0.308513641357422
1.9115	0.411510467529297
1.91483333333334	0.568389892578125
1.91816666666667	0.776767730712891
1.9215	1.03092193603516
1.92483333333334	1.32560729980469
1.92816666666667	1.64937973022461
1.9315	1.98936462402344
1.93483333333334	2.32315063476563
1.93816666666667	2.6388168334961
1.9415	2.92396545410156
1.94483333333334	3.18336486816406
1.94816666666667	3.43370437622071
1.9515	3.70979309082031
1.95483333333334	4.07218933105469
1.95816666666667	4.5924186706543
1.9615	5.32770156860352
1.96483333333334	6.28709793090821
1.96816666666667	7.43961334228516
1.9715	8.71896743774414
1.97483333333334	10.0231170654297
1.97816666666667	11.2471580505371
1.9815	12.3085975646973
1.98483333333334	13.1621360778809
1.98816666666667	13.791561126709
1.9915	14.1925811767578
1.99483333333334	14.3651962280274
1.99816666666667	14.3051147460938
2.0015	14.0037536621094
2.00483333333334	13.458251953125
2.00816666666667	12.6810073852539
2.0115	11.7049217224121
2.01483333333334	10.5791091918946
2.01816666666667	9.35554504394531
2.0215	8.08477401733399
2.02483333333334	6.80780410766602
2.02816666666667	5.56182861328125
2.0315	4.3792724609375
2.03483333333334	3.30066680908203
2.03816666666667	2.35176086425781
2.0415	1.55448913574219
2.04483333333334	0.928878784179688
2.04816666666667	0.483512878417969
2.0515	0.210762023925781
2.05483333333334	0.0796318054199219
2.05816666666667	0.0720024108886719
2.0615	0.1678466796875
2.06483333333334	0.336647033691406
2.06816666666667	0.545978546142578
2.0715	0.774860382080078
2.07483333333334	1.01613998413086
2.07816666666667	1.25980377197266
2.0815	1.495361328125
2.08483333333334	1.71852111816406
2.08816666666667	1.92928314208985
2.0915	2.12621688842774
2.09483333333334	2.30503082275391
2.09816666666667	2.45857238769531
2.1015	2.59065628051758
2.10483333333334	2.70271301269531
2.10816666666667	2.80046463012696
2.1115	2.88105010986328
2.11483333333334	2.95162200927735
2.11816666666667	3.00979614257813
2.1215	3.05223464965821
2.12483333333334	3.08084487915039
2.12816666666667	3.09944152832031
2.1315	3.11517715454102
2.13483333333334	3.11422348022461
2.13816666666667	3.10707092285156
2.1415	3.0965805053711
2.14483333333334	3.08990478515625
2.14816666666667	3.08370590209961
2.1515	3.07464599609375
2.15483333333334	3.0665397644043
2.15816666666667	3.05366516113281
2.1615	3.03983688354492
2.16483333333334	3.02171707153321
2.16816666666667	3.00168991088867
2.1715	2.97975540161133
2.17483333333334	2.95782089233399
2.17816666666667	2.9292106628418
2.1815	2.88915634155274
2.18483333333334	2.83288955688477
2.18816666666667	2.76374816894531
2.1915	2.68268585205078
2.19483333333334	2.59637832641602
2.19816666666667	2.50864028930664
2.2015	2.42137908935547
2.20483333333334	2.33983993530274
2.20816666666667	2.26736068725586
2.2115	2.20441818237305
2.21483333333334	2.14910507202149
2.21816666666667	2.11095809936524
2.2215	2.08711624145508
2.22483333333334	2.08044052124024
2.22816666666667	2.07948684692383
2.2315	2.08711624145508
2.23483333333334	2.105712890625
2.23816666666667	2.12621688842774
2.2415	2.14242935180664
2.24483333333334	2.14242935180664
2.24816666666667	2.1357536315918
2.2515	2.11524963378906
2.25483333333334	2.07281112670899
2.25816666666667	2.00748443603516
2.2615	1.92403793334961
2.26483333333334	1.83296203613281
2.26816666666667	1.72805786132813
2.2715	1.6164779663086
2.27483333333334	1.50251388549805
2.27816666666667	1.39236450195313
2.2815	1.28698348999024
2.28483333333334	1.18684768676758
2.28816666666667	1.09434127807617
2.2915	1.01089477539063
2.29483333333334	0.941276550292969
2.29816666666667	0.884056091308594
2.3015	0.835895538330078
2.30483333333334	0.799179077148438
2.30816666666667	0.771045684814453
2.3115	0.753402709960938
2.31483333333334	0.74005126953125
2.31816666666667	0.726699829101563
2.3215	0.711917877197266
2.32483333333334	0.691413879394532
2.32816666666667	0.67281723022461
2.3315	0.651359558105469
2.33483333333334	0.625133514404297
2.33816666666667	0.604629516601563
2.3415	0.592708587646485
2.34483333333334	0.589847564697266
2.34816666666667	0.583648681640625
2.3515	0.57363510131836
2.35483333333334	0.568866729736328
2.35816666666667	0.561237335205078
2.3615	0.545978546142578
2.36483333333334	0.528812408447266
2.36816666666667	0.514507293701172
2.3715	0.505447387695313
2.37483333333334	0.491619110107422
2.37816666666667	0.477790832519531
2.3815	0.470161437988281
2.38483333333334	0.456809997558594
2.38816666666667	0.441551208496094
2.3915	0.423908233642578
2.39483333333334	0.413894653320313
2.39816666666667	0.406265258789063
2.4015	0.402927398681641
2.40483333333334	0.408649444580078
2.40816666666667	0.414371490478516
2.4115	0.414848327636719
2.41483333333334	0.410079956054688
2.41816666666667	0.409126281738281
2.4215	0.409603118896485
2.42483333333334	0.407218933105469
2.42816666666667	0.408172607421875
2.4315	0.414848327636719
2.43483333333334	0.425338745117188
2.43816666666667	0.433444976806641
2.4415	0.439643859863281
2.44483333333334	0.446319580078125
2.44816666666667	0.451087951660156
2.4515	0.455856323242188
2.45483333333334	0.45919418334961
2.45816666666667	0.463008880615235
2.4615	0.464439392089844
2.46483333333334	0.463962554931641
2.46816666666667	0.45919418334961
2.4715	0.449180603027344
2.47483333333334	0.435352325439453
2.47816666666667	0.420570373535156
2.4815	0.403404235839844
2.48483333333334	0.385284423828125
2.48816666666667	0.370502471923828
2.4915	0.362873077392578
2.49483333333334	0.359058380126953
2.49816666666667	0.357151031494141
2.5015	0.356674194335938
2.50483333333334	0.363349914550781
2.50816666666667	0.382423400878906
2.5115	0.408172607421875
2.51483333333334	0.434398651123047
2.51816666666667	0.455379486083985
2.5215	0.475883483886719
2.52483333333334	0.48971176147461
2.52816666666667	0.490188598632813
2.5315	0.482559204101563
2.53483333333334	0.468730926513672
2.53816666666667	0.452041625976563
2.5415	0.420093536376953
2.54483333333334	0.37527084350586
2.54816666666667	0.316143035888672
2.5515	0.244617462158203
2.55483333333334	0.163078308105469
2.55816666666667	0.0748634338378907
2.5615	-0.0147819519042969
2.56483333333334	-0.103950500488281
2.56816666666667	-0.189781188964844
2.5715	-0.270843505859375
2.57483333333334	-0.345706939697266
2.57816666666667	-0.415325164794922
2.5815	-0.483512878417969
2.58483333333334	-0.549793243408203
2.58816666666667	-0.616073608398438
2.5915	-0.689029693603516
2.59483333333334	-0.769615173339844
2.59816666666667	-0.852108001708985
2.6015	-0.926017761230469
2.60483333333334	-0.997543334960938
2.60816666666667	-1.07049942016602
2.6115	-1.14297866821289
2.61483333333334	-1.21068954467774
2.61816666666667	-1.27649307250977
2.6215	-1.35040283203125
2.62483333333334	-1.42860412597656
2.62816666666667	-1.50728225708008
2.6315	-1.57737731933594
2.63483333333334	-1.64604187011719
2.63816666666667	-1.71947479248047
2.6415	-1.79624557495117
2.64483333333334	-1.8763542175293
2.64816666666667	-1.9521713256836
2.6515	-2.02274322509766
2.65483333333334	-2.08663940429688
2.65816666666667	-2.14242935180664
2.6615	-2.19154357910156
2.66483333333334	-2.23159790039063
2.66816666666667	-2.26783752441406
2.6715	-2.30932235717774
2.67483333333334	-2.35366821289063
2.67816666666667	-2.39944458007813
2.6815	-2.43759155273438
2.68483333333334	-2.46906280517578
2.68816666666667	-2.49433517456055
2.6915	-2.51531600952149
2.69483333333334	-2.5320053100586
2.69816666666667	-2.54201889038086
2.7015	-2.5472640991211
2.70483333333334	-2.55346298217774
2.70816666666667	-2.56013870239258
2.7115	-2.56633758544922
2.71483333333334	-2.56586074829102
2.71816666666667	-2.5634765625
2.7215	-2.55918502807617
2.72483333333334	-2.55250930786133
2.72816666666667	-2.54392623901367
2.7315	-2.53152847290039
2.73483333333334	-2.51865386962891
2.73816666666667	-2.50053405761719
2.7415	-2.47859954833985
2.74483333333334	-2.44617462158203
2.74816666666667	-2.40850448608399
2.7515	-2.36845016479492
2.75483333333334	-2.33221054077149
2.75816666666667	-2.29835510253906
2.7615	-2.26831436157227
2.76483333333334	-2.24542617797852
2.76816666666667	-2.22396850585938
2.7715	-2.20251083374024
2.77483333333334	-2.17580795288086
2.77816666666667	-2.14815139770508
2.7815	-2.11668014526367
2.78483333333334	-2.08711624145508
2.78816666666667	-2.06041336059571
2.7915	-2.03704833984375
2.79483333333334	-2.01559066772461
2.79816666666667	-1.99699401855469
2.8015	-1.9831657409668
2.80483333333334	-1.97315216064453
2.80816666666667	-1.96266174316406
2.8115	-1.9521713256836
2.81483333333334	-1.94692611694336
2.81816666666667	-1.94978713989258
2.8215	-1.96027755737305
2.82483333333334	-1.97458267211914
2.82816666666667	-1.99699401855469
2.8315	-2.02369689941406
2.83483333333334	-2.04992294311524
2.83816666666667	-2.0742416381836
2.8415	-2.10237503051758
2.84483333333334	-2.13336944580078
2.84816666666667	-2.15816497802735
2.8515	-2.18296051025391
2.85483333333334	-2.21061706542969
2.85816666666667	-2.23970413208008
2.8615	-2.26354598999024
2.86483333333334	-2.28214263916016
2.86816666666667	-2.30455398559571
2.8715	-2.32505798339844
2.87483333333334	-2.34508514404297
2.87816666666667	-2.36558914184571
2.8815	-2.38466262817383
2.88483333333334	-2.39801406860352
2.88816666666667	-2.40468978881836
2.8915	-2.40659713745117
2.89483333333334	-2.40468978881836
2.89816666666667	-2.39419937133789
2.9015	-2.38037109375
2.90483333333334	-2.37035751342774
2.90816666666667	-2.36034393310547
2.9115	-2.35128402709961
2.91483333333334	-2.3336410522461
2.91816666666667	-2.31122970581055
2.9215	-2.28595733642578
2.92483333333334	-2.25400924682617
2.92816666666667	-2.21633911132813
2.9315	-2.17676162719727
2.93483333333334	-2.15244293212891
2.93816666666667	-2.14147567749024
2.9415	-2.13384628295899
2.94483333333334	-2.12478637695313
2.94816666666667	-2.1209716796875
2.9515	-2.12144851684571
2.95483333333334	-2.11763381958008
2.95816666666667	-2.10809707641602
2.9615	-2.09856033325196
2.96483333333334	-2.09140777587891
2.96816666666667	-2.08377838134766
2.9715	-2.07614898681641
2.97483333333334	-2.06947326660156
2.97816666666667	-2.06565856933594
2.9815	-2.06613540649414
2.98483333333334	-2.07138061523438
2.98816666666667	-2.08187103271485
2.9915	-2.09188461303711
2.99483333333334	-2.09999084472656
2.99816666666667	-2.10666656494141
3.0015	-2.11572647094727
3.00483333333334	-2.13336944580078
3.00816666666667	-2.15530395507813
3.0115	-2.18343734741211
3.01483333333334	-2.21633911132813
3.01816666666667	-2.25973129272461
3.0215	-2.30979919433594
3.02483333333334	-2.35557556152344
3.02816666666667	-2.39610671997071
3.0315	-2.43282318115235
3.03483333333334	-2.46810913085938
3.03816666666667	-2.48861312866211
3.0415	-2.49385833740235
3.04483333333334	-2.4867057800293
3.04816666666667	-2.46763229370117
3.0515	-2.43568420410156
3.05483333333334	-2.38466262817383
3.05816666666667	-2.31456756591797
3.0615	-2.22253799438477
3.06483333333334	-2.10952758789063
3.06816666666667	-1.98030471801758
3.0715	-1.83582305908203
3.07483333333334	-1.67417526245117
3.07816666666667	-1.49917602539063
3.0815	-1.31320953369141
3.08483333333334	-1.12581253051758
3.08816666666667	-0.93841552734375
3.0915	-0.753402709960938
3.09483333333334	-0.577926635742188
3.09816666666667	-0.414371490478516
3.1015	-0.266551971435547
3.10483333333334	-0.130653381347656
3.10816666666667	-0.003814697265625
3.1115	0.111579895019531
3.11483333333334	0.217914581298828
3.11816666666667	0.311374664306641
3.1215	0.391483306884766
3.12483333333334	0.454902648925781
3.12816666666667	0.505447387695313
3.1315	0.542640686035157
3.13483333333334	0.568389892578125
3.13816666666667	0.583648681640625
3.1415	0.596046447753907
3.14483333333334	0.607013702392578
3.14816666666667	0.614643096923828
3.1515	0.616073608398438
3.15483333333334	0.613689422607422
3.15816666666667	0.605583190917969
3.1615	0.587940216064453
3.16483333333334	0.566482543945313
3.16816666666667	0.543594360351563
3.1715	0.524520874023438
3.17483333333334	0.5035400390625
3.17816666666667	0.482559204101563
3.1815	0.463962554931641
3.18483333333334	0.444412231445313
3.18816666666667	0.42724609375
3.1915	0.407218933105469
3.19483333333334	0.386714935302735
3.19816666666667	0.371932983398438
3.2015	0.362396240234375
3.20483333333334	0.360488891601563
3.20816666666667	0.357151031494141
3.2115	0.35858154296875
3.21483333333334	0.362396240234375
3.21816666666667	0.366687774658203
3.2215	0.36764144897461
3.22483333333334	0.359058380126953
3.22816666666667	0.347614288330078
3.2315	0.339984893798828
3.23483333333334	0.333786010742188
3.23816666666667	0.32186508178711
3.2415	0.305652618408203
3.24483333333334	0.297069549560547
3.24816666666667	0.298023223876953
3.2515	0.296115875244141
3.25483333333334	0.294208526611328
3.25816666666667	0.299453735351563
3.2615	0.307559967041016
3.26483333333334	0.311374664306641
3.26816666666667	0.30517578125
3.2715	0.296115875244141
3.27483333333334	0.290393829345703
3.27816666666667	0.283241271972656
3.2815	0.283241271972656
3.28483333333334	0.286579132080078
3.28816666666667	0.29754638671875
3.2915	0.308513641357422
3.29483333333334	0.314712524414063
3.29816666666667	0.315189361572266
3.3015	0.308990478515625
3.30483333333334	0.29897689819336
3.30816666666667	0.285148620605469
3.3115	0.272750854492188
3.31483333333334	0.263214111328125
3.31816666666667	0.256538391113281
3.3215	0.252246856689453
3.32483333333334	0.250339508056641
3.32816666666667	0.250816345214844
3.3315	0.252246856689453
3.33483333333334	0.248908996582031
3.33816666666667	0.244617462158203
3.3415	0.23794174194336
3.34483333333334	0.231266021728516
3.34816666666667	0.225543975830078
3.3515	0.219821929931641
3.35483333333334	0.218868255615235
3.35816666666667	0.222206115722656
3.3615	0.230789184570313
3.36483333333334	0.238895416259766
3.36816666666667	0.238895416259766
3.3715	0.233650207519531
3.37483333333334	0.226974487304688
3.37816666666667	0.224113464355469
3.3815	0.224113464355469
3.38483333333334	0.225543975830078
3.38816666666667	0.228404998779297
3.3915	0.231742858886719
3.39483333333334	0.234603881835938
3.39816666666667	0.234127044677735
3.4015	0.227451324462891
3.40483333333334	0.223159790039063
3.40816666666667	0.227451324462891
3.4115	0.23794174194336
3.41483333333334	0.246047973632813
3.41816666666667	0.245094299316406
3.4215	0.238418579101563
3.42483333333334	0.221729278564453
3.42816666666667	0.198841094970703
3.4315	0.177860260009766
3.43483333333334	0.162601470947266
3.43816666666667	0.150680541992188
3.4415	0.14495849609375
3.44483333333334	0.151634216308594
3.44816666666667	0.166416168212891
3.4515	0.178337097167969
3.45483333333334	0.185966491699219
3.45816666666667	0.197887420654297
3.4615	0.207901000976563
3.46483333333334	0.212669372558594
3.46816666666667	0.211715698242188
3.4715	0.210762023925781
3.47483333333334	0.206947326660156
3.47816666666667	0.204086303710938
3.4815	0.203609466552735
3.48483333333334	0.204563140869141
3.48816666666667	0.201702117919922
3.4915	0.197887420654297
3.49483333333334	0.196456909179688
3.49816666666667	0.194549560546875
3.5015	0.19216537475586
3.50483333333334	0.190258026123047
3.50816666666667	0.190258026123047
3.5115	0.189781188964844
3.51483333333334	0.185489654541016
3.51816666666667	0.177860260009766
3.5215	0.173091888427735
3.52483333333334	0.171661376953125
3.52816666666667	0.173568725585938
3.5315	0.172615051269531
3.53483333333334	0.172138214111328
3.53816666666667	0.170707702636719
3.5415	0.168323516845703
3.54483333333334	0.163078308105469
3.54816666666667	0.155925750732422
3.5515	0.154495239257813
3.55483333333334	0.155925750732422
3.55816666666667	0.158309936523438
3.5615	0.159263610839844
3.56483333333334	0.155925750732422
3.56816666666667	0.150680541992188
3.5715	0.142097473144531
3.57483333333334	0.134944915771485
3.57816666666667	0.130653381347656
3.5815	0.127315521240235
3.58483333333334	0.128746032714844
3.58816666666667	0.128269195556641
3.5915	0.134468078613281
3.59483333333334	0.142097473144531
3.59816666666667	0.150203704833985
3.6015	0.151634216308594
3.60483333333334	0.146865844726563
3.60816666666667	0.14638900756836
3.6115	0.143527984619141
3.61483333333334	0.13875961303711
3.61816666666667	0.131607055664063
3.6215	0.127792358398438
3.62483333333334	0.127315521240235
3.62816666666667	0.125408172607422
3.6315	0.122547149658203
3.63483333333334	0.12350082397461
3.63816666666667	0.128746032714844
3.6415	0.138282775878906
3.64483333333334	0.143527984619141
3.64816666666667	0.144481658935547
3.6515	0.141620635986328
3.65483333333334	0.136852264404297
3.65816666666667	0.131607055664063
3.6615	0.125885009765625
3.66483333333334	0.123977661132813
3.66816666666667	0.127315521240235
3.6715	0.133991241455078
3.67483333333334	0.138282775878906
3.67816666666667	0.135898590087891
3.6815	0.130176544189453
3.68483333333334	0.121116638183594
3.68816666666667	0.110149383544922
3.6915	0.100135803222656
3.69483333333334	0.091552734375
3.69816666666667	0.0882148742675781
3.7015	0.0829696655273438
3.70483333333334	0.0805854797363281
3.70816666666667	0.080108642578125
3.7115	0.0777244567871094
3.71483333333334	0.0734329223632813
3.71816666666667	0.0653266906738282
3.7215	0.0624656677246094
3.72483333333334	0.0615119934082032
3.72816666666667	0.0600814819335938
3.7315	0.0553131103515625
3.73483333333334	0.0538825988769532
3.73816666666667	0.0562667846679688
3.7415	0.0567436218261719
3.74483333333334	0.0538825988769532
3.74816666666667	0.0510215759277344
3.7515	0.0519752502441407
3.75483333333334	0.0524520874023438
3.75816666666667	0.0491142272949219
3.7615	0.0476837158203125
3.76483333333334	0.0476837158203125
3.76816666666667	0.0448226928710938
3.7715	0.03814697265625
3.77483333333334	0.0295639038085938
3.77816666666667	0.0271797180175781
3.7815	0.0276565551757813
3.78483333333334	0.0314712524414063
3.78816666666667	0.0348091125488281
3.7915	0.03814697265625
3.79483333333334	0.0376701354980469
3.79816666666667	0.0362396240234375
3.8015	0.0324249267578125
3.80483333333334	0.0257492065429688
3.80816666666667	0.0209808349609375
3.8115	0.0181198120117188
3.81483333333334	0.019073486328125
3.81816666666667	0.0147819519042969
3.8215	0.0109672546386719
3.82483333333334	0.00762939453125
3.82816666666667	0.00095367431640625
3.8315	-0.0057220458984375
3.83483333333334	-0.0147819519042969
3.83816666666667	-0.0209808349609375
3.8415	-0.030517578125
3.84483333333334	-0.0414848327636719
3.84816666666667	-0.0510215759277344
3.8515	-0.057220458984375
3.85483333333334	-0.0557899475097657
3.85816666666667	-0.0481605529785156
3.8615	-0.0400543212890625
3.86483333333334	-0.0338554382324219
3.86816666666667	-0.0281333923339844
3.8715	-0.0247955322265625
3.87483333333334	-0.0257492065429688
3.87816666666667	-0.0371932983398438
3.8815	-0.0486373901367188
3.88483333333334	-0.057220458984375
3.88816666666667	-0.0605583190917969
3.8915	-0.0672340393066407
3.89483333333334	-0.0777244567871094
3.89816666666667	-0.0901222229003906
3.9015	-0.102996826171875
3.90483333333334	-0.11444091796875
3.90816666666667	-0.12350082397461
3.9115	-0.12969970703125
3.91483333333334	-0.132560729980469
3.91816666666667	-0.128746032714844
3.9215	-0.118255615234375
3.92483333333334	-0.111579895019531
3.92816666666667	-0.112056732177735
3.9315	-0.118255615234375
3.93483333333334	-0.125885009765625
3.93816666666667	-0.134468078613281
3.9415	-0.139713287353516
3.94483333333334	-0.141143798828125
3.94816666666667	-0.14495849609375
3.9515	-0.146865844726563
3.95483333333334	-0.149726867675781
3.95816666666667	-0.152111053466797
3.9615	-0.163555145263672
3.96483333333334	-0.177383422851563
3.96816666666667	-0.18310546875
3.9715	-0.182628631591797
3.97483333333334	-0.177860260009766
3.97816666666667	-0.17547607421875
3.9815	-0.172138214111328
3.98483333333334	-0.164031982421875
3.98816666666667	-0.157833099365235
3.9915	-0.153064727783203
3.99483333333334	-0.159740447998047
3.99816666666667	-0.173568725585938
4.0015	-0.188350677490235
4.00483333333334	-0.199317932128906
4.00816666666667	-0.203609466552735
4.0115	-0.211238861083985
4.01483333333334	-0.216960906982422
4.01816666666667	-0.217437744140625
4.0215	-0.216007232666016
4.02483333333334	-0.215530395507813
4.02816666666667	-0.218391418457031
4.0315	-0.218391418457031
4.03483333333334	-0.217914581298828
4.03816666666667	-0.223636627197266
4.0415	-0.235557556152344
4.04483333333334	-0.249862670898438
4.04816666666667	-0.265121459960938
4.0515	-0.277519226074219
4.05483333333334	-0.288009643554688
4.05816666666667	-0.293731689453125
4.0615	-0.298500061035156
4.06483333333334	-0.306129455566406
4.06816666666667	-0.314712524414063
4.0715	-0.320911407470703
4.07483333333334	-0.326156616210938
4.07816666666667	-0.328540802001953
4.0815	-0.328540802001953
4.08483333333334	-0.325679779052735
4.08816666666667	-0.324726104736328
4.0915	-0.332355499267578
4.09483333333334	-0.336647033691406
4.09816666666667	-0.339031219482422
4.1015	-0.339031219482422
4.10483333333334	-0.34332275390625
4.10816666666667	-0.351428985595703
4.1115	-0.359535217285156
4.11483333333334	-0.365734100341797
4.11816666666667	-0.372886657714844
4.1215	-0.382423400878906
4.12483333333334	-0.395298004150391
4.12816666666667	-0.40578842163086
4.1315	-0.410556793212891
4.13483333333334	-0.4119873046875
4.13816666666667	-0.412464141845703
4.1415	-0.411510467529297
4.14483333333334	-0.417232513427735
4.14816666666667	-0.422000885009766
4.1515	-0.43487548828125
4.15483333333334	-0.45013427734375
4.15816666666667	-0.469207763671875
4.1615	-0.489234924316406
4.16483333333334	-0.497817993164063
4.16816666666667	-0.504016876220703
4.1715	-0.505447387695313
4.17483333333334	-0.51116943359375
4.17816666666667	-0.515460968017578
4.1815	-0.515460968017578
4.18483333333334	-0.519752502441407
4.18816666666667	-0.528335571289063
4.1915	-0.54311752319336
4.19483333333334	-0.556468963623047
4.19816666666667	-0.5645751953125
4.2015	-0.569820404052735
4.20483333333334	-0.573158264160157
4.20816666666667	-0.57363510131836
4.2115	-0.567436218261719
4.21483333333334	-0.560283660888672
4.21816666666667	-0.559329986572266
4.2215	-0.565052032470703
4.22483333333334	-0.573158264160157
4.22816666666667	-0.58126449584961
4.2315	-0.590801239013672
4.23483333333334	-0.604629516601563
4.23816666666667	-0.617027282714844
4.2415	-0.629901885986328
4.24483333333334	-0.642776489257813
4.24816666666667	-0.65755844116211
4.2515	-0.670433044433594
4.25483333333334	-0.677585601806641
4.25816666666667	-0.67901611328125
4.2615	-0.67281723022461
4.26483333333334	-0.664234161376953
4.26816666666667	-0.659942626953125
4.2715	-0.667095184326172
4.27483333333334	-0.680923461914063
4.27816666666667	-0.69427490234375
4.2815	-0.70333480834961
4.28483333333334	-0.715255737304688
4.28816666666667	-0.72622299194336
4.2915	-0.736713409423828
4.29483333333334	-0.738620758056641
4.29816666666667	-0.74148178100586
4.3015	-0.74911117553711
4.30483333333334	-0.764846801757813
4.30816666666667	-0.77962875366211
4.3115	-0.778675079345703
4.31483333333334	-0.776290893554688
4.31816666666667	-0.77962875366211
4.3215	-0.793933868408203
4.32483333333334	-0.803470611572266
4.32816666666667	-0.811576843261719
4.3315	-0.823020935058594
4.33483333333334	-0.835418701171875
4.33816666666667	-0.843524932861328
4.3415	-0.846385955810547
4.34483333333334	-0.849246978759766
4.34816666666667	-0.845909118652344
4.3515	-0.840187072753906
4.35483333333334	-0.837326049804688
4.35816666666667	-0.84066390991211
4.3615	-0.848770141601563
4.36483333333334	-0.855445861816406
4.36816666666667	-0.867366790771485
4.3715	-0.885486602783203
4.37483333333334	-0.901222229003906
4.37816666666667	-0.910282135009766
4.3815	-0.910282135009766
4.38483333333334	-0.90932846069336
4.38816666666667	-0.908851623535156
4.3915	-0.906944274902344
4.39483333333334	-0.908374786376953
4.39816666666667	-0.91552734375
4.4015	-0.930309295654297
4.40483333333334	-0.945568084716797
4.40816666666667	-0.958919525146485
4.4115	-0.965595245361328
4.41483333333334	-0.971794128417969
4.41816666666667	-0.972747802734375
4.4215	-0.96893310546875
4.42483333333334	-0.959873199462891
4.42816666666667	-0.954151153564453
4.4315	-0.956058502197266
4.43483333333334	-0.960826873779297
4.43816666666667	-0.972270965576172
4.4415	-0.981330871582031
4.44483333333334	-0.989437103271485
4.44816666666667	-0.988483428955078
4.4515	-0.990390777587891
4.45483333333334	-0.995635986328125
4.45816666666667	-0.999927520751953
4.4615	-1.00040435791016
4.46483333333334	-1.00517272949219
4.46816666666667	-1.02329254150391
4.4715	-1.04045867919922
4.47483333333334	-1.04999542236328
4.47816666666667	-1.0519027709961
4.4815	-1.05714797973633
4.48483333333334	-1.06382369995117
4.48816666666667	-1.06191635131836
4.4915	-1.06000900268555
4.49483333333334	-1.05953216552735
4.49816666666667	-1.06287002563477
4.5015	-1.06668472290039
4.50483333333334	-1.06954574584961
4.50816666666667	-1.07526779174805
4.5115	-1.08098983764649
4.51483333333334	-1.08623504638672
4.51816666666667	-1.08957290649414
4.5215	-1.08957290649414
4.52483333333334	-1.08528137207031
4.52816666666667	-1.07669830322266
4.5315	-1.06906890869141
4.53483333333334	-1.06668472290039
4.53816666666667	-1.07192993164063
4.5415	-1.08051300048828
4.54483333333334	-1.08957290649414
4.54816666666667	-1.09910964965821
4.5515	-1.10816955566406
4.55483333333334	-1.11484527587891
4.55816666666667	-1.12056732177735
4.5615	-1.12628936767578
4.56483333333334	-1.13677978515625
4.56816666666667	-1.14965438842774
4.5715	-1.15966796875
4.57483333333334	-1.16491317749024
4.57816666666667	-1.16586685180664
4.5815	-1.16729736328125
4.58483333333334	-1.16968154907227
4.58816666666667	-1.17111206054688
4.5915	-1.16872787475586
4.59483333333334	-1.16586685180664
4.59816666666667	-1.16395950317383
4.6015	-1.16157531738281
4.60483333333334	-1.15633010864258
4.60816666666667	-1.15013122558594
4.6115	-1.14822387695313
4.61483333333334	-1.14870071411133
4.61816666666667	-1.15060806274414
4.6215	-1.15489959716797
4.62483333333334	-1.16300582885742
4.62816666666667	-1.1744499206543
4.6315	-1.18494033813477
4.63483333333334	-1.19352340698242
4.63816666666667	-1.2044906616211
4.6415	-1.21355056762696
4.64483333333334	-1.21402740478516
4.64816666666667	-1.20735168457031
4.6515	-1.20306015014649
4.65483333333334	-1.2049674987793
4.65816666666667	-1.2044906616211
4.6615	-1.19733810424805
4.66483333333334	-1.19733810424805
4.66816666666667	-1.20353698730469
4.6715	-1.20782852172852
4.67483333333334	-1.20735168457031
4.67816666666667	-1.20973587036133
4.6815	-1.21784210205078
4.68483333333334	-1.22356414794922
4.68816666666667	-1.22404098510742
4.6915	-1.22213363647461
4.69483333333334	-1.22451782226563
4.69816666666667	-1.22642517089844
4.7015	-1.22833251953125
4.70483333333334	-1.22404098510742
4.70816666666667	-1.22499465942383
4.7115	-1.23214721679688
4.71483333333334	-1.23786926269531
4.71816666666667	-1.23882293701172
4.7215	-1.23691558837891
4.72483333333334	-1.24454498291016
4.72816666666667	-1.24931335449219
4.7315	-1.25265121459961
4.73483333333334	-1.25646591186524
4.73816666666667	-1.26981735229492
4.7415	-1.28507614135742
4.74483333333334	-1.29365921020508
4.74816666666667	-1.2969970703125
4.7515	-1.30081176757813
4.75483333333334	-1.30033493041992
4.75816666666667	-1.29890441894531
4.7615	-1.2969970703125
4.76483333333334	-1.30319595336914
4.76816666666667	-1.31034851074219
4.7715	-1.3113021850586
4.77483333333334	-1.31511688232422
4.77816666666667	-1.31940841674805
4.7815	-1.3265609741211
4.78483333333334	-1.32894515991211
4.78816666666667	-1.33275985717774
4.7915	-1.33800506591797
4.79483333333334	-1.3422966003418
4.79816666666667	-1.3422966003418
4.8015	-1.34611129760742
4.80483333333334	-1.35278701782227
4.80816666666667	-1.36041641235352
4.8115	-1.37376785278321
4.81483333333334	-1.38902664184571
4.81816666666667	-1.40094757080078
4.8215	-1.40237808227539
4.82483333333334	-1.39856338500977
4.82816666666667	-1.39808654785156
4.8315	-1.39379501342774
4.83483333333334	-1.38664245605469
4.83816666666667	-1.3880729675293
4.8415	-1.39856338500977
4.84483333333334	-1.41000747680664
4.84816666666667	-1.41763687133789
4.8515	-1.42621994018555
4.85483333333334	-1.43861770629883
4.85816666666667	-1.44433975219727
4.8615	-1.44195556640625
4.86483333333334	-1.43909454345703
4.86816666666667	-1.43718719482422
4.8715	-1.43766403198242
4.87483333333334	-1.43575668334961
4.87816666666667	-1.43623352050781
4.8815	-1.43861770629883
4.88483333333334	-1.44195556640625
4.88816666666667	-1.44529342651367
4.8915	-1.44720077514649
4.89483333333334	-1.44815444946289
4.89816666666667	-1.45006179809571
4.9015	-1.45387649536133
4.90483333333334	-1.45387649536133
4.90816666666667	-1.4491081237793
4.9115	-1.44004821777344
4.91483333333334	-1.43003463745117
4.91816666666667	-1.4190673828125
4.9215	-1.41143798828125
4.92483333333334	-1.41096115112305
4.92816666666667	-1.4190673828125
4.9315	-1.42955780029297
4.93483333333334	-1.44243240356446
4.93816666666667	-1.45387649536133
4.9415	-1.45769119262696
4.94483333333334	-1.45530700683594
4.94816666666667	-1.45053863525391
4.9515	-1.44767761230469
4.95483333333334	-1.44672393798828
4.95816666666667	-1.44577026367188
4.9615	-1.45149230957031
4.96483333333334	-1.45769119262696
4.96816666666667	-1.46198272705078
4.9715	-1.4638900756836
4.97483333333334	-1.4638900756836
4.97816666666667	-1.46341323852539
4.9815	-1.46007537841797
4.98483333333334	-1.45769119262696
4.98816666666667	-1.45864486694336
4.9915	-1.46245956420899
4.99483333333334	-1.46484375
4.99816666666667	-1.46675109863281
5.0015	-1.46865844726563
5.00483333333334	-1.47819519042969
5.00816666666667	-1.48725509643555
5.0115	-1.49154663085938
5.01483333333334	-1.48868560791016
5.01816666666667	-1.48200988769531
5.0215	-1.47294998168946
5.02483333333334	-1.45816802978516
5.02816666666667	-1.44433975219727
5.0315	-1.43718719482422
5.03483333333334	-1.43957138061524
5.03816666666667	-1.44195556640625
5.0415	-1.44433975219727
5.04483333333334	-1.44243240356446
5.04816666666667	-1.43718719482422
5.0515	-1.42812728881836
5.05483333333334	-1.41763687133789
5.05816666666667	-1.41239166259766
5.0615	-1.40762329101563
5.06483333333334	-1.40666961669922
5.06816666666667	-1.40476226806641
5.0715	-1.39951705932617
5.07483333333334	-1.3880729675293
5.07816666666667	-1.37567520141602
5.0815	-1.3723373413086
5.08483333333334	-1.36756896972656
5.08816666666667	-1.36089324951172
5.0915	-1.35040283203125
5.09483333333334	-1.34420394897461
5.09816666666667	-1.3418197631836
5.1015	-1.33800506591797
5.10483333333334	-1.33419036865235
5.10816666666667	-1.33275985717774
5.1115	-1.33419036865235
5.11483333333334	-1.33466720581055
5.11816666666667	-1.32560729980469
5.1215	-1.30605697631836
5.12483333333334	-1.28555297851563
5.12816666666667	-1.27077102661133
5.1315	-1.26075744628906
5.13483333333334	-1.24788284301758
5.13816666666667	-1.2354850769043
5.1415	-1.23023986816406
5.14483333333334	-1.22547149658203
5.14816666666667	-1.21355056762696
5.1515	-1.19304656982422
5.15483333333334	-1.17063522338867
5.15816666666667	-1.15156173706055
5.1615	-1.13058090209961
5.16483333333334	-1.1129379272461
5.16816666666667	-1.09434127807617
5.1715	-1.07812881469727
5.17483333333334	-1.05857849121094
5.17816666666667	-1.03569030761719
5.1815	-1.01423263549805
5.18483333333334	-0.993728637695313
5.18816666666667	-0.978946685791016
5.1915	-0.96273422241211
5.19483333333334	-0.943183898925781
5.19816666666667	-0.920295715332031
5.2015	-0.891685485839844
5.20483333333334	-0.851631164550781
5.20816666666667	-0.801563262939453
5.2115	-0.754356384277344
5.21483333333334	-0.716686248779297
5.21816666666667	-0.683307647705078
5.2215	-0.653743743896485
5.22483333333334	-0.629901885986328
5.22816666666667	-0.61178207397461
5.2315	-0.58746337890625
5.23483333333334	-0.563144683837891
5.23816666666667	-0.536441802978516
5.2415	-0.508308410644532
5.24483333333334	-0.47445297241211
5.24816666666667	-0.439643859863281
5.2515	-0.411510467529297
5.25483333333334	-0.385284423828125
5.25816666666667	-0.35858154296875
5.2615	-0.333786010742188
5.26483333333334	-0.318527221679688
5.26816666666667	-0.311851501464844
5.2715	-0.30517578125
5.27483333333334	-0.295162200927735
5.27816666666667	-0.286102294921875
5.2815	-0.274181365966797
5.28483333333334	-0.254631042480469
5.28816666666667	-0.2288818359375
5.2915	-0.206470489501953
5.29483333333334	-0.186443328857422
5.29816666666667	-0.159263610839844
5.3015	-0.128269195556641
5.30483333333334	-0.101566314697266
5.30816666666667	-0.0748634338378907
5.3115	-0.0424385070800781
5.31483333333334	-0.00429153442382813
5.31816666666667	0.0338554382324219
5.3215	0.0786781311035157
5.32483333333334	0.1373291015625
5.32816666666667	0.207901000976563
5.3315	0.287532806396485
5.33483333333334	0.378608703613281
5.33816666666667	0.482559204101563
5.3415	0.600337982177735
5.34483333333334	0.732421875
5.34816666666667	0.885486602783203
5.3515	1.06048583984375
5.35483333333334	1.25646591186524
5.35816666666667	1.47676467895508
5.3615	1.7237663269043
5.36483333333334	1.99556350708008
5.36816666666667	2.28643417358399
5.3715	2.60257720947266
5.37483333333334	2.95400619506836
5.37816666666667	3.34310531616211
5.3815	3.77273559570313
5.38483333333334	4.24766540527344
5.38816666666667	4.77409362792969
5.3915	5.3558349609375
5.39483333333334	5.99098205566407
5.39816666666667	6.67667388916016
5.4015	7.41195678710938
5.40483333333334	8.19778442382813
5.40816666666667	9.03987884521485
5.4115	9.93204116821289
5.41483333333334	10.8733177185059
5.41816666666667	11.8680000305176
5.4215	12.9265785217285
5.42483333333334	14.0538215637207
5.42816666666667	15.251636505127
5.4315	16.5147781372071
5.43483333333334	17.8532600402832
5.43816666666667	19.2570686340332
5.4415	20.711898803711
5.44483333333334	22.207260131836
5.44816666666667	23.7431526184082
5.4515	25.3348350524903
5.45483333333334	26.9622802734375
5.45816666666667	28.6273956298828
5.4615	30.3306579589844
5.46483333333334	32.071590423584
5.46816666666667	33.839225769043
5.4715	35.614013671875
5.47483333333334	37.4031066894531
5.47816666666667	39.1907691955567
5.4815	40.9746170043946
5.48483333333334	42.7441596984863
5.48816666666667	44.4951057434082
5.4915	46.2179183959961
5.49483333333334	47.8978157043457
5.49816666666667	49.5371818542481
5.5015	51.1174201965332
5.50483333333334	52.6423454284668
5.50816666666667	54.1095733642578
5.5115	55.513858795166
5.51483333333334	56.8499565124512
5.51816666666667	58.1068992614746
5.5215	59.2842102050782
5.52483333333334	60.3642463684082
5.52816666666667	61.3422393798828
5.5315	62.2196197509766
5.53483333333334	62.9916191101075
5.53816666666667	63.6544227600098
5.5415	64.211368560791
5.54483333333334	64.669132232666
5.54816666666667	65.0229454040528
5.5515	65.2666091918946
5.55483333333334	65.4048919677735
5.55816666666667	65.4487609863282
5.5615	65.4029846191407
5.56483333333334	65.2656555175782
5.56816666666667	65.0401115417481
5.5715	64.7249221801758
5.57483333333334	64.3243789672852
5.57816666666667	63.8346672058106
5.5815	63.2619857788086
5.58483333333334	62.6111030578614
5.58816666666667	61.8958473205567
5.5915	61.1186027526856
5.59483333333334	60.2889060974121
5.59816666666667	59.4205856323242
5.6015	58.5150718688965
5.60483333333334	57.5833320617676
5.60816666666667	56.6167831420899
5.6115	55.633544921875
5.61483333333334	54.6321868896485
5.61816666666667	53.6127090454102
5.6215	52.5779724121094
5.62483333333334	51.5298843383789
5.62816666666667	50.4860877990723
5.6315	49.4508743286133
5.63483333333334	48.431396484375
5.63816666666667	47.4247932434082
5.6415	46.4367866516113
5.64483333333334	45.4716682434082
5.64816666666667	44.5299148559571
5.6515	43.6053276062012
5.65483333333334	42.7045822143555
5.65816666666667	41.8334007263184
5.6615	40.9922599792481
5.66483333333334	40.1773452758789
5.66816666666667	39.3919944763184
5.6715	38.6428833007813
5.67483333333334	37.9228591918946
5.67816666666667	37.2357368469238
5.6815	36.5796089172363
5.68483333333334	35.9616279602051
5.68816666666667	35.3751182556153
5.6915	34.8167419433594
5.69483333333334	34.2888832092285
5.69816666666667	33.7944030761719
5.7015	33.3404541015625
5.70483333333334	32.9170227050781
5.70816666666667	32.5217247009278
5.7115	32.1526527404785
5.71483333333334	31.8083763122559
5.71816666666667	31.4831733703613
5.7215	31.1727523803711
5.72483333333334	30.8847427368164
5.72816666666667	30.6234359741211
5.7315	30.3874015808106
5.73483333333334	30.1761627197266
5.73816666666667	29.9839973449707
5.7415	29.808521270752
5.74483333333334	29.6411514282227
5.74816666666667	29.4833183288574
5.7515	29.3378829956055
5.75483333333334	29.2019844055176
5.75816666666667	29.0827751159668
5.7615	28.9797782897949
5.76483333333334	28.8958549499512
5.76816666666667	28.8214683532715
5.7715	28.7580490112305
5.77483333333334	28.7070274353028
5.77816666666667	28.6674499511719
5.7815	28.6326408386231
5.78483333333334	28.5992622375488
5.78816666666667	28.5706520080567
5.7915	28.5491943359375
5.79483333333334	28.5296440124512
5.79816666666667	28.5105705261231
5.8015	28.4991264343262
5.80483333333334	28.50341796875
5.80816666666667	28.5172462463379
5.8115	28.531551361084
5.81483333333334	28.5520553588867
5.81816666666667	28.5797119140625
5.8215	28.6064147949219
5.82483333333334	28.6245346069336
5.82816666666667	28.6383628845215
5.8315	28.6564826965332
5.83483333333334	28.6731719970703
5.83816666666667	28.6908149719238
5.8415	28.7151336669922
5.84483333333334	28.7418365478516
5.84816666666667	28.7699699401856
5.8515	28.799057006836
5.85483333333334	28.8338661193848
5.85816666666667	28.8681983947754
5.8615	28.9030075073242
5.86483333333334	28.9416313171387
5.86816666666667	28.982162475586
5.8715	29.0203094482422
5.87483333333334	29.0546417236328
5.87816666666667	29.0913581848145
5.8815	29.1285514831543
5.88483333333334	29.1671752929688
5.88816666666667	29.207706451416
5.8915	29.2549133300781
5.89483333333334	29.3111801147461
5.89816666666667	29.3641090393067
5.9015	29.4113159179688
5.90483333333334	29.4485092163086
5.90816666666667	29.4899940490723
5.9115	29.5372009277344
5.91483333333334	29.5839309692383
5.91816666666667	29.6311378479004
5.9215	29.6773910522461
5.92483333333334	29.7331809997559
5.92816666666667	29.7865867614746
5.9315	29.8314094543457
5.93483333333334	29.8676490783692
5.93816666666667	29.9019813537598
5.9415	29.9425125122071
5.94483333333334	29.9801826477051
5.94816666666667	30.0173759460449
5.9515	30.0612449645996
5.95483333333334	30.1117897033692
5.95816666666667	30.1628112792969
5.9615	30.2066802978516
5.96483333333334	30.2481651306153
5.96816666666667	30.2910804748535
5.9715	30.3339958190918
5.97483333333334	30.3769111633301
5.97816666666667	30.4245948791504
5.9815	30.479907989502
5.98483333333334	30.5395126342774
5.98816666666667	30.5962562561035
5.9915	30.6448936462403
5.99483333333334	30.6921005249024
5.99816666666667	30.7426452636719
6.0015	30.7931900024414
6.00483333333334	30.8384895324707
6.00816666666667	30.8771133422852
6.0115	30.9181213378906
6.01483333333334	30.9615135192871
6.01816666666667	31.0068130493164
6.0215	31.0578346252442
6.02483333333334	31.1131477355957
6.02816666666667	31.1713218688965
6.0315	31.2261581420899
6.03483333333334	31.278133392334
6.03816666666667	31.3291549682617
6.0415	31.3758850097656
6.04483333333334	31.4230918884278
6.04816666666667	31.4702987670899
6.0515	31.517505645752
6.05483333333334	31.557559967041
6.05816666666667	31.5899848937988
6.0615	31.6176414489746
6.06483333333334	31.6481590270996
6.06816666666667	31.6786766052246
6.0715	31.7134857177735
6.07483333333334	31.7525863647461
6.07816666666667	31.7950248718262
6.0815	31.8436622619629
6.08483333333334	31.8903923034668
6.08816666666667	31.9418907165528
6.0915	31.9905281066895
6.09483333333334	32.0415496826172
6.09816666666667	32.0901870727539
6.1015	32.1321487426758
6.10483333333334	32.1707725524903
6.10816666666667	32.2036743164063
6.1115	32.2351455688477
6.11483333333334	32.2680473327637
6.11816666666667	32.3081016540528
6.1215	32.3514938354492
6.12483333333334	32.3967933654785
6.12816666666667	32.4487686157227
6.1315	32.5040817260742
6.13483333333334	32.5589179992676
6.13816666666667	32.6056480407715
6.1415	32.651424407959
6.14483333333334	32.6981544494629
6.14816666666667	32.7448844909668
6.1515	32.7954292297363
6.15483333333334	32.8445434570313
6.15816666666667	32.893180847168
6.1615	32.9389572143555
6.16483333333334	32.9809188842774
6.16816666666667	33.02001953125
6.1715	33.0548286437988
6.17483333333334	33.0910682678223
6.17816666666667	33.1368446350098
6.1815	33.1897735595703
6.18483333333334	33.2441329956055
6.18816666666667	33.2908630371094
6.1915	33.3261489868164
6.19483333333334	33.3561897277832
6.19816666666667	33.3828926086426
6.2015	33.4110260009766
6.20483333333334	33.4463119506836
6.20816666666667	33.4887504577637
6.2115	33.541202545166
6.21483333333334	33.5955619812012
6.21816666666667	33.6427688598633
6.2215	33.6771011352539
6.22483333333334	33.7052345275879
6.22816666666667	33.7295532226563
6.2315	33.7529182434082
6.23483333333334	33.7767601013184
6.23816666666667	33.8082313537598
6.2415	33.8468551635742
6.24483333333334	33.8864326477051
6.24816666666667	33.9298248291016
6.2515	33.9760780334473
6.25483333333334	34.019947052002
6.25816666666667	34.0518951416016
6.2615	34.0781211853028
6.26483333333334	34.1029167175293
6.26816666666667	34.1243743896485
6.2715	34.1391563415528
6.27483333333334	34.1544151306153
6.27816666666667	34.1763496398926
6.2815	34.1954231262207
6.28483333333334	34.2073440551758
6.28816666666667	34.2159271240235
6.2915	34.2330932617188
6.29483333333334	34.2545509338379
6.29816666666667	34.2717170715332
6.3015	34.2860221862793
6.30483333333334	34.3046188354492
6.30816666666667	34.3236923217774
6.3115	34.3375205993653
6.31483333333334	34.3422889709473
6.31816666666667	34.3427658081055
6.3215	34.3470573425293
6.32483333333334	34.3565940856934
6.32816666666667	34.3680381774903
6.3315	34.3766212463379
6.33483333333334	34.3866348266602
6.33816666666667	34.4038009643555
6.3415	34.4266891479492
6.34483333333334	34.4452857971192
6.34816666666667	34.4552993774414
6.3515	34.4605445861817
6.35483333333334	34.4686508178711
6.35816666666667	34.4786643981934
6.3615	34.4877243041992
6.36483333333334	34.4953536987305
6.36816666666667	34.508228302002
6.3715	34.5230102539063
6.37483333333334	34.5358848571778
6.37816666666667	34.5497131347656
6.3815	34.5635414123535
6.38483333333334	34.5768928527832
6.38816666666667	34.5807075500488
6.3915	34.5792770385742
6.39483333333334	34.5773696899414
6.39816666666667	34.5683097839356
6.4015	34.5540046691895
6.40483333333334	34.5439910888672
6.40816666666667	34.5501899719238
6.4115	34.5664024353028
6.41483333333334	34.5802307128906
6.41816666666667	34.5907211303711
6.4215	34.6012115478516
6.42483333333334	34.6159934997559
6.42816666666667	34.6322059631348
6.4315	34.6446037292481
6.43483333333334	34.6536636352539
6.43816666666667	34.6627235412598
6.4415	34.6713066101074
6.44483333333334	34.670352935791
6.44816666666667	34.6612930297852
6.4515	34.6536636352539
6.45483333333334	34.6546173095703
6.45816666666667	34.6622467041016
6.4615	34.6717834472656
6.46483333333334	34.6879959106446
6.46816666666667	34.7065925598145
6.4715	34.7256660461426
6.47483333333334	34.7385406494141
6.47816666666667	34.7480773925781
6.4815	34.754753112793
6.48483333333334	34.7566604614258
6.48816666666667	34.7528457641602
6.4915	34.7414016723633
6.49483333333334	34.7371101379395
6.49816666666667	34.7380638122559
6.5015	34.7480773925781
6.50483333333334	34.759521484375
6.50816666666667	34.7743034362793
6.5115	34.7971916198731
6.51483333333334	34.8191261291504
6.51816666666667	34.8381996154785
6.5215	34.85107421875
6.52483333333334	34.8601341247559
6.52816666666667	34.8677635192871
6.5315	34.8725318908692
6.53483333333334	34.8825454711914
6.53816666666667	34.8949432373047
6.5415	34.9044799804688
6.54483333333334	34.914493560791
6.54816666666667	34.9206924438477
6.5515	34.9254608154297
6.55483333333334	34.9216461181641
6.55816666666667	34.9116325378418
6.5615	34.8944664001465
6.56483333333334	34.8773002624512
6.56816666666667	34.8734855651856
6.5715	34.8811149597168
6.57483333333334	34.8968505859375
6.57816666666667	34.9102020263672
6.5815	34.9326133728028
6.58483333333334	34.9574089050293
6.58816666666667	34.9745750427246
6.5915	34.9793434143067
6.59483333333334	34.9779129028321
6.59816666666667	34.9822044372559
6.6015	34.9864959716797
6.60483333333334	34.9874496459961
6.60816666666667	34.9884033203125
6.6115	34.9907875061035
6.61483333333334	34.9898338317871
6.61816666666667	34.9855422973633
6.6215	34.9831581115723
6.62483333333334	34.9850654602051
6.62816666666667	34.9879264831543
6.6315	34.9898338317871
6.63483333333334	34.9974632263184
6.63816666666667	35.0031852722168
6.6415	35.0084304809571
6.64483333333334	35.0089073181153
6.64816666666667	35.0103378295899
6.6515	35.0055694580078
6.65483333333334	34.9955558776856
6.65816666666667	34.9836349487305
6.6615	34.9764823913574
6.66483333333334	34.9802970886231
[truncated: 1,008 more rows]
