# Supplementary material for: Phase-Specific Parameter Estimation in Chiral HPLC Using 1‑Site, 2‑Site Stochastic Models, and Unified Equation Approach
Source: Anal Chem. 2026 Apr 29;98(18):13925–39. doi: 10.1021/acs.analchem.6c01634 (PMC13177292; doi:10.1021/acs.analchem.6c01634)
Supplement: Supplementary file 2 [file ac6c01634_si_002.zip › SupportingInformation/03_data_allEluents/LORA_ACN_CELL2_1_25.CSV]

0.000833333333333334	-0.0290870666503906
0.00416666666666667	-0.0205039978027344
0.0075	-0.0123977661132813
0.0108333333333334	-0.0123977661132813
0.0141666666666667	-0.0152587890625
0.0175	-0.0157356262207031
0.0208333333333334	-0.011444091796875
0.0241666666666667	-0.003814697265625
0.0275	0
0.0308333333333334	0.0019073486328125
0.0341666666666667	0.00095367431640625
0.0375	-0.0057220458984375
0.0408333333333334	-0.0152587890625
0.0441666666666667	-0.0329017639160156
0.0475	-0.0514984130859375
0.0508333333333334	-0.0638961791992188
0.0541666666666667	-0.0677108764648438
0.0575	-0.0643730163574219
0.0608333333333334	-0.06103515625
0.0641666666666667	-0.05340576171875
0.0675	-0.0429153442382813
0.0708333333333334	-0.0362396240234375
0.0741666666666667	-0.0391006469726563
0.0775	-0.0505447387695313
0.0808333333333334	-0.0658035278320313
0.0841666666666667	-0.0786781311035157
0.0875	-0.0872611999511719
0.0908333333333334	-0.0834465026855469
0.0941666666666667	-0.0743865966796875
0.0975000000000001	-0.0643730163574219
0.100833333333334	-0.05340576171875
0.104166666666667	-0.0429153442382813
0.1075	-0.03814697265625
0.110833333333334	-0.0467300415039063
0.114166666666667	-0.0591278076171875
0.1175	-0.0743865966796875
0.120833333333334	-0.0886917114257813
0.124166666666667	-0.102043151855469
0.1275	-0.109195709228516
0.130833333333334	-0.110626220703125
0.134166666666667	-0.112056732177735
0.1375	-0.109672546386719
0.140833333333334	-0.103473663330078
0.144166666666667	-0.0944137573242188
0.1475	-0.0886917114257813
0.150833333333334	-0.0867843627929688
0.154166666666667	-0.0815391540527344
0.1575	-0.0815391540527344
0.160833333333334	-0.0858306884765625
0.164166666666667	-0.0929832458496094
0.1675	-0.0972747802734375
0.170833333333334	-0.0967979431152344
0.174166666666667	-0.0963211059570313
0.1775	-0.0925064086914063
0.180833333333334	-0.0844001770019531
0.184166666666667	-0.0743865966796875
0.1875	-0.0677108764648438
0.190833333333334	-0.0653266906738282
0.194166666666667	-0.0629425048828125
0.1975	-0.0543594360351563
0.200833333333334	-0.0443458557128906
0.204166666666667	-0.0391006469726563
0.2075	-0.0405311584472656
0.210833333333334	-0.0462532043457031
0.214166666666667	-0.0505447387695313
0.2175	-0.0557899475097657
0.220833333333334	-0.0576972961425782
0.224166666666667	-0.0586509704589844
0.2275	-0.0548362731933594
0.230833333333334	-0.0457763671875
0.234166666666667	-0.0386238098144531
0.2375	-0.0362396240234375
0.240833333333334	-0.0405311584472656
0.244166666666667	-0.0438690185546875
0.2475	-0.0443458557128906
0.250833333333334	-0.0462532043457031
0.254166666666667	-0.0462532043457031
0.2575	-0.0391006469726563
0.260833333333334	-0.030517578125
0.264166666666667	-0.0224113464355469
0.2675	-0.0219345092773438
0.270833333333334	-0.0247955322265625
0.274166666666667	-0.0324249267578125
0.2775	-0.0462532043457031
0.280833333333334	-0.0591278076171875
0.284166666666667	-0.0700950622558594
0.2875	-0.0705718994140625
0.290833333333334	-0.064849853515625
0.294166666666667	-0.0576972961425782
0.2975	-0.0553131103515625
0.300833333333334	-0.0519752502441407
0.304166666666667	-0.0433921813964844
0.3075	-0.0348091125488281
0.310833333333334	-0.026702880859375
0.314166666666667	-0.0171661376953125
0.3175	-0.0057220458984375
0.320833333333334	-0.00095367431640625
0.324166666666667	-0.0019073486328125
0.3275	-0.0057220458984375
0.330833333333334	-0.0123977661132813
0.334166666666667	-0.0238418579101563
0.3375	-0.0391006469726563
0.340833333333334	-0.0500679016113282
0.344166666666667	-0.0624656677246094
0.3475	-0.0758171081542969
0.350833333333334	-0.0844001770019531
0.354166666666667	-0.0829696655273438
0.3575	-0.0729560852050782
0.360833333333334	-0.0615119934082032
0.364166666666667	-0.0500679016113282
0.3675	-0.0405311584472656
0.370833333333334	-0.0324249267578125
0.374166666666667	-0.0247955322265625
0.3775	-0.0200271606445313
0.380833333333334	-0.0181198120117188
0.384166666666667	-0.019073486328125
0.3875	-0.019073486328125
0.390833333333334	-0.0195503234863281
0.394166666666667	-0.02288818359375
0.3975	-0.0219345092773438
0.400833333333334	-0.019073486328125
0.404166666666667	-0.0157356262207031
0.4075	-0.0152587890625
0.410833333333334	-0.0176429748535156
0.414166666666667	-0.0185966491699219
0.4175	-0.0238418579101563
0.420833333333334	-0.0295639038085938
0.424166666666667	-0.0338554382324219
0.4275	-0.0324249267578125
0.430833333333334	-0.0286102294921875
0.434166666666667	-0.0262260437011719
0.4375	-0.0205039978027344
0.440833333333334	-0.0119209289550781
0.444166666666667	0.00667572021484375
0.4475	0.0262260437011719
0.450833333333334	0.041961669921875
0.454166666666667	0.0438690185546875
0.4575	0.0400543212890625
0.460833333333334	0.0371932983398438
0.464166666666667	0.0300407409667969
0.4675	0.0214576721191406
0.470833333333334	0.0119209289550781
0.474166666666667	0.0109672546386719
0.4775	0.0128746032714844
0.480833333333334	0.0157356262207031
0.484166666666667	0.0195503234863281
0.4875	0.0209808349609375
0.490833333333334	0.0205039978027344
0.494166666666667	0.0176429748535156
0.4975	0.0157356262207031
0.500833333333334	0.0100135803222656
0.504166666666667	-0.000476837158203125
0.5075	-0.0152587890625
0.510833333333334	-0.0233650207519531
0.514166666666667	-0.0243186950683594
0.5175	-0.0224113464355469
0.520833333333334	-0.0238418579101563
0.524166666666667	-0.0300407409667969
0.5275	-0.0295639038085938
0.530833333333334	-0.0233650207519531
0.534166666666667	-0.0171661376953125
0.5375	-0.0104904174804688
0.540833333333334	-0.00429153442382813
0.544166666666667	0.0057220458984375
0.5475	0.0171661376953125
0.550833333333334	0.0281333923339844
0.554166666666667	0.0395774841308594
0.5575	0.0424385070800781
0.560833333333334	0.0443458557128906
0.564166666666667	0.0457763671875
0.5675	0.0462532043457031
0.570833333333334	0.0424385070800781
0.574166666666667	0.0314712524414063
0.5775	0.0257492065429688
0.580833333333334	0.0219345092773438
0.584166666666667	0.02288818359375
0.5875	0.0257492065429688
0.590833333333334	0.0309944152832031
0.594166666666667	0.0457763671875
0.5975	0.0615119934082032
0.600833333333334	0.0772476196289063
0.604166666666667	0.0867843627929688
0.6075	0.0934600830078125
0.610833333333334	0.0948905944824219
0.614166666666667	0.0834465026855469
0.6175	0.06866455078125
0.620833333333334	0.0596046447753907
0.624166666666667	0.0638961791992188
0.6275	0.0772476196289063
0.630833333333334	0.0982284545898438
0.634166666666667	0.132083892822266
0.6375	0.172138214111328
0.640833333333334	0.205039978027344
0.644166666666667	0.219821929931641
0.6475	0.219821929931641
0.650833333333334	0.213623046875
0.654166666666667	0.200748443603516
0.6575	0.178813934326172
0.660833333333334	0.157356262207031
0.664166666666667	0.141620635986328
0.6675	0.129222869873047
0.670833333333334	0.116825103759766
0.674166666666667	0.109195709228516
0.6775	0.109195709228516
0.680833333333334	0.112056732177735
0.684166666666667	0.11587142944336
0.6875	0.120162963867188
0.690833333333334	0.119686126708985
0.694166666666667	0.10824203491211
0.6975	0.0882148742675781
0.700833333333334	0.0734329223632813
0.704166666666667	0.0667572021484375
0.7075	0.0619888305664063
0.710833333333334	0.0643730163574219
0.714166666666667	0.0748634338378907
0.7175	0.0882148742675781
0.720833333333334	0.0901222229003906
0.724166666666667	0.0810623168945313
0.7275	0.0691413879394532
0.730833333333334	0.0581741333007813
0.734166666666667	0.049591064453125
0.7375	0.0486373901367188
0.740833333333334	0.0553131103515625
0.744166666666667	0.06103515625
0.7475	0.0667572021484375
0.750833333333334	0.0677108764648438
0.754166666666667	0.0677108764648438
0.7575	0.0629425048828125
0.760833333333334	0.0576972961425782
0.764166666666667	0.05340576171875
0.7675	0.0476837158203125
0.770833333333334	0.0424385070800781
0.774166666666667	0.0333786010742188
0.7775	0.0247955322265625
0.780833333333334	0.0205039978027344
0.784166666666667	0.0238418579101563
0.7875	0.0314712524414063
0.790833333333334	0.0367164611816406
0.794166666666667	0.0429153442382813
0.7975	0.049591064453125
0.800833333333334	0.0553131103515625
0.804166666666667	0.0591278076171875
0.8075	0.0643730163574219
0.810833333333334	0.0739097595214844
0.814166666666667	0.0848770141601563
0.8175	0.0896453857421875
0.820833333333334	0.0844001770019531
0.824166666666667	0.0767707824707032
0.8275	0.0696182250976563
0.830833333333334	0.064849853515625
0.834166666666667	0.0596046447753907
0.8375	0.057220458984375
0.840833333333334	0.0662803649902344
0.844166666666667	0.0739097595214844
0.8475	0.0767707824707032
0.850833333333334	0.0705718994140625
0.854166666666667	0.0624656677246094
0.8575	0.0586509704589844
0.860833333333334	0.0500679016113282
0.864166666666667	0.0424385070800781
0.8675	0.0333786010742188
0.870833333333334	0.0257492065429688
0.874166666666667	0.0257492065429688
0.8775	0.0252723693847656
0.880833333333334	0.0271797180175781
0.884166666666667	0.0281333923339844
0.8875	0.0319480895996094
0.890833333333334	0.0424385070800781
0.894166666666667	0.0462532043457031
0.8975	0.0491142272949219
0.900833333333334	0.0491142272949219
0.904166666666667	0.0486373901367188
0.9075	0.0462532043457031
0.910833333333334	0.0376701354980469
0.914166666666667	0.030517578125
0.9175	0.026702880859375
0.920833333333334	0.0276565551757813
0.924166666666667	0.0324249267578125
0.9275	0.0424385070800781
0.930833333333334	0.0567436218261719
0.934166666666667	0.0758171081542969
0.9375	0.0972747802734375
0.940833333333334	0.1220703125
0.944166666666667	0.149250030517578
0.9475	0.17547607421875
0.950833333333334	0.197887420654297
0.954166666666667	0.214576721191406
0.9575	0.22125244140625
0.960833333333334	0.220298767089844
0.964166666666667	0.208377838134766
0.9675	0.19073486328125
0.970833333333334	0.176429748535156
0.974166666666667	0.163555145263672
0.9775	0.150680541992188
0.980833333333334	0.13113021850586
0.984166666666667	0.110626220703125
0.9875	0.0958442687988281
0.990833333333334	0.0844001770019531
0.994166666666667	0.0753402709960938
0.9975	0.0658035278320313
1.00083333333334	0.064849853515625
1.00416666666667	0.0715255737304688
1.0075	0.0782012939453125
1.01083333333334	0.0772476196289063
1.01416666666667	0.0720024108886719
1.0175	0.0677108764648438
1.02083333333334	0.0596046447753907
1.02416666666667	0.0510215759277344
1.0275	0.0391006469726563
1.03083333333334	0.0357627868652344
1.03416666666667	0.0324249267578125
1.0375	0.030517578125
1.04083333333334	0.0314712524414063
1.04416666666667	0.034332275390625
1.0475	0.0376701354980469
1.05083333333334	0.0367164611816406
1.05416666666667	0.0348091125488281
1.0575	0.0333786010742188
1.06083333333334	0.0357627868652344
1.06416666666667	0.0362396240234375
1.0675	0.0424385070800781
1.07083333333334	0.0448226928710938
1.07416666666667	0.0472068786621094
1.0775	0.0472068786621094
1.08083333333334	0.0457763671875
1.08416666666667	0.0429153442382813
1.0875	0.0362396240234375
1.09083333333334	0.0391006469726563
1.09416666666667	0.0491142272949219
1.0975	0.0638961791992188
1.10083333333334	0.072479248046875
1.10416666666667	0.0758171081542969
1.1075	0.0762939453125
1.11083333333334	0.0696182250976563
1.11416666666667	0.0615119934082032
1.1175	0.0491142272949219
1.12083333333334	0.0376701354980469
1.12416666666667	0.0300407409667969
1.1275	0.0247955322265625
1.13083333333334	0.02288818359375
1.13416666666667	0.0195503234863281
1.1375	0.0195503234863281
1.14083333333334	0.0271797180175781
1.14416666666667	0.0329017639160156
1.1475	0.0367164611816406
1.15083333333334	0.0352859497070313
1.15416666666667	0.030517578125
1.1575	0.0238418579101563
1.16083333333334	0.0185966491699219
1.16416666666667	0.0200271606445313
1.1675	0.0233650207519531
1.17083333333334	0.0281333923339844
1.17416666666667	0.0338554382324219
1.1775	0.03814697265625
1.18083333333334	0.0333786010742188
1.18416666666667	0.0233650207519531
1.1875	0.0200271606445313
1.19083333333334	0.0262260437011719
1.19416666666667	0.0391006469726563
1.1975	0.0510215759277344
1.20083333333334	0.0643730163574219
1.20416666666667	0.0729560852050782
1.2075	0.0681877136230469
1.21083333333334	0.05340576171875
1.21416666666667	0.0357627868652344
1.2175	0.0214576721191406
1.22083333333334	0.00858306884765625
1.22416666666667	0.000476837158203125
1.2275	0.00333786010742188
1.23083333333334	0.011444091796875
1.23416666666667	0.0214576721191406
1.2375	0.0338554382324219
1.24083333333334	0.0481605529785156
1.24416666666667	0.0629425048828125
1.2475	0.0729560852050782
1.25083333333334	0.0767707824707032
1.25416666666667	0.0758171081542969
1.2575	0.0691413879394532
1.26083333333334	0.0662803649902344
1.26416666666667	0.0662803649902344
1.2675	0.0672340393066407
1.27083333333334	0.0653266906738282
1.27416666666667	0.064849853515625
1.2775	0.0667572021484375
1.28083333333334	0.0638961791992188
1.28416666666667	0.0538825988769532
1.2875	0.0391006469726563
1.29083333333334	0.0329017639160156
1.29416666666667	0.0300407409667969
1.2975	0.0295639038085938
1.30083333333334	0.0352859497070313
1.30416666666667	0.0457763671875
1.3075	0.0576972961425782
1.31083333333334	0.0624656677246094
1.31416666666667	0.06103515625
1.3175	0.0576972961425782
1.32083333333334	0.0472068786621094
1.32416666666667	0.041961669921875
1.3275	0.0367164611816406
1.33083333333334	0.0352859497070313
1.33416666666667	0.0362396240234375
1.3375	0.0467300415039063
1.34083333333334	0.0629425048828125
1.34416666666667	0.0767707824707032
1.3475	0.087738037109375
1.35083333333334	0.0948905944824219
1.35416666666667	0.102043151855469
1.3575	0.101089477539063
1.36083333333334	0.0910758972167969
1.36416666666667	0.0762939453125
1.3675	0.0696182250976563
1.37083333333334	0.0748634338378907
1.37416666666667	0.0863075256347656
1.3775	0.091552734375
1.38083333333334	0.0958442687988281
1.38416666666667	0.10824203491211
1.3875	0.12350082397461
1.39083333333334	0.12969970703125
1.39416666666667	0.125885009765625
1.3975	0.123023986816406
1.40083333333334	0.125885009765625
1.40416666666667	0.125408172607422
1.4075	0.122547149658203
1.41083333333334	0.124454498291016
1.41416666666667	0.133991241455078
1.4175	0.148296356201172
1.42083333333334	0.158786773681641
1.42416666666667	0.165939331054688
1.4275	0.164508819580078
1.43083333333334	0.158786773681641
1.43416666666667	0.149726867675781
1.4375	0.137805938720703
1.44083333333334	0.124931335449219
1.44416666666667	0.112533569335938
1.4475	0.102043151855469
1.45083333333334	0.095367431640625
1.45416666666667	0.0925064086914063
1.4575	0.0972747802734375
1.46083333333334	0.107765197753906
1.46416666666667	0.118732452392578
1.4675	0.130176544189453
1.47083333333334	0.140190124511719
1.47416666666667	0.155925750732422
1.4775	0.1678466796875
1.48083333333334	0.180244445800781
1.48416666666667	0.194072723388672
1.4875	0.210285186767578
1.49083333333334	0.222206115722656
1.49416666666667	0.224590301513672
1.4975	0.222206115722656
1.50083333333334	0.217914581298828
1.50416666666667	0.212669372558594
1.5075	0.208377838134766
1.51083333333334	0.20742416381836
1.51416666666667	0.20599365234375
1.5175	0.207901000976563
1.52083333333334	0.209808349609375
1.52416666666667	0.210762023925781
1.5275	0.207901000976563
1.53083333333334	0.20599365234375
1.53416666666667	0.20599365234375
1.5375	0.203609466552735
1.54083333333334	0.201225280761719
1.54416666666667	0.200271606445313
1.5475	0.200271606445313
1.55083333333334	0.19979476928711
1.55416666666667	0.199317932128906
1.5575	0.201702117919922
1.56083333333334	0.202655792236328
1.56416666666667	0.204563140869141
1.5675	0.209331512451172
1.57083333333334	0.218868255615235
1.57416666666667	0.227451324462891
1.5775	0.233650207519531
1.58083333333334	0.242710113525391
1.58416666666667	0.250816345214844
1.5875	0.257968902587891
1.59083333333334	0.256538391113281
1.59416666666667	0.252246856689453
1.5975	0.248432159423828
1.60083333333334	0.240802764892578
1.60416666666667	0.232219696044922
1.6075	0.224113464355469
1.61083333333334	0.226497650146485
1.61416666666667	0.230789184570313
1.6175	0.227928161621094
1.62083333333334	0.222206115722656
1.62416666666667	0.216007232666016
1.6275	0.210762023925781
1.63083333333334	0.195026397705078
1.63416666666667	0.180721282958985
1.6375	0.171661376953125
1.64083333333334	0.170230865478516
1.64416666666667	0.172138214111328
1.6475	0.176429748535156
1.65083333333334	0.182628631591797
1.65416666666667	0.18453598022461
1.6575	0.181674957275391
1.66083333333334	0.173091888427735
1.66416666666667	0.16164779663086
1.6675	0.149726867675781
1.67083333333334	0.145912170410156
1.67416666666667	0.147342681884766
1.6775	0.152111053466797
1.68083333333334	0.159263610839844
1.68416666666667	0.168323516845703
1.6875	0.168800354003906
1.69083333333334	0.158786773681641
1.69416666666667	0.148296356201172
1.6975	0.143051147460938
1.70083333333334	0.143527984619141
1.70416666666667	0.138282775878906
1.7075	0.132560729980469
1.71083333333334	0.12350082397461
1.71416666666667	0.113487243652344
1.7175	0.10061264038086
1.72083333333334	0.0891685485839844
1.72416666666667	0.0882148742675781
1.7275	0.104427337646485
1.73083333333334	0.133037567138672
1.73416666666667	0.158309936523438
1.7375	0.177860260009766
1.74083333333334	0.189781188964844
1.74416666666667	0.196933746337891
1.7475	0.190258026123047
1.75083333333334	0.179767608642578
1.75416666666667	0.173091888427735
1.7575	0.171184539794922
1.76083333333334	0.172138214111328
1.76416666666667	0.170230865478516
1.7675	0.168800354003906
1.77083333333334	0.161170959472656
1.77416666666667	0.149726867675781
1.7775	0.138282775878906
1.78083333333334	0.129222869873047
1.78416666666667	0.124931335449219
1.7875	0.122547149658203
1.79083333333334	0.124454498291016
1.79416666666667	0.125408172607422
1.7975	0.128269195556641
1.80083333333334	0.133991241455078
1.80416666666667	0.137805938720703
1.8075	0.1373291015625
1.81083333333334	0.132083892822266
1.81416666666667	0.132083892822266
1.8175	0.137805938720703
1.82083333333334	0.145435333251953
1.82416666666667	0.152111053466797
1.8275	0.164031982421875
1.83083333333334	0.179290771484375
1.83416666666667	0.188350677490235
1.8375	0.19216537475586
1.84083333333334	0.194072723388672
1.84416666666667	0.197410583496094
1.8475	0.201702117919922
1.85083333333334	0.209331512451172
1.85416666666667	0.218868255615235
1.8575	0.229835510253906
1.86083333333334	0.239849090576172
1.86416666666667	0.25320053100586
1.8675	0.272750854492188
1.87083333333334	0.302791595458985
1.87416666666667	0.35238265991211
1.8775	0.423431396484375
1.88083333333334	0.516891479492188
1.88416666666667	0.640392303466797
1.8875	0.79488754272461
1.89083333333334	0.982284545898438
1.89416666666667	1.19209289550781
1.8975	1.4190673828125
1.90083333333334	1.65653228759766
1.90416666666667	1.90544128417969
1.9075	2.1662712097168
1.91083333333334	2.44760513305664
1.91416666666667	2.75707244873047
1.9175	3.10707092285156
1.92083333333334	3.52334976196289
1.92416666666667	4.01401519775391
1.9275	4.58908081054688
1.93083333333334	5.24425506591797
1.93416666666667	5.97906112670899
1.9375	6.77061080932617
1.94083333333334	7.57741928100586
1.94416666666667	8.35990905761719
1.9475	9.09519195556641
1.95083333333334	9.77325439453125
1.95416666666667	10.3921890258789
1.9575	10.946273803711
1.96083333333334	11.444091796875
1.96416666666667	11.892318725586
1.9675	12.2685432434082
1.97083333333334	12.535572052002
1.97416666666667	12.6299858093262
1.9775	12.5093460083008
1.98083333333334	12.1135711669922
1.98416666666667	11.406421661377
1.9875	10.3826522827149
1.99083333333334	9.07087326049805
1.99416666666667	7.55023956298828
1.9975	5.92660903930664
2.00083333333334	4.33683395385742
2.00416666666667	2.89773941040039
2.0075	1.69658660888672
2.01083333333334	0.777721405029297
2.01416666666667	0.16021728515625
2.0175	-0.181674957275391
2.02083333333334	-0.299453735351563
2.02416666666667	-0.261306762695313
2.0275	-0.117778778076172
2.03083333333334	0.0948905944824219
2.03416666666667	0.34332275390625
2.0375	0.611305236816407
2.04083333333334	0.881671905517578
2.04416666666667	1.15394592285156
2.0475	1.42049789428711
2.05083333333334	1.678466796875
2.05416666666667	1.91688537597656
2.0575	2.12574005126953
2.06083333333334	2.30646133422852
2.06416666666667	2.46238708496094
2.0675	2.59637832641602
2.07083333333334	2.71177291870117
2.07416666666667	2.81333923339844
2.0775	2.90679931640625
2.08083333333334	2.98500061035156
2.08416666666667	3.04937362670899
2.0875	3.09944152832031
2.09083333333334	3.13854217529297
2.09416666666667	3.17096710205078
2.0975	3.19290161132813
2.10083333333334	3.21054458618164
2.10416666666667	3.21817398071289
2.1075	3.22151184082031
2.11083333333334	3.2186508178711
2.11416666666667	3.20816040039063
2.1175	3.18956375122071
2.12083333333334	3.16476821899414
2.12416666666667	3.13901901245117
2.1275	3.11136245727539
2.13083333333334	3.07512283325196
2.13416666666667	3.02600860595703
2.1375	2.96640396118164
2.14083333333334	2.899169921875
2.14416666666667	2.82478332519531
2.1475	2.73227691650391
2.15083333333334	2.63309478759766
2.15416666666667	2.53772735595703
2.1575	2.44998931884766
2.16083333333334	2.36272811889649
2.16416666666667	2.27832794189453
2.1675	2.20870971679688
2.17083333333334	2.15578079223633
2.17416666666667	2.10905075073242
2.1775	2.06899642944336
2.18083333333334	2.03990936279297
2.18416666666667	2.02322006225586
2.1875	2.01559066772461
2.19083333333334	2.00891494750977
2.19416666666667	2.00986862182617
2.1975	2.01034545898438
2.20083333333334	2.00700759887696
2.20416666666667	1.98793411254883
2.2075	1.95121765136719
2.21083333333334	1.89971923828125
2.21416666666667	1.83391571044922
2.2175	1.75285339355469
2.22083333333334	1.65748596191406
2.22416666666667	1.55878067016602
2.2275	1.46293640136719
2.23083333333334	1.36947631835938
2.23416666666667	1.27315521240235
2.2375	1.17826461791992
2.24083333333334	1.08957290649414
2.24416666666667	1.01232528686524
2.2475	0.945568084716797
2.25083333333334	0.888824462890625
2.25416666666667	0.836372375488281
2.2575	0.792026519775391
2.26083333333334	0.755786895751953
2.26416666666667	0.725746154785157
2.2675	0.693798065185547
2.27083333333334	0.659465789794922
2.27416666666667	0.632286071777344
2.2775	0.613689422607422
2.28083333333334	0.602245330810547
2.28416666666667	0.58746337890625
2.2875	0.571727752685547
2.29083333333334	0.557899475097657
2.29416666666667	0.545024871826172
2.2975	0.52785873413086
2.30083333333334	0.506401062011719
2.30416666666667	0.483036041259766
2.3075	0.452995300292969
2.31083333333334	0.415802001953125
2.31416666666667	0.374317169189453
2.3175	0.339508056640625
2.32083333333334	0.304698944091797
2.32416666666667	0.271797180175781
2.3275	0.247001647949219
2.33083333333334	0.229358673095703
2.33416666666667	0.209331512451172
2.3375	0.175952911376953
2.34083333333334	0.13875961303711
2.34416666666667	0.0977516174316406
2.3475	0.0510215759277344
2.35083333333334	-0.0057220458984375
2.35416666666667	-0.0596046447753907
2.3575	-0.10824203491211
2.36083333333334	-0.162124633789063
2.36416666666667	-0.220298767089844
2.3675	-0.278949737548828
2.37083333333334	-0.331878662109375
2.37416666666667	-0.388622283935547
2.3775	-0.447273254394531
2.38083333333334	-0.503063201904297
2.38416666666667	-0.55837631225586
2.3875	-0.616550445556641
2.39083333333334	-0.679969787597657
2.39416666666667	-0.741004943847657
2.3975	-0.798702239990235
2.40083333333334	-0.850200653076172
2.40416666666667	-0.887870788574219
2.4075	-0.91552734375
2.41083333333334	-0.93841552734375
2.41416666666667	-0.961780548095703
2.4175	-0.980854034423828
2.42083333333334	-0.997543334960938
2.42416666666667	-1.01566314697266
2.4275	-1.03473663330078
2.43083333333334	-1.04475021362305
2.43416666666667	-1.04570388793946
2.4375	-1.04379653930664
2.44083333333334	-1.04093551635742
2.44416666666667	-1.03998184204102
2.4475	-1.03759765625
2.45083333333334	-1.04379653930664
2.45416666666667	-1.06096267700196
2.4575	-1.08432769775391
2.46083333333334	-1.1129379272461
2.46416666666667	-1.14202499389649
2.4675	-1.16825103759766
2.47083333333334	-1.18827819824219
2.47416666666667	-1.20115280151367
2.4775	-1.21450424194336
2.48083333333334	-1.22833251953125
2.48416666666667	-1.23977661132813
2.4875	-1.24931335449219
2.49083333333334	-1.25360488891602
2.49416666666667	-1.2502670288086
2.4975	-1.23739242553711
2.50083333333334	-1.21545791625977
2.50416666666667	-1.18541717529297
2.5075	-1.14870071411133
2.51083333333334	-1.10721588134766
2.51416666666667	-1.06430053710938
2.5175	-1.01661682128906
2.52083333333334	-0.965118408203125
2.52416666666667	-0.913619995117188
2.5275	-0.857830047607422
2.53083333333334	-0.803470611572266
2.53416666666667	-0.7476806640625
2.5375	-0.697135925292969
2.54083333333334	-0.64849853515625
2.54416666666667	-0.600814819335938
2.5475	-0.553131103515625
2.55083333333334	-0.501632690429688
2.55416666666667	-0.447273254394531
2.5575	-0.39052963256836
2.56083333333334	-0.333309173583985
2.56416666666667	-0.275611877441406
2.5675	-0.224590301513672
2.57083333333334	-0.183582305908203
2.57416666666667	-0.151157379150391
2.5775	-0.117301940917969
2.58083333333334	-0.0748634338378907
2.58416666666667	-0.0276565551757813
2.5875	0.019073486328125
2.59083333333334	0.0653266906738282
2.59416666666667	0.111579895019531
2.5975	0.155448913574219
2.60083333333334	0.193119049072266
2.60416666666667	0.222206115722656
2.6075	0.250816345214844
2.61083333333334	0.282764434814453
2.61416666666667	0.319480895996094
2.6175	0.356197357177735
2.62083333333334	0.392913818359375
2.62416666666667	0.429630279541016
2.6275	0.464439392089844
2.63083333333334	0.492572784423828
2.63416666666667	0.522613525390625
2.6375	0.548362731933594
2.64083333333334	0.57363510131836
2.64416666666667	0.592708587646485
2.6475	0.617504119873047
2.65083333333334	0.646591186523438
2.65416666666667	0.669002532958985
2.6575	0.685214996337891
2.66083333333334	0.692844390869141
2.66416666666667	0.706195831298828
2.6675	0.718116760253907
2.67083333333334	0.729084014892578
2.67416666666667	0.741958618164063
2.6775	0.762462615966797
2.68083333333334	0.787734985351563
2.68416666666667	0.809192657470703
2.6875	0.827789306640625
2.69083333333334	0.849246978759766
2.69416666666667	0.868797302246094
2.6975	0.885486602783203
2.70083333333334	0.899314880371094
2.70416666666667	0.912666320800781
2.7075	0.922679901123047
2.71083333333334	0.929355621337891
2.71416666666667	0.933170318603516
2.7175	0.933170318603516
2.72083333333334	0.924110412597656
2.72416666666667	0.911712646484375
2.7275	0.902175903320313
2.73083333333334	0.894546508789063
2.73416666666667	0.889301300048828
2.7375	0.882625579833985
2.74083333333334	0.880241394042969
2.74416666666667	0.875473022460938
2.7475	0.865936279296875
2.75083333333334	0.854015350341797
2.75416666666667	0.832557678222656
2.7575	0.81014633178711
2.76083333333334	0.791072845458985
2.76416666666667	0.776767730712891
2.7675	0.757217407226563
2.77083333333334	0.727176666259766
2.77416666666667	0.69570541381836
2.7775	0.668525695800782
2.78083333333334	0.638961791992188
2.78416666666667	0.606060028076172
2.7875	0.57220458984375
2.79083333333334	0.544548034667969
2.79416666666667	0.516414642333985
2.7975	0.48065185546875
2.80083333333334	0.43487548828125
2.80416666666667	0.386714935302735
2.8075	0.338077545166016
2.81083333333334	0.290870666503906
2.81416666666667	0.245094299316406
2.8175	0.205516815185547
2.82083333333334	0.166893005371094
2.82416666666667	0.117778778076172
2.8275	0.0567436218261719
2.83083333333334	-0.0200271606445313
2.83416666666667	-0.107765197753906
2.8375	-0.209808349609375
2.84083333333334	-0.319480895996094
2.84416666666667	-0.433921813964844
2.8475	-0.555515289306641
2.85083333333334	-0.687599182128907
2.85416666666667	-0.827789306640625
2.8575	-0.974655151367188
2.86083333333334	-1.12628936767578
2.86416666666667	-1.28602981567383
2.8675	-1.45292282104492
2.87083333333334	-1.63078308105469
2.87416666666667	-1.81722640991211
2.8775	-2.0136833190918
2.88083333333334	-2.21538543701172
2.88416666666667	-2.42185592651367
2.8875	-2.63023376464844
2.89083333333334	-2.83336639404297
2.89416666666667	-3.03030014038086
2.8975	-3.21626663208008
2.90083333333334	-3.38935852050781
2.90416666666667	-3.54290008544922
2.9075	-3.67164611816406
2.91083333333334	-3.76605987548828
2.91416666666667	-3.82184982299805
2.9175	-3.83615493774414
2.92083333333334	-3.80897521972656
2.92416666666667	-3.73411178588867
2.9275	-3.61299514770508
2.93083333333334	-3.448486328125
2.93416666666667	-3.25441360473633
2.9375	-3.02839279174805
2.94083333333334	-2.78139114379883
2.94416666666667	-2.51483917236328
2.9475	-2.24113464355469
2.95083333333334	-1.96361541748047
2.95416666666667	-1.67942047119141
2.9575	-1.40762329101563
2.96083333333334	-1.15394592285156
2.96416666666667	-0.931739807128906
2.9675	-0.732421875
2.97083333333334	-0.557422637939453
2.97416666666667	-0.41341781616211
2.9775	-0.295162200927735
2.98083333333334	-0.197410583496094
2.98416666666667	-0.113487243652344
2.9875	-0.0452995300292969
2.99083333333334	0.00858306884765625
2.99416666666667	0.0519752502441407
2.9975	0.0858306884765625
3.00083333333334	0.109672546386719
3.00416666666667	0.13113021850586
3.0075	0.150680541992188
3.01083333333334	0.164985656738281
3.01416666666667	0.170230865478516
3.0175	0.174999237060547
3.02083333333334	0.178813934326172
3.02416666666667	0.180244445800781
3.0275	0.177383422851563
3.03083333333334	0.175952911376953
3.03416666666667	0.179767608642578
3.0375	0.181198120117188
3.04083333333334	0.185489654541016
3.04416666666667	0.186920166015625
3.0475	0.188827514648438
3.05083333333334	0.184059143066406
3.05416666666667	0.175952911376953
3.0575	0.166893005371094
3.06083333333334	0.156402587890625
3.06416666666667	0.153064727783203
3.0675	0.158309936523438
3.07083333333334	0.174999237060547
3.07416666666667	0.19216537475586
3.0775	0.206947326660156
3.08083333333334	0.219345092773438
3.08416666666667	0.226974487304688
3.0875	0.225543975830078
3.09083333333334	0.214099884033203
3.09416666666667	0.206470489501953
3.0975	0.198841094970703
3.10083333333334	0.196933746337891
3.10416666666667	0.191211700439453
3.1075	0.187873840332031
3.11083333333334	0.187397003173828
3.11416666666667	0.186443328857422
3.1175	0.187873840332031
3.12083333333334	0.188350677490235
3.12416666666667	0.197887420654297
3.1275	0.205039978027344
3.13083333333334	0.205039978027344
3.13416666666667	0.202655792236328
3.1375	0.203609466552735
3.14083333333334	0.206947326660156
3.14416666666667	0.202178955078125
3.1475	0.196456909179688
3.15083333333334	0.19979476928711
3.15416666666667	0.205039978027344
3.1575	0.211715698242188
3.16083333333334	0.215530395507813
3.16416666666667	0.224113464355469
3.1675	0.235080718994141
3.17083333333334	0.241756439208985
3.17416666666667	0.247001647949219
3.1775	0.246047973632813
3.18083333333334	0.24557113647461
3.18416666666667	0.246047973632813
3.1875	0.244617462158203
3.19083333333334	0.24557113647461
3.19416666666667	0.239849090576172
3.1975	0.239372253417969
3.20083333333334	0.233173370361328
3.20416666666667	0.226497650146485
3.2075	0.220298767089844
3.21083333333334	0.213623046875
3.21416666666667	0.213623046875
3.2175	0.211715698242188
3.22083333333334	0.208854675292969
3.22416666666667	0.197410583496094
3.2275	0.178813934326172
3.23083333333334	0.164508819580078
3.23416666666667	0.156879425048828
3.2375	0.151634216308594
3.24083333333334	0.151634216308594
3.24416666666667	0.155925750732422
3.2475	0.174045562744141
3.25083333333334	0.186920166015625
3.25416666666667	0.19216537475586
3.2575	0.191688537597656
3.26083333333334	0.188827514648438
3.26416666666667	0.19216537475586
3.2675	0.191211700439453
3.27083333333334	0.19073486328125
3.27416666666667	0.189304351806641
3.2775	0.186443328857422
3.28083333333334	0.182151794433594
3.28416666666667	0.171661376953125
3.2875	0.157833099365235
3.29083333333334	0.146865844726563
3.29416666666667	0.138282775878906
3.2975	0.12969970703125
3.30083333333334	0.12350082397461
3.30416666666667	0.12350082397461
3.3075	0.126361846923828
3.31083333333334	0.130653381347656
3.31416666666667	0.128269195556641
3.3175	0.13113021850586
3.32083333333334	0.133514404296875
3.32416666666667	0.134468078613281
3.3275	0.134468078613281
3.33083333333334	0.130653381347656
3.33416666666667	0.133037567138672
3.3375	0.134944915771485
3.34083333333334	0.138282775878906
3.34416666666667	0.139713287353516
3.3475	0.140190124511719
3.35083333333334	0.136852264404297
3.35416666666667	0.132083892822266
3.3575	0.125885009765625
3.36083333333334	0.120162963867188
3.36416666666667	0.119209289550781
3.3675	0.1220703125
3.37083333333334	0.128269195556641
3.37416666666667	0.136375427246094
3.3775	0.140666961669922
3.38083333333334	0.13875961303711
3.38416666666667	0.124931335449219
3.3875	0.103473663330078
3.39083333333334	0.0767707824707032
3.39416666666667	0.0481605529785156
3.3975	0.0262260437011719
3.40083333333334	0.0185966491699219
3.40416666666667	0.02288818359375
3.4075	0.0357627868652344
3.41083333333334	0.0619888305664063
3.41416666666667	0.0929832458496094
3.4175	0.117301940917969
3.42083333333334	0.12969970703125
3.42416666666667	0.133514404296875
3.4275	0.132560729980469
3.43083333333334	0.124454498291016
3.43416666666667	0.109672546386719
3.4375	0.0996589660644531
3.44083333333334	0.0901222229003906
3.44416666666667	0.0844001770019531
3.4475	0.0786781311035157
3.45083333333334	0.0743865966796875
3.45416666666667	0.0710487365722657
3.4575	0.0681877136230469
3.46083333333334	0.064849853515625
3.46416666666667	0.0634193420410157
3.4675	0.0548362731933594
3.47083333333334	0.0457763671875
3.47416666666667	0.0410079956054688
3.4775	0.03814697265625
3.48083333333334	0.0452995300292969
3.48416666666667	0.0510215759277344
3.4875	0.0629425048828125
3.49083333333334	0.0691413879394532
3.49416666666667	0.0638961791992188
3.4975	0.0548362731933594
3.50083333333334	0.0429153442382813
3.50416666666667	0.0362396240234375
3.5075	0.0329017639160156
3.51083333333334	0.0309944152832031
3.51416666666667	0.0338554382324219
3.5175	0.0357627868652344
3.52083333333334	0.0348091125488281
3.52416666666667	0.034332275390625
3.5275	0.0281333923339844
3.53083333333334	0.0238418579101563
3.53416666666667	0.0214576721191406
3.5375	0.0233650207519531
3.54083333333334	0.026702880859375
3.54416666666667	0.0238418579101563
3.5475	0.019073486328125
3.55083333333334	0.0162124633789063
3.55416666666667	0.0138282775878906
3.5575	0.0133514404296875
3.56083333333334	0.0104904174804688
3.56416666666667	0.00905990600585938
3.5675	0.0128746032714844
3.57083333333334	0.0176429748535156
3.57416666666667	0.0257492065429688
3.5775	0.026702880859375
3.58083333333334	0.0257492065429688
3.58416666666667	0.0219345092773438
3.5875	0.0205039978027344
3.59083333333334	0.0209808349609375
3.59416666666667	0.0200271606445313
3.5975	0.0205039978027344
3.60083333333334	0.0205039978027344
3.60416666666667	0.019073486328125
3.6075	0.0109672546386719
3.61083333333334	-0.00095367431640625
3.61416666666667	-0.0133514404296875
3.6175	-0.0233650207519531
3.62083333333334	-0.0300407409667969
3.62416666666667	-0.0329017639160156
3.6275	-0.0371932983398438
3.63083333333334	-0.041961669921875
3.63416666666667	-0.0476837158203125
3.6375	-0.0557899475097657
3.64083333333334	-0.06103515625
3.64416666666667	-0.06103515625
3.6475	-0.0524520874023438
3.65083333333334	-0.0452995300292969
3.65416666666667	-0.0376701354980469
3.6575	-0.0276565551757813
3.66083333333334	-0.019073486328125
3.66416666666667	-0.0166893005371094
3.6675	-0.0257492065429688
3.67083333333334	-0.0338554382324219
3.67416666666667	-0.0405311584472656
3.6775	-0.0486373901367188
3.68083333333334	-0.0600814819335938
3.68416666666667	-0.0700950622558594
3.6875	-0.0691413879394532
3.69083333333334	-0.0643730163574219
3.69416666666667	-0.0596046447753907
3.6975	-0.0543594360351563
3.70083333333334	-0.0486373901367188
3.70416666666667	-0.0481605529785156
3.7075	-0.0562667846679688
3.71083333333334	-0.0700950622558594
3.71416666666667	-0.0844001770019531
3.7175	-0.0939369201660156
3.72083333333334	-0.102043151855469
3.72416666666667	-0.104427337646485
3.7275	-0.105381011962891
3.73083333333334	-0.103473663330078
3.73416666666667	-0.104427337646485
3.7375	-0.111103057861328
3.74083333333334	-0.12350082397461
3.74416666666667	-0.136375427246094
3.7475	-0.144481658935547
3.75083333333334	-0.148773193359375
3.75416666666667	-0.146865844726563
3.7575	-0.140190124511719
3.76083333333334	-0.130176544189453
3.76416666666667	-0.12350082397461
3.7675	-0.119686126708985
3.77083333333334	-0.119686126708985
3.77416666666667	-0.121116638183594
3.7775	-0.126838684082031
3.78083333333334	-0.131607055664063
3.78416666666667	-0.136375427246094
3.7875	-0.141620635986328
3.79083333333334	-0.14638900756836
3.79416666666667	-0.150203704833985
3.7975	-0.149250030517578
3.80083333333334	-0.142097473144531
3.80416666666667	-0.132083892822266
3.8075	-0.1220703125
3.81083333333334	-0.121593475341797
3.81416666666667	-0.127315521240235
3.8175	-0.13875961303711
3.82083333333334	-0.149726867675781
3.82416666666667	-0.16164779663086
3.8275	-0.172138214111328
3.83083333333334	-0.177383422851563
3.83416666666667	-0.181198120117188
3.8375	-0.183582305908203
3.84083333333334	-0.194072723388672
3.84416666666667	-0.211238861083985
3.8475	-0.227928161621094
3.85083333333334	-0.241756439208985
3.85416666666667	-0.253677368164063
3.8575	-0.262260437011719
3.86083333333334	-0.262260437011719
3.86416666666667	-0.25177001953125
3.8675	-0.242233276367188
3.87083333333334	-0.240802764892578
3.87416666666667	-0.245094299316406
3.8775	-0.255584716796875
3.88083333333334	-0.274181365966797
3.88416666666667	-0.296592712402344
3.8875	-0.313282012939453
3.89083333333334	-0.316143035888672
3.89416666666667	-0.316143035888672
3.8975	-0.31423568725586
3.90083333333334	-0.310897827148438
3.90416666666667	-0.299930572509766
3.9075	-0.291824340820313
3.91083333333334	-0.290393829345703
3.91416666666667	-0.286102294921875
3.9175	-0.278949737548828
3.92083333333334	-0.272274017333985
3.92416666666667	-0.280380249023438
3.9275	-0.2899169921875
3.93083333333334	-0.296592712402344
3.93416666666667	-0.303745269775391
3.9375	-0.311374664306641
3.94083333333334	-0.317573547363281
3.94416666666667	-0.322341918945313
3.9475	-0.331878662109375
3.95083333333334	-0.347137451171875
3.95416666666667	-0.361442565917969
3.9575	-0.373363494873047
3.96083333333334	-0.382423400878906
3.96416666666667	-0.384807586669922
3.9675	-0.384330749511719
3.97083333333334	-0.380992889404297
3.97416666666667	-0.38290023803711
3.9775	-0.387191772460938
3.98083333333334	-0.393867492675781
3.98416666666667	-0.39815902709961
3.9875	-0.400066375732422
3.99083333333334	-0.408172607421875
3.99416666666667	-0.415802001953125
3.9975	-0.42104721069336
4.00083333333334	-0.429153442382813
4.00416666666667	-0.440597534179688
4.0075	-0.445842742919922
4.01083333333334	-0.440120697021485
4.01416666666667	-0.435352325439453
4.0175	-0.443458557128906
4.02083333333334	-0.45156478881836
4.02416666666667	-0.45919418334961
4.0275	-0.471591949462891
4.03083333333334	-0.494003295898438
4.03416666666667	-0.515460968017578
4.0375	-0.522613525390625
4.04083333333334	-0.519752502441407
4.04416666666667	-0.522613525390625
4.0475	-0.532150268554688
4.05083333333334	-0.536441802978516
4.05416666666667	-0.538349151611328
4.0575	-0.545501708984375
4.06083333333334	-0.565052032470703
4.06416666666667	-0.578880310058594
4.0675	-0.585079193115235
4.07083333333334	-0.588417053222657
4.07416666666667	-0.589370727539063
4.0775	-0.586986541748047
4.08083333333334	-0.576019287109375
4.08416666666667	-0.567913055419922
4.0875	-0.560760498046875
4.09083333333334	-0.557422637939453
4.09416666666667	-0.562667846679688
4.0975	-0.572681427001953
4.10083333333334	-0.582695007324219
4.10416666666667	-0.585079193115235
4.1075	-0.589370727539063
4.11083333333334	-0.5950927734375
4.11416666666667	-0.59652328491211
4.1175	-0.5950927734375
4.12083333333334	-0.596046447753907
4.12416666666667	-0.607490539550782
4.1275	-0.621318817138672
4.13083333333334	-0.628948211669922
4.13416666666667	-0.628948211669922
4.1375	-0.625133514404297
4.14083333333334	-0.6256103515625
4.14416666666667	-0.627517700195313
4.1475	-0.61941146850586
4.15083333333334	-0.607013702392578
4.15416666666667	-0.597476959228516
4.1575	-0.601768493652344
4.16083333333334	-0.607490539550782
4.16416666666667	-0.608444213867188
4.1675	-0.614643096923828
4.17083333333334	-0.628948211669922
4.17416666666667	-0.646591186523438
4.1775	-0.650405883789063
4.18083333333334	-0.648975372314453
4.18416666666667	-0.64992904663086
4.1875	-0.652313232421875
4.19083333333334	-0.652313232421875
4.19416666666667	-0.653743743896485
4.1975	-0.669479370117188
4.20083333333334	-0.693798065185547
4.20416666666667	-0.716686248779297
4.2075	-0.73385238647461
4.21083333333334	-0.742912292480469
4.21416666666667	-0.747203826904297
4.2175	-0.742912292480469
4.22083333333334	-0.73385238647461
4.22416666666667	-0.72479248046875
4.2275	-0.713825225830078
4.23083333333334	-0.713348388671875
4.23416666666667	-0.719547271728516
4.2375	-0.730991363525391
4.24083333333334	-0.742435455322266
4.24416666666667	-0.753402709960938
4.2475	-0.766754150390625
4.25083333333334	-0.776290893554688
4.25416666666667	-0.783443450927735
4.2575	-0.787734985351563
4.26083333333334	-0.786781311035157
4.26416666666667	-0.780105590820313
4.2675	-0.77199935913086
4.27083333333334	-0.767707824707032
4.27416666666667	-0.766277313232422
4.2775	-0.758171081542969
4.28083333333334	-0.750064849853516
4.28416666666667	-0.746250152587891
4.2875	-0.753879547119141
4.29083333333334	-0.760078430175782
4.29416666666667	-0.759601593017578
4.2975	-0.754833221435547
4.30083333333334	-0.753879547119141
4.30416666666667	-0.759124755859375
4.3075	-0.760555267333985
4.31083333333334	-0.757694244384766
4.31416666666667	-0.751972198486328
4.3175	-0.749588012695313
4.32083333333334	-0.747203826904297
4.32416666666667	-0.74005126953125
4.3275	-0.725746154785157
4.33083333333334	-0.713348388671875
4.33416666666667	-0.713348388671875
4.3375	-0.720500946044922
4.34083333333334	-0.725746154785157
4.34416666666667	-0.728130340576172
4.3475	-0.74005126953125
4.35083333333334	-0.76436996459961
4.35416666666667	-0.78582763671875
4.3575	-0.795364379882813
4.36083333333334	-0.792503356933594
4.36416666666667	-0.786781311035157
4.3675	-0.775814056396485
4.37083333333334	-0.757217407226563
4.37416666666667	-0.741958618164063
4.3775	-0.734806060791016
4.38083333333334	-0.737190246582032
4.38416666666667	-0.742435455322266
4.3875	-0.746250152587891
4.39083333333334	-0.746726989746094
4.39416666666667	-0.737190246582032
4.3975	-0.727176666259766
4.40083333333334	-0.721454620361328
4.40416666666667	-0.722408294677735
4.4075	-0.724315643310547
4.41083333333334	-0.728130340576172
4.41416666666667	-0.74148178100586
4.4175	-0.754833221435547
4.42083333333334	-0.760555267333985
4.42416666666667	-0.754356384277344
4.4275	-0.745773315429688
4.43083333333334	-0.735282897949219
4.43416666666667	-0.720024108886719
4.4375	-0.705718994140625
4.44083333333334	-0.702857971191407
4.44416666666667	-0.709056854248047
4.4475	-0.716209411621094
4.45083333333334	-0.71859359741211
4.45416666666667	-0.716686248779297
4.4575	-0.705718994140625
4.46083333333334	-0.687122344970703
4.46416666666667	-0.669479370117188
4.4675	-0.654220581054688
4.47083333333334	-0.645637512207032
4.47416666666667	-0.64229965209961
4.4775	-0.647544860839844
4.48083333333334	-0.653266906738282
4.48416666666667	-0.654220581054688
4.4875	-0.658035278320313
4.49083333333334	-0.664234161376953
4.49416666666667	-0.669479370117188
4.4975	-0.669002532958985
4.50083333333334	-0.666618347167969
4.50416666666667	-0.669956207275391
4.5075	-0.667572021484375
4.51083333333334	-0.659942626953125
4.51416666666667	-0.650405883789063
4.5175	-0.645637512207032
4.52083333333334	-0.643253326416016
4.52416666666667	-0.632762908935547
4.5275	-0.621318817138672
4.53083333333334	-0.614643096923828
4.53416666666667	-0.609874725341797
4.5375	-0.605583190917969
4.54083333333334	-0.608444213867188
4.54416666666667	-0.61941146850586
4.5475	-0.62704086303711
4.55083333333334	-0.622272491455078
4.55416666666667	-0.615596771240235
4.5575	-0.608921051025391
4.56083333333334	-0.59652328491211
4.56416666666667	-0.576496124267578
4.5675	-0.564098358154297
4.57083333333334	-0.565052032470703
4.57416666666667	-0.56600570678711
4.5775	-0.55694580078125
4.58083333333334	-0.545024871826172
4.58416666666667	-0.542163848876953
4.5875	-0.539302825927735
4.59083333333334	-0.52785873413086
4.59416666666667	-0.514030456542969
4.5975	-0.512123107910157
4.60083333333334	-0.52022933959961
4.60416666666667	-0.524044036865235
4.6075	-0.524997711181641
4.61083333333334	-0.52785873413086
4.61416666666667	-0.536441802978516
4.6175	-0.535964965820313
4.62083333333334	-0.522613525390625
4.62416666666667	-0.507831573486328
4.6275	-0.495433807373047
4.63083333333334	-0.48828125
4.63416666666667	-0.475406646728516
4.6375	-0.466346740722656
4.64083333333334	-0.469207763671875
4.64416666666667	-0.479221343994141
4.6475	-0.490188598632813
4.65083333333334	-0.491619110107422
4.65416666666667	-0.483989715576172
4.6575	-0.471591949462891
4.66083333333334	-0.456809997558594
4.66416666666667	-0.436782836914063
4.6675	-0.414371490478516
4.67083333333334	-0.399589538574219
4.67416666666667	-0.399112701416016
4.6775	-0.403881072998047
4.68083333333334	-0.400543212890625
4.68416666666667	-0.388622283935547
4.6875	-0.374794006347656
4.69083333333334	-0.363349914550781
4.69416666666667	-0.355720520019531
4.6975	-0.347137451171875
4.70083333333334	-0.337600708007813
4.70416666666667	-0.329971313476563
4.7075	-0.329971313476563
4.71083333333334	-0.329971313476563
4.71416666666667	-0.322818756103516
4.7175	-0.30517578125
4.72083333333334	-0.288963317871094
4.72416666666667	-0.277042388916016
4.7275	-0.265598297119141
4.73083333333334	-0.258922576904297
4.73416666666667	-0.250339508056641
4.7375	-0.246524810791016
4.74083333333334	-0.237464904785156
4.74416666666667	-0.226020812988281
4.7475	-0.211238861083985
4.75083333333334	-0.194549560546875
4.75416666666667	-0.179767608642578
4.7575	-0.169754028320313
4.76083333333334	-0.167369842529297
4.76416666666667	-0.167369842529297
4.7675	-0.169754028320313
4.77083333333334	-0.162601470947266
4.77416666666667	-0.148773193359375
4.7775	-0.130653381347656
4.78083333333334	-0.112056732177735
4.78416666666667	-0.0891685485839844
4.7875	-0.0543594360351563
4.79083333333334	-0.0171661376953125
4.79416666666667	0.0157356262207031
4.7975	0.0424385070800781
4.80083333333334	0.0672340393066407
4.80416666666667	0.0910758972167969
4.8075	0.113010406494141
4.81083333333334	0.131607055664063
4.81416666666667	0.151157379150391
4.8175	0.170230865478516
4.82083333333334	0.1983642578125
4.82416666666667	0.23794174194336
4.8275	0.27608871459961
4.83083333333334	0.309467315673828
4.83416666666667	0.336647033691406
4.8375	0.37384033203125
4.84083333333334	0.418186187744141
4.84416666666667	0.456333160400391
4.8475	0.48828125
4.85083333333334	0.516414642333985
4.85416666666667	0.551223754882813
4.8575	0.582218170166016
4.86083333333334	0.600814819335938
4.86416666666667	0.611305236816407
4.8675	0.630378723144532
4.87083333333334	0.661849975585938
4.87416666666667	0.704288482666016
4.8775	0.745773315429688
4.88083333333334	0.784397125244141
4.88416666666667	0.815868377685547
4.8875	0.843048095703125
4.89083333333334	0.873088836669922
4.89416666666667	0.904560089111328
4.8975	0.936508178710938
4.90083333333334	0.967025756835938
4.90416666666667	0.99945068359375
4.9075	1.02376937866211
4.91083333333334	1.0366439819336
4.91416666666667	1.03998184204102
4.9175	1.04808807373047
4.92083333333334	1.07002258300781
4.92416666666667	1.11007690429688
4.9275	1.16539001464844
4.93083333333334	1.2202262878418
4.93416666666667	1.26695632934571
4.9375	1.30748748779297
4.94083333333334	1.35326385498047
4.94416666666667	1.40380859375
4.9475	1.45530700683594
4.95083333333334	1.51681900024414
4.95416666666667	1.6016960144043
4.9575	1.70755386352539
4.96083333333334	1.82247161865235
4.96416666666667	1.9526481628418
4.9675	2.11095809936524
4.97083333333334	2.29310989379883
4.97416666666667	2.48908996582031
4.9775	2.69746780395508
4.98083333333334	2.92825698852539
4.98416666666667	3.18002700805664
4.9875	3.45420837402344
4.99083333333334	3.76224517822266
4.99416666666667	4.10795211791992
4.9975	4.49323654174805
5.00083333333334	4.91189956665039
5.00416666666667	5.36727905273438
5.0075	5.86318969726563
5.01083333333334	6.39820098876953
5.01416666666667	6.97946548461914
5.0175	7.60221481323242
5.02083333333334	8.26692581176758
5.02416666666667	8.97026062011719
5.0275	9.70888137817383
5.03083333333334	10.4928016662598
5.03416666666667	11.3267898559571
5.0375	12.2117996215821
5.04083333333334	13.1363868713379
5.04416666666667	14.0957832336426
5.0475	15.0971412658692
5.05083333333334	16.1399841308594
5.05416666666667	17.2214508056641
5.0575	18.3286666870117
5.06083333333334	19.4644927978516
5.06416666666667	20.6189155578613
5.0675	21.7852592468262
5.07083333333334	22.9535102844238
5.07416666666667	24.1189002990723
5.0775	25.2799987792969
5.08083333333334	26.4425277709961
5.08416666666667	27.6131629943848
5.0875	28.7919044494629
5.09083333333334	29.9577713012696
5.09416666666667	31.0940742492676
5.0975	32.198429107666
5.10083333333334	33.2674980163574
5.10416666666667	34.299373626709
5.1075	35.2792739868164
5.11083333333334	36.2138748168946
5.11416666666667	37.1060371398926
5.1175	37.9509925842285
5.12083333333334	38.7444496154785
5.12416666666667	39.4706726074219
5.1275	40.1287078857422
5.13083333333334	40.7152175903321
5.13416666666667	41.2392616271973
5.1375	41.7022705078125
5.14083333333334	42.0975685119629
5.14416666666667	42.4304008483887
5.1475	42.7041053771973
5.15083333333334	42.9220199584961
5.15416666666667	43.0769920349121
5.1575	43.1685447692871
5.16083333333334	43.2009696960449
5.16416666666667	43.1818962097168
5.1675	43.114185333252
5.17083333333334	43.0006980895996
5.17416666666667	42.8423881530762
5.1775	42.6468849182129
5.18083333333334	42.4237251281738
5.18416666666667	42.1748161315918
5.1875	41.9015884399414
5.19083333333334	41.6035652160645
5.19416666666667	41.2845611572266
5.1975	40.9426689147949
5.20083333333334	40.5802726745606
5.20416666666667	40.2026176452637
5.2075	39.8120880126953
5.21083333333334	39.4172668457031
5.21416666666667	39.0286445617676
5.2175	38.656234741211
5.22083333333334	38.3014678955078
5.22416666666667	37.9600524902344
5.2275	37.6319885253906
5.23083333333334	37.3201370239258
5.23416666666667	37.0182991027832
5.2375	36.7259979248047
5.24083333333334	36.4413261413574
5.24416666666667	36.1719131469727
5.2475	35.9239578247071
5.25083333333334	35.6955528259278
5.25416666666667	35.4905128479004
5.2575	35.3045463562012
5.26083333333334	35.1419448852539
5.26416666666667	35.0031852722168
5.2675	34.8868370056153
5.27083333333334	34.7909927368164
5.27416666666667	34.7037315368653
5.2775	34.6269607543946
5.28083333333334	34.5563888549805
5.28416666666667	34.4944000244141
5.2875	34.4457626342774
5.29083333333334	34.416675567627
5.29416666666667	34.4085693359375
5.2975	34.4138145446778
5.30083333333334	34.4333648681641
5.30416666666667	34.4653129577637
5.3075	34.5120429992676
5.31083333333334	34.5644950866699
5.31416666666667	34.6283912658692
5.3175	34.7027778625488
5.32083333333334	34.785270690918
5.32416666666667	34.8672866821289
5.3275	34.9493026733399
5.33083333333334	35.0356101989746
5.33416666666667	35.1271629333496
5.3375	35.2249145507813
5.34083333333334	35.329818725586
5.34416666666667	35.4471206665039
5.3475	35.5758666992188
5.35083333333334	35.7131958007813
5.35416666666667	35.8490943908692
5.3575	35.9768867492676
5.36083333333334	36.1013412475586
5.36416666666667	36.2277030944824
5.3675	36.3526344299317
5.37083333333334	36.4751815795899
5.37416666666667	36.6010665893555
5.3775	36.7422103881836
5.38083333333334	36.8990898132324
5.38416666666667	37.0593070983887
5.3875	37.2114181518555
5.39083333333334	37.3468399047852
5.39416666666667	37.4751091003418
5.3975	37.6052856445313
5.40083333333334	37.7388000488281
5.40416666666667	37.8732681274414
5.4075	38.0134582519531
5.41083333333334	38.170337677002
5.41416666666667	38.3338928222656
5.4175	38.4950637817383
5.42083333333334	38.6481285095215
5.42416666666667	38.8026237487793
5.4275	38.9633178710938
5.43083333333334	39.1216278076172
5.43416666666667	39.278507232666
5.4375	39.4306182861328
5.44083333333334	39.5851135253906
5.44416666666667	39.7367477416992
5.4475	39.8826599121094
5.45083333333334	40.0233268737793
5.45416666666667	40.1616096496582
5.4575	40.2994155883789
5.46083333333334	40.4343605041504
5.46416666666667	40.5683517456055
5.4675	40.7066345214844
5.47083333333334	40.8515930175781
5.47416666666667	41.0041809082031
5.4775	41.1624908447266
5.48083333333334	41.3236618041992
5.48416666666667	41.4814949035645
5.4875	41.6345596313477
5.49083333333334	41.7852401733399
5.49416666666667	41.9297218322754
5.4975	42.0699119567871
5.50083333333334	42.2053337097168
5.50416666666667	42.3407554626465
5.5075	42.4737930297852
5.51083333333334	42.6030158996582
5.51416666666667	42.7341461181641
5.5175	42.8638458251953
5.52083333333334	42.996883392334
5.52416666666667	43.1284904479981
5.5275	43.2605743408203
5.53083333333334	43.3940887451172
5.53416666666667	43.5285568237305
5.5375	43.6620712280274
5.54083333333334	43.7870025634766
5.54416666666667	43.9085960388184
5.5475	44.0306663513184
5.55083333333334	44.1484451293946
5.55416666666667	44.2576408386231
5.5575	44.3692207336426
5.56083333333334	44.4989204406738
5.56416666666667	44.6381568908692
5.5675	44.7769165039063
5.57083333333334	44.9113845825196
5.57416666666667	45.0487136840821
5.5775	45.1831817626953
5.58083333333334	45.3047752380371
5.58416666666667	45.4192161560059
5.5875	45.5303192138672
5.59083333333334	45.6433296203613
5.59416666666667	45.7577705383301
5.5975	45.8731651306153
5.60083333333334	45.9942817687988
5.60416666666667	46.114444732666
5.6075	46.2369918823242
5.61083333333334	46.3652610778809
5.61416666666667	46.4925765991211
5.6175	46.6165542602539
5.62083333333334	46.7329025268555
5.62416666666667	46.846866607666
5.6275	46.961784362793
5.63083333333334	47.0767021179199
5.63416666666667	47.1925735473633
5.6375	47.3132133483887
5.64083333333334	47.4357604980469
5.64416666666667	47.5564002990723
5.6475	47.6737022399903
5.65083333333334	47.788143157959
5.65416666666667	47.903060913086
5.6575	48.0170249938965
5.66083333333334	48.1290817260742
5.66416666666667	48.2444763183594
5.6675	48.3565330505371
5.67083333333334	48.4671592712403
5.67416666666667	48.5739707946778
5.6775	48.677921295166
5.68083333333334	48.7809181213379
5.68416666666667	48.8834381103516
5.6875	48.9926338195801
5.69083333333334	49.1075515747071
5.69416666666667	49.2296218872071
5.6975	49.3569374084473
5.70083333333334	49.4871139526367
5.70416666666667	49.6139526367188
5.7075	49.7317314147949
5.71083333333334	49.8433113098145
5.71416666666667	49.9496459960938
5.7175	50.0531196594239
5.72083333333334	50.1565933227539
5.72416666666667	50.260066986084
5.7275	50.3692626953125
5.73083333333334	50.4789352416992
5.73416666666667	50.593376159668
5.7375	50.7144927978516
5.74083333333334	50.8313179016114
5.74416666666667	50.9428977966309
5.7475	51.0420799255371
5.75083333333334	51.1336326599121
5.75416666666667	51.2166023254395
5.7575	51.2895584106446
5.76083333333334	51.3596534729004
5.76416666666667	51.4321327209473
5.7675	51.5069961547852
5.77083333333334	51.5766143798828
5.77416666666667	51.6366958618164
5.7775	51.6915321350098
5.78083333333334	51.750659942627
5.78416666666667	51.8102645874024
5.7875	51.8712997436524
5.79083333333334	51.936149597168
5.79416666666667	52.0038604736328
5.7975	52.0739555358887
5.80083333333334	52.1411895751953
5.80416666666667	52.2146224975586
5.8075	52.2956848144532
5.81083333333334	52.3777008056641
5.81416666666667	52.457332611084
5.8175	52.5279045104981
5.82083333333334	52.5889396667481
5.82416666666667	52.6337623596192
5.8275	52.6676177978516
5.83083333333334	52.7029037475586
5.83416666666667	52.7448654174805
5.8375	52.7901649475098
5.84083333333334	52.8392791748047
5.84416666666667	52.886962890625
5.8475	52.9308319091797
5.85083333333334	52.9651641845703
5.85416666666667	52.9975891113282
5.8575	53.0309677124024
5.86083333333334	53.0576705932617
5.86416666666667	53.0843734741211
5.8675	53.1082153320313
5.87083333333334	53.1358718872071
5.87416666666667	53.1644821166992
5.8775	53.1964302062989
5.88083333333334	53.2355308532715
5.88416666666667	53.2793998718262
5.8875	53.3289909362793
5.89083333333334	53.3738136291504
5.89416666666667	53.4162521362305
5.8975	53.4534454345703
5.90083333333334	53.4868240356446
5.90416666666667	53.5163879394532
5.9075	53.548812866211
5.91083333333334	53.5902976989746
5.91416666666667	53.6317825317383
5.9175	53.6713600158692
5.92083333333334	53.7075996398926
5.92416666666667	53.7452697753907
5.9275	53.7819862365723
5.93083333333334	53.8172721862793
5.93416666666667	53.8506507873535
5.9375	53.8907051086426
5.94083333333334	53.9355278015137
5.94416666666667	53.9860725402832
5.9475	54.0313720703125
5.95083333333334	54.067611694336
5.95416666666667	54.0986061096192
5.9575	54.1234016418457
5.96083333333334	54.1443824768067
5.96416666666667	54.1572570800782
5.9675	54.171085357666
5.97083333333334	54.1839599609375
5.97416666666667	54.2025566101075
5.9775	54.222583770752
5.98083333333334	54.2464256286621
5.98416666666667	54.2731285095215
5.9875	54.3022155761719
5.99083333333334	54.3365478515625
5.99416666666667	54.3670654296875
5.9975	54.3961524963379
6.00083333333334	54.4214248657227
6.00416666666667	54.440975189209
6.0075	54.4509887695313
6.01083333333334	54.4548034667969
6.01416666666667	54.4538497924805
6.0175	54.4505119323731
6.02083333333334	54.4447898864746
6.02416666666667	54.4490814208985
6.0275	54.4605255126953
6.03083333333334	54.473876953125
6.03416666666667	54.4891357421875
6.0375	54.5091629028321
6.04083333333334	54.5315742492676
6.04416666666667	54.5387268066407
6.0475	54.5330047607422
6.05083333333334	54.5220375061035
6.05416666666667	54.5158386230469
6.0575	54.5039176940918
6.06083333333334	54.4857978820801
6.06416666666667	54.4710159301758
6.0675	54.469108581543
6.07083333333334	54.4838905334473
6.07416666666667	54.4967651367188
6.0775	54.5077323913575
6.08083333333334	54.5163154602051
6.08416666666667	54.5272827148438
6.0875	54.532527923584
6.09083333333334	54.5206069946289
6.09416666666667	54.4929504394532
6.0975	54.4548034667969
6.10083333333334	54.4157028198242
6.10416666666667	54.3808937072754
6.1075	54.3498992919922
6.11083333333334	54.3241500854492
6.11416666666667	54.3088912963867
6.1175	54.3050765991211
6.12083333333334	54.3050765991211
6.12416666666667	54.3031692504883
6.1275	54.2964935302735
6.13083333333334	54.2893409729004
6.13416666666667	54.2807579040528
6.1375	54.262638092041
6.14083333333334	54.2368888854981
6.14416666666667	54.1987419128418
6.1475	54.1563034057617
6.15083333333334	54.1086196899414
6.15416666666667	54.0628433227539
6.1575	54.0213584899903
6.16083333333334	53.9779663085938
6.16416666666667	53.9379119873047
6.1675	53.9045333862305
6.17083333333334	53.8840293884278
6.17416666666667	53.8678169250489
6.1775	53.8496971130371
6.18083333333334	53.8291931152344
6.18416666666667	53.8072586059571
6.1875	53.7748336791992
6.19083333333334	53.7261962890625
6.19416666666667	53.6651611328125
6.1975	53.6017417907715
6.20083333333334	53.5407066345215
6.20416666666667	53.4811019897461
6.2075	53.4310340881348
6.21083333333334	53.3900260925293
6.21416666666667	53.3547401428223
6.2175	53.314208984375
6.22083333333334	53.2689094543457
6.22416666666667	53.2207489013672
6.2275	53.1706809997559
6.23083333333334	53.1139373779297
6.23416666666667	53.0514717102051
6.2375	52.9904365539551
6.24083333333334	52.9317855834961
6.24416666666667	52.8793334960938
6.2475	52.823543548584
6.25083333333334	52.7682304382325
6.25416666666667	52.7186393737793
6.2575	52.675724029541
6.26083333333334	52.638053894043
6.26416666666667	52.5903701782227
6.2675	52.5336265563965
6.27083333333334	52.4659156799317
6.27416666666667	52.3886680603028
6.2775	52.3066520690918
6.28083333333334	52.2232055664063
6.28416666666667	52.1492958068848
6.2875	52.0849227905274
6.29083333333334	52.027702331543
6.29416666666667	51.9719123840332
6.2975	51.9175529479981
6.30083333333334	51.8546104431153
6.30416666666667	51.7868995666504
6.3075	51.7158508300782
6.31083333333334	51.6471862792969
6.31416666666667	51.5794754028321
6.3175	51.5074729919434
6.32083333333334	51.4378547668457
6.32416666666667	51.3615608215332
6.3275	51.2776374816895
6.33083333333334	51.1846542358399
6.33416666666667	51.0916709899903
6.3375	51.0067939758301
6.34083333333334	50.926685333252
6.34416666666667	50.8494377136231
6.3475	50.771713256836
6.35083333333334	50.6935119628907
6.35416666666667	50.6119728088379
6.3575	50.525188446045
6.36083333333334	50.4369735717774
6.36416666666667	50.3525733947754
6.3675	50.2738952636719
6.37083333333334	50.1952171325684
6.37416666666667	50.1141548156739
6.3775	50.0302314758301
6.38083333333334	49.9496459960938
6.38416666666667	49.8661994934082
6.3875	49.7779846191406
6.39083333333334	49.6873855590821
6.39416666666667	49.5967864990235
6.3975	49.5071411132813
6.40083333333334	49.4084358215332
6.40416666666667	49.3054389953613
6.4075	49.2010116577149
6.41083333333334	49.0951538085938
6.41416666666667	48.9878654479981
6.4175	48.8824844360352
6.42083333333334	48.7823486328125
6.42416666666667	48.6874580383301
6.4275	48.5959053039551
6.43083333333334	48.5072135925293
6.43416666666667	48.4132766723633
6.4375	48.311710357666
6.44083333333334	48.2115745544434
6.44416666666667	48.1119155883789
6.4475	48.0079650878906
6.45083333333334	47.8930473327637
6.45416666666667	47.7786064147949
6.4575	47.6713180541992
6.46083333333334	47.5616455078125
6.46416666666667	47.447681427002
6.4675	47.3299026489258
6.47083333333334	47.2159385681153
6.47416666666667	47.109603881836
6.4775	47.0056533813477
6.48083333333334	46.9036102294922
6.48416666666667	46.7948913574219
6.4875	46.6852188110352
6.49083333333334	46.5807914733887
6.49416666666667	46.478271484375
6.4975	46.3676452636719
6.50083333333334	46.2436676025391
6.50416666666667	46.1215972900391
6.5075	46.0076332092285
6.51083333333334	45.8965301513672
6.51416666666667	45.7806587219238
6.5175	45.6552505493164
6.52083333333334	45.5322265625
6.52416666666667	45.412540435791
6.5275	45.3019142150879
6.53083333333334	45.1931953430176
6.53416666666667	45.0782775878906
6.5375	44.9638366699219
6.54083333333334	44.8484420776367
6.54416666666667	44.734001159668
6.5475	44.6062088012696
6.55083333333334	44.4674491882324
6.55416666666667	44.3291664123535
6.5575	44.1966056823731
6.56083333333334	44.0726280212403
6.56416666666667	43.9467430114746
6.5675	43.8213348388672
6.57083333333334	43.6949729919434
6.57416666666667	43.5738563537598
6.5775	43.45703125
6.58083333333334	43.3316230773926
6.58416666666667	43.1990623474121
6.5875	43.0641174316406
6.59083333333334	42.933464050293
6.59416666666667	42.8075790405274
6.5975	42.6716804504395
6.60083333333334	42.534351348877
6.60416666666667	42.3979759216309
6.6075	42.2706604003906
6.61083333333334	42.1457290649414
6.61416666666667	42.0136451721192
6.6175	41.8787002563477
6.62083333333334	41.7542457580567
6.62416666666667	41.6393280029297
6.6275	41.5225028991699
6.63083333333334	41.3994789123535
6.63416666666667	41.2764549255371
6.6375	41.1591529846192
6.64083333333334	41.0342216491699
6.64416666666667	40.9021377563477
6.6475	40.7676696777344
6.65083333333334	40.6408309936524
6.65416666666667	40.520191192627
6.6575	40.4019355773926
6.66083333333334	40.2889251708985
6.66416666666667	40.1782989501953
[truncated: 1,006 more rows]
