# Supplementary material for: Phase-Specific Parameter Estimation in Chiral HPLC Using 1‑Site, 2‑Site Stochastic Models, and Unified Equation Approach
Source: Anal Chem. 2026 Apr 29;98(18):13925–39. doi: 10.1021/acs.analchem.6c01634 (PMC13177292; doi:10.1021/acs.analchem.6c01634)
Supplement: Supplementary file 2 [file ac6c01634_si_002.zip › SupportingInformation/03_data_allEluents/LORA_ACN_CELL2_1_30.CSV]

0.0025	-0.0095367431640625
0.00583333333333334	-0.0152587890625
0.00916666666666667	-0.0200271606445313
0.0125	-0.0224113464355469
0.0158333333333334	-0.0209808349609375
0.0191666666666667	-0.0181198120117188
0.0225	-0.00858306884765625
0.0258333333333334	-0.000476837158203125
0.0291666666666667	0.0057220458984375
0.0325	0.0100135803222656
0.0358333333333334	0.0138282775878906
0.0391666666666667	0.0171661376953125
0.0425	0.00905990600585938
0.0458333333333334	0.00476837158203125
0.0491666666666667	0.0104904174804688
0.0525	0.0233650207519531
0.0558333333333334	0.0338554382324219
0.0591666666666667	0.0367164611816406
0.0625	0.0429153442382813
0.0658333333333334	0.0462532043457031
0.0691666666666667	0.0476837158203125
0.0725	0.0405311584472656
0.0758333333333334	0.0309944152832031
0.0791666666666667	0.0238418579101563
0.0825	0.0214576721191406
0.0858333333333334	0.0195503234863281
0.0891666666666667	0.0119209289550781
0.0925	0.00143051147460938
0.0958333333333334	-0.0057220458984375
0.0991666666666667	-0.00715255737304688
0.1025	-0.0133514404296875
0.105833333333334	-0.0214576721191406
0.109166666666667	-0.0300407409667969
0.1125	-0.0295639038085938
0.115833333333334	-0.030517578125
0.119166666666667	-0.0367164611816406
0.1225	-0.0457763671875
0.125833333333334	-0.0548362731933594
0.129166666666667	-0.0605583190917969
0.1325	-0.0667572021484375
0.135833333333334	-0.0700950622558594
0.139166666666667	-0.0710487365722657
0.1425	-0.0658035278320313
0.145833333333334	-0.0543594360351563
0.149166666666667	-0.0472068786621094
0.1525	-0.0505447387695313
0.155833333333334	-0.0605583190917969
0.159166666666667	-0.0658035278320313
0.1625	-0.0681877136230469
0.165833333333334	-0.0753402709960938
0.169166666666667	-0.0777244567871094
0.1725	-0.072479248046875
0.175833333333334	-0.0600814819335938
0.179166666666667	-0.049591064453125
0.1825	-0.0476837158203125
0.185833333333334	-0.0452995300292969
0.189166666666667	-0.0433921813964844
0.1925	-0.0462532043457031
0.195833333333334	-0.0524520874023438
0.199166666666667	-0.057220458984375
0.2025	-0.0519752502441407
0.205833333333334	-0.0433921813964844
0.209166666666667	-0.0367164611816406
0.2125	-0.0314712524414063
0.215833333333334	-0.026702880859375
0.219166666666667	-0.026702880859375
0.2225	-0.0281333923339844
0.225833333333334	-0.034332275390625
0.229166666666667	-0.0405311584472656
0.2325	-0.0457763671875
0.235833333333334	-0.0491142272949219
0.239166666666667	-0.0410079956054688
0.2425	-0.0319480895996094
0.245833333333334	-0.0209808349609375
0.249166666666667	-0.0152587890625
0.2525	-0.0123977661132813
0.255833333333334	-0.0123977661132813
0.259166666666667	-0.0181198120117188
0.2625	-0.0333786010742188
0.265833333333334	-0.0500679016113282
0.269166666666667	-0.0581741333007813
0.2725	-0.0548362731933594
0.275833333333334	-0.0472068786621094
0.279166666666667	-0.0438690185546875
0.2825	-0.0433921813964844
0.285833333333334	-0.0467300415039063
0.289166666666667	-0.0529289245605469
0.2925	-0.06103515625
0.295833333333334	-0.0667572021484375
0.299166666666667	-0.0705718994140625
0.3025	-0.0700950622558594
0.305833333333334	-0.0653266906738282
0.309166666666667	-0.0538825988769532
0.3125	-0.0457763671875
0.315833333333334	-0.0400543212890625
0.319166666666667	-0.0348091125488281
0.3225	-0.0271797180175781
0.325833333333334	-0.0205039978027344
0.329166666666667	-0.0209808349609375
0.3325	-0.0257492065429688
0.335833333333334	-0.0290870666503906
0.339166666666667	-0.0329017639160156
0.3425	-0.034332275390625
0.345833333333334	-0.0352859497070313
0.349166666666667	-0.0300407409667969
0.3525	-0.0252723693847656
0.355833333333334	-0.0271797180175781
0.359166666666667	-0.0319480895996094
0.3625	-0.0395774841308594
0.365833333333334	-0.0472068786621094
0.369166666666667	-0.0567436218261719
0.3725	-0.0596046447753907
0.375833333333334	-0.05340576171875
0.379166666666667	-0.0433921813964844
0.3825	-0.0386238098144531
0.385833333333334	-0.0367164611816406
0.389166666666667	-0.0348091125488281
0.3925	-0.0338554382324219
0.395833333333334	-0.0400543212890625
0.399166666666667	-0.0457763671875
0.4025	-0.0467300415039063
0.405833333333334	-0.0457763671875
0.409166666666667	-0.0491142272949219
0.4125	-0.0553131103515625
0.415833333333334	-0.0562667846679688
0.419166666666667	-0.0581741333007813
0.4225	-0.0619888305664063
0.425833333333334	-0.064849853515625
0.429166666666667	-0.0619888305664063
0.4325	-0.0524520874023438
0.435833333333334	-0.0457763671875
0.439166666666667	-0.0391006469726563
0.4425	-0.0314712524414063
0.445833333333334	-0.0262260437011719
0.449166666666667	-0.0247955322265625
0.4525	-0.0295639038085938
0.455833333333334	-0.0300407409667969
0.459166666666667	-0.0252723693847656
0.4625	-0.0181198120117188
0.465833333333334	-0.0109672546386719
0.469166666666667	-0.0104904174804688
0.4725	-0.0095367431640625
0.475833333333334	-0.0143051147460938
0.479166666666667	-0.0185966491699219
0.4825	-0.0262260437011719
0.485833333333334	-0.0286102294921875
0.489166666666667	-0.0252723693847656
0.4925	-0.0195503234863281
0.495833333333334	-0.0138282775878906
0.499166666666667	-0.0119209289550781
0.5025	-0.0100135803222656
0.505833333333334	-0.0171661376953125
0.509166666666667	-0.0295639038085938
0.5125	-0.0410079956054688
0.515833333333334	-0.0524520874023438
0.519166666666667	-0.064849853515625
0.5225	-0.0748634338378907
0.525833333333333	-0.0758171081542969
0.529166666666667	-0.0634193420410157
0.5325	-0.0500679016113282
0.535833333333334	-0.034332275390625
0.539166666666667	-0.019073486328125
0.5425	-0.00524520874023438
0.545833333333334	0.00476837158203125
0.549166666666667	0.00667572021484375
0.5525	0.00429153442382813
0.555833333333334	0.00238418579101563
0.559166666666667	-0.000476837158203125
0.5625	-0.00143051147460938
0.565833333333334	-0.003814697265625
0.569166666666667	-0.00858306884765625
0.5725	-0.0133514404296875
0.575833333333334	-0.0238418579101563
0.579166666666667	-0.0314712524414063
0.5825	-0.0391006469726563
0.585833333333334	-0.0457763671875
0.589166666666667	-0.0524520874023438
0.5925	-0.0567436218261719
0.595833333333334	-0.0514984130859375
0.599166666666667	-0.0448226928710938
0.6025	-0.0400543212890625
0.605833333333334	-0.0338554382324219
0.609166666666667	-0.0262260437011719
0.6125	-0.02288818359375
0.615833333333334	-0.0262260437011719
0.619166666666667	-0.0333786010742188
0.6225	-0.0362396240234375
0.625833333333334	-0.0348091125488281
0.629166666666667	-0.0276565551757813
0.6325	-0.00858306884765625
0.635833333333334	0.019073486328125
0.639166666666667	0.0510215759277344
0.6425	0.0782012939453125
0.645833333333334	0.0977516174316406
0.649166666666667	0.111579895019531
0.6525	0.119209289550781
0.655833333333334	0.113487243652344
0.659166666666667	0.0967979431152344
0.6625	0.0782012939453125
0.665833333333334	0.0629425048828125
0.669166666666667	0.0529289245605469
0.6725	0.0429153442382813
0.675833333333334	0.0424385070800781
0.679166666666667	0.041961669921875
0.6825	0.03814697265625
0.685833333333334	0.0314712524414063
0.689166666666667	0.0262260437011719
0.6925	0.0209808349609375
0.695833333333334	0.0128746032714844
0.699166666666667	0.00238418579101563
0.7025	-0.003814697265625
0.705833333333334	-0.00810623168945313
0.709166666666667	-0.0104904174804688
0.7125	-0.0119209289550781
0.715833333333334	-0.011444091796875
0.719166666666667	-0.00715255737304688
0.7225	-0.00238418579101563
0.725833333333334	0
0.729166666666667	-0.00619888305664063
0.7325	-0.0176429748535156
0.735833333333334	-0.0329017639160156
0.739166666666667	-0.0462532043457031
0.7425	-0.0557899475097657
0.745833333333334	-0.0562667846679688
0.749166666666667	-0.0519752502441407
0.7525	-0.0514984130859375
0.755833333333334	-0.0538825988769532
0.759166666666667	-0.0562667846679688
0.7625	-0.0586509704589844
0.765833333333334	-0.0681877136230469
0.769166666666667	-0.0782012939453125
0.7725	-0.0791549682617188
0.775833333333334	-0.0758171081542969
0.779166666666667	-0.0743865966796875
0.7825	-0.0791549682617188
0.785833333333334	-0.0815391540527344
0.789166666666667	-0.0820159912109375
0.7925	-0.0834465026855469
0.795833333333334	-0.0844001770019531
0.799166666666667	-0.0762939453125
0.8025	-0.0624656677246094
0.805833333333334	-0.0486373901367188
0.809166666666667	-0.03814697265625
0.8125	-0.0314712524414063
0.815833333333334	-0.0271797180175781
0.819166666666667	-0.0271797180175781
0.8225	-0.0257492065429688
0.825833333333333	-0.0247955322265625
0.829166666666667	-0.0247955322265625
0.8325	-0.0262260437011719
0.835833333333334	-0.0257492065429688
0.839166666666667	-0.026702880859375
0.8425	-0.0290870666503906
0.845833333333334	-0.0324249267578125
0.849166666666667	-0.0362396240234375
0.8525	-0.0410079956054688
0.855833333333334	-0.0424385070800781
0.859166666666667	-0.0405311584472656
0.8625	-0.0410079956054688
0.865833333333334	-0.0433921813964844
0.869166666666667	-0.0448226928710938
0.8725	-0.0414848327636719
0.875833333333334	-0.0376701354980469
0.879166666666667	-0.0352859497070313
0.8825	-0.0300407409667969
0.885833333333334	-0.0233650207519531
0.889166666666667	-0.0181198120117188
0.8925	-0.0185966491699219
0.895833333333334	-0.0262260437011719
0.899166666666667	-0.0319480895996094
0.9025	-0.0357627868652344
0.905833333333334	-0.0333786010742188
0.909166666666667	-0.030517578125
0.9125	-0.0262260437011719
0.915833333333334	-0.0195503234863281
0.919166666666667	-0.0171661376953125
0.9225	-0.0195503234863281
0.925833333333333	-0.0257492065429688
0.929166666666667	-0.026702880859375
0.9325	-0.0238418579101563
0.935833333333334	-0.0147819519042969
0.939166666666667	-0.00095367431640625
0.9425	0.0195503234863281
0.945833333333334	0.0391006469726563
0.949166666666667	0.0557899475097657
0.9525	0.072479248046875
0.955833333333334	0.0882148742675781
0.959166666666667	0.105857849121094
0.9625	0.116825103759766
0.965833333333334	0.122547149658203
0.969166666666667	0.118255615234375
0.9725	0.102519989013672
0.975833333333334	0.0824928283691406
0.979166666666667	0.0605583190917969
0.9825	0.0424385070800781
0.985833333333334	0.026702880859375
0.989166666666667	0.0162124633789063
0.9925	0.0157356262207031
0.995833333333334	0.0185966491699219
0.999166666666667	0.0147819519042969
1.0025	0.00333786010742188
1.00583333333334	-0.00619888305664063
1.00916666666667	-0.00619888305664063
1.0125	-0.00858306884765625
1.01583333333334	-0.0147819519042969
1.01916666666667	-0.0209808349609375
1.0225	-0.0243186950683594
1.02583333333334	-0.030517578125
1.02916666666667	-0.0443458557128906
1.0325	-0.057220458984375
1.03583333333334	-0.0662803649902344
1.03916666666667	-0.0715255737304688
1.0425	-0.0715255737304688
1.04583333333334	-0.064849853515625
1.04916666666667	-0.0543594360351563
1.0525	-0.0472068786621094
1.05583333333334	-0.0438690185546875
1.05916666666667	-0.0405311584472656
1.0625	-0.0400543212890625
1.06583333333334	-0.041961669921875
1.06916666666667	-0.0443458557128906
1.0725	-0.0443458557128906
1.07583333333334	-0.0462532043457031
1.07916666666667	-0.0529289245605469
1.0825	-0.0619888305664063
1.08583333333334	-0.0677108764648438
1.08916666666667	-0.064849853515625
1.0925	-0.0591278076171875
1.09583333333334	-0.049591064453125
1.09916666666667	-0.03814697265625
1.1025	-0.0262260437011719
1.10583333333334	-0.0224113464355469
1.10916666666667	-0.0276565551757813
1.1125	-0.0333786010742188
1.11583333333334	-0.0400543212890625
1.11916666666667	-0.0481605529785156
1.1225	-0.0591278076171875
1.12583333333334	-0.0629425048828125
1.12916666666667	-0.0615119934082032
1.1325	-0.06103515625
1.13583333333334	-0.0619888305664063
1.13916666666667	-0.0567436218261719
1.1425	-0.0467300415039063
1.14583333333334	-0.0391006469726563
1.14916666666667	-0.0348091125488281
1.1525	-0.0391006469726563
1.15583333333334	-0.0424385070800781
1.15916666666667	-0.0481605529785156
1.1625	-0.0505447387695313
1.16583333333334	-0.0581741333007813
1.16916666666667	-0.0658035278320313
1.1725	-0.0691413879394532
1.17583333333334	-0.0691413879394532
1.17916666666667	-0.06866455078125
1.1825	-0.0715255737304688
1.18583333333334	-0.0720024108886719
1.18916666666667	-0.0720024108886719
1.1925	-0.0700950622558594
1.19583333333334	-0.0681877136230469
1.19916666666667	-0.0667572021484375
1.2025	-0.0700950622558594
1.20583333333334	-0.0762939453125
1.20916666666667	-0.0848770141601563
1.2125	-0.0905990600585938
1.21583333333334	-0.095367431640625
1.21916666666667	-0.0925064086914063
1.2225	-0.080108642578125
1.22583333333334	-0.0615119934082032
1.22916666666667	-0.0405311584472656
1.2325	-0.02288818359375
1.23583333333334	-0.0157356262207031
1.23916666666667	-0.0247955322265625
1.2425	-0.0429153442382813
1.24583333333334	-0.06103515625
1.24916666666667	-0.0743865966796875
1.2525	-0.087738037109375
1.25583333333334	-0.0901222229003906
1.25916666666667	-0.0834465026855469
1.2625	-0.0758171081542969
1.26583333333334	-0.0743865966796875
1.26916666666667	-0.0815391540527344
1.2725	-0.087738037109375
1.27583333333334	-0.0958442687988281
1.27916666666667	-0.101089477539063
1.2825	-0.102519989013672
1.28583333333334	-0.0987052917480469
1.28916666666667	-0.0901222229003906
1.2925	-0.0867843627929688
1.29583333333334	-0.0872611999511719
1.29916666666667	-0.0929832458496094
1.3025	-0.0934600830078125
1.30583333333334	-0.0882148742675781
1.30916666666667	-0.080108642578125
1.3125	-0.0681877136230469
1.31583333333334	-0.0548362731933594
1.31916666666667	-0.0391006469726563
1.3225	-0.0281333923339844
1.32583333333334	-0.0219345092773438
1.32916666666667	-0.0224113464355469
1.3325	-0.0295639038085938
1.33583333333334	-0.0376701354980469
1.33916666666667	-0.0438690185546875
1.3425	-0.0476837158203125
1.34583333333334	-0.0448226928710938
1.34916666666667	-0.0362396240234375
1.3525	-0.0224113464355469
1.35583333333334	-0.0104904174804688
1.35916666666667	-0.00286102294921875
1.3625	0.00333786010742188
1.36583333333334	0.00238418579101563
1.36916666666667	-0.00619888305664063
1.3725	-0.0157356262207031
1.37583333333334	-0.0162124633789063
1.37916666666667	-0.00858306884765625
1.3825	-0.00524520874023438
1.38583333333334	-0.003814697265625
1.38916666666667	0.00429153442382813
1.3925	0.0195503234863281
1.39583333333334	0.0338554382324219
1.39916666666667	0.0438690185546875
1.4025	0.0548362731933594
1.40583333333334	0.06103515625
1.40916666666667	0.0596046447753907
1.4125	0.0562667846679688
1.41583333333334	0.0548362731933594
1.41916666666667	0.057220458984375
1.4225	0.0596046447753907
1.42583333333334	0.0638961791992188
1.42916666666667	0.0705718994140625
1.4325	0.0791549682617188
1.43583333333334	0.0872611999511719
1.43916666666667	0.0910758972167969
1.4425	0.0910758972167969
1.44583333333334	0.0934600830078125
1.44916666666667	0.0963211059570313
1.4525	0.095367431640625
1.45583333333334	0.0882148742675781
1.45916666666667	0.0848770141601563
1.4625	0.0920295715332031
1.46583333333334	0.100135803222656
1.46916666666667	0.108718872070313
1.4725	0.111103057861328
1.47583333333334	0.111103057861328
1.47916666666667	0.104904174804688
1.4825	0.095367431640625
1.48583333333334	0.0886917114257813
1.48916666666667	0.0844001770019531
1.4925	0.0863075256347656
1.49583333333334	0.0872611999511719
1.49916666666667	0.0829696655273438
1.5025	0.0720024108886719
1.50583333333334	0.06103515625
1.50916666666667	0.0567436218261719
1.5125	0.0557899475097657
1.51583333333334	0.0557899475097657
1.51916666666667	0.0553131103515625
1.5225	0.0562667846679688
1.52583333333334	0.0538825988769532
1.52916666666667	0.0476837158203125
1.5325	0.0414848327636719
1.53583333333334	0.0386238098144531
1.53916666666667	0.0395774841308594
1.5425	0.0386238098144531
1.54583333333334	0.0376701354980469
1.54916666666667	0.034332275390625
1.5525	0.0300407409667969
1.55583333333334	0.0290870666503906
1.55916666666667	0.0257492065429688
1.5625	0.0176429748535156
1.56583333333334	0.00524520874023438
1.56916666666667	-0.00762939453125
1.5725	-0.019073486328125
1.57583333333334	-0.0367164611816406
1.57916666666667	-0.0505447387695313
1.5825	-0.0596046447753907
1.58583333333334	-0.0634193420410157
1.58916666666667	-0.0710487365722657
1.5925	-0.0810623168945313
1.59583333333334	-0.0858306884765625
1.59916666666667	-0.0834465026855469
1.6025	-0.0758171081542969
1.60583333333334	-0.06866455078125
1.60916666666667	-0.0605583190917969
1.6125	-0.0514984130859375
1.61583333333334	-0.0438690185546875
1.61916666666667	-0.0395774841308594
1.6225	-0.0391006469726563
1.62583333333334	-0.0443458557128906
1.62916666666667	-0.0514984130859375
1.6325	-0.0591278076171875
1.63583333333334	-0.0634193420410157
1.63916666666667	-0.0677108764648438
1.6425	-0.0739097595214844
1.64583333333334	-0.0753402709960938
1.64916666666667	-0.0748634338378907
1.6525	-0.0696182250976563
1.65583333333334	-0.0691413879394532
1.65916666666667	-0.0734329223632813
1.6625	-0.0767707824707032
1.66583333333334	-0.0762939453125
1.66916666666667	-0.0710487365722657
1.6725	-0.0705718994140625
1.67583333333334	-0.0681877136230469
1.67916666666667	-0.0629425048828125
1.6825	-0.0553131103515625
1.68583333333334	-0.0543594360351563
1.68916666666667	-0.0581741333007813
1.6925	-0.0629425048828125
1.69583333333334	-0.0667572021484375
1.69916666666667	-0.0710487365722657
1.7025	-0.0762939453125
1.70583333333334	-0.0767707824707032
1.70916666666667	-0.0767707824707032
1.7125	-0.0805854797363281
1.71583333333334	-0.0910758972167969
1.71916666666667	-0.102996826171875
1.7225	-0.112533569335938
1.72583333333334	-0.117301940917969
1.72916666666667	-0.117778778076172
1.7325	-0.11444091796875
1.73583333333334	-0.113010406494141
1.73916666666667	-0.110626220703125
1.7425	-0.104427337646485
1.74583333333334	-0.100135803222656
1.74916666666667	-0.106334686279297
1.7525	-0.117778778076172
1.75583333333334	-0.124454498291016
1.75916666666667	-0.12350082397461
1.7625	-0.126838684082031
1.76583333333334	-0.129222869873047
1.76916666666667	-0.125408172607422
1.7725	-0.120162963867188
1.77583333333334	-0.118732452392578
1.77916666666667	-0.123023986816406
1.7825	-0.125408172607422
1.78583333333334	-0.130653381347656
1.78916666666667	-0.1373291015625
1.7925	-0.140666961669922
1.79583333333334	-0.140190124511719
1.79916666666667	-0.138282775878906
1.8025	-0.132560729980469
1.80583333333334	-0.123977661132813
1.80916666666667	-0.111579895019531
1.8125	-0.10061264038086
1.81583333333334	-0.0891685485839844
1.81916666666667	-0.0762939453125
1.8225	-0.0629425048828125
1.82583333333334	-0.0491142272949219
1.82916666666667	-0.0352859497070313
1.8325	-0.0181198120117188
1.83583333333334	-0.003814697265625
1.83916666666667	0.003814697265625
1.8425	0.00524520874023438
1.84583333333334	0.0057220458984375
1.84916666666667	0.00715255737304688
1.8525	0.0128746032714844
1.85583333333334	0.0238418579101563
1.85916666666667	0.0452995300292969
1.8625	0.0791549682617188
1.86583333333334	0.12969970703125
1.86916666666667	0.200271606445313
1.8725	0.298500061035156
1.87583333333334	0.42867660522461
1.87916666666667	0.591278076171875
1.8825	0.77962875366211
1.88583333333334	0.990867614746094
1.88916666666667	1.22261047363281
1.8925	1.46150588989258
1.89583333333334	1.70469284057617
1.89916666666667	1.94501876831055
1.9025	2.19440460205078
1.90583333333334	2.45189666748047
1.90916666666667	2.73895263671875
1.9125	3.07941436767578
1.91583333333334	3.50284576416016
1.91916666666667	4.03165817260742
1.9225	4.66203689575196
1.92583333333334	5.38969039916992
1.92916666666667	6.17027282714844
1.9325	6.96182250976563
1.93583333333334	7.7052116394043
1.93916666666667	8.35418701171875
1.9425	8.8796615600586
1.94583333333334	9.26971435546875
1.94916666666667	9.52529907226563
1.9525	9.65547561645508
1.95583333333334	9.67073440551758
1.95916666666667	9.5815658569336
1.9625	9.40227508544922
1.96583333333334	9.13763046264649
1.96916666666667	8.80670547485352
1.9725	8.41712951660156
1.97583333333334	7.98988342285157
1.97916666666667	7.53211975097657
1.9825	7.04050064086914
1.98583333333334	6.51407241821289
1.98916666666667	5.9499740600586
1.9925	5.35345077514649
1.99583333333334	4.72402572631836
1.99916666666667	4.07075881958008
2.0025	3.41987609863281
2.00583333333334	2.80618667602539
2.00916666666667	2.26020812988281
2.0125	1.80578231811524
2.01583333333334	1.46293640136719
2.01916666666667	1.2502670288086
2.0225	1.15442276000977
2.02583333333334	1.15442276000977
2.02916666666667	1.22690200805664
2.0325	1.3570785522461
2.03583333333334	1.52444839477539
2.03916666666667	1.69944763183594
2.0425	1.87492370605469
2.04583333333334	2.04896926879883
2.04916666666667	2.21824645996094
2.0525	2.36892700195313
2.05583333333334	2.50005722045899
2.05916666666667	2.61402130126953
2.0625	2.71797180175781
2.06583333333334	2.80427932739258
2.06916666666667	2.86960601806641
2.0725	2.91681289672852
2.07583333333334	2.94923782348633
2.07916666666667	2.97641754150391
2.0825	2.9902458190918
2.08583333333334	2.99453735351563
2.08916666666667	2.98309326171875
2.0925	2.96068191528321
2.09583333333334	2.92730331420899
2.09916666666667	2.8829574584961
2.1025	2.82859802246094
2.10583333333334	2.7618408203125
2.10916666666667	2.69126892089844
2.1125	2.60734558105469
2.11583333333334	2.51388549804688
2.11916666666667	2.40421295166016
2.1225	2.29024887084961
2.12583333333334	2.17437744140625
2.12916666666667	2.05421447753906
2.1325	1.93023681640625
2.13583333333334	1.79481506347656
2.13916666666667	1.65510177612305
2.1425	1.52158737182617
2.14583333333334	1.40237808227539
2.14916666666667	1.30128860473633
2.1525	1.22165679931641
2.15583333333334	1.16634368896485
2.15916666666667	1.13105773925781
2.1625	1.0986328125
2.16583333333334	1.06382369995117
2.16916666666667	1.02663040161133
2.1725	0.986576080322266
2.17583333333334	0.943660736083985
2.17916666666667	0.89263916015625
2.1825	0.837326049804688
2.18583333333334	0.774860382080078
2.18916666666667	0.699520111083985
2.1925	0.609397888183594
2.19583333333334	0.512123107910157
2.19916666666667	0.416755676269531
2.2025	0.32806396484375
2.20583333333334	0.238895416259766
2.20916666666667	0.151634216308594
2.2125	0.072479248046875
2.21583333333334	0.00143051147460938
2.21916666666667	-0.06103515625
2.2225	-0.123023986816406
2.22583333333334	-0.179290771484375
2.22916666666667	-0.232219696044922
2.2325	-0.281333923339844
2.23583333333334	-0.330924987792969
2.23916666666667	-0.380992889404297
2.2425	-0.425815582275391
2.24583333333334	-0.463008880615235
2.24916666666667	-0.486850738525391
2.2525	-0.499248504638672
2.25583333333334	-0.498771667480469
2.25916666666667	-0.497817993164063
2.2625	-0.498294830322266
2.26583333333334	-0.50497055053711
2.26916666666667	-0.516414642333985
2.2725	-0.532150268554688
2.27583333333334	-0.548362731933594
2.27916666666667	-0.555038452148438
2.2825	-0.551223754882813
2.28583333333334	-0.540733337402344
2.28916666666667	-0.525951385498047
2.2925	-0.510692596435547
2.29583333333334	-0.492572784423828
2.29916666666667	-0.480175018310547
2.3025	-0.479698181152344
2.30583333333334	-0.478267669677735
2.30916666666667	-0.475883483886719
2.3125	-0.46539306640625
2.31583333333334	-0.457286834716797
2.31916666666667	-0.446319580078125
2.3225	-0.424861907958985
2.32583333333334	-0.400543212890625
2.32916666666667	-0.367164611816406
2.3325	-0.333786010742188
2.33583333333334	-0.297069549560547
2.33916666666667	-0.261306762695313
2.3425	-0.226020812988281
2.34583333333334	-0.18453598022461
2.34916666666667	-0.138282775878906
2.3525	-0.0858306884765625
2.35583333333334	-0.0290870666503906
2.35916666666667	0.0324249267578125
2.3625	0.0963211059570313
2.36583333333334	0.163078308105469
2.36916666666667	0.2288818359375
2.3725	0.289440155029297
2.37583333333334	0.339984893798828
2.37916666666667	0.380516052246094
2.3825	0.411510467529297
2.38583333333334	0.429153442382813
2.38916666666667	0.432491302490235
2.3925	0.425815582275391
2.39583333333334	0.420093536376953
2.39916666666667	0.412940979003906
2.4025	0.401973724365235
2.40583333333334	0.384807586669922
2.40916666666667	0.367164611816406
2.4125	0.351428985595703
2.41583333333334	0.330924987792969
2.41916666666667	0.308513641357422
2.4225	0.286579132080078
2.42583333333334	0.266551971435547
2.42916666666667	0.248908996582031
2.4325	0.232219696044922
2.43583333333334	0.217914581298828
2.43916666666667	0.205039978027344
2.4425	0.191688537597656
2.44583333333334	0.177383422851563
2.44916666666667	0.156402587890625
2.4525	0.136852264404297
2.45583333333334	0.123023986816406
2.45916666666667	0.119209289550781
2.4625	0.12350082397461
2.46583333333334	0.137805938720703
2.46916666666667	0.160694122314453
2.4725	0.181674957275391
2.47583333333334	0.196933746337891
2.47916666666667	0.203132629394531
2.4825	0.206947326660156
2.48583333333334	0.211238861083985
2.48916666666667	0.221729278564453
2.4925	0.23651123046875
2.49583333333334	0.254154205322266
2.49916666666667	0.273227691650391
2.5025	0.293254852294922
2.50583333333334	0.312328338623047
2.50916666666667	0.327110290527344
2.5125	0.346660614013672
2.51583333333334	0.371932983398438
2.51916666666667	0.403881072998047
2.5225	0.438213348388672
2.52583333333334	0.471591949462891
2.52916666666667	0.500202178955078
2.5325	0.524520874023438
2.53583333333334	0.539779663085938
2.53916666666667	0.548839569091797
2.5425	0.556468963623047
2.54583333333334	0.565528869628907
2.54916666666667	0.582695007324219
2.5525	0.600337982177735
2.55583333333334	0.623226165771485
2.55916666666667	0.645637512207032
2.5625	0.667572021484375
2.56583333333334	0.690460205078125
2.56916666666667	0.709056854248047
2.5725	0.726699829101563
2.57583333333334	0.742912292480469
2.57916666666667	0.763893127441407
2.5825	0.786781311035157
2.58583333333334	0.803947448730469
2.58916666666667	0.813961029052735
2.5925	0.81777572631836
2.59583333333334	0.820636749267578
2.59916666666667	0.825881958007813
2.6025	0.82540512084961
2.60583333333334	0.826358795166016
2.60916666666667	0.83160400390625
2.6125	0.841140747070313
2.61583333333334	0.847816467285156
2.61916666666667	0.837802886962891
2.6225	0.825881958007813
2.62583333333334	0.807285308837891
2.62916666666667	0.790119171142578
2.6325	0.770092010498047
2.63583333333334	0.753402709960938
2.63916666666667	0.745296478271485
2.6425	0.738620758056641
2.64583333333334	0.732898712158203
2.64916666666667	0.72622299194336
2.6525	0.715732574462891
2.65583333333334	0.698089599609375
2.65916666666667	0.670433044433594
2.6625	0.64229965209961
2.66583333333334	0.613689422607422
2.66916666666667	0.583648681640625
2.6725	0.552177429199219
2.67583333333334	0.519752502441407
2.67916666666667	0.486373901367188
2.6825	0.442028045654297
2.68583333333334	0.392913818359375
2.68916666666667	0.335216522216797
2.6925	0.271797180175781
2.69583333333334	0.200271606445313
2.69916666666667	0.129222869873047
2.7025	0.06103515625
2.70583333333334	-0.0128746032714844
2.70916666666667	-0.0948905944824219
2.7125	-0.188827514648438
2.71583333333334	-0.290870666503906
2.71916666666667	-0.402450561523438
2.7225	-0.524997711181641
2.72583333333334	-0.657081604003907
2.72916666666667	-0.80251693725586
2.7325	-0.95367431640625
2.73583333333334	-1.11150741577149
2.73916666666667	-1.2807846069336
2.7425	-1.46770477294922
2.74583333333334	-1.67179107666016
2.74916666666667	-1.88541412353516
2.7525	-2.11668014526367
2.75583333333334	-2.36320495605469
2.75916666666667	-2.62212753295899
2.7625	-2.8834342956543
2.76583333333334	-3.14760208129883
2.76916666666667	-3.4170150756836
2.7725	-3.68499755859375
2.77583333333334	-3.96013259887696
2.77916666666667	-4.23908233642578
2.7825	-4.52089309692383
2.78583333333334	-4.79841232299805
2.78916666666667	-5.07211685180664
2.7925	-5.33866882324219
2.79583333333334	-5.58519363403321
2.79916666666667	-5.80358505249024
2.8025	-5.99193572998047
2.80583333333334	-6.14500045776367
2.80916666666667	-6.25181198120117
2.8125	-6.3009262084961
2.81583333333334	-6.28471374511719
2.81916666666667	-6.20412826538086
2.8225	-6.06727600097657
2.82583333333334	-5.88083267211914
2.82916666666667	-5.65242767333985
2.8325	-5.38730621337891
2.83583333333334	-5.10120391845703
2.83916666666667	-4.80699539184571
2.8425	-4.50897216796875
2.84583333333334	-4.20427322387696
2.84916666666667	-3.8905143737793
2.8525	-3.58247756958008
2.85583333333334	-3.29065322875977
2.85916666666667	-3.01647186279297
2.8625	-2.75230407714844
2.86583333333334	-2.50816345214844
2.86916666666667	-2.28691101074219
2.8725	-2.08854675292969
2.87583333333334	-1.90496444702149
2.87916666666667	-1.73425674438477
2.8825	-1.58548355102539
2.88583333333334	-1.46007537841797
2.88916666666667	-1.35898590087891
2.8925	-1.27601623535156
2.89583333333334	-1.20925903320313
2.89916666666667	-1.15680694580078
2.9025	-1.11103057861328
2.90583333333334	-1.06620788574219
2.90916666666667	-1.02519989013672
2.9125	-0.995635986328125
2.91583333333334	-0.975608825683594
2.91916666666667	-0.960826873779297
2.9225	-0.949382781982422
2.92583333333334	-0.944614410400391
2.92916666666667	-0.940799713134766
2.9325	-0.933170318603516
2.93583333333334	-0.92458724975586
2.93916666666667	-0.917434692382813
2.9425	-0.911712646484375
2.94583333333334	-0.902175903320313
2.94916666666667	-0.891208648681641
2.9525	-0.882148742675781
2.95583333333334	-0.879764556884766
2.95916666666667	-0.884056091308594
2.9625	-0.890731811523438
2.96583333333334	-0.899314880371094
2.96916666666667	-0.911235809326172
2.9725	-0.923633575439453
2.97583333333334	-0.928401947021485
2.97916666666667	-0.928878784179688
2.9825	-0.928878784179688
2.98583333333334	-0.935077667236328
2.98916666666667	-0.939369201660156
2.9925	-0.939369201660156
2.99583333333334	-0.936985015869141
2.99916666666667	-0.936508178710938
3.0025	-0.938892364501953
3.00583333333334	-0.943183898925781
3.00916666666667	-0.94747543334961
3.0125	-0.952243804931641
3.01583333333334	-0.952243804931641
3.01916666666667	-0.946998596191406
3.0225	-0.935554504394531
3.02583333333334	-0.924110412597656
3.02916666666667	-0.915050506591797
3.0325	-0.908851623535156
3.03583333333334	-0.908851623535156
3.03916666666667	-0.910758972167969
3.0425	-0.912189483642578
3.04583333333334	-0.906467437744141
3.04916666666667	-0.902652740478516
3.0525	-0.903129577636719
3.05583333333334	-0.904083251953125
3.05916666666667	-0.906467437744141
3.0625	-0.907421112060547
3.06583333333334	-0.916004180908203
3.06916666666667	-0.921726226806641
3.0725	-0.920772552490235
3.07583333333334	-0.920295715332031
3.07916666666667	-0.920295715332031
3.0825	-0.921726226806641
3.08583333333334	-0.918865203857422
3.08916666666667	-0.912189483642578
3.0925	-0.90789794921875
3.09583333333334	-0.9002685546875
3.09916666666667	-0.893592834472656
3.1025	-0.890731811523438
3.10583333333334	-0.889301300048828
3.10916666666667	-0.892162322998047
3.1125	-0.895500183105469
3.11583333333334	-0.905513763427735
3.11916666666667	-0.915050506591797
3.1225	-0.921726226806641
3.12583333333334	-0.926971435546875
3.12916666666667	-0.932693481445313
3.1325	-0.943660736083985
3.13583333333334	-0.951290130615235
3.13916666666667	-0.955581665039063
3.1425	-0.958442687988281
3.14583333333334	-0.964641571044922
3.14916666666667	-0.972747802734375
3.1525	-0.973224639892578
3.15583333333334	-0.970840454101563
3.15916666666667	-0.967025756835938
3.1625	-0.966548919677735
3.16583333333334	-0.963687896728516
3.16916666666667	-0.96273422241211
3.1725	-0.962257385253906
3.17583333333334	-0.959873199462891
3.17916666666667	-0.956535339355469
3.1825	-0.956535339355469
3.18583333333334	-0.958442687988281
3.18916666666667	-0.957489013671875
3.1925	-0.95510482788086
3.19583333333334	-0.957489013671875
3.19916666666667	-0.959873199462891
3.2025	-0.9613037109375
3.20583333333334	-0.961780548095703
3.20916666666667	-0.965595245361328
3.2125	-0.973224639892578
3.21583333333334	-0.980854034423828
3.21916666666667	-0.992774963378906
3.2225	-0.998497009277344
3.22583333333334	-0.999927520751953
3.22916666666667	-0.999927520751953
3.2325	-1.00517272949219
3.23583333333334	-1.01137161254883
3.23916666666667	-1.01327896118164
3.2425	-1.01470947265625
3.24583333333334	-1.01995468139649
3.24916666666667	-1.02663040161133
3.2525	-1.02758407592774
3.25583333333334	-1.02567672729492
3.25916666666667	-1.0223388671875
3.2625	-1.02329254150391
3.26583333333334	-1.02281570434571
3.26916666666667	-1.0223388671875
3.2725	-1.02090835571289
3.27583333333334	-1.01947784423828
3.27916666666667	-1.02090835571289
3.2825	-1.02376937866211
3.28583333333334	-1.02663040161133
3.28916666666667	-1.02329254150391
3.2925	-1.01613998413086
3.29583333333334	-1.00898742675781
3.29916666666667	-1.0066032409668
3.3025	-1.0061264038086
3.30583333333334	-1.0066032409668
3.30916666666667	-1.01137161254883
3.3125	-1.0218620300293
3.31583333333334	-1.03378295898438
3.31916666666667	-1.03616714477539
3.3225	-1.03473663330078
3.32583333333334	-1.02853775024414
3.32916666666667	-1.01804733276367
3.3325	-1.00374221801758
3.33583333333334	-0.992298126220703
3.33916666666667	-0.990867614746094
3.3425	-0.994205474853516
3.34583333333334	-1.00755691528321
3.34916666666667	-1.02376937866211
3.3525	-1.03998184204102
3.35583333333334	-1.0523796081543
3.35916666666667	-1.06000900268555
3.3625	-1.06287002563477
3.36583333333334	-1.05619430541992
3.36916666666667	-1.04761123657227
3.3725	-1.03998184204102
3.37583333333334	-1.03616714477539
3.37916666666667	-1.03855133056641
3.3825	-1.04618072509766
3.38583333333334	-1.05619430541992
3.38916666666667	-1.06477737426758
3.3925	-1.06954574584961
3.39583333333334	-1.0676383972168
3.39916666666667	-1.05619430541992
3.4025	-1.0371208190918
3.40583333333334	-1.02281570434571
3.40916666666667	-1.01613998413086
3.4125	-1.01566314697266
3.41583333333334	-1.01757049560547
3.41916666666667	-1.0218620300293
3.4225	-1.02806091308594
3.42583333333334	-1.03187561035156
3.42916666666667	-1.03521347045899
3.4325	-1.03855133056641
3.43583333333334	-1.04522705078125
3.43916666666667	-1.05571746826172
3.4425	-1.07002258300781
3.44583333333334	-1.08909606933594
3.44916666666667	-1.10435485839844
3.4525	-1.11675262451172
3.45583333333334	-1.11961364746094
3.45916666666667	-1.1134147644043
3.4625	-1.10149383544922
3.46583333333334	-1.08432769775391
3.46916666666667	-1.07002258300781
3.4725	-1.06000900268555
3.47583333333334	-1.06096267700196
3.47916666666667	-1.07097625732422
3.4825	-1.08575820922852
3.48583333333334	-1.09958648681641
3.48916666666667	-1.10912322998047
3.4925	-1.11484527587891
3.49583333333334	-1.1138916015625
3.49916666666667	-1.11150741577149
3.5025	-1.10435485839844
3.50583333333334	-1.09672546386719
3.50916666666667	-1.08623504638672
3.5125	-1.07622146606446
3.51583333333334	-1.07145309448242
3.51916666666667	-1.07145309448242
3.5225	-1.07717514038086
3.52583333333334	-1.0824203491211
3.52916666666667	-1.08385086059571
3.5325	-1.07812881469727
3.53583333333334	-1.07145309448242
3.53916666666667	-1.07002258300781
3.5425	-1.068115234375
3.54583333333334	-1.06573104858399
3.54916666666667	-1.0676383972168
3.5525	-1.08146667480469
3.55583333333334	-1.09720230102539
3.55916666666667	-1.10816955566406
3.5625	-1.11579895019531
3.56583333333334	-1.12295150756836
3.56916666666667	-1.13010406494141
3.5725	-1.13105773925781
3.57583333333334	-1.12724304199219
3.57916666666667	-1.12152099609375
3.5825	-1.11770629882813
3.58583333333334	-1.11865997314453
3.58916666666667	-1.12152099609375
3.5925	-1.12628936767578
3.59583333333334	-1.13058090209961
3.59916666666667	-1.13248825073242
3.6025	-1.13439559936524
3.60583333333334	-1.13153457641602
3.60916666666667	-1.13010406494141
3.6125	-1.12533569335938
3.61583333333334	-1.12438201904297
3.61916666666667	-1.12724304199219
3.6225	-1.13296508789063
3.62583333333334	-1.14059448242188
3.62916666666667	-1.14536285400391
3.6325	-1.14870071411133
3.63583333333334	-1.15156173706055
3.63916666666667	-1.15966796875
3.6425	-1.16872787475586
3.64583333333334	-1.1744499206543
3.64916666666667	-1.1749267578125
3.6525	-1.17921829223633
3.65583333333334	-1.18875503540039
3.65916666666667	-1.19447708129883
3.6625	-1.19447708129883
3.66583333333334	-1.20019912719727
3.66916666666667	-1.21641159057617
3.6725	-1.23310089111328
3.67583333333334	-1.24025344848633
3.67916666666667	-1.24549865722656
3.6825	-1.25217437744141
3.68583333333334	-1.26075744628906
3.68916666666667	-1.2655258178711
3.6925	-1.26934051513672
3.69583333333334	-1.27124786376953
3.69916666666667	-1.27553939819336
3.7025	-1.27983093261719
3.70583333333334	-1.2807846069336
3.70916666666667	-1.28030776977539
3.7125	-1.28459930419922
3.71583333333334	-1.29747390747071
3.71916666666667	-1.30605697631836
3.7225	-1.30939483642578
3.72583333333334	-1.31511688232422
3.72916666666667	-1.33275985717774
3.7325	-1.34992599487305
3.73583333333334	-1.3575553894043
3.73916666666667	-1.35946273803711
3.7425	-1.35850906372071
3.74583333333334	-1.35374069213867
3.74916666666667	-1.34325027465821
3.7525	-1.33657455444336
3.75583333333334	-1.33419036865235
3.75916666666667	-1.33323669433594
3.7625	-1.33752822875977
3.76583333333334	-1.3427734375
3.76916666666667	-1.34563446044922
3.7725	-1.34754180908203
3.77583333333334	-1.35183334350586
3.77916666666667	-1.35946273803711
3.7825	-1.36709213256836
3.78583333333334	-1.38092041015625
3.78916666666667	-1.39808654785156
3.7925	-1.41382217407227
3.79583333333334	-1.42288208007813
3.79916666666667	-1.42383575439453
3.8025	-1.42002105712891
3.80583333333334	-1.41000747680664
3.80916666666667	-1.40476226806641
3.8125	-1.40380859375
3.81583333333334	-1.40953063964844
3.81916666666667	-1.42097473144531
3.8225	-1.43766403198242
3.82583333333334	-1.45435333251953
3.82916666666667	-1.46293640136719
3.8325	-1.4638900756836
3.83583333333334	-1.46722793579102
3.83916666666667	-1.48105621337891
3.8425	-1.49869918823242
3.84583333333334	-1.51300430297852
3.84916666666667	-1.52158737182617
3.8525	-1.53255462646485
3.85583333333334	-1.54161453247071
3.85916666666667	-1.53970718383789
3.8625	-1.53255462646485
3.86583333333334	-1.52349472045899
3.86916666666667	-1.51491165161133
3.8725	-1.50251388549805
3.87583333333334	-1.49250030517578
3.87916666666667	-1.49202346801758
3.8825	-1.49774551391602
3.88583333333334	-1.50537490844727
3.88916666666667	-1.51252746582031
3.8925	-1.52111053466797
3.89583333333334	-1.52349472045899
3.89916666666667	-1.52111053466797
3.9025	-1.51300430297852
3.90583333333334	-1.50489807128906
3.90916666666667	-1.50108337402344
3.9125	-1.50442123413086
3.91583333333334	-1.51395797729492
3.91916666666667	-1.52587890625
3.9225	-1.53684616088867
3.92583333333334	-1.54876708984375
3.92916666666667	-1.5559196472168
3.9325	-1.55830383300781
3.93583333333334	-1.55258178710938
3.93916666666667	-1.54638290405274
3.9425	-1.54161453247071
3.94583333333334	-1.53684616088867
3.94916666666667	-1.53398513793946
3.9525	-1.53112411499024
3.95583333333334	-1.53160095214844
3.95916666666667	-1.53017044067383
3.9625	-1.53303146362305
3.96583333333334	-1.53732299804688
3.96916666666667	-1.54161453247071
3.9725	-1.54209136962891
3.97583333333334	-1.53827667236328
3.97916666666667	-1.53160095214844
3.9825	-1.52111053466797
3.98583333333334	-1.5096664428711
3.98916666666667	-1.49917602539063
3.9925	-1.49583816528321
3.99583333333334	-1.49917602539063
3.99916666666667	-1.50918960571289
4.0025	-1.51491165161133
4.00583333333334	-1.51729583740235
4.00916666666667	-1.52444839477539
4.0125	-1.52873992919922
4.01583333333334	-1.52778625488281
4.01916666666667	-1.51968002319336
4.0225	-1.51872634887696
4.02583333333334	-1.52444839477539
4.02916666666667	-1.52683258056641
4.0325	-1.52301788330078
4.03583333333334	-1.51205062866211
4.03916666666667	-1.49726867675781
4.0425	-1.47628784179688
4.04583333333334	-1.45387649536133
4.04916666666667	-1.4338493347168
4.0525	-1.4181137084961
4.05583333333334	-1.40666961669922
4.05916666666667	-1.39999389648438
4.0625	-1.39760971069336
4.06583333333334	-1.39379501342774
4.06916666666667	-1.3875961303711
4.0725	-1.38139724731446
4.07583333333334	-1.37853622436524
4.07916666666667	-1.37662887573242
4.0825	-1.3728141784668
4.08583333333334	-1.36995315551758
4.08916666666667	-1.36709213256836
4.0925	-1.3570785522461
4.09583333333334	-1.33991241455078
4.09916666666667	-1.3265609741211
4.1025	-1.32322311401367
4.10583333333334	-1.32513046264649
4.10916666666667	-1.32513046264649
4.1125	-1.32417678833008
4.11583333333334	-1.32417678833008
4.11916666666667	-1.32179260253906
4.1225	-1.30653381347656
4.12583333333334	-1.28507614135742
4.12916666666667	-1.26314163208008
4.1325	-1.24979019165039
4.13583333333334	-1.24120712280274
4.13916666666667	-1.23214721679688
4.1425	-1.22594833374024
4.14583333333334	-1.21784210205078
4.14916666666667	-1.2044906616211
4.1525	-1.18541717529297
4.15583333333334	-1.16825103759766
4.15916666666667	-1.15680694580078
4.1625	-1.15060806274414
4.16583333333334	-1.14297866821289
4.16916666666667	-1.13630294799805
4.1725	-1.13487243652344
4.17583333333334	-1.13582611083985
4.17916666666667	-1.13677978515625
4.1825	-1.13201141357422
4.18583333333334	-1.12533569335938
4.18916666666667	-1.11722946166992
4.1925	-1.10816955566406
4.19583333333334	-1.09958648681641
4.19916666666667	-1.08623504638672
4.2025	-1.07145309448242
4.20583333333334	-1.05476379394531
4.20916666666667	-1.03950500488281
4.2125	-1.03044509887696
4.21583333333334	-1.0213851928711
4.21916666666667	-1.01327896118164
4.2225	-1.00564956665039
4.22583333333334	-1.0066032409668
4.22916666666667	-1.01041793823242
4.2325	-1.00803375244141
4.23583333333334	-0.997066497802735
4.23916666666667	-0.982284545898438
4.2425	-0.969886779785156
4.24583333333334	-0.957489013671875
4.24916666666667	-0.945091247558594
4.2525	-0.929355621337891
4.25583333333334	-0.919818878173828
4.25916666666667	-0.911712646484375
4.2625	-0.901222229003906
4.26583333333334	-0.886917114257813
4.26916666666667	-0.874996185302735
4.2725	-0.871658325195313
4.27583333333334	-0.864505767822266
4.27916666666667	-0.851631164550781
4.2825	-0.8392333984375
4.28583333333334	-0.83160400390625
4.28916666666667	-0.828266143798828
4.2925	-0.826358795166016
4.29583333333334	-0.824451446533203
4.29916666666667	-0.822067260742188
4.3025	-0.818729400634766
4.30583333333334	-0.814914703369141
4.30916666666667	-0.811576843261719
4.3125	-0.807762145996094
4.31583333333334	-0.804901123046875
4.31916666666667	-0.802993774414063
4.3225	-0.799655914306641
4.32583333333334	-0.796794891357422
4.32916666666667	-0.789165496826172
4.3325	-0.77199935913086
4.33583333333334	-0.752449035644532
4.33916666666667	-0.732898712158203
4.3425	-0.717639923095703
4.34583333333334	-0.703811645507813
4.34916666666667	-0.690937042236328
4.3525	-0.685214996337891
4.35583333333334	-0.678539276123047
4.35916666666667	-0.677108764648438
4.3625	-0.678539276123047
4.36583333333334	-0.681877136230469
4.36916666666667	-0.675678253173828
4.3725	-0.658988952636719
4.37583333333334	-0.643730163574219
4.37916666666667	-0.636100769042969
4.3825	-0.630855560302735
4.38583333333334	-0.622749328613282
4.38916666666667	-0.615596771240235
4.3925	-0.6103515625
4.39583333333334	-0.607013702392578
4.39916666666667	-0.599861145019532
4.4025	-0.591278076171875
4.40583333333334	-0.585079193115235
4.40916666666667	-0.582695007324219
4.4125	-0.583171844482422
4.41583333333334	-0.580787658691407
4.41916666666667	-0.576496124267578
4.4225	-0.57363510131836
4.42583333333334	-0.56600570678711
4.42916666666667	-0.554561614990235
4.4325	-0.541210174560547
4.43583333333334	-0.532627105712891
4.43916666666667	-0.523567199707032
4.4425	-0.506877899169922
4.44583333333334	-0.487804412841797
4.44916666666667	-0.472068786621094
4.4525	-0.461578369140625
4.45583333333334	-0.456333160400391
4.45916666666667	-0.452041625976563
4.4625	-0.445365905761719
4.46583333333334	-0.439643859863281
4.46916666666667	-0.435352325439453
4.4725	-0.428199768066406
4.47583333333334	-0.412940979003906
4.47916666666667	-0.392436981201172
4.4825	-0.370502471923828
4.48583333333334	-0.349044799804688
4.48916666666667	-0.332355499267578
4.4925	-0.32186508178711
4.49583333333334	-0.31423568725586
4.49916666666667	-0.302791595458985
4.5025	-0.287532806396485
4.50583333333334	-0.26702880859375
4.50916666666667	-0.238418579101563
4.5125	-0.201702117919922
4.51583333333334	-0.160694122314453
4.51916666666667	-0.123977661132813
4.5225	-0.0948905944824219
4.52583333333334	-0.0629425048828125
4.52916666666667	-0.0286102294921875
4.5325	0.0133514404296875
4.53583333333334	0.0538825988769532
4.53916666666667	0.0982284545898438
4.5425	0.149250030517578
4.54583333333334	0.193595886230469
4.54916666666667	0.232696533203125
4.5525	0.266551971435547
4.55583333333334	0.303268432617188
4.55916666666667	0.340938568115235
4.5625	0.373363494873047
4.56583333333334	0.409126281738281
4.56916666666667	0.4425048828125
4.5725	0.473976135253906
4.57583333333334	0.504493713378907
4.57916666666667	0.537872314453125
4.5825	0.572681427001953
4.58583333333334	0.606060028076172
4.58916666666667	0.637054443359375
4.5925	0.665664672851563
4.59583333333334	0.684738159179688
4.59916666666667	0.691890716552735
4.6025	0.694751739501953
4.60583333333334	0.698089599609375
4.60916666666667	0.707149505615235
4.6125	0.715255737304688
4.61583333333334	0.72622299194336
4.61916666666667	0.741958618164063
4.6225	0.761508941650391
4.62583333333334	0.779151916503907
4.62916666666667	0.801563262939453
4.6325	0.833511352539063
4.63583333333334	0.874042510986328
4.63916666666667	0.916004180908203
4.6425	0.964641571044922
4.64583333333334	1.02376937866211
4.64916666666667	1.09195709228516
4.6525	1.16729736328125
4.65583333333334	1.25217437744141
4.65916666666667	1.3575553894043
4.6625	1.47581100463867
4.66583333333334	1.60741806030274
4.66916666666667	1.74760818481446
4.6725	1.90830230712891
4.67583333333334	2.09474563598633
4.67916666666667	2.30598449707031
4.6825	2.54201889038086
4.68583333333334	2.79426574707031
4.68916666666667	3.0665397644043
4.6925	3.35407257080078
4.69583333333334	3.65829467773438
4.69916666666667	3.98015975952149
4.7025	4.32920455932617
4.70583333333334	4.71210479736328
4.70916666666667	5.12456893920899
4.7125	5.56135177612305
4.71583333333334	6.01530075073242
4.71916666666667	6.48927688598633
4.7225	6.97946548461914
4.72583333333334	7.49301910400391
4.72916666666667	8.02278518676758
4.7325	8.57210159301758
4.73583333333334	9.14096832275391
4.73916666666667	9.72652435302735
4.7425	10.3282928466797
4.74583333333334	10.9300613403321
4.74916666666667	11.5394592285156
4.7525	12.1502876281738
4.75583333333334	12.7611160278321
4.75916666666667	13.3681297302246
4.7625	13.9632225036621
4.76583333333334	14.5549774169922
4.76916666666667	15.1462554931641
4.7725	15.7408714294434
4.77583333333334	16.3311958312988
4.77916666666667	16.9072151184082
4.7825	17.4698829650879
4.78583333333334	18.0134773254395
4.78916666666667	18.5308456420899
4.7925	19.0210342407227
4.79583333333334	19.4892883300781
4.79916666666667	19.9427604675293
4.8025	20.380973815918
4.80583333333334	20.8077430725098
4.80916666666667	21.2235450744629
4.8125	21.6255187988281
4.81583333333334	22.0131874084473
4.81916666666667	22.3875045776367
4.8225	22.7437019348145
4.82583333333334	23.0822563171387
4.82916666666667	23.406982421875
4.8325	23.7202644348145
4.83583333333334	24.0206718444824
4.83916666666667	24.3062973022461
4.8425	24.5857238769531
4.84583333333334	24.862289428711
4.84916666666667	25.1350402832031
4.8525	25.3987312316895
4.85583333333334	25.6552696228028
4.85916666666667	25.904655456543
4.8625	26.1502265930176
4.86583333333334	26.3900756835938
4.86916666666667	26.6218185424805
4.8725	26.8559455871582
4.87583333333334	27.0919799804688
4.87916666666667	27.3356437683106
4.8825	27.5774002075196
4.88583333333334	27.8186798095703
4.88916666666667	28.0609130859375
4.8925	28.3017158508301
4.89583333333334	28.5463333129883
4.89916666666667	28.7871360778809
4.9025	29.0369987487793
4.90583333333334	29.2882919311524
4.90916666666667	29.5495986938477
4.9125	29.8128128051758
4.91583333333334	30.0860404968262
4.91916666666667	30.3716659545899
4.9225	30.6568145751953
4.92583333333334	30.94482421875
4.92916666666667	31.2304496765137
4.9325	31.5232276916504
4.93583333333334	31.8155288696289
4.93916666666667	32.1102142333985
4.9425	32.4158668518067
4.94583333333334	32.7286720275879
4.94916666666667	33.0524444580078
4.9525	33.3800315856934
4.95583333333334	33.7128639221192
4.95916666666667	34.0428352355957
4.9625	34.3732833862305
4.96583333333334	34.7113609313965
4.96916666666667	35.0522994995117
4.9725	35.3994369506836
4.97583333333334	35.7494354248047
4.97916666666667	36.1080169677735
4.9825	36.4694595336914
4.98583333333334	36.8266105651856
4.98916666666667	37.1785163879395
4.9925	37.5237464904785
4.99583333333334	37.8689765930176
4.99916666666667	38.2156372070313
5.0025	38.5627746582031
5.00583333333334	38.9184951782227
5.00916666666667	39.2823219299317
5.0125	39.6595001220703
5.01583333333334	40.0381088256836
5.01916666666667	40.4133796691895
5.0225	40.7848358154297
5.02583333333334	41.1548614501953
5.02916666666667	41.5267944335938
5.0325	41.8996810913086
5.03583333333334	42.2720909118653
5.03916666666667	42.6440238952637
5.0425	43.0216789245606
5.04583333333334	43.4012413024903
5.04916666666667	43.7798500061035
5.0525	44.1513061523438
5.05583333333334	44.517993927002
5.05916666666667	44.8870658874512
5.0625	45.2556610107422
5.06583333333334	45.6223487854004
5.06916666666667	45.9790229797363
5.0725	46.3347434997559
5.07583333333334	46.69189453125
5.07916666666667	47.0519065856934
5.0825	47.4076271057129
5.08583333333334	47.7590560913086
5.08916666666667	48.1100082397461
5.0925	48.4580993652344
5.09583333333334	48.8061904907227
5.09916666666667	49.1523742675781
5.1025	49.5004653930664
5.10583333333334	49.8523712158203
5.10916666666667	50.2080917358399
5.1125	50.5661964416504
5.11583333333334	50.9233474731446
5.11916666666667	51.2742996215821
5.1225	51.6219139099121
5.12583333333334	51.9628524780274
5.12916666666667	52.304744720459
5.1325	52.6471138000489
5.13583333333334	52.9913902282715
5.13916666666667	53.335189819336
5.1425	53.6785125732422
5.14583333333334	54.0223121643067
5.14916666666667	54.3603897094727
5.1525	54.6917915344239
5.15583333333334	55.016040802002
5.15916666666667	55.3402900695801
5.1625	55.6612014770508
5.16583333333334	55.9849739074707
5.16916666666667	56.3087463378907
5.1725	56.631088256836
5.17583333333334	56.9539070129395
5.17916666666667	57.2748184204102
5.1825	57.5947761535645
5.18583333333334	57.912826538086
5.18916666666667	58.2332611083985
5.1925	58.5641860961914
5.19583333333334	58.896541595459
5.19916666666667	59.2265129089356
5.2025	59.5598220825196
5.20583333333334	59.8955154418946
5.20916666666667	60.2359771728516
5.2125	60.567855834961
5.21583333333334	60.8968734741211
5.21916666666667	61.2173080444336
5.2225	61.525821685791
5.22583333333334	61.8300437927246
5.22916666666667	62.126636505127
5.2325	62.4332427978516
5.23583333333334	62.736988067627
5.23916666666667	63.0497932434082
5.2425	63.3645057678223
5.24583333333334	63.6801719665528
5.24916666666667	63.9982223510742
5.2525	64.3072128295899
5.25583333333334	64.6123886108399
5.25916666666667	64.9118423461914
5.2625	65.2132034301758
5.26583333333334	65.5136108398438
5.26916666666667	65.8020973205567
5.2725	66.0862922668457
5.27583333333334	66.3766860961914
5.27916666666667	66.6751861572266
5.2825	66.9794082641602
5.28583333333334	67.2812461853028
5.28916666666667	67.58451461792
5.2925	67.8811073303223
5.29583333333334	68.1676864624024
5.29916666666667	68.4452056884766
5.3025	68.7141418457032
5.30583333333334	68.9773559570313
5.30916666666667	69.2410469055176
5.3125	69.5080757141114
5.31583333333334	69.7751045227051
5.31916666666667	70.033073425293
5.3225	70.277214050293
5.32583333333334	70.5146789550782
5.32916666666667	70.7478523254395
5.3325	70.9772109985352
5.33583333333334	71.2003707885742
5.33916666666667	71.4211463928223
5.3425	71.6476440429688
5.34583333333334	71.868896484375
5.34916666666667	72.0810890197754
5.3525	72.286605834961
5.35583333333334	72.4930763244629
5.35916666666667	72.6995468139649
5.3625	72.8998184204102
5.36583333333334	73.0986595153809
5.36916666666667	73.2932090759278
5.3725	73.4858512878418
5.37583333333334	73.6689567565918
5.37916666666667	73.8472938537598
5.3825	74.0256309509278
5.38583333333334	74.2044448852539
5.38916666666667	74.3784904479981
5.3925	74.5463371276856
5.39583333333334	74.7137069702149
5.39916666666667	74.8834609985352
5.4025	75.0498771667481
5.40583333333334	75.2100944519043
5.40916666666667	75.3693580627442
5.4125	75.5224227905274
5.41583333333334	75.6692886352539
5.41916666666667	75.8051872253418
5.4225	75.9367942810059
5.42583333333334	76.0583877563477
5.42916666666667	76.1747360229492
5.4325	76.2939453125
5.43583333333334	76.4193534851075
5.43916666666667	76.5452384948731
5.4425	76.6677856445313
5.44583333333334	76.7922401428223
5.44916666666667	76.9205093383789
5.4525	77.0454406738282
5.45583333333334	77.1603584289551
5.45916666666667	77.2709846496582
5.4625	77.3768424987793
5.46583333333334	77.479362487793
5.46916666666667	77.5747299194336
5.4725	77.6619911193848
5.47583333333334	77.7521133422852
5.47916666666667	77.8465270996094
5.4825	77.9452323913575
5.48583333333334	78.035831451416
5.48916666666667	78.1240463256836
5.4925	78.2151222229004
5.49583333333334	78.298568725586
5.49916666666667	78.364372253418
5.5025	78.4173011779785
5.50583333333334	78.4726142883301
5.50916666666667	78.5312652587891
5.5125	78.5913467407227
5.51583333333334	78.6504745483399
5.51916666666667	78.7143707275391
5.5225	78.7777900695801
5.52583333333334	78.8393020629883
5.52916666666667	78.8922309875489
5.5325	78.9308547973633
5.53583333333334	78.9608955383301
5.53916666666667	78.9914131164551
5.5425	79.028606414795
5.54583333333334	79.0634155273438
5.54916666666667	79.0925025939942
5.5525	79.1230201721192
5.55583333333334	79.155445098877
5.55916666666667	79.183578491211
5.5625	79.1993141174317
5.56583333333334	79.2102813720703
5.56916666666667	79.2207717895508
5.5725	79.2307853698731
5.57583333333334	79.2331695556641
5.57916666666667	79.2198181152344
5.5825	79.1964530944825
5.58583333333334	79.1645050048828
5.58916666666667	79.1306495666504
5.5925	79.096794128418
5.59583333333334	79.068660736084
5.59916666666667	79.0524482727051
5.6025	79.0433883666992
5.60583333333334	79.0343284606934
5.60916666666667	79.0147781372071
5.6125	78.977108001709
5.61583333333334	78.9294242858887
5.61916666666667	78.8745880126953
5.6225	78.8140296936035
5.62583333333334	78.7477493286133
5.62916666666667	78.6776542663575
5.6325	78.6123275756836
5.63583333333334	78.5455703735352
5.63916666666667	78.4821510314942
5.6425	78.4168243408203
5.64583333333334	78.3500671386719
5.64916666666667	78.2804489135742
5.6525	78.2074928283692
5.65583333333334	78.1288146972657
5.65916666666667	78.0410766601563
5.6625	77.9471397399903
5.66583333333334	77.8522491455078
5.66916666666667	77.7602195739746
5.6725	77.6720046997071
5.67583333333334	77.5804519653321
5.67916666666667	77.4812698364258
5.6825	77.3744583129883
5.68583333333334	77.2619247436524
5.68916666666667	77.1422386169434
5.6925	77.0111083984375
5.69583333333334	76.8733024597168
5.69916666666667	76.7316818237305
5.7025	76.5867233276367
5.70583333333334	76.441764831543
5.70916666666667	76.3020515441895
5.7125	76.167106628418
5.71583333333334	76.0316848754883
5.71916666666667	75.8881568908692
5.7225	75.7427215576172
5.72583333333334	75.5910873413086
5.72916666666667	75.429916381836
5.7325	75.2611160278321
5.73583333333334	75.0908851623535
5.73916666666667	74.9268531799317
5.7425	74.7642517089844
5.74583333333334	74.5987892150879
5.74916666666667	74.4304656982422
5.7525	74.2578506469727
5.75583333333334	74.0776062011719
5.75916666666667	73.8897323608399
5.7625	73.6947059631348
5.76583333333334	73.4996795654297
5.76916666666667	73.3003616333008
5.7725	73.1019973754883
5.77583333333334	72.9107856750489
5.77916666666667	72.725772857666
5.7825	72.5369453430176
5.78583333333334	72.3338127136231
5.78916666666667	72.1206665039063
5.7925	71.901798248291
5.79583333333334	71.6700553894043
5.79916666666667	71.4282989501953
5.8025	71.190357208252
5.80583333333334	70.9671974182129
5.80916666666667	70.7535743713379
5.8125	70.5409049987793
5.81583333333334	70.3244209289551
5.81916666666667	70.1079368591309
5.8225	69.8823928833008
5.82583333333334	69.6396827697754
5.82916666666667	69.3845748901367
5.8325	69.1256523132325
5.83583333333334	68.871021270752
5.83916666666667	68.6163902282715
5.8425	68.3646202087403
5.84583333333334	68.1185722351075
5.84916666666667	67.8744316101075
5.8525	67.6312446594239
5.85583333333334	67.3828125
5.85916666666667	67.1272277832032
5.8625	66.8635368347168
5.86583333333334	66.5969848632813
5.86916666666667	66.3275718688965
5.8725	66.0486221313477
5.87583333333334	65.7639503479004
5.87916666666667	65.4749870300293
5.8825	65.1898384094239
5.88583333333334	64.9056434631348
5.88916666666667	64.6219253540039
5.8925	64.3405914306641
5.89583333333334	64.0568733215332
5.89916666666667	63.769817352295
5.9025	63.4794235229492
5.90583333333334	63.1885528564453
5.90916666666667	62.9024505615235
5.9125	62.6111030578614
5.91583333333334	62.3216629028321
5.91916666666667	62.0346069335938
5.9225	61.7456436157227
5.92583333333334	61.4466667175293
5.92916666666667	61.1362457275391
5.9325	60.8310699462891
5.93583333333334	60.5278015136719
5.93916666666667	60.2221488952637
5.9425	59.9093437194825
5.94583333333334	59.5951080322266
5.94916666666667	59.2746734619141
5.9525	58.9437484741211
5.95583333333334	58.6099624633789
5.95916666666667	58.2828521728516
5.9625	57.9643249511719
5.96583333333334	57.6448440551758
5.96916666666667	57.3277473449707
5.9725	57.0116043090821
5.97583333333334	56.6878318786621
5.97916666666667	56.3530921936035
5.9825	56.0121536254883
5.98583333333334	55.6726455688477
5.98916666666667	55.3379058837891
5.9925	55.0088882446289
5.99583333333334	54.6875
5.99916666666667	54.3622970581055
6.0025	54.0318489074707
6.00583333333334	53.6961555480957
6.00916666666667	53.3590316772461
6.0125	53.0190467834473
6.01583333333334	52.6762008666992
6.01916666666667	52.3338317871094
6.0225	51.9914627075196
6.02583333333334	51.6486167907715
6.02916666666667	51.302433013916
6.0325	50.9576797485352
6.03583333333334	50.6134033203125
6.03916666666667	50.2715110778809
6.0425	49.9296188354492
6.04583333333334	49.5891571044922
6.04916666666667	49.2420196533203
6.0525	48.88916015625
6.05583333333334	48.5367774963379
6.05916666666667	48.1863021850586
6.0625	47.8367805480957
6.06583333333334	47.4839210510254
6.06916666666667	47.1367835998535
6.0725	46.7915534973145
6.07583333333334	46.4434623718262
6.07916666666667	46.0939407348633
6.0825	45.7468032836914
6.08583333333334	45.4044342041016
6.08916666666667	45.0601577758789
6.0925	44.7130203247071
6.09583333333334	44.3668365478516
6.09916666666667	44.0263748168946
6.1025	43.6882972717285
6.10583333333334	43.3502197265625
6.10916666666667	43.0097579956055
6.1125	42.6683425903321
6.11583333333334	42.3259735107422
6.11916666666667	41.9802665710449
6.1225	41.6321754455567
6.12583333333334	41.2864685058594
6.12916666666667	40.9493446350098
6.1325	40.6227111816406
6.13583333333334	40.2984619140625
6.13916666666667	39.970874786377
6.1425	39.639949798584
6.14583333333334	39.3085479736328
6.14916666666667	38.9809608459473
6.1525	38.6552810668946
6.15583333333334	38.3281707763672
6.15916666666667	38.0034446716309
6.1625	37.682056427002
6.16583333333334	37.3616218566895
6.16916666666667	37.0383262634278
6.1725	36.7136001586914
6.17583333333334	36.3917350769043
6.17916666666667	36.0708236694336
6.1825	35.7561111450196
6.18583333333334	35.4471206665039
6.18916666666667	35.1400375366211
6.1925	34.8315238952637
6.19583333333334	34.5225334167481
6.19916666666667	34.2173576354981
6.2025	33.9078903198242
6.20583333333334	33.5993766784668
6.20916666666667	33.2927703857422
6.2125	32.9861640930176
6.21583333333334	32.681941986084
6.21916666666667	32.3839187622071
6.2225	32.0963859558106
6.22583333333334	31.8126678466797
6.22916666666667	31.5241813659668
6.2325	31.2285423278809
6.23583333333334	30.9290885925293
6.23916666666667	30.6258201599121
6.2425	30.3211212158203
6.24583333333334	30.0111770629883
6.24916666666667	29.7026634216309
6.2525	29.3955802917481
6.25583333333334	29.0884971618653
6.25916666666667	28.7747383117676
6.2625	28.4523963928223
6.26583333333334	28.1209945678711
6.26916666666667	27.7833938598633
6.2725	27.4429321289063
6.27583333333334	27.0929336547852
6.27916666666667	26.7381668090821
6.2825	26.3776779174805
6.28583333333334	26.0167121887207
6.28916666666667	25.6509780883789
6.2925	25.2809524536133
6.29583333333334	24.9123573303223
6.29916666666667	24.538516998291
6.3025	24.1551399230957
6.30583333333334	23.7655639648438
6.30916666666667	23.3712196350098
6.3125	22.9697227478028
6.31583333333334	22.5582122802735
6.31916666666667	22.1424102783203
6.3225	21.7304229736328
6.32583333333334	21.3117599487305
6.32916666666667	20.8873748779297
6.3325	20.4548835754395
6.33583333333334	20.017147064209
6.33916666666667	19.5775032043457
6.3425	19.1359519958496
6.34583333333334	18.6948776245117
6.34916666666667	18.2509422302246
6.3525	17.7984237670899
6.35583333333334	17.3444747924805
6.35916666666667	16.8890953063965
6.3625	16.4313316345215
6.36583333333334	15.9697532653809
6.36916666666667	15.5067443847656
6.3725	15.0494575500488
6.37583333333334	14.5945549011231
6.37916666666667	14.1420364379883
6.3825	13.6919021606446
6.38583333333334	13.2484436035156
6.38916666666667	12.8130912780762
6.3925	12.385368347168
6.39583333333334	11.962890625
6.39916666666667	11.5480422973633
6.4025	11.1393928527832
6.40583333333334	10.7359886169434
6.40916666666667	10.3368759155274
6.4125	9.94253158569336
6.41583333333334	9.55867767333985
6.41916666666667	9.17530059814453
6.4225	8.79192352294922
6.42583333333334	8.41712951660156
6.42916666666667	8.06045532226563
6.4325	7.71903991699219
6.43583333333334	7.38620758056641
6.43916666666667	7.06768035888672
6.4425	6.7591667175293
6.44583333333334	6.45303726196289
6.44916666666667	6.14309310913086
6.4525	5.84030151367188
6.45583333333334	5.55181503295899
6.45916666666667	5.27667999267578
6.4625	5.00822067260742
6.46583333333334	4.7445297241211
6.46916666666667	4.49132919311524
6.4725	4.24957275390625
6.47583333333334	4.01830673217774
6.47916666666667	3.78799438476563
6.4825	3.56531143188477
6.48583333333334	3.35931777954102
6.48916666666667	3.17192077636719
6.4925	2.99119949340821
6.49583333333334	2.80809402465821
6.49916666666667	2.63357162475586
6.5025	2.47287750244141
6.50583333333334	2.32267379760742
6.50916666666667	2.17771530151367
6.5125	2.03990936279297
6.51583333333334	1.91259384155274
6.51916666666667	1.78956985473633
6.5225	1.66654586791992
6.52583333333334	1.55067443847656
6.52916666666667	1.44386291503906
6.5325	1.34515762329102
6.53583333333334	1.25360488891602
6.53916666666667	1.16968154907227
6.5425	1.09624862670899
6.54583333333334	1.02281570434571
6.54916666666667	0.94747543334961
6.5525	0.876426696777344
6.55583333333334	0.813961029052735
6.55916666666667	0.758647918701172
6.5625	0.704288482666016
6.56583333333334	0.653266906738282
6.56916666666667	0.605583190917969
6.5725	0.55837631225586
6.57583333333334	0.510692596435547
6.57916666666667	0.463008880615235
6.5825	0.416278839111328
6.58583333333334	0.374317169189453
6.58916666666667	0.341415405273438
6.5925	0.313282012939453
6.59583333333334	0.281810760498047
6.59916666666667	0.249862670898438
6.6025	0.227451324462891
6.60583333333334	0.212192535400391
6.60916666666667	0.1983642578125
6.6125	0.18453598022461
6.61583333333334	0.171661376953125
6.61916666666667	0.164508819580078
6.6225	0.156402587890625
6.62583333333334	0.144004821777344
6.62916666666667	0.124931335449219
6.6325	0.104427337646485
6.63583333333334	0.087738037109375
6.63916666666667	0.0753402709960938
6.6425	0.0672340393066407
6.64583333333334	0.0596046447753907
6.64916666666667	0.0500679016113282
6.6525	0.03814697265625
6.65583333333334	0.0252723693847656
6.65916666666667	0.0133514404296875
6.6625	0.00095367431640625
6.66583333333334	-0.00524520874023438
[truncated: 1,007 more rows]
