# Supplementary material for: Phase-Specific Parameter Estimation in Chiral HPLC Using 1‑Site, 2‑Site Stochastic Models, and Unified Equation Approach
Source: Anal Chem. 2026 Apr 29;98(18):13925–39. doi: 10.1021/acs.analchem.6c01634 (PMC13177292; doi:10.1021/acs.analchem.6c01634)
Supplement: Supplementary file 2 [file ac6c01634_si_002.zip › SupportingInformation/03_data_allEluents/LORA_ACN_CELL2_1_35.CSV]

0.000166666666666667	-0.00095367431640625
0.0035	-0.00762939453125
0.00683333333333334	-0.0128746032714844
0.0101666666666667	-0.0162124633789063
0.0135	-0.0138282775878906
0.0168333333333334	-0.0119209289550781
0.0201666666666667	-0.00810623168945313
0.0235	-0.00238418579101563
0.0268333333333334	0.00619888305664063
0.0301666666666667	0.0119209289550781
0.0335	0.019073486328125
0.0368333333333334	0.030517578125
0.0401666666666667	0.0352859497070313
0.0435	0.0319480895996094
0.0468333333333334	0.0214576721191406
0.0501666666666667	0.0143051147460938
0.0535	0.00619888305664063
0.0568333333333334	-0.00524520874023438
0.0601666666666667	-0.0133514404296875
0.0635	-0.0181198120117188
0.0668333333333333	-0.0171661376953125
0.0701666666666667	-0.0176429748535156
0.0735	-0.0219345092773438
0.0768333333333334	-0.0247955322265625
0.0801666666666667	-0.0257492065429688
0.0835	-0.0290870666503906
0.0868333333333334	-0.03814697265625
0.0901666666666667	-0.0500679016113282
0.0935	-0.0519752502441407
0.0968333333333334	-0.0529289245605469
0.100166666666667	-0.0567436218261719
0.1035	-0.0605583190917969
0.106833333333334	-0.0624656677246094
0.110166666666667	-0.0619888305664063
0.1135	-0.0619888305664063
0.116833333333334	-0.0600814819335938
0.120166666666667	-0.0576972961425782
0.1235	-0.0600814819335938
0.126833333333334	-0.0624656677246094
0.130166666666667	-0.0624656677246094
0.1335	-0.0643730163574219
0.136833333333334	-0.0681877136230469
0.140166666666667	-0.0667572021484375
0.1435	-0.0562667846679688
0.146833333333334	-0.0448226928710938
0.150166666666667	-0.0405311584472656
0.1535	-0.0395774841308594
0.156833333333334	-0.03814697265625
0.160166666666667	-0.0362396240234375
0.1635	-0.0400543212890625
0.166833333333334	-0.0481605529785156
0.170166666666667	-0.05340576171875
0.1735	-0.0481605529785156
0.176833333333334	-0.0352859497070313
0.180166666666667	-0.0205039978027344
0.1835	-0.00619888305664063
0.186833333333334	0.00429153442382813
0.190166666666667	0.00619888305664063
0.1935	-0.00286102294921875
0.196833333333334	-0.0209808349609375
0.200166666666667	-0.0405311584472656
0.2035	-0.0596046447753907
0.206833333333334	-0.0672340393066407
0.210166666666667	-0.064849853515625
0.2135	-0.0596046447753907
0.216833333333334	-0.0567436218261719
0.220166666666667	-0.0591278076171875
0.2235	-0.0576972961425782
0.226833333333334	-0.057220458984375
0.230166666666667	-0.0553131103515625
0.2335	-0.0519752502441407
0.236833333333334	-0.0462532043457031
0.240166666666667	-0.0386238098144531
0.2435	-0.0391006469726563
0.246833333333334	-0.0486373901367188
0.250166666666667	-0.0653266906738282
0.2535	-0.08392333984375
0.256833333333334	-0.0996589660644531
0.260166666666667	-0.111103057861328
0.2635	-0.112533569335938
0.266833333333334	-0.102996826171875
0.270166666666667	-0.0863075256347656
0.2735	-0.0667572021484375
0.276833333333334	-0.0519752502441407
0.280166666666667	-0.0410079956054688
0.2835	-0.0367164611816406
0.286833333333334	-0.0367164611816406
0.290166666666667	-0.0391006469726563
0.2935	-0.0405311584472656
0.296833333333334	-0.0391006469726563
0.300166666666667	-0.0386238098144531
0.3035	-0.0367164611816406
0.306833333333334	-0.0338554382324219
0.310166666666667	-0.0286102294921875
0.3135	-0.0243186950683594
0.316833333333334	-0.0219345092773438
0.320166666666667	-0.0181198120117188
0.3235	-0.0176429748535156
0.326833333333334	-0.0185966491699219
0.330166666666667	-0.0209808349609375
0.3335	-0.019073486328125
0.336833333333334	-0.0205039978027344
0.340166666666667	-0.0243186950683594
0.3435	-0.026702880859375
0.346833333333334	-0.0319480895996094
0.350166666666667	-0.0371932983398438
0.3535	-0.0481605529785156
0.356833333333334	-0.0538825988769532
0.360166666666667	-0.0519752502441407
0.3635	-0.0481605529785156
0.366833333333334	-0.0410079956054688
0.370166666666667	-0.0362396240234375
0.3735	-0.0281333923339844
0.376833333333334	-0.0247955322265625
0.380166666666667	-0.0247955322265625
0.3835	-0.0243186950683594
0.386833333333334	-0.0243186950683594
0.390166666666667	-0.0271797180175781
0.3935	-0.0362396240234375
0.396833333333334	-0.0438690185546875
0.400166666666667	-0.049591064453125
0.4035	-0.0548362731933594
0.406833333333334	-0.0562667846679688
0.410166666666667	-0.049591064453125
0.4135	-0.0362396240234375
0.416833333333334	-0.0243186950683594
0.420166666666667	-0.0181198120117188
0.4235	-0.0147819519042969
0.426833333333334	-0.0152587890625
0.430166666666667	-0.0181198120117188
0.4335	-0.0209808349609375
0.436833333333334	-0.0219345092773438
0.440166666666667	-0.0176429748535156
0.4435	-0.011444091796875
0.446833333333334	0
0.450166666666667	0.011444091796875
0.4535	0.0195503234863281
0.456833333333334	0.0238418579101563
0.460166666666667	0.0243186950683594
0.4635	0.0209808349609375
0.466833333333334	0.011444091796875
0.470166666666667	0.00238418579101563
0.4735	-0.00476837158203125
0.476833333333334	-0.00858306884765625
0.480166666666667	-0.00905990600585938
0.4835	-0.00429153442382813
0.486833333333334	0.000476837158203125
0.490166666666667	0.00238418579101563
0.4935	0.00238418579101563
0.496833333333334	0.00429153442382813
0.500166666666667	0.00429153442382813
0.5035	-0.0019073486328125
0.506833333333334	-0.0057220458984375
0.510166666666667	-0.00619888305664063
0.5135	-0.00429153442382813
0.516833333333334	-0.00810623168945313
0.520166666666667	-0.0128746032714844
0.5235	-0.0143051147460938
0.526833333333334	-0.0185966491699219
0.530166666666667	-0.0257492065429688
0.5335	-0.0386238098144531
0.536833333333334	-0.0472068786621094
0.540166666666667	-0.049591064453125
0.5435	-0.0438690185546875
0.546833333333334	-0.0338554382324219
0.550166666666667	-0.0243186950683594
0.5535	-0.0133514404296875
0.556833333333334	-0.0057220458984375
0.560166666666667	-0.000476837158203125
0.5635	0
0.566833333333334	0.000476837158203125
0.570166666666667	0
0.5735	-0.00333786010742188
0.576833333333334	-0.000476837158203125
0.580166666666667	0.00143051147460938
0.5835	-0.00143051147460938
0.586833333333334	-0.00762939453125
0.590166666666667	-0.00858306884765625
0.5935	-0.0019073486328125
0.596833333333334	0.0019073486328125
0.600166666666667	0.00619888305664063
0.6035	0.0109672546386719
0.606833333333334	0.0171661376953125
0.610166666666667	0.02288818359375
0.6135	0.0300407409667969
0.616833333333334	0.0414848327636719
0.620166666666667	0.0529289245605469
0.6235	0.0696182250976563
0.626833333333334	0.0872611999511719
0.630166666666667	0.106334686279297
0.6335	0.118732452392578
0.636833333333334	0.13113021850586
0.640166666666667	0.143051147460938
0.6435	0.152111053466797
0.646833333333334	0.157833099365235
0.650166666666667	0.158309936523438
0.6535	0.156402587890625
0.656833333333334	0.145435333251953
0.660166666666667	0.130176544189453
0.6635	0.113964080810547
0.666833333333334	0.102043151855469
0.670166666666667	0.091552734375
0.6735	0.0844001770019531
0.676833333333334	0.0853538513183594
0.680166666666667	0.0929832458496094
0.6835	0.102996826171875
0.686833333333334	0.1068115234375
0.690166666666667	0.107765197753906
0.6935	0.102519989013672
0.696833333333334	0.0929832458496094
0.700166666666667	0.080108642578125
0.7035	0.0662803649902344
0.706833333333334	0.0553131103515625
0.710166666666667	0.0424385070800781
0.7135	0.030517578125
0.716833333333334	0.0162124633789063
0.720166666666667	0.000476837158203125
0.7235	-0.0200271606445313
0.726833333333334	-0.0362396240234375
0.730166666666667	-0.0457763671875
0.7335	-0.0514984130859375
0.736833333333334	-0.0543594360351563
0.740166666666667	-0.0557899475097657
0.7435	-0.0510215759277344
0.746833333333334	-0.0476837158203125
0.750166666666667	-0.0472068786621094
0.7535	-0.0505447387695313
0.756833333333334	-0.0553131103515625
0.760166666666667	-0.0624656677246094
0.7635	-0.0691413879394532
0.766833333333334	-0.0743865966796875
0.770166666666667	-0.0772476196289063
0.7735	-0.0762939453125
0.776833333333334	-0.0681877136230469
0.780166666666667	-0.0543594360351563
0.7835	-0.0424385070800781
0.786833333333334	-0.0333786010742188
0.790166666666667	-0.02288818359375
0.7935	-0.011444091796875
0.796833333333334	-0.00619888305664063
0.800166666666667	-0.0109672546386719
0.8035	-0.02288818359375
0.806833333333334	-0.0362396240234375
0.810166666666667	-0.0486373901367188
0.8135	-0.0581741333007813
0.816833333333334	-0.0591278076171875
0.820166666666667	-0.0519752502441407
0.8235	-0.0371932983398438
0.826833333333334	-0.0219345092773438
0.830166666666667	-0.0143051147460938
0.8335	-0.0143051147460938
0.836833333333334	-0.0200271606445313
0.840166666666667	-0.0224113464355469
0.8435	-0.0247955322265625
0.846833333333334	-0.0257492065429688
0.850166666666667	-0.0209808349609375
0.8535	-0.0095367431640625
0.856833333333334	0.00143051147460938
0.860166666666667	0.003814697265625
0.8635	-0.000476837158203125
0.866833333333334	-0.00762939453125
0.870166666666667	-0.0171661376953125
0.8735	-0.0243186950683594
0.876833333333334	-0.0252723693847656
0.880166666666667	-0.0200271606445313
0.8835	-0.0123977661132813
0.886833333333334	0
0.890166666666667	0.00810623168945313
0.8935	0.00905990600585938
0.896833333333334	0.0057220458984375
0.900166666666667	-0.00095367431640625
0.9035	-0.00238418579101563
0.906833333333334	-0.00667572021484375
0.910166666666667	-0.00286102294921875
0.9135	0
0.916833333333334	0.00286102294921875
0.920166666666667	0.00905990600585938
0.9235	0.0157356262207031
0.926833333333334	0.0209808349609375
0.930166666666667	0.0195503234863281
0.9335	0.0214576721191406
0.936833333333334	0.0281333923339844
0.940166666666667	0.0433921813964844
0.9435	0.0658035278320313
0.946833333333334	0.0939369201660156
0.950166666666667	0.125885009765625
0.9535	0.15401840209961
0.956833333333334	0.177860260009766
0.960166666666667	0.189304351806641
0.9635	0.191211700439453
0.966833333333334	0.186920166015625
0.970166666666667	0.179767608642578
0.9735	0.168800354003906
0.976833333333334	0.150680541992188
0.980166666666667	0.132083892822266
0.9835	0.110626220703125
0.986833333333334	0.0891685485839844
0.990166666666667	0.0667572021484375
0.9935	0.0543594360351563
0.996833333333334	0.0519752502441407
1.00016666666667	0.0500679016113282
1.0035	0.0443458557128906
1.00683333333334	0.0395774841308594
1.01016666666667	0.0371932983398438
1.0135	0.030517578125
1.01683333333334	0.019073486328125
1.02016666666667	0.00667572021484375
1.0235	-0.0019073486328125
1.02683333333334	-0.0123977661132813
1.03016666666667	-0.0238418579101563
1.0335	-0.0352859497070313
1.03683333333334	-0.0424385070800781
1.04016666666667	-0.0395774841308594
1.0435	-0.0271797180175781
1.04683333333334	-0.011444091796875
1.05016666666667	0.0019073486328125
1.0535	0.0109672546386719
1.05683333333334	0.0162124633789063
1.06016666666667	0.0152587890625
1.0635	0.011444091796875
1.06683333333334	0.00762939453125
1.07016666666667	0.00524520874023438
1.0735	0.0109672546386719
1.07683333333334	0.0176429748535156
1.08016666666667	0.0157356262207031
1.0835	0.00858306884765625
1.08683333333334	0.0019073486328125
1.09016666666667	0.003814697265625
1.0935	0
1.09683333333334	-0.00715255737304688
1.10016666666667	-0.00858306884765625
1.1035	-0.0057220458984375
1.10683333333334	0.000476837158203125
1.11016666666667	0.003814697265625
1.1135	0.00858306884765625
1.11683333333334	0.00905990600585938
1.12016666666667	0.00476837158203125
1.1235	-0.000476837158203125
1.12683333333334	-0.00762939453125
1.13016666666667	-0.0166893005371094
1.1335	-0.0262260437011719
1.13683333333334	-0.0286102294921875
1.14016666666667	-0.0233650207519531
1.1435	-0.0147819519042969
1.14683333333334	-0.0095367431640625
1.15016666666667	-0.00667572021484375
1.1535	-0.0057220458984375
1.15683333333334	-0.000476837158203125
1.16016666666667	0.003814697265625
1.1635	0.0057220458984375
1.16683333333334	0.00619888305664063
1.17016666666667	0.0057220458984375
1.1735	0.00762939453125
1.17683333333334	0.00429153442382813
1.18016666666667	-0.00476837158203125
1.1835	-0.0147819519042969
1.18683333333334	-0.0257492065429688
1.19016666666667	-0.0324249267578125
1.1935	-0.0352859497070313
1.19683333333334	-0.0290870666503906
1.20016666666667	-0.0152587890625
1.2035	0.00333786010742188
1.20683333333334	0.0195503234863281
1.21016666666667	0.0281333923339844
1.2135	0.0286102294921875
1.21683333333334	0.0205039978027344
1.22016666666667	0.00619888305664063
1.2235	-0.0143051147460938
1.22683333333334	-0.030517578125
1.23016666666667	-0.0400543212890625
1.2335	-0.0438690185546875
1.23683333333334	-0.0400543212890625
1.24016666666667	-0.0276565551757813
1.2435	-0.00667572021484375
1.24683333333334	0.011444091796875
1.25016666666667	0.0276565551757813
1.2535	0.0405311584472656
1.25683333333334	0.0452995300292969
1.26016666666667	0.0371932983398438
1.2635	0.0214576721191406
1.26683333333334	0.0123977661132813
1.27016666666667	0.0104904174804688
1.2735	0.0119209289550781
1.27683333333334	0.0166893005371094
1.28016666666667	0.030517578125
1.2835	0.049591064453125
1.28683333333334	0.064849853515625
1.29016666666667	0.0743865966796875
1.2935	0.0848770141601563
1.29683333333334	0.100135803222656
1.30016666666667	0.117301940917969
1.3035	0.128269195556641
1.30683333333334	0.136375427246094
1.31016666666667	0.143051147460938
1.3135	0.156879425048828
1.31683333333334	0.168800354003906
1.32016666666667	0.176429748535156
1.3235	0.185489654541016
1.32683333333334	0.19979476928711
1.33016666666667	0.211715698242188
1.3335	0.211238861083985
1.33683333333334	0.208377838134766
1.34016666666667	0.210285186767578
1.3435	0.214576721191406
1.34683333333334	0.211238861083985
1.35016666666667	0.211238861083985
1.3535	0.219821929931641
1.35683333333334	0.231742858886719
1.36016666666667	0.242710113525391
1.3635	0.252246856689453
1.36683333333334	0.265121459960938
1.37016666666667	0.275611877441406
1.3735	0.278949737548828
1.37683333333334	0.28371810913086
1.38016666666667	0.287055969238281
1.3835	0.290870666503906
1.38683333333334	0.293254852294922
1.39016666666667	0.298023223876953
1.3935	0.303268432617188
1.39683333333334	0.307083129882813
1.40016666666667	0.307083129882813
1.4035	0.30517578125
1.40683333333334	0.297069549560547
1.41016666666667	0.282764434814453
1.4135	0.267982482910156
1.41683333333334	0.25320053100586
1.42016666666667	0.243186950683594
1.4235	0.234603881835938
1.42683333333334	0.236034393310547
1.43016666666667	0.246524810791016
1.4335	0.257492065429688
1.43683333333334	0.2593994140625
1.44016666666667	0.252246856689453
1.4435	0.244140625
1.44683333333334	0.236988067626953
1.45016666666667	0.226974487304688
1.4535	0.216484069824219
1.45683333333334	0.20742416381836
1.46016666666667	0.201225280761719
1.4635	0.194072723388672
1.46683333333334	0.182151794433594
1.47016666666667	0.170230865478516
1.4735	0.161170959472656
1.47683333333334	0.159740447998047
1.48016666666667	0.159263610839844
1.4835	0.155925750732422
1.48683333333334	0.150203704833985
1.49016666666667	0.146865844726563
1.4935	0.150203704833985
1.49683333333334	0.151157379150391
1.50016666666667	0.14638900756836
1.5035	0.143051147460938
1.50683333333334	0.140666961669922
1.51016666666667	0.138282775878906
1.5135	0.125885009765625
1.51683333333334	0.109195709228516
1.52016666666667	0.0944137573242188
1.5235	0.0820159912109375
1.52683333333334	0.0739097595214844
1.53016666666667	0.0658035278320313
1.5335	0.0596046447753907
1.53683333333334	0.0519752502441407
1.54016666666667	0.0467300415039063
1.5435	0.0429153442382813
1.54683333333334	0.0376701354980469
1.55016666666667	0.0324249267578125
1.5535	0.0319480895996094
1.55683333333334	0.0405311584472656
1.56016666666667	0.0510215759277344
1.5635	0.0576972961425782
1.56683333333334	0.0677108764648438
1.57016666666667	0.0796318054199219
1.5735	0.0853538513183594
1.57683333333334	0.080108642578125
1.58016666666667	0.0739097595214844
1.5835	0.0720024108886719
1.58683333333334	0.0705718994140625
1.59016666666667	0.0600814819335938
1.5935	0.0476837158203125
1.59683333333334	0.0376701354980469
1.60016666666667	0.0324249267578125
1.6035	0.0309944152832031
1.60683333333334	0.0309944152832031
1.61016666666667	0.0281333923339844
1.6135	0.0271797180175781
1.61683333333334	0.0252723693847656
1.62016666666667	0.0257492065429688
1.6235	0.0219345092773438
1.62683333333334	0.0138282775878906
1.63016666666667	0.0143051147460938
1.6335	0.0224113464355469
1.63683333333334	0.0410079956054688
1.64016666666667	0.0543594360351563
1.6435	0.0624656677246094
1.64683333333334	0.0653266906738282
1.65016666666667	0.0662803649902344
1.6535	0.0596046447753907
1.65683333333334	0.0452995300292969
1.66016666666667	0.0300407409667969
1.6635	0.0185966491699219
1.66683333333334	0.019073486328125
1.67016666666667	0.0243186950683594
1.6735	0.0357627868652344
1.67683333333334	0.0400543212890625
1.68016666666667	0.0424385070800781
1.6835	0.0462532043457031
1.68683333333334	0.0491142272949219
1.69016666666667	0.0472068786621094
1.6935	0.0371932983398438
1.69683333333334	0.0329017639160156
1.70016666666667	0.0357627868652344
1.7035	0.0391006469726563
1.70683333333334	0.0376701354980469
1.71016666666667	0.0362396240234375
1.7135	0.041961669921875
1.71683333333334	0.0519752502441407
1.72016666666667	0.0557899475097657
1.7235	0.0481605529785156
1.72683333333334	0.0333786010742188
1.73016666666667	0.0166893005371094
1.7335	0.003814697265625
1.73683333333334	-0.00905990600585938
1.74016666666667	-0.0209808349609375
1.7435	-0.0271797180175781
1.74683333333334	-0.0233650207519531
1.75016666666667	-0.00524520874023438
1.7535	0.0143051147460938
1.75683333333334	0.0319480895996094
1.76016666666667	0.0457763671875
1.7635	0.064849853515625
1.76683333333334	0.0772476196289063
1.77016666666667	0.0729560852050782
1.7735	0.0553131103515625
1.77683333333334	0.03814697265625
1.78016666666667	0.0309944152832031
1.7835	0.0295639038085938
1.78683333333334	0.0386238098144531
1.79016666666667	0.0510215759277344
1.7935	0.0629425048828125
1.79683333333334	0.0720024108886719
1.80016666666667	0.0767707824707032
1.8035	0.0767707824707032
1.80683333333334	0.0729560852050782
1.81016666666667	0.0777244567871094
1.8135	0.0863075256347656
1.81683333333334	0.0910758972167969
1.82016666666667	0.0944137573242188
1.8235	0.102043151855469
1.82683333333334	0.11444091796875
1.83016666666667	0.121116638183594
1.8335	0.12969970703125
1.83683333333334	0.142097473144531
1.84016666666667	0.159740447998047
1.8435	0.177860260009766
1.84683333333334	0.204086303710938
1.85016666666667	0.249862670898438
1.8535	0.325679779052735
1.85683333333334	0.434398651123047
1.86016666666667	0.570297241210938
1.8635	0.735759735107422
1.86683333333334	0.927925109863281
1.87016666666667	1.14631652832031
1.8735	1.38092041015625
1.87683333333334	1.62363052368164
1.88016666666667	1.87492370605469
1.8835	2.13718414306641
1.88683333333334	2.41804122924805
1.89016666666667	2.72130966186524
1.8935	3.05652618408203
1.89683333333334	3.44085693359375
1.90016666666667	3.88526916503906
1.9035	4.3935775756836
1.90683333333334	4.94909286499024
1.91016666666667	5.53750991821289
1.9135	6.14166259765625
1.91683333333334	6.7439079284668
1.92016666666667	7.32469558715821
1.9235	7.86113739013672
1.92683333333334	8.33749771118164
1.93016666666667	8.73613357543946
1.9335	9.0475082397461
1.93683333333334	9.25445556640625
1.94016666666667	9.34934616088867
1.9435	9.32645797729492
1.94683333333334	9.19818878173828
1.95016666666667	8.97789001464844
1.9535	8.6812973022461
1.95683333333334	8.32891464233399
1.96016666666667	7.93647766113282
1.9635	7.51972198486328
1.96683333333334	7.0796012878418
1.97016666666667	6.61849975585938
1.9735	6.12974166870117
1.97683333333334	5.6142807006836
1.98016666666667	5.07783889770508
1.9835	4.53281402587891
1.98683333333334	4.00924682617188
1.99016666666667	3.53431701660156
1.9935	3.13663482666016
1.99683333333334	2.82430648803711
2.00016666666667	2.60066986083985
2.0035	2.46095657348633
2.00683333333334	2.39276885986328
2.01016666666667	2.38037109375
2.0135	2.40707397460938
2.01683333333334	2.46381759643555
2.02016666666667	2.53629684448242
2.0235	2.61735916137696
2.02683333333334	2.69460678100586
2.03016666666667	2.76231765747071
2.0335	2.81381607055664
2.03683333333334	2.85005569458008
2.04016666666667	2.87818908691406
2.0435	2.90203094482422
2.04683333333334	2.91776657104492
2.05016666666667	2.92110443115235
2.0535	2.91109085083008
2.05683333333334	2.88581848144531
2.06016666666667	2.84576416015625
2.0635	2.78854370117188
2.06683333333334	2.71987915039063
2.07016666666667	2.63786315917969
2.0735	2.55060195922852
2.07683333333334	2.45857238769531
2.08016666666667	2.36082077026367
2.0835	2.25448608398438
2.08683333333334	2.13336944580078
2.09016666666667	2.00510025024414
2.0935	1.87253952026367
2.09683333333334	1.74283981323242
2.10016666666667	1.61790847778321
2.1035	1.50156021118164
2.10683333333334	1.39427185058594
2.11016666666667	1.2969970703125
2.1135	1.20592117309571
2.11683333333334	1.12390518188477
2.12016666666667	1.0523796081543
2.1235	0.99325180053711
2.12683333333334	0.946998596191406
2.13016666666667	0.914573669433594
2.1335	0.890254974365235
2.13683333333334	0.867843627929688
2.14016666666667	0.845432281494141
2.1435	0.821113586425781
2.14683333333334	0.796318054199219
2.15016666666667	0.771045684814453
2.1535	0.742435455322266
2.15683333333334	0.703811645507813
2.16016666666667	0.64992904663086
2.1635	0.592231750488282
2.16683333333334	0.533580780029297
2.17016666666667	0.472545623779297
2.1735	0.407218933105469
2.17683333333334	0.339508056640625
2.18016666666667	0.277519226074219
2.1835	0.210285186767578
2.18683333333334	0.135421752929688
2.19016666666667	0.0581741333007813
2.1935	-0.0104904174804688
2.19683333333334	-0.0700950622558594
2.20016666666667	-0.127792358398438
2.2035	-0.182151794433594
2.20683333333334	-0.2288818359375
2.21016666666667	-0.26845932006836
2.2135	-0.306129455566406
2.21683333333334	-0.340461730957031
2.22016666666667	-0.365734100341797
2.2235	-0.3814697265625
2.22683333333334	-0.39052963256836
2.23016666666667	-0.397205352783203
2.2335	-0.401973724365235
2.23683333333334	-0.406265258789063
2.24016666666667	-0.410079956054688
2.2435	-0.411033630371094
2.24683333333334	-0.411033630371094
2.25016666666667	-0.41341781616211
2.2535	-0.415802001953125
2.25683333333334	-0.414848327636719
2.26016666666667	-0.41341781616211
2.2635	-0.414848327636719
2.26683333333334	-0.41961669921875
2.27016666666667	-0.418186187744141
2.2735	-0.409603118896485
2.27683333333334	-0.393867492675781
2.28016666666667	-0.371932983398438
2.2835	-0.339984893798828
2.28683333333334	-0.300884246826172
2.29016666666667	-0.260353088378906
2.2935	-0.219821929931641
2.29683333333334	-0.179290771484375
2.30016666666667	-0.134468078613281
2.3035	-0.0863075256347656
2.30683333333334	-0.0324249267578125
2.31016666666667	0.0238418579101563
2.3135	0.0820159912109375
2.31683333333334	0.139236450195313
2.32016666666667	0.186920166015625
2.3235	0.223636627197266
2.32683333333334	0.250339508056641
2.33016666666667	0.261783599853516
2.3335	0.256538391113281
2.33683333333334	0.236034393310547
2.34016666666667	0.206947326660156
2.3435	0.171184539794922
2.34683333333334	0.133037567138672
2.35016666666667	0.0987052917480469
2.3535	0.0720024108886719
2.35683333333334	0.0500679016113282
2.36016666666667	0.0295639038085938
2.3635	0.0100135803222656
2.36683333333334	-0.0133514404296875
2.37016666666667	-0.0395774841308594
2.3735	-0.06866455078125
2.37683333333334	-0.0939369201660156
2.38016666666667	-0.116348266601563
2.3835	-0.1373291015625
2.38683333333334	-0.15401840209961
2.39016666666667	-0.164031982421875
2.3935	-0.170230865478516
2.39683333333334	-0.173091888427735
2.40016666666667	-0.174045562744141
2.4035	-0.1678466796875
2.40683333333334	-0.157833099365235
2.41016666666667	-0.150203704833985
2.4135	-0.144481658935547
2.41683333333334	-0.140190124511719
2.42016666666667	-0.132560729980469
2.4235	-0.127315521240235
2.42683333333334	-0.125408172607422
2.43016666666667	-0.1220703125
2.4335	-0.114917755126953
2.43683333333334	-0.107765197753906
2.44016666666667	-0.102043151855469
2.4435	-0.0987052917480469
2.44683333333334	-0.0977516174316406
2.45016666666667	-0.100135803222656
2.4535	-0.101089477539063
2.45683333333334	-0.09918212890625
2.46016666666667	-0.09918212890625
2.4635	-0.102519989013672
2.46683333333334	-0.105381011962891
2.47016666666667	-0.112056732177735
2.4735	-0.12969970703125
2.47683333333334	-0.155448913574219
2.48016666666667	-0.185966491699219
2.4835	-0.214576721191406
2.48683333333334	-0.244140625
2.49016666666667	-0.272274017333985
2.4935	-0.295639038085938
2.49683333333334	-0.313282012939453
2.50016666666667	-0.325679779052735
2.5035	-0.342845916748047
2.50683333333334	-0.362873077392578
2.51016666666667	-0.3814697265625
2.5135	-0.389575958251953
2.51683333333334	-0.397205352783203
2.52016666666667	-0.401496887207031
2.5235	-0.400066375732422
2.52683333333334	-0.38909912109375
2.53016666666667	-0.370979309082031
2.5335	-0.35858154296875
2.53683333333334	-0.349044799804688
2.54016666666667	-0.34475326538086
2.5435	-0.339984893798828
2.54683333333334	-0.335216522216797
2.55016666666667	-0.330448150634766
2.5535	-0.324726104736328
2.55683333333334	-0.315666198730469
2.56016666666667	-0.301837921142578
2.5635	-0.285148620605469
2.56683333333334	-0.272750854492188
2.57016666666667	-0.259876251220703
2.5735	-0.245094299316406
2.57683333333334	-0.236034393310547
2.58016666666667	-0.23651123046875
2.5835	-0.247001647949219
2.58683333333334	-0.257015228271485
2.59016666666667	-0.274181365966797
2.5935	-0.299930572509766
2.59683333333334	-0.335216522216797
2.60016666666667	-0.376701354980469
2.6035	-0.422000885009766
2.60683333333334	-0.484943389892578
2.61016666666667	-0.563621520996094
2.6135	-0.661849975585938
2.61683333333334	-0.772953033447266
2.62016666666667	-0.9002685546875
2.6235	-1.0523796081543
2.62683333333334	-1.22404098510742
2.63016666666667	-1.41668319702149
2.6335	-1.62363052368164
2.63683333333334	-1.84774398803711
2.64016666666667	-2.08520889282227
2.6435	-2.33316421508789
2.64683333333334	-2.59160995483399
2.65016666666667	-2.85911560058594
2.6535	-3.1423568725586
2.65683333333334	-3.44133377075196
2.66016666666667	-3.75556945800781
2.6635	-4.09221649169922
2.66683333333334	-4.44793701171875
2.67016666666667	-4.82416152954102
2.6735	-5.21087646484375
2.67683333333334	-5.60283660888672
2.68016666666667	-5.9962272644043
2.6835	-6.37626647949219
2.68683333333334	-6.74486160278321
2.69016666666667	-7.09581375122071
2.6935	-7.42435455322266
2.69683333333334	-7.71284103393555
2.70016666666667	-7.95364379882813
2.7035	-8.14056396484375
2.70683333333334	-8.26835632324219
2.71016666666667	-8.32462310791016
2.7135	-8.30507278442383
2.71683333333334	-8.21304321289063
2.72016666666667	-8.04758071899414
2.7235	-7.81106948852539
2.72683333333334	-7.5068473815918
2.73016666666667	-7.14921951293946
2.7335	-6.75439834594727
2.73683333333334	-6.33668899536133
2.74016666666667	-5.91278076171875
2.7435	-5.49602508544922
2.74683333333334	-5.09262084960938
2.75016666666667	-4.70829010009766
2.7535	-4.34207916259766
2.75683333333334	-4.00114059448242
2.76016666666667	-3.68261337280274
2.7635	-3.38125228881836
2.76683333333334	-3.10230255126953
2.77016666666667	-2.84671783447266
2.7735	-2.62022018432617
2.77683333333334	-2.42233276367188
2.78016666666667	-2.25210189819336
2.7835	-2.11334228515625
2.78683333333334	-2.00223922729492
2.79016666666667	-1.91354751586914
2.7935	-1.84011459350586
2.79683333333334	-1.77812576293946
2.80016666666667	-1.73187255859375
2.8035	-1.69563293457031
2.80683333333334	-1.66893005371094
2.81016666666667	-1.64794921875
2.8135	-1.6322135925293
2.81683333333334	-1.61981582641602
2.82016666666667	-1.60980224609375
2.8235	-1.60074234008789
2.82683333333334	-1.58500671386719
2.83016666666667	-1.56450271606446
2.8335	-1.54638290405274
2.83683333333334	-1.5406608581543
2.84016666666667	-1.54161453247071
2.8435	-1.54542922973633
2.84683333333334	-1.5554428100586
2.85016666666667	-1.57546997070313
2.8535	-1.59645080566406
2.85683333333334	-1.61075592041016
2.86016666666667	-1.61123275756836
2.8635	-1.60741806030274
2.86683333333334	-1.60551071166992
2.87016666666667	-1.60694122314453
2.8735	-1.61266326904297
2.87683333333334	-1.61790847778321
2.88016666666667	-1.62792205810547
2.8835	-1.64222717285156
2.88683333333334	-1.65557861328125
2.89016666666667	-1.66463851928711
2.8935	-1.66559219360352
2.89683333333334	-1.66511535644531
2.90016666666667	-1.66845321655274
2.9035	-1.66797637939453
2.90683333333334	-1.65987014770508
2.91016666666667	-1.64556503295899
2.9135	-1.62839889526367
2.91683333333334	-1.61266326904297
2.92016666666667	-1.59692764282227
2.9235	-1.58739089965821
2.92683333333334	-1.58357620239258
2.93016666666667	-1.58500671386719
2.9335	-1.59215927124024
2.93683333333334	-1.60074234008789
2.94016666666667	-1.60598754882813
2.9435	-1.6012191772461
2.94683333333334	-1.59263610839844
2.95016666666667	-1.57833099365235
2.9535	-1.56545639038086
2.95683333333334	-1.54972076416016
2.96016666666667	-1.53684616088867
2.9635	-1.52921676635742
2.96683333333334	-1.52444839477539
2.97016666666667	-1.52683258056641
2.9735	-1.52873992919922
2.97683333333334	-1.53446197509766
2.98016666666667	-1.53732299804688
2.9835	-1.54352188110352
2.98683333333334	-1.55162811279297
2.99016666666667	-1.55735015869141
2.9935	-1.56068801879883
2.99683333333334	-1.56068801879883
3.00016666666667	-1.56211853027344
3.0035	-1.55830383300781
3.00683333333334	-1.55019760131836
3.01016666666667	-1.54304504394531
3.0135	-1.53970718383789
3.01683333333334	-1.54256820678711
3.02016666666667	-1.54685974121094
3.0235	-1.5554428100586
3.02683333333334	-1.56497955322266
3.03016666666667	-1.57356262207031
3.0335	-1.57833099365235
3.03683333333334	-1.57403945922852
3.04016666666667	-1.56784057617188
3.0435	-1.55830383300781
3.04683333333334	-1.55401229858399
3.05016666666667	-1.54972076416016
3.0535	-1.54495239257813
3.05683333333334	-1.54304504394531
3.06016666666667	-1.54495239257813
3.0635	-1.55162811279297
3.06683333333334	-1.55925750732422
3.07016666666667	-1.56831741333008
3.0735	-1.57499313354492
3.07683333333334	-1.57356262207031
3.08016666666667	-1.56450271606446
3.0835	-1.55687332153321
3.08683333333334	-1.55305862426758
3.09016666666667	-1.55019760131836
3.0935	-1.54542922973633
3.09683333333334	-1.54685974121094
3.10016666666667	-1.55496597290039
3.1035	-1.56307220458985
3.10683333333334	-1.56545639038086
3.11016666666667	-1.55878067016602
3.1135	-1.55448913574219
3.11683333333334	-1.55353546142578
3.12016666666667	-1.556396484375
3.1235	-1.55878067016602
3.12683333333334	-1.55687332153321
3.13016666666667	-1.56021118164063
3.1335	-1.56497955322266
3.13683333333334	-1.56927108764649
3.14016666666667	-1.56784057617188
3.1435	-1.56354904174805
3.14683333333334	-1.55973434448242
3.15016666666667	-1.55067443847656
3.1535	-1.53827667236328
3.15683333333334	-1.52969360351563
3.16016666666667	-1.53255462646485
3.1635	-1.53779983520508
3.16683333333334	-1.5406608581543
3.17016666666667	-1.54399871826172
3.1735	-1.54876708984375
3.17683333333334	-1.55067443847656
3.18016666666667	-1.53923034667969
3.1835	-1.52587890625
3.18683333333334	-1.51920318603516
3.19016666666667	-1.51634216308594
3.1935	-1.51109695434571
3.19683333333334	-1.50203704833985
3.20016666666667	-1.50156021118164
3.2035	-1.50346755981446
3.20683333333334	-1.50394439697266
3.21016666666667	-1.50489807128906
3.2135	-1.5106201171875
3.21683333333334	-1.52349472045899
3.22016666666667	-1.52873992919922
3.2235	-1.52969360351563
3.22683333333334	-1.52873992919922
3.23016666666667	-1.52826309204102
3.2335	-1.52826309204102
3.23683333333334	-1.5254020690918
3.24016666666667	-1.52349472045899
3.2435	-1.51872634887696
3.24683333333334	-1.51157379150391
3.25016666666667	-1.50632858276367
3.2535	-1.50012969970703
3.25683333333334	-1.48916244506836
3.26016666666667	-1.47581100463867
3.2635	-1.47056579589844
3.26683333333334	-1.47581100463867
3.27016666666667	-1.48534774780274
3.2735	-1.4944076538086
3.27683333333334	-1.50537490844727
3.28016666666667	-1.51872634887696
3.2835	-1.5249252319336
3.28683333333334	-1.52158737182617
3.29016666666667	-1.51634216308594
3.2935	-1.51586532592774
3.29683333333334	-1.51777267456055
3.30016666666667	-1.51824951171875
3.3035	-1.51920318603516
3.30683333333334	-1.52206420898438
3.31016666666667	-1.52111053466797
3.3135	-1.51634216308594
3.31683333333334	-1.51157379150391
3.32016666666667	-1.51109695434571
3.3235	-1.5096664428711
3.32683333333334	-1.50728225708008
3.33016666666667	-1.50871276855469
3.3335	-1.51538848876953
3.33683333333334	-1.52921676635742
3.34016666666667	-1.54209136962891
3.3435	-1.5559196472168
3.34683333333334	-1.56784057617188
3.35016666666667	-1.57690048217774
3.3535	-1.58119201660156
3.35683333333334	-1.57833099365235
3.36016666666667	-1.5716552734375
3.3635	-1.56641006469727
3.36683333333334	-1.56641006469727
3.37016666666667	-1.56831741333008
3.3735	-1.5707015991211
3.37683333333334	-1.56927108764649
3.38016666666667	-1.56641006469727
3.3835	-1.56354904174805
3.38683333333334	-1.56068801879883
3.39016666666667	-1.56211853027344
3.3935	-1.56497955322266
3.39683333333334	-1.57451629638672
3.40016666666667	-1.58929824829102
3.4035	-1.60646438598633
3.40683333333334	-1.61933898925781
3.41016666666667	-1.62458419799805
3.4135	-1.63030624389649
3.41683333333334	-1.63412094116211
3.42016666666667	-1.63650512695313
3.4235	-1.63841247558594
3.42683333333334	-1.64270401000977
3.43016666666667	-1.6469955444336
3.4335	-1.65224075317383
3.43683333333334	-1.66463851928711
3.44016666666667	-1.68323516845703
3.4435	-1.70087814331055
3.44683333333334	-1.71899795532227
3.45016666666667	-1.7390251159668
3.4535	-1.76000595092774
3.45683333333334	-1.77717208862305
3.46016666666667	-1.78956985473633
3.4635	-1.80578231811524
3.46683333333334	-1.82151794433594
3.47016666666667	-1.83439254760742
3.4735	-1.83868408203125
3.47683333333334	-1.84154510498047
3.48016666666667	-1.84679031372071
3.4835	-1.85155868530274
3.48683333333334	-1.85918807983399
3.49016666666667	-1.86920166015625
3.4935	-1.88589096069336
3.49683333333334	-1.89781188964844
3.50016666666667	-1.90544128417969
3.5035	-1.9068717956543
3.50683333333334	-1.90591812133789
3.51016666666667	-1.9068717956543
3.5135	-1.91354751586914
3.51683333333334	-1.92117691040039
3.52016666666667	-1.92403793334961
3.5235	-1.92117691040039
3.52683333333334	-1.9216537475586
3.53016666666667	-1.92642211914063
3.5335	-1.92308425903321
3.53683333333334	-1.91640853881836
3.54016666666667	-1.91116333007813
3.5435	-1.91259384155274
3.54683333333334	-1.91688537597656
3.55016666666667	-1.91497802734375
3.5535	-1.91259384155274
3.55683333333334	-1.9073486328125
3.56016666666667	-1.90162658691406
3.5635	-1.89256668090821
3.56683333333334	-1.88112258911133
3.57016666666667	-1.87397003173828
3.5735	-1.87349319458008
3.57683333333334	-1.8768310546875
3.58016666666667	-1.8758773803711
3.5835	-1.86920166015625
3.58683333333334	-1.85680389404297
3.59016666666667	-1.83963775634766
3.5935	-1.81913375854492
3.59683333333334	-1.79862976074219
3.60016666666667	-1.78813934326172
3.6035	-1.7843246459961
3.60683333333334	-1.78146362304688
3.61016666666667	-1.77526473999024
3.6135	-1.76525115966797
3.61683333333334	-1.75571441650391
3.62016666666667	-1.74188613891602
3.6235	-1.72996520996094
3.62683333333334	-1.72185897827149
3.63016666666667	-1.71422958374024
3.6335	-1.70326232910156
3.63683333333334	-1.68848037719727
3.64016666666667	-1.67131423950196
3.6435	-1.65081024169922
3.64683333333334	-1.62744522094727
3.65016666666667	-1.60598754882813
3.6535	-1.59120559692383
3.65683333333334	-1.58214569091797
3.66016666666667	-1.57642364501953
3.6635	-1.5711784362793
3.66683333333334	-1.56784057617188
3.67016666666667	-1.56021118164063
3.6735	-1.54733657836914
3.67683333333334	-1.52778625488281
3.68016666666667	-1.51157379150391
3.6835	-1.49631500244141
3.68683333333334	-1.47771835327149
3.69016666666667	-1.45530700683594
3.6935	-1.4338493347168
3.69683333333334	-1.42097473144531
3.70016666666667	-1.40762329101563
3.7035	-1.38998031616211
3.70683333333334	-1.36852264404297
3.71016666666667	-1.35564804077149
3.7135	-1.34944915771485
3.71683333333334	-1.3418197631836
3.72016666666667	-1.32799148559571
3.7235	-1.31893157958985
3.72683333333334	-1.31607055664063
3.73016666666667	-1.30987167358399
3.7335	-1.29318237304688
3.73683333333334	-1.27315521240235
3.74016666666667	-1.25646591186524
3.7435	-1.24502182006836
3.74683333333334	-1.23405456542969
3.75016666666667	-1.22308731079102
3.7535	-1.21212005615235
3.75683333333334	-1.20067596435547
3.76016666666667	-1.18827819824219
3.7635	-1.16825103759766
3.76683333333334	-1.14727020263672
3.77016666666667	-1.13201141357422
3.7735	-1.12199783325196
3.77683333333334	-1.1134147644043
3.78016666666667	-1.10578536987305
3.7835	-1.09720230102539
3.78683333333334	-1.08671188354492
3.79016666666667	-1.07431411743164
3.7935	-1.06382369995117
3.79683333333334	-1.05953216552735
3.80016666666667	-1.05619430541992
3.8035	-1.05905532836914
3.80683333333334	-1.06191635131836
3.81016666666667	-1.05857849121094
3.8135	-1.04856491088867
3.81683333333334	-1.02901458740235
3.82016666666667	-1.00946426391602
3.8235	-0.99325180053711
3.82683333333334	-0.977039337158203
3.83016666666667	-0.958442687988281
3.8335	-0.937938690185547
3.83683333333334	-0.92458724975586
3.84016666666667	-0.913619995117188
3.8435	-0.899314880371094
3.84683333333334	-0.883579254150391
3.85016666666667	-0.874519348144531
3.8535	-0.867843627929688
3.85683333333334	-0.859260559082031
3.86016666666667	-0.845909118652344
3.8635	-0.831127166748047
3.86683333333334	-0.815868377685547
3.87016666666667	-0.803470611572266
3.8735	-0.795841217041016
3.87683333333334	-0.786304473876953
3.88016666666667	-0.774383544921875
3.8835	-0.755786895751953
3.88683333333334	-0.737667083740235
3.89016666666667	-0.720977783203125
3.8935	-0.711441040039063
3.89683333333334	-0.709056854248047
3.90016666666667	-0.707626342773438
3.9035	-0.708580017089844
3.90683333333334	-0.71096420288086
3.91016666666667	-0.710487365722657
3.9135	-0.699996948242188
3.91683333333334	-0.683307647705078
3.92016666666667	-0.669956207275391
3.9235	-0.660896301269532
3.92683333333334	-0.654220581054688
3.93016666666667	-0.652313232421875
3.9335	-0.651836395263672
3.93683333333334	-0.647544860839844
3.94016666666667	-0.637054443359375
3.9435	-0.624656677246094
3.94683333333334	-0.616550445556641
3.95016666666667	-0.605583190917969
3.9535	-0.59652328491211
3.95683333333334	-0.589370727539063
3.96016666666667	-0.589370727539063
3.9635	-0.58746337890625
3.96683333333334	-0.580787658691407
3.97016666666667	-0.570297241210938
3.9735	-0.556468963623047
3.97683333333334	-0.548839569091797
3.98016666666667	-0.545978546142578
3.9835	-0.545978546142578
3.98683333333334	-0.544071197509766
3.99016666666667	-0.544548034667969
3.9935	-0.549793243408203
3.99683333333334	-0.552177429199219
4.00016666666667	-0.546455383300782
4.0035	-0.536918640136719
4.00683333333334	-0.533580780029297
4.01016666666667	-0.5340576171875
4.0135	-0.533103942871094
4.01683333333334	-0.531196594238282
4.02016666666667	-0.532150268554688
4.0235	-0.536918640136719
4.02683333333334	-0.54168701171875
4.03016666666667	-0.542163848876953
4.0335	-0.539302825927735
4.03683333333334	-0.53548812866211
4.04016666666667	-0.527381896972657
4.0435	-0.514507293701172
4.04683333333334	-0.49734115600586
4.05016666666667	-0.479698181152344
4.0535	-0.46539306640625
4.05683333333334	-0.452518463134766
4.06016666666667	-0.448226928710938
4.0635	-0.447273254394531
4.06683333333334	-0.448703765869141
4.07016666666667	-0.447750091552735
4.0735	-0.446319580078125
4.07683333333334	-0.442028045654297
4.08016666666667	-0.429630279541016
4.0835	-0.414848327636719
4.08683333333334	-0.401496887207031
4.09016666666667	-0.397205352783203
4.0935	-0.39815902709961
4.09683333333334	-0.407218933105469
4.10016666666667	-0.420570373535156
4.1035	-0.432968139648438
4.10683333333334	-0.441074371337891
4.11016666666667	-0.444412231445313
4.1135	-0.437736511230469
4.11683333333334	-0.420570373535156
4.12016666666667	-0.404834747314453
4.1235	-0.39815902709961
4.12683333333334	-0.397205352783203
4.13016666666667	-0.392913818359375
4.1335	-0.392436981201172
4.13683333333334	-0.403881072998047
4.14016666666667	-0.416755676269531
4.1435	-0.424385070800781
4.14683333333334	-0.426292419433594
4.15016666666667	-0.429153442382813
4.1535	-0.432014465332031
4.15683333333334	-0.426769256591797
4.16016666666667	-0.420093536376953
4.1635	-0.412464141845703
4.16683333333334	-0.401973724365235
4.17016666666667	-0.388145446777344
4.1735	-0.373363494873047
4.17683333333334	-0.3662109375
4.18016666666667	-0.363826751708985
4.1835	-0.364303588867188
4.18683333333334	-0.364780426025391
4.19016666666667	-0.360965728759766
4.1935	-0.352859497070313
4.19683333333334	-0.339031219482422
4.20016666666667	-0.32186508178711
4.2035	-0.302791595458985
4.20683333333334	-0.285625457763672
4.21016666666667	-0.272274017333985
4.2135	-0.257968902587891
4.21683333333334	-0.232219696044922
4.22016666666667	-0.201225280761719
4.2235	-0.165462493896485
4.22683333333334	-0.130653381347656
4.23016666666667	-0.0920295715332031
4.2335	-0.0557899475097657
4.23683333333334	-0.0224113464355469
4.24016666666667	0.0176429748535156
4.2435	0.0634193420410157
4.24683333333334	0.116825103759766
4.25016666666667	0.166893005371094
4.2535	0.216484069824219
4.25683333333334	0.262737274169922
4.26016666666667	0.300407409667969
4.2635	0.330924987792969
4.26683333333334	0.357627868652344
4.27016666666667	0.386714935302735
4.2735	0.415802001953125
4.27683333333334	0.447273254394531
4.28016666666667	0.485420227050781
4.2835	0.529766082763672
4.28683333333334	0.57220458984375
4.29016666666667	0.609874725341797
4.2935	0.647544860839844
4.29683333333334	0.684261322021485
4.30016666666667	0.719070434570313
4.3035	0.743389129638672
4.30683333333334	0.759124755859375
4.31016666666667	0.76436996459961
4.3135	0.759601593017578
4.31683333333334	0.747203826904297
4.32016666666667	0.729560852050782
4.3235	0.715255737304688
4.32683333333334	0.712871551513672
4.33016666666667	0.722885131835938
4.3335	0.736236572265625
4.33683333333334	0.748157501220703
4.34016666666667	0.761985778808594
4.3435	0.780582427978516
4.34683333333334	0.794410705566407
4.35016666666667	0.80108642578125
4.3535	0.810623168945313
4.35683333333334	0.828742980957031
4.36016666666667	0.853061676025391
4.3635	0.881195068359375
4.36683333333334	0.918865203857422
4.37016666666667	0.972747802734375
4.3735	1.03473663330078
4.37683333333334	1.10292434692383
4.38016666666667	1.17683410644531
4.3835	1.25741958618164
4.38683333333334	1.34992599487305
4.39016666666667	1.44672393798828
4.3935	1.55258178710938
4.39683333333334	1.66463851928711
4.40016666666667	1.79481506347656
4.4035	1.94025039672852
4.40683333333334	2.09760665893555
4.41016666666667	2.26736068725586
4.4135	2.45952606201172
4.41683333333334	2.67362594604492
4.42016666666667	2.89535522460938
4.4235	3.12232971191406
4.42683333333334	3.35264205932617
4.43016666666667	3.59439849853516
4.4335	3.84283065795899
4.43683333333334	4.09793853759766
4.44016666666667	4.36115264892578
4.4435	4.64057922363281
4.44683333333334	4.93955612182617
4.45016666666667	5.25140762329102
4.4535	5.56516647338867
4.45683333333334	5.88321685791016
4.46016666666667	6.20317459106446
4.4635	6.52647018432617
4.46683333333334	6.8507194519043
4.47016666666667	7.18307495117188
4.4735	7.52925872802735
4.47683333333334	7.88402557373047
4.48016666666667	8.24499130249024
4.4835	8.60738754272461
4.48683333333334	8.97264480590821
4.49016666666667	9.34267044067383
4.4935	9.71555709838867
4.49683333333334	10.0951194763184
4.50016666666667	10.4861259460449
4.5035	10.8909606933594
4.50683333333334	11.3058090209961
4.51016666666667	11.7235183715821
4.5135	12.1464729309082
4.51683333333334	12.5741958618164
4.52016666666667	13.0038261413574
4.5235	13.427734375
4.52683333333334	13.8463973999024
4.53016666666667	14.2645835876465
4.5335	14.6951675415039
4.53683333333334	15.13671875
4.54016666666667	15.5839920043946
4.5435	16.0403251647949
4.54683333333334	16.5104866027832
4.55016666666667	17.000675201416
4.5535	17.4984931945801
4.55683333333334	17.9967880249024
4.56016666666667	18.4993743896485
4.5635	19.0072059631348
4.56683333333334	19.5283889770508
4.57016666666667	20.0505256652832
4.5735	20.5745697021485
4.57683333333334	21.1043357849121
4.58016666666667	21.6479301452637
4.5835	22.2053527832031
4.58683333333334	22.7603912353516
4.59016666666667	23.3149528503418
4.5935	23.8733291625977
4.59683333333334	24.4393348693848
4.60016666666667	25.0110626220703
4.6035	25.5928039550781
4.60683333333334	26.1888504028321
4.61016666666667	26.8025398254395
4.6135	27.4271965026856
4.61683333333334	28.0580520629883
4.62016666666667	28.6955833435059
4.6235	29.3388366699219
4.62683333333334	29.9882888793946
4.63016666666667	30.6396484375
4.6335	31.2919616699219
4.63683333333334	31.9476127624512
4.64016666666667	32.6080322265625
4.6435	33.2717895507813
4.64683333333334	33.9398384094238
4.65016666666667	34.6136093139649
4.6535	35.2969169616699
4.65683333333334	35.9859466552735
4.66016666666667	36.6783142089844
4.6635	37.3706817626953
4.66683333333334	38.0692481994629
4.67016666666667	38.7673377990723
4.6735	39.4659042358399
4.67683333333334	40.1668548583985
4.68016666666667	40.8730506896973
4.6835	41.5816307067871
4.68683333333334	42.2916412353516
4.69016666666667	43.0059432983399
4.6935	43.7254905700684
4.69683333333334	44.4502830505371
4.70016666666667	45.1793670654297
4.7035	45.9160804748535
4.70683333333334	46.6489791870117
4.71016666666667	47.3823547363281
4.7135	48.1162071228028
4.71683333333334	48.851490020752
4.72016666666667	49.5872497558594
4.7235	50.3196716308594
4.72683333333334	51.0587692260742
4.73016666666667	51.8059730529785
4.7335	52.5622367858887
4.73683333333334	53.3280372619629
4.74016666666667	54.0919303894043
4.7435	54.8534393310547
4.74683333333334	55.6092262268067
4.75016666666667	56.3664436340332
4.7535	57.1231842041016
4.75683333333334	57.8756332397461
4.76016666666667	58.6323738098145
4.7635	59.3938827514649
4.76683333333334	60.1639747619629
4.77016666666667	60.9269142150879
4.7735	61.6841316223145
4.77683333333334	62.4375343322754
4.78016666666667	63.1928443908692
4.7835	63.9472007751465
4.78683333333334	64.6991729736328
4.79016666666667	65.4573440551758
4.7935	66.2178993225098
4.79683333333334	66.9879913330078
4.80016666666667	67.7623748779297
4.8035	68.5386657714844
4.80683333333334	69.3111419677735
4.81016666666667	70.0764656066895
4.8135	70.8432197570801
4.81683333333334	71.6071128845215
4.82016666666667	72.3657608032227
4.8235	73.1234550476075
4.82683333333334	73.8797187805176
4.83016666666667	74.6383666992188
4.8335	75.3898620605469
4.83683333333334	76.1356353759766
4.84016666666667	76.8771171569825
4.8435	77.6200294494629
4.84683333333334	78.371524810791
4.85016666666667	79.1287422180176
4.8535	79.8850059509278
4.85683333333334	80.6326866149903
4.86016666666667	81.3779830932617
4.8635	82.120418548584
4.86683333333334	82.850456237793
4.87016666666667	83.5638046264649
4.8735	84.2719078063965
4.87683333333334	84.9847793579102
4.88016666666667	85.6943130493164
4.8835	86.3895416259766
4.88683333333334	87.0819091796875
4.89016666666667	87.7766609191895
4.8935	88.4723663330078
4.89683333333334	89.1599655151367
4.90016666666667	89.8418426513672
4.9035	90.5227661132813
4.90683333333334	91.1898612976074
4.91016666666667	91.8478965759278
4.9135	92.494010925293
4.91683333333334	93.1320190429688
4.92016666666667	93.7614440917969
4.9235	94.3818092346192
4.92683333333334	95.0021743774414
4.93016666666667	95.6106185913086
4.9335	96.2033271789551
4.93683333333334	96.7826843261719
4.94016666666667	97.3515510559082
4.9435	97.9123115539551
4.94683333333334	98.4568595886231
4.95016666666667	98.9980697631836
4.9535	99.5383262634278
4.95683333333334	100.072383880615
4.96016666666667	100.593566894531
4.9635	101.099014282227
4.96683333333334	101.599216461182
4.97016666666667	102.089405059815
4.9735	102.566719055176
4.97683333333334	103.033542633057
4.98016666666667	103.490352630615
4.9835	103.936672210694
4.98683333333334	104.369640350342
4.99016666666667	104.787349700928
4.9935	105.201721191406
4.99683333333334	105.610847473145
5.00016666666667	106.015682220459
5.0035	106.410503387451
5.00683333333334	106.790542602539
5.01016666666667	107.165813446045
5.0135	107.526302337647
5.01683333333334	107.86771774292
5.02016666666667	108.194351196289
5.0235	108.51001739502
5.02683333333334	108.814716339112
5.03016666666667	109.097480773926
5.0335	109.371185302735
5.03683333333334	109.641551971436
5.04016666666667	109.909057617188
5.0435	110.173225402832
5.04683333333334	110.435962677002
5.05016666666667	110.69393157959
5.0535	110.934257507324
5.05683333333334	111.158847808838
5.06016666666667	111.370086669922
5.0635	111.568927764893
5.06683333333334	111.747264862061
5.07016666666667	111.907958984375
5.0735	112.061023712158
5.07683333333334	112.209796905518
5.08016666666667	112.353801727295
5.0835	112.490653991699
5.08683333333334	112.627029418946
5.09016666666667	112.758159637451
5.0935	112.882137298584
5.09683333333334	112.988471984863
5.10016666666667	113.077163696289
5.1035	113.144874572754
5.10683333333334	113.198757171631
5.11016666666667	113.245487213135
5.1135	113.280296325684
5.11683333333334	113.299369812012
5.12016666666667	113.302707672119
5.1235	113.301277160645
5.12683333333334	113.292217254639
5.13016666666667	113.276481628418
5.1335	113.249301910401
5.13683333333334	113.206386566162
5.14016666666667	113.14868927002
5.1435	113.077163696289
5.14683333333334	112.998485565186
5.15016666666667	112.910747528076
5.1535	112.808704376221
5.15683333333334	112.69760131836
5.16016666666667	112.5807762146
5.1635	112.458229064942
5.16683333333334	112.320899963379
5.17016666666667	112.164497375488
5.1735	111.995220184326
5.17683333333334	111.821174621582
5.18016666666667	111.64140701294
5.1835	111.4501953125
5.18683333333334	111.242294311524
5.19016666666667	111.013412475586
5.1935	110.776901245117
5.19683333333334	110.531330108643
5.20016666666667	110.278129577637
5.2035	110.010147094727
5.20683333333334	109.732627868653
5.21016666666667	109.453201293946
5.2135	109.160423278809
5.21683333333334	108.846664428711
5.22016666666667	108.514785766602
5.2235	108.174324035645
5.22683333333334	107.827186584473
5.23016666666667	107.471942901612
5.2335	107.107162475586
5.23683333333334	106.73999786377
5.24016666666667	106.361389160156
5.2435	105.973243713379
5.24683333333334	105.568885803223
5.25016666666667	105.149269104004
5.2535	104.72059249878
5.25683333333334	104.280948638916
5.26016666666667	103.835105895996
5.2635	103.37781906128
5.26683333333334	102.912902832031
5.27016666666667	102.44369506836
5.2735	101.966857910156
5.27683333333334	101.482391357422
5.28016666666667	100.990772247315
5.2835	100.492477416992
5.28683333333334	99.9870300292969
5.29016666666667	99.4668006896973
5.2935	98.9294052124024
5.29683333333334	98.3848571777344
5.30016666666667	97.8283882141113
5.3035	97.2614288330078
5.30683333333334	96.6825485229492
5.31016666666667	96.1008071899414
5.3135	95.5233573913574
5.31683333333334	94.9335098266602
5.32016666666667	94.3350791931153
5.3235	93.7290191650391
5.32683333333334	93.1191444396973
5.33016666666667	92.5064086914063
5.3335	91.8874740600586
5.33683333333334	91.2680625915528
5.34016666666667	90.6453132629395
5.3435	90.0130271911621
5.34683333333334	89.3735885620117
5.35016666666667	88.7274742126465
5.3535	88.0780220031738
5.35683333333334	87.4223709106446
5.36016666666667	86.759090423584
5.3635	86.0929489135742
5.36683333333334	85.4234695434571
5.37016666666667	84.7492218017578
5.3735	84.0630531311035
5.37683333333334	83.366870880127
5.38016666666667	82.667350769043
5.3835	81.9640159606934
5.38683333333334	81.2554359436035
5.39016666666667	80.5401802062988
5.3935	79.8258781433106
5.39683333333334	79.1130065917969
5.40016666666667	78.3977508544922
5.4035	77.6748657226563
5.40683333333334	76.9486427307129
5.41016666666667	76.2176513671875
5.4135	75.4804611206055
5.41683333333334	74.7389793395996
5.42016666666667	74.000358581543
5.4235	73.2684135437012
5.42683333333334	72.5345611572266
5.43016666666667	71.7906951904297
5.4335	71.035385131836
5.43683333333334	70.2719688415528
5.44016666666667	69.5090293884278
5.4435	68.74418258667
5.44683333333334	67.9821968078614
5.45016666666667	67.2273635864258
5.4535	66.4863586425782
5.45683333333334	65.7510757446289
5.46016666666667	65.0095939636231
5.4635	64.2561912536621
5.46683333333334	63.4946823120117
5.47016666666667	62.7293586730957
5.4735	61.9602203369141
5.47683333333334	61.1934661865235
5.48016666666667	60.4329109191895
5.4835	59.6847534179688
5.48683333333334	58.9408874511719
5.49016666666667	58.2027435302735
5.4935	57.4688911437989
5.49683333333334	56.7317008972168
5.50016666666667	55.9859275817871
5.5035	55.2330017089844
5.50683333333334	54.4819831848145
5.51016666666667	53.731918334961
5.5135	52.9804229736328
5.51683333333334	52.2317886352539
5.52016666666667	51.4869689941407
5.5235	50.7497787475586
5.52683333333334	50.0164031982422
5.53016666666667	49.2906570434571
5.5335	48.5672950744629
5.53683333333334	47.8434562683106
5.54016666666667	47.1196174621582
5.5435	46.3943481445313
5.54683333333334	45.6633567810059
5.55016666666667	44.9304580688477
5.5535	44.2051887512207
5.55683333333334	43.4951782226563
5.56016666666667	42.7961349487305
5.5635	42.104721069336
5.56683333333334	41.4228439331055
5.57016666666667	40.7447814941406
5.5735	40.0691032409668
5.57683333333334	39.3881797790528
5.58016666666667	38.7134552001953
5.5835	38.0382537841797
5.58683333333334	37.3635292053223
5.59016666666667	36.6830825805664
5.5935	36.0031127929688
5.59683333333334	35.332202911377
5.60016666666667	34.6732139587403
5.6035	34.0342521667481
5.60683333333334	33.4100723266602
5.61016666666667	32.7930450439453
5.6135	32.1784019470215
5.61683333333334	31.5637588500977
5.62016666666667	30.9405326843262
5.6235	30.3087234497071
5.62683333333334	29.6750068664551
5.63016666666667	29.0546417236328
5.6335	28.4385681152344
5.63683333333334	27.8301239013672
5.64016666666667	27.2316932678223
5.6435	26.6466140747071
5.64683333333334	26.0705947875977
5.65016666666667	25.4979133605957
5.6535	24.9300003051758
5.65683333333334	24.3630409240723
5.66016666666667	23.7994194030762
5.6635	23.2410430908203
5.66683333333334	22.6864814758301
5.67016666666667	22.1419334411621
5.6735	21.6126441955567
5.67683333333334	21.0971832275391
5.68016666666667	20.5836296081543
5.6835	20.0672149658203
5.68683333333334	19.5531845092774
5.69016666666667	19.0410614013672
5.6935	18.5284614562988
5.69683333333334	18.0239677429199
5.70016666666667	17.5323486328125
5.7035	17.054557800293
5.70683333333334	16.5877342224121
5.71016666666667	16.1280632019043
5.7135	15.6750679016113
5.71683333333334	15.2206420898438
5.72016666666667	14.7643089294434
5.7235	14.3089294433594
5.72683333333334	13.8592720031738
5.73016666666667	13.4272575378418
5.7335	13.0043029785156
5.73683333333334	12.5875473022461
5.74016666666667	12.1808052062988
5.7435	11.7864608764649
5.74683333333334	11.4011764526367
5.75016666666667	11.0101699829102
5.7535	10.6186866760254
5.75683333333334	10.2291107177735
5.76016666666667	9.84573364257813
5.7635	9.46283340454102
5.76683333333334	9.08660888671875
5.77016666666667	8.71849060058594
5.7735	8.3613395690918
5.77683333333334	8.01801681518555
5.78016666666667	7.69233703613282
5.7835	7.38143920898438
5.78683333333334	7.07769393920899
5.79016666666667	6.78014755249024
5.7935	6.48641586303711
5.79683333333334	6.19935989379883
5.80016666666667	5.91754913330078
5.8035	5.64289093017578
5.80683333333334	5.36966323852539
5.81016666666667	5.10406494140625
5.8135	4.84895706176758
5.81683333333334	4.60577011108399
5.82016666666667	4.36925888061524
5.8235	4.13894653320313
5.82683333333334	3.92246246337891
5.83016666666667	3.71456146240235
5.8335	3.51810455322266
5.83683333333334	3.32021713256836
5.84016666666667	3.12280654907227
5.8435	2.92634963989258
5.84683333333334	2.73656845092774
5.85016666666667	2.55823135375977
5.8535	2.38656997680664
5.85683333333334	2.22921371459961
5.86016666666667	2.09093093872071
5.8635	1.96981430053711
5.86683333333334	1.85680389404297
5.87016666666667	1.74570083618164
5.8735	1.64270401000977
5.87683333333334	1.54685974121094
5.88016666666667	1.44815444946289
5.8835	1.34515762329102
5.88683333333334	1.24645233154297
5.89016666666667	1.15823745727539
5.8935	1.07336044311524
5.89683333333334	0.985145568847656
5.90016666666667	0.901222229003906
5.9035	0.826358795166016
5.90683333333334	0.758647918701172
5.91016666666667	0.699043273925782
5.9135	0.648021697998047
5.91683333333334	0.607967376708985
5.92016666666667	0.566959381103516
5.9235	0.522613525390625
5.92683333333334	0.47445297241211
5.93016666666667	0.425338745117188
5.9335	0.381946563720703
5.93683333333334	0.338554382324219
5.94016666666667	0.299930572509766
5.9435	0.265121459960938
5.94683333333334	0.23794174194336
5.95016666666667	0.217437744140625
5.9535	0.190258026123047
5.95683333333334	0.162601470947266
5.96016666666667	0.137805938720703
5.9635	0.121593475341797
5.96683333333334	0.105857849121094
5.97016666666667	0.0867843627929688
5.9735	0.0710487365722657
5.97683333333334	0.0624656677246094
5.98016666666667	0.0591278076171875
5.9835	0.0543594360351563
5.98683333333334	0.0476837158203125
5.99016666666667	0.0371932983398438
5.9935	0.0262260437011719
5.99683333333334	0.0152587890625
6.00016666666667	0.003814697265625
6.0035	-0.00619888305664063
6.00683333333334	-0.0133514404296875
6.01016666666667	-0.0119209289550781
6.0135	-0.00667572021484375
6.01683333333334	-0.00143051147460938
6.02016666666667	0.00476837158203125
6.0235	0.0095367431640625
6.02683333333334	0.0152587890625
6.03016666666667	0.0171661376953125
6.0335	0.011444091796875
6.03683333333334	-0.00333786010742188
6.04016666666667	-0.0238418579101563
6.0435	-0.0391006469726563
6.04683333333334	-0.0505447387695313
6.05016666666667	-0.0629425048828125
6.0535	-0.0743865966796875
6.05683333333334	-0.0758171081542969
6.06016666666667	-0.0677108764648438
6.0635	-0.0634193420410157
6.06683333333334	-0.0662803649902344
6.07016666666667	-0.0681877136230469
6.0735	-0.0681877136230469
6.07683333333334	-0.0700950622558594
6.08016666666667	-0.0753402709960938
6.0835	-0.0767707824707032
6.08683333333334	-0.0758171081542969
6.09016666666667	-0.0753402709960938
6.0935	-0.0739097595214844
6.09683333333334	-0.0705718994140625
6.10016666666667	-0.0696182250976563
6.1035	-0.0782012939453125
6.10683333333334	-0.0848770141601563
6.11016666666667	-0.0867843627929688
6.1135	-0.0872611999511719
6.11683333333334	-0.0901222229003906
6.12016666666667	-0.0929832458496094
6.1235	-0.0853538513183594
6.12683333333334	-0.0762939453125
6.13016666666667	-0.0700950622558594
6.1335	-0.0681877136230469
6.13683333333334	-0.0638961791992188
6.14016666666667	-0.0557899475097657
6.1435	-0.0510215759277344
6.14683333333334	-0.0500679016113282
6.15016666666667	-0.0505447387695313
6.1535	-0.0529289245605469
6.15683333333334	-0.0591278076171875
6.16016666666667	-0.06866455078125
6.1635	-0.0772476196289063
6.16683333333334	-0.080108642578125
6.17016666666667	-0.0824928283691406
6.1735	-0.080108642578125
6.17683333333334	-0.0772476196289063
6.18016666666667	-0.0720024108886719
6.1835	-0.0710487365722657
6.18683333333334	-0.0734329223632813
6.19016666666667	-0.0772476196289063
6.1935	-0.0810623168945313
6.19683333333334	-0.08392333984375
6.20016666666667	-0.0882148742675781
6.2035	-0.0944137573242188
6.20683333333334	-0.0996589660644531
6.21016666666667	-0.102519989013672
6.2135	-0.102043151855469
6.21683333333334	-0.104904174804688
6.22016666666667	-0.112056732177735
6.2235	-0.120162963867188
6.22683333333334	-0.12969970703125
6.23016666666667	-0.13875961303711
6.2335	-0.147819519042969
6.23683333333334	-0.152587890625
6.24016666666667	-0.150680541992188
6.2435	-0.144481658935547
6.24683333333334	-0.134944915771485
6.25016666666667	-0.123977661132813
6.2535	-0.114917755126953
6.25683333333334	-0.10824203491211
6.26016666666667	-0.105381011962891
6.2635	-0.101089477539063
6.26683333333334	-0.0934600830078125
6.27016666666667	-0.0815391540527344
6.2735	-0.0696182250976563
6.27683333333334	-0.0638961791992188
6.28016666666667	-0.0662803649902344
6.2835	-0.0720024108886719
6.28683333333334	-0.0805854797363281
6.29016666666667	-0.0905990600585938
6.2935	-0.10061264038086
6.29683333333334	-0.105381011962891
6.30016666666667	-0.105857849121094
6.3035	-0.103950500488281
6.30683333333334	-0.112056732177735
6.31016666666667	-0.124931335449219
6.3135	-0.136375427246094
6.31683333333334	-0.135898590087891
6.32016666666667	-0.130653381347656
6.3235	-0.128746032714844
6.32683333333334	-0.127315521240235
6.33016666666667	-0.133991241455078
6.3335	-0.143527984619141
6.33683333333334	-0.156402587890625
6.34016666666667	-0.162601470947266
6.3435	-0.163078308105469
6.34683333333334	-0.156402587890625
6.35016666666667	-0.136375427246094
6.3535	-0.113964080810547
6.35683333333334	-0.0967979431152344
6.36016666666667	-0.0896453857421875
6.3635	-0.0863075256347656
6.36683333333334	-0.0872611999511719
6.37016666666667	-0.0987052917480469
6.3735	-0.110626220703125
6.37683333333334	-0.117301940917969
6.38016666666667	-0.113964080810547
6.3835	-0.108718872070313
6.38683333333334	-0.105857849121094
6.39016666666667	-0.105857849121094
6.3935	-0.111103057861328
6.39683333333334	-0.12350082397461
6.40016666666667	-0.143527984619141
6.4035	-0.163555145263672
6.40683333333334	-0.176429748535156
6.41016666666667	-0.179290771484375
6.4135	-0.173091888427735
6.41683333333334	-0.155925750732422
6.42016666666667	-0.135898590087891
6.4235	-0.121593475341797
6.42683333333334	-0.11587142944336
6.43016666666667	-0.110149383544922
6.4335	-0.103473663330078
6.43683333333334	-0.107288360595703
6.44016666666667	-0.116348266601563
6.4435	-0.116825103759766
6.44683333333334	-0.104904174804688
6.45016666666667	-0.0929832458496094
6.4535	-0.0925064086914063
6.45683333333334	-0.0967979431152344
6.46016666666667	-0.100135803222656
6.4635	-0.110626220703125
6.46683333333334	-0.126361846923828
6.47016666666667	-0.14638900756836
6.4735	-0.162124633789063
6.47683333333334	-0.16927719116211
6.48016666666667	-0.172138214111328
6.4835	-0.167369842529297
6.48683333333334	-0.16021728515625
6.49016666666667	-0.151634216308594
6.4935	-0.140666961669922
6.49683333333334	-0.136852264404297
6.50016666666667	-0.133991241455078
6.5035	-0.12969970703125
6.50683333333334	-0.1220703125
6.51016666666667	-0.114917755126953
6.5135	-0.109195709228516
6.51683333333334	-0.09918212890625
6.52016666666667	-0.091552734375
6.5235	-0.0910758972167969
6.52683333333334	-0.0967979431152344
6.53016666666667	-0.0996589660644531
6.5335	-0.100135803222656
6.53683333333334	-0.0972747802734375
6.54016666666667	-0.0972747802734375
6.5435	-0.0987052917480469
6.54683333333334	-0.105381011962891
6.55016666666667	-0.115394592285156
6.5535	-0.126838684082031
6.55683333333334	-0.1373291015625
6.56016666666667	-0.143527984619141
6.5635	-0.14495849609375
6.56683333333334	-0.140666961669922
6.57016666666667	-0.136375427246094
6.5735	-0.130653381347656
6.57683333333334	-0.127792358398438
6.58016666666667	-0.121593475341797
6.5835	-0.117301940917969
6.58683333333334	-0.112056732177735
6.59016666666667	-0.104904174804688
6.5935	-0.0977516174316406
6.59683333333334	-0.0867843627929688
6.60016666666667	-0.0810623168945313
6.6035	-0.0772476196289063
6.60683333333334	-0.0782012939453125
6.61016666666667	-0.080108642578125
6.6135	-0.0820159912109375
6.61683333333334	-0.0910758972167969
6.62016666666667	-0.101566314697266
6.6235	-0.110149383544922
6.62683333333334	-0.114917755126953
6.63016666666667	-0.121593475341797
6.6335	-0.12969970703125
6.63683333333334	-0.131607055664063
6.64016666666667	-0.130653381347656
6.6435	-0.128269195556641
6.64683333333334	-0.130176544189453
6.65016666666667	-0.134468078613281
6.6535	-0.140190124511719
6.65683333333334	-0.150680541992188
6.66016666666667	-0.161170959472656
6.6635	-0.166893005371094
[truncated: 1,006 more rows]
