# Supplementary material for: Phase-Specific Parameter Estimation in Chiral HPLC Using 1‑Site, 2‑Site Stochastic Models, and Unified Equation Approach
Source: Anal Chem. 2026 Apr 29;98(18):13925–39. doi: 10.1021/acs.analchem.6c01634 (PMC13177292; doi:10.1021/acs.analchem.6c01634)
Supplement: Supplementary file 2 [file ac6c01634_si_002.zip › SupportingInformation/03_data_allEluents/LORA_ACN_CELL2_1_40.CSV]

0.001	0.0166893005371094
0.00433333333333334	0.019073486328125
0.00766666666666667	0.0176429748535156
0.011	0.0119209289550781
0.0143333333333334	0.00619888305664063
0.0176666666666667	-0.0057220458984375
0.021	-0.0147819519042969
0.0243333333333334	-0.0219345092773438
0.0276666666666667	-0.02288818359375
0.031	-0.02288818359375
0.0343333333333334	-0.0281333923339844
0.0376666666666667	-0.0262260437011719
0.041	-0.0247955322265625
0.0443333333333334	-0.0200271606445313
0.0476666666666667	-0.0166893005371094
0.051	-0.011444091796875
0.0543333333333334	-0.00619888305664063
0.0576666666666667	-0.00858306884765625
0.061	-0.00095367431640625
0.0643333333333334	0.00333786010742188
0.0676666666666667	0.00524520874023438
0.071	-0.0019073486328125
0.0743333333333334	-0.00810623168945313
0.0776666666666667	-0.00762939453125
0.081	-0.0128746032714844
0.0843333333333334	-0.0195503234863281
0.0876666666666667	-0.0262260437011719
0.091	-0.02288818359375
0.0943333333333334	-0.019073486328125
0.0976666666666667	-0.0214576721191406
0.101	-0.0271797180175781
0.104333333333334	-0.0357627868652344
0.107666666666667	-0.0395774841308594
0.111	-0.0476837158203125
0.114333333333334	-0.0543594360351563
0.117666666666667	-0.057220458984375
0.121	-0.0591278076171875
0.124333333333334	-0.057220458984375
0.127666666666667	-0.06103515625
0.131	-0.0634193420410157
0.134333333333334	-0.06866455078125
0.137666666666667	-0.0743865966796875
0.141	-0.0782012939453125
0.144333333333334	-0.0824928283691406
0.147666666666667	-0.0863075256347656
0.151	-0.0948905944824219
0.154333333333334	-0.101089477539063
0.157666666666667	-0.103473663330078
0.161	-0.09918212890625
0.164333333333334	-0.0882148742675781
0.167666666666667	-0.0758171081542969
0.171	-0.0505447387695313
0.174333333333334	-0.030517578125
0.177666666666667	-0.0138282775878906
0.181	-0.00715255737304688
0.184333333333334	-0.011444091796875
0.187666666666667	-0.0157356262207031
0.191	-0.0271797180175781
0.194333333333334	-0.0295639038085938
0.197666666666667	-0.0362396240234375
0.201	-0.0476837158203125
0.204333333333334	-0.0557899475097657
0.207666666666667	-0.0634193420410157
0.211	-0.064849853515625
0.214333333333334	-0.072479248046875
0.217666666666667	-0.0729560852050782
0.221	-0.0658035278320313
0.224333333333334	-0.0615119934082032
0.227666666666667	-0.0634193420410157
0.231	-0.0715255737304688
0.234333333333334	-0.0715255737304688
0.237666666666667	-0.0767707824707032
0.241	-0.0834465026855469
0.244333333333334	-0.0905990600585938
0.247666666666667	-0.0886917114257813
0.251	-0.0848770141601563
0.254333333333334	-0.08392333984375
0.257666666666667	-0.0739097595214844
0.261	-0.0653266906738282
0.264333333333334	-0.0519752502441407
0.267666666666667	-0.0467300415039063
0.271	-0.0391006469726563
0.274333333333334	-0.0362396240234375
0.277666666666667	-0.041961669921875
0.281	-0.0505447387695313
0.284333333333334	-0.0619888305664063
0.287666666666667	-0.0643730163574219
0.291	-0.0667572021484375
0.294333333333334	-0.0643730163574219
0.297666666666667	-0.0667572021484375
0.301	-0.0662803649902344
0.304333333333334	-0.0662803649902344
0.307666666666667	-0.0653266906738282
0.311	-0.0638961791992188
0.314333333333334	-0.0658035278320313
0.317666666666667	-0.0624656677246094
0.321	-0.0567436218261719
0.324333333333334	-0.0467300415039063
0.327666666666667	-0.03814697265625
0.331	-0.0400543212890625
0.334333333333334	-0.041961669921875
0.337666666666667	-0.0424385070800781
0.341	-0.0414848327636719
0.344333333333334	-0.0429153442382813
0.347666666666667	-0.0467300415039063
0.351	-0.0429153442382813
0.354333333333334	-0.0371932983398438
0.357666666666667	-0.0338554382324219
0.361	-0.0329017639160156
0.364333333333334	-0.0338554382324219
0.367666666666667	-0.0376701354980469
0.371	-0.041961669921875
0.374333333333334	-0.0467300415039063
0.377666666666667	-0.0481605529785156
0.381	-0.0510215759277344
0.384333333333334	-0.0476837158203125
0.387666666666667	-0.0376701354980469
0.391	-0.0257492065429688
0.394333333333334	-0.0171661376953125
0.397666666666667	-0.0171661376953125
0.401	-0.0185966491699219
0.404333333333334	-0.02288818359375
0.407666666666667	-0.0243186950683594
0.411	-0.0300407409667969
0.414333333333334	-0.0309944152832031
0.417666666666667	-0.03814697265625
0.421	-0.0433921813964844
0.424333333333334	-0.0519752502441407
0.427666666666667	-0.0600814819335938
0.431	-0.0629425048828125
0.434333333333334	-0.0710487365722657
0.437666666666667	-0.0672340393066407
0.441	-0.0629425048828125
0.444333333333334	-0.05340576171875
0.447666666666667	-0.05340576171875
0.451	-0.0557899475097657
0.454333333333334	-0.0519752502441407
0.457666666666667	-0.0448226928710938
0.461	-0.0395774841308594
0.464333333333334	-0.0367164611816406
0.467666666666667	-0.0290870666503906
0.471	-0.0252723693847656
0.474333333333334	-0.026702880859375
0.477666666666667	-0.0386238098144531
0.481	-0.0429153442382813
0.484333333333334	-0.0467300415039063
0.487666666666667	-0.0486373901367188
0.491	-0.0514984130859375
0.494333333333334	-0.0514984130859375
0.497666666666667	-0.0462532043457031
0.501	-0.0405311584472656
0.504333333333334	-0.0395774841308594
0.507666666666667	-0.0433921813964844
0.511	-0.0481605529785156
0.514333333333334	-0.0519752502441407
0.517666666666667	-0.057220458984375
0.521	-0.064849853515625
0.524333333333334	-0.0705718994140625
0.527666666666667	-0.0691413879394532
0.531	-0.0586509704589844
0.534333333333334	-0.0457763671875
0.537666666666667	-0.030517578125
0.541	-0.0205039978027344
0.544333333333334	-0.011444091796875
0.547666666666667	-0.0133514404296875
0.551	-0.0243186950683594
0.554333333333334	-0.0405311584472656
0.557666666666667	-0.0529289245605469
0.561	-0.0562667846679688
0.564333333333334	-0.0514984130859375
0.567666666666667	-0.0424385070800781
0.571	-0.0352859497070313
0.574333333333334	-0.0290870666503906
0.577666666666667	-0.0271797180175781
0.581	-0.0252723693847656
0.584333333333334	-0.0295639038085938
0.587666666666667	-0.0333786010742188
0.591	-0.0286102294921875
0.594333333333334	-0.0143051147460938
0.597666666666667	0.00810623168945313
0.601	0.0238418579101563
0.604333333333334	0.0386238098144531
0.607666666666667	0.05340576171875
0.611	0.0662803649902344
0.614333333333334	0.0748634338378907
0.617666666666667	0.0767707824707032
0.621	0.0844001770019531
0.624333333333334	0.0939369201660156
0.627666666666667	0.105381011962891
0.631	0.116348266601563
0.634333333333334	0.1220703125
0.637666666666667	0.130176544189453
0.641	0.133037567138672
0.644333333333334	0.141620635986328
0.647666666666667	0.14638900756836
0.651	0.149250030517578
0.654333333333334	0.14495849609375
0.657666666666667	0.132083892822266
0.661	0.119209289550781
0.664333333333334	0.0982284545898438
0.667666666666667	0.0782012939453125
0.671	0.0510215759277344
0.674333333333334	0.0400543212890625
0.677666666666667	0.034332275390625
0.681	0.0300407409667969
0.684333333333334	0.0243186950683594
0.687666666666667	0.0243186950683594
0.691	0.0352859497070313
0.694333333333334	0.0429153442382813
0.697666666666667	0.0457763671875
0.701	0.0467300415039063
0.704333333333334	0.0510215759277344
0.707666666666667	0.0519752502441407
0.711	0.0529289245605469
0.714333333333334	0.0476837158203125
0.717666666666667	0.0462532043457031
0.721	0.0410079956054688
0.724333333333334	0.0319480895996094
0.727666666666667	0.0238418579101563
0.731	0.0152587890625
0.734333333333334	0.0057220458984375
0.737666666666667	-0.00619888305664063
0.741	-0.0176429748535156
0.744333333333334	-0.0224113464355469
0.747666666666667	-0.0290870666503906
0.751	-0.0386238098144531
0.754333333333334	-0.0443458557128906
0.757666666666667	-0.0424385070800781
0.761	-0.0295639038085938
0.764333333333334	-0.0224113464355469
0.767666666666667	-0.0133514404296875
0.771	-0.00476837158203125
0.774333333333334	0.0095367431640625
0.777666666666667	0.0181198120117188
0.781	0.0224113464355469
0.784333333333334	0.0233650207519531
0.787666666666667	0.0176429748535156
0.791	0.0104904174804688
0.794333333333334	-0.00429153442382813
0.797666666666667	-0.0133514404296875
0.801	-0.0195503234863281
0.804333333333334	-0.0152587890625
0.807666666666667	-0.00429153442382813
0.811	0.00858306884765625
0.814333333333334	0.0176429748535156
0.817666666666667	0.0219345092773438
0.821	0.0233650207519531
0.824333333333334	0.019073486328125
0.827666666666667	0.0147819519042969
0.831	0.00619888305664063
0.834333333333334	0.00095367431640625
0.837666666666667	-0.003814697265625
0.841	-0.00905990600585938
0.844333333333334	-0.0138282775878906
0.847666666666667	-0.0209808349609375
0.851	-0.0162124633789063
0.854333333333334	-0.00667572021484375
0.857666666666667	0.003814697265625
0.861	0.0109672546386719
0.864333333333334	0.0205039978027344
0.867666666666667	0.0329017639160156
0.871	0.0376701354980469
0.874333333333334	0.0333786010742188
0.877666666666667	0.0224113464355469
0.881	0.0128746032714844
0.884333333333334	-0.00143051147460938
0.887666666666667	-0.0162124633789063
0.891	-0.0286102294921875
0.894333333333334	-0.0276565551757813
0.897666666666667	-0.0195503234863281
0.901	-0.00715255737304688
0.904333333333334	0.00619888305664063
0.907666666666667	0.0219345092773438
0.911	0.0429153442382813
0.914333333333334	0.0576972961425782
0.917666666666667	0.0700950622558594
0.921	0.0767707824707032
0.924333333333334	0.0891685485839844
0.927666666666667	0.0972747802734375
0.931	0.0972747802734375
0.934333333333334	0.0944137573242188
0.937666666666667	0.095367431640625
0.941	0.1068115234375
0.944333333333334	0.120639801025391
0.947666666666667	0.138282775878906
0.951	0.148773193359375
0.954333333333334	0.155448913574219
0.957666666666667	0.15401840209961
0.961	0.147342681884766
0.964333333333334	0.13875961303711
0.967666666666667	0.125408172607422
0.971	0.118255615234375
0.974333333333334	0.109672546386719
0.977666666666667	0.1068115234375
0.981	0.0982284545898438
0.984333333333334	0.0863075256347656
0.987666666666667	0.0762939453125
0.991	0.0681877136230469
0.994333333333334	0.0653266906738282
0.997666666666667	0.0591278076171875
1.001	0.0596046447753907
1.00433333333334	0.0619888305664063
1.00766666666667	0.0619888305664063
1.011	0.0557899475097657
1.01433333333334	0.0457763671875
1.01766666666667	0.041961669921875
1.021	0.0367164611816406
1.02433333333334	0.0314712524414063
1.02766666666667	0.0286102294921875
1.031	0.0300407409667969
1.03433333333334	0.03814697265625
1.03766666666667	0.0448226928710938
1.041	0.0505447387695313
1.04433333333334	0.0481605529785156
1.04766666666667	0.041961669921875
1.051	0.0376701354980469
1.05433333333334	0.0357627868652344
1.05766666666667	0.0319480895996094
1.061	0.0243186950683594
1.06433333333334	0.019073486328125
1.06766666666667	0.0247955322265625
1.071	0.0414848327636719
1.07433333333334	0.0586509704589844
1.07766666666667	0.0696182250976563
1.081	0.0720024108886719
1.08433333333334	0.0748634338378907
1.08766666666667	0.0705718994140625
1.091	0.057220458984375
1.09433333333334	0.0395774841308594
1.09766666666667	0.0276565551757813
1.101	0.026702880859375
1.10433333333334	0.0295639038085938
1.10766666666667	0.0324249267578125
1.111	0.0309944152832031
1.11433333333334	0.0300407409667969
1.11766666666667	0.030517578125
1.121	0.0333786010742188
1.12433333333334	0.0333786010742188
1.12766666666667	0.0319480895996094
1.131	0.0286102294921875
1.13433333333334	0.0286102294921875
1.13766666666667	0.0257492065429688
1.141	0.0238418579101563
1.14433333333334	0.0181198120117188
1.14766666666667	0.0147819519042969
1.151	0.0176429748535156
1.15433333333334	0.0209808349609375
1.15766666666667	0.0252723693847656
1.161	0.0219345092773438
1.16433333333334	0.0200271606445313
1.16766666666667	0.0171661376953125
1.171	0.0214576721191406
1.17433333333334	0.0224113464355469
1.17766666666667	0.0276565551757813
1.181	0.0376701354980469
1.18433333333334	0.05340576171875
1.18766666666667	0.0696182250976563
1.191	0.0696182250976563
1.19433333333334	0.0658035278320313
1.19766666666667	0.0557899475097657
1.201	0.0553131103515625
1.20433333333334	0.0524520874023438
1.20766666666667	0.0567436218261719
1.211	0.0658035278320313
1.21433333333334	0.0782012939453125
1.21766666666667	0.095367431640625
1.221	0.102043151855469
1.22433333333334	0.108718872070313
1.22766666666667	0.103473663330078
1.231	0.102996826171875
1.23433333333334	0.105381011962891
1.23766666666667	0.108718872070313
1.241	0.117778778076172
1.24433333333334	0.133514404296875
1.24766666666667	0.159263610839844
1.251	0.182151794433594
1.25433333333334	0.202655792236328
1.25766666666667	0.215530395507813
1.261	0.226497650146485
1.26433333333334	0.226974487304688
1.26766666666667	0.225543975830078
1.271	0.224113464355469
1.27433333333334	0.229835510253906
1.27766666666667	0.244140625
1.281	0.257492065429688
1.28433333333334	0.272274017333985
1.28766666666667	0.277996063232422
1.291	0.285148620605469
1.29433333333334	0.28228759765625
1.29766666666667	0.277519226074219
1.301	0.269412994384766
1.30433333333334	0.268936157226563
1.30766666666667	0.273227691650391
1.311	0.275135040283203
1.31433333333334	0.279903411865235
1.31766666666667	0.285148620605469
1.321	0.300407409667969
1.32433333333334	0.311851501464844
1.32766666666667	0.328540802001953
1.331	0.346660614013672
1.33433333333334	0.366687774658203
1.33766666666667	0.382423400878906
1.341	0.391483306884766
1.34433333333334	0.396728515625
1.34766666666667	0.396251678466797
1.351	0.394344329833985
1.35433333333334	0.388622283935547
1.35766666666667	0.380039215087891
1.361	0.362873077392578
1.36433333333334	0.340938568115235
1.36766666666667	0.317096710205078
1.371	0.289440155029297
1.37433333333334	0.254154205322266
1.37766666666667	0.22125244140625
1.381	0.198841094970703
1.38433333333334	0.186920166015625
1.38766666666667	0.17547607421875
1.391	0.1678466796875
1.39433333333334	0.169754028320313
1.39766666666667	0.167369842529297
1.401	0.158786773681641
1.40433333333334	0.145435333251953
1.40766666666667	0.142574310302735
1.411	0.140190124511719
1.41433333333334	0.138282775878906
1.41766666666667	0.135898590087891
1.421	0.133991241455078
1.42433333333334	0.13113021850586
1.42766666666667	0.119686126708985
1.431	0.108718872070313
1.43433333333334	0.0939369201660156
1.43766666666667	0.0867843627929688
1.441	0.0844001770019531
1.44433333333334	0.0834465026855469
1.44766666666667	0.080108642578125
1.451	0.0791549682617188
1.45433333333334	0.0829696655273438
1.45766666666667	0.0844001770019531
1.461	0.0805854797363281
1.46433333333334	0.0739097595214844
1.46766666666667	0.0705718994140625
1.471	0.0667572021484375
1.47433333333334	0.0653266906738282
1.47766666666667	0.06103515625
1.481	0.057220458984375
1.48433333333334	0.049591064453125
1.48766666666667	0.0438690185546875
1.491	0.0395774841308594
1.49433333333334	0.0309944152832031
1.49766666666667	0.0276565551757813
1.501	0.0276565551757813
1.50433333333334	0.0391006469726563
1.50766666666667	0.0457763671875
1.511	0.0524520874023438
1.51433333333334	0.0567436218261719
1.51766666666667	0.0567436218261719
1.521	0.0562667846679688
1.52433333333334	0.0500679016113282
1.52766666666667	0.0424385070800781
1.531	0.0257492065429688
1.53433333333334	0.0138282775878906
1.53766666666667	0.0057220458984375
1.541	0.00667572021484375
1.54433333333334	0.0109672546386719
1.54766666666667	0.0185966491699219
1.551	0.0281333923339844
1.55433333333334	0.0295639038085938
1.55766666666667	0.0247955322265625
1.561	0.00858306884765625
1.56433333333334	-0.00476837158203125
1.56766666666667	-0.019073486328125
1.571	-0.0252723693847656
1.57433333333334	-0.0281333923339844
1.57766666666667	-0.0262260437011719
1.581	-0.0214576721191406
1.58433333333334	-0.0224113464355469
1.58766666666667	-0.0209808349609375
1.591	-0.0205039978027344
1.59433333333334	-0.0133514404296875
1.59766666666667	-0.0133514404296875
1.601	-0.00715255737304688
1.60433333333334	0.00143051147460938
1.60766666666667	0.0143051147460938
1.611	0.0224113464355469
1.61433333333334	0.0247955322265625
1.61766666666667	0.0367164611816406
1.621	0.0429153442382813
1.62433333333334	0.0462532043457031
1.62766666666667	0.0395774841308594
1.631	0.0348091125488281
1.63433333333334	0.0300407409667969
1.63766666666667	0.0181198120117188
1.641	0.00810623168945313
1.64433333333334	0.00429153442382813
1.64766666666667	0.00905990600585938
1.651	0.0123977661132813
1.65433333333334	0.0181198120117188
1.65766666666667	0.0209808349609375
1.661	0.019073486328125
1.66433333333334	0.00762939453125
1.66766666666667	-0.00476837158203125
1.671	-0.0123977661132813
1.67433333333334	-0.0200271606445313
1.67766666666667	-0.0219345092773438
1.681	-0.0200271606445313
1.68433333333334	-0.0109672546386719
1.68766666666667	-0.00715255737304688
1.691	-0.00429153442382813
1.69433333333334	-0.0019073486328125
1.69766666666667	-0.00143051147460938
1.701	-0.00286102294921875
1.70433333333334	-0.00858306884765625
1.70766666666667	-0.0123977661132813
1.711	-0.0138282775878906
1.71433333333334	-0.00762939453125
1.71766666666667	0.000476837158203125
1.721	0.00619888305664063
1.72433333333334	0.0147819519042969
1.72766666666667	0.0214576721191406
1.731	0.0219345092773438
1.73433333333334	0.00858306884765625
1.73766666666667	-0.00524520874023438
1.741	-0.0128746032714844
1.74433333333334	-0.0152587890625
1.74766666666667	-0.0128746032714844
1.751	-0.0019073486328125
1.75433333333334	0.0166893005371094
1.75766666666667	0.034332275390625
1.761	0.0486373901367188
1.76433333333334	0.0548362731933594
1.76766666666667	0.0576972961425782
1.771	0.0500679016113282
1.77433333333334	0.0452995300292969
1.77766666666667	0.0433921813964844
1.781	0.0433921813964844
1.78433333333334	0.0429153442382813
1.78766666666667	0.0457763671875
1.791	0.0605583190917969
1.79433333333334	0.0772476196289063
1.79766666666667	0.0882148742675781
1.801	0.101566314697266
1.80433333333334	0.116348266601563
1.80766666666667	0.126838684082031
1.811	0.133991241455078
1.81433333333334	0.144004821777344
1.81766666666667	0.170707702636719
1.821	0.202178955078125
1.82433333333334	0.25177001953125
1.82766666666667	0.318527221679688
1.831	0.410079956054688
1.83433333333334	0.519752502441407
1.83766666666667	0.648975372314453
1.841	0.812530517578125
1.84433333333334	0.995635986328125
1.84766666666667	1.20830535888672
1.851	1.43146514892578
1.85433333333334	1.67465209960938
1.85766666666667	1.92070007324219
1.861	2.17199325561524
1.86433333333334	2.44188308715821
1.86766666666667	2.73609161376953
1.871	3.0670166015625
1.87433333333334	3.45134735107422
1.87766666666667	3.91006469726563
1.881	4.44126129150391
1.88433333333334	5.02777099609375
1.88766666666667	5.64432144165039
1.891	6.26420974731446
1.89433333333334	6.84309005737305
1.89766666666667	7.34758377075196
1.901	7.75003433227539
1.90433333333334	8.03899765014649
1.90766666666667	8.21208953857422
1.911	8.28838348388672
1.91433333333334	8.28647613525391
1.91766666666667	8.22687149047852
1.921	8.13102722167969
1.92433333333334	8.02755355834961
1.92766666666667	7.91978836059571
1.931	7.81011581420899
1.93433333333334	7.69138336181641
1.93766666666667	7.55691528320313
1.941	7.38620758056641
1.94433333333334	7.15065002441407
1.94766666666667	6.84452056884766
1.951	6.46018981933594
1.95433333333334	6.00910186767578
1.95766666666667	5.50317764282227
1.961	4.97817993164063
1.96433333333334	4.4703483581543
1.96766666666667	4.0121078491211
1.971	3.62062454223633
1.97433333333334	3.31258773803711
1.97766666666667	3.0970573425293
1.981	2.96068191528321
1.98433333333334	2.89058685302735
1.98766666666667	2.86006927490235
1.991	2.85959243774414
1.99433333333334	2.87103652954102
1.99766666666667	2.88867950439453
2.001	2.90870666503906
2.00433333333334	2.92301177978516
2.00766666666667	2.9292106628418
2.011	2.92539596557617
2.01433333333334	2.91252136230469
2.01766666666667	2.87961959838867
2.021	2.82955169677735
2.02433333333334	2.76231765747071
2.02766666666667	2.69603729248047
2.031	2.61926651000977
2.03433333333334	2.5324821472168
2.03766666666667	2.43616104125977
2.041	2.32791900634766
2.04433333333334	2.2115707397461
2.04766666666667	2.07757949829102
2.051	1.93214416503906
2.05433333333334	1.78098678588867
2.05766666666667	1.63602828979492
2.061	1.495361328125
2.06433333333334	1.36232376098633
2.06766666666667	1.22880935668946
2.071	1.10769271850586
2.07433333333334	0.996589660644531
2.07766666666667	0.890731811523438
2.081	0.791549682617188
2.08433333333334	0.701427459716797
2.08766666666667	0.635147094726563
2.091	0.58126449584961
2.09433333333334	0.537395477294922
2.09766666666667	0.494480133056641
2.101	0.454902648925781
2.10433333333334	0.418663024902344
2.10766666666667	0.379085540771485
2.111	0.337600708007813
2.11433333333334	0.288009643554688
2.11766666666667	0.236034393310547
2.121	0.177860260009766
2.12433333333334	0.111103057861328
2.12766666666667	0.0405311584472656
2.131	-0.026702880859375
2.13433333333334	-0.0882148742675781
2.13766666666667	-0.14638900756836
2.141	-0.203132629394531
2.14433333333334	-0.257968902587891
2.14766666666667	-0.309944152832031
2.151	-0.370979309082031
2.15433333333334	-0.435829162597656
2.15766666666667	-0.503063201904297
2.161	-0.563144683837891
2.16433333333334	-0.616550445556641
2.16766666666667	-0.669002532958985
2.171	-0.714302062988282
2.17433333333334	-0.749588012695313
2.17766666666667	-0.776767730712891
2.181	-0.803947448730469
2.18433333333334	-0.834941864013672
2.18766666666667	-0.858783721923828
2.191	-0.878334045410156
2.19433333333334	-0.893115997314453
2.19766666666667	-0.907421112060547
2.201	-0.914096832275391
2.20433333333334	-0.91695785522461
2.20766666666667	-0.91695785522461
2.211	-0.913143157958985
2.21433333333334	-0.907421112060547
2.21766666666667	-0.897884368896485
2.221	-0.89263916015625
2.22433333333334	-0.882625579833985
2.22766666666667	-0.867843627929688
2.231	-0.845432281494141
2.23433333333334	-0.821113586425781
2.23766666666667	-0.792503356933594
2.241	-0.754356384277344
2.24433333333334	-0.704765319824219
2.24766666666667	-0.655651092529297
2.251	-0.604629516601563
2.25433333333334	-0.557422637939453
2.25766666666667	-0.510215759277344
2.261	-0.467777252197266
2.26433333333334	-0.43630599975586
2.26766666666667	-0.4119873046875
2.271	-0.398635864257813
2.27433333333334	-0.387191772460938
2.27766666666667	-0.388145446777344
2.281	-0.395774841308594
2.28433333333334	-0.411033630371094
2.28766666666667	-0.424385070800781
2.291	-0.439167022705078
2.29433333333334	-0.454425811767578
2.29766666666667	-0.470161437988281
2.301	-0.486850738525391
2.30433333333334	-0.509738922119141
2.30766666666667	-0.534534454345703
2.311	-0.567436218261719
2.31433333333334	-0.607013702392578
2.31766666666667	-0.654697418212891
2.321	-0.705718994140625
2.32433333333334	-0.749588012695313
2.32766666666667	-0.791072845458985
2.331	-0.823497772216797
2.33433333333334	-0.861644744873047
2.33766666666667	-0.898361206054688
2.341	-0.936508178710938
2.34433333333334	-0.976085662841797
2.34766666666667	-1.02710723876953
2.351	-1.08957290649414
2.35433333333334	-1.14154815673828
2.35766666666667	-1.18064880371094
2.361	-1.20878219604492
2.36433333333334	-1.23929977416992
2.36766666666667	-1.27029418945313
2.371	-1.29985809326172
2.37433333333334	-1.33562088012696
2.37766666666667	-1.37138366699219
2.381	-1.40380859375
2.38433333333334	-1.42288208007813
2.38766666666667	-1.43527984619141
2.391	-1.44290924072266
2.39433333333334	-1.4486312866211
2.39766666666667	-1.45387649536133
2.401	-1.46245956420899
2.40433333333334	-1.48057937622071
2.40766666666667	-1.49869918823242
2.411	-1.5101432800293
2.41433333333334	-1.51109695434571
2.41766666666667	-1.51205062866211
2.421	-1.51252746582031
2.42433333333334	-1.50871276855469
2.42766666666667	-1.49583816528321
2.431	-1.48677825927735
2.43433333333334	-1.47867202758789
2.43766666666667	-1.47342681884766
2.441	-1.46484375
2.44433333333334	-1.45339965820313
2.44766666666667	-1.44243240356446
2.451	-1.4185905456543
2.45433333333334	-1.39141082763672
2.45766666666667	-1.35421752929688
2.461	-1.31988525390625
2.46433333333334	-1.28507614135742
2.46766666666667	-1.25455856323242
2.471	-1.23691558837891
2.47433333333334	-1.21784210205078
2.47766666666667	-1.19924545288086
2.481	-1.17683410644531
2.48433333333334	-1.16062164306641
2.48766666666667	-1.1444091796875
2.491	-1.11770629882813
2.49433333333334	-1.09100341796875
2.49766666666667	-1.07288360595703
2.501	-1.06668472290039
2.50433333333334	-1.06048583984375
2.50766666666667	-1.06000900268555
2.511	-1.07002258300781
2.51433333333334	-1.09624862670899
2.51766666666667	-1.13010406494141
2.521	-1.17111206054688
2.52433333333334	-1.22308731079102
2.52766666666667	-1.28841400146485
2.531	-1.37424468994141
2.53433333333334	-1.47581100463867
2.53766666666667	-1.60312652587891
2.541	-1.75094604492188
2.54433333333334	-1.92022323608399
2.54766666666667	-2.11143493652344
2.551	-2.33125686645508
2.55433333333334	-2.5782585144043
2.55766666666667	-2.84624099731446
2.561	-3.13234329223633
2.56433333333334	-3.44657897949219
2.56766666666667	-3.78179550170899
2.571	-4.13608551025391
2.57433333333334	-4.50706481933594
2.57766666666667	-4.89282608032227
2.581	-5.29050827026367
2.58433333333334	-5.69248199462891
2.58766666666667	-6.10589981079102
2.591	-6.52122497558594
2.59433333333334	-6.93178176879883
2.59766666666667	-7.33375549316407
2.601	-7.72571563720703
2.60433333333334	-8.09144973754883
2.60766666666667	-8.41474533081055
2.611	-8.6812973022461
2.61433333333334	-8.89205932617188
2.61766666666667	-9.0322494506836
2.621	-9.09614562988281
2.62433333333334	-9.07611846923828
2.62766666666667	-8.9716911315918
2.631	-8.7885856628418
2.63433333333334	-8.5296630859375
2.63766666666667	-8.21018218994141
2.641	-7.83967971801758
2.64433333333334	-7.43961334228516
2.64766666666667	-7.0180892944336
2.651	-6.59036636352539
2.65433333333334	-6.16312026977539
2.65766666666667	-5.75017929077149
2.661	-5.35631179809571
2.66433333333334	-4.98437881469727
2.66766666666667	-4.64296340942383
2.671	-4.32682037353516
2.67433333333334	-4.03928756713867
2.67766666666667	-3.76415252685547
2.681	-3.5090446472168
2.68433333333334	-3.27396392822266
2.68766666666667	-3.0665397644043
2.691	-2.88200378417969
2.69433333333334	-2.72274017333985
2.69766666666667	-2.59017944335938
2.701	-2.48432159423828
2.70433333333334	-2.39658355712891
2.70766666666667	-2.31981277465821
2.711	-2.25877761840821
2.71433333333334	-2.21014022827149
2.71766666666667	-2.17390060424805
2.721	-2.14004516601563
2.72433333333334	-2.11429595947266
2.72766666666667	-2.09712982177735
2.731	-2.08425521850586
2.73433333333334	-2.07185745239258
2.73766666666667	-2.06279754638672
2.741	-2.06089019775391
2.74433333333334	-2.06804275512696
2.74766666666667	-2.07328796386719
2.751	-2.08187103271485
2.75433333333334	-2.0895004272461
2.75766666666667	-2.10094451904297
2.761	-2.11048126220703
2.76433333333334	-2.11429595947266
2.76766666666667	-2.11429595947266
2.771	-2.11095809936524
2.77433333333334	-2.10714340209961
2.77766666666667	-2.09903717041016
2.781	-2.08902359008789
2.78433333333334	-2.07853317260742
2.78766666666667	-2.0747184753418
2.791	-2.07614898681641
2.79433333333334	-2.08616256713867
2.79766666666667	-2.09236145019531
2.801	-2.10046768188477
2.80433333333334	-2.10762023925781
2.80766666666667	-2.11381912231446
2.811	-2.11715698242188
2.81433333333334	-2.10762023925781
2.81766666666667	-2.09665298461914
2.821	-2.08234786987305
2.82433333333334	-2.0742416381836
2.82766666666667	-2.06470489501953
2.831	-2.05564498901367
2.83433333333334	-2.04801559448242
2.83766666666667	-2.04753875732422
2.841	-2.05516815185547
2.84433333333334	-2.0589828491211
2.84766666666667	-2.05850601196289
2.851	-2.05087661743164
2.85433333333334	-2.04277038574219
2.85766666666667	-2.03132629394531
2.861	-2.01177597045899
2.86433333333334	-1.99317932128906
2.86766666666667	-1.97410583496094
2.871	-1.96504592895508
2.87433333333334	-1.95932388305664
2.87766666666667	-1.9526481628418
2.881	-1.94740295410156
2.88433333333334	-1.94454193115235
2.88766666666667	-1.953125
2.891	-1.96313858032227
2.89433333333334	-1.97601318359375
2.89766666666667	-1.98602676391602
2.901	-1.99651718139649
2.90433333333334	-1.9984245300293
2.90766666666667	-1.98745727539063
2.911	-1.97029113769531
2.91433333333334	-1.95360183715821
2.91766666666667	-1.94740295410156
2.921	-1.94168090820313
2.92433333333334	-1.94215774536133
2.92766666666667	-1.94740295410156
2.931	-1.95646286010742
2.93433333333334	-1.96409225463867
2.93766666666667	-1.96552276611328
2.941	-1.9674301147461
2.94433333333334	-1.9679069519043
2.94766666666667	-1.97267532348633
2.951	-1.97839736938477
2.95433333333334	-1.98221206665039
2.95766666666667	-1.98411941528321
2.961	-1.97744369506836
2.96433333333334	-1.9679069519043
2.96766666666667	-1.95169448852539
2.971	-1.93548202514649
2.97433333333334	-1.9216537475586
2.97766666666667	-1.90877914428711
2.981	-1.90782546997071
2.98433333333334	-1.91164016723633
2.98766666666667	-1.92451477050781
2.991	-1.93214416503906
2.99433333333334	-1.93834304809571
2.99766666666667	-1.94263458251953
3.001	-1.94215774536133
3.00433333333334	-1.94215774536133
3.00766666666667	-1.9369125366211
3.011	-1.94072723388672
3.01433333333334	-1.94740295410156
3.01766666666667	-1.95598602294922
3.021	-1.96218490600586
3.02433333333334	-1.95884704589844
3.02766666666667	-1.9521713256836
3.031	-1.93643569946289
3.03433333333334	-1.92356109619141
3.03766666666667	-1.91211700439453
3.041	-1.9063949584961
3.04433333333334	-1.90258026123047
3.04766666666667	-1.89924240112305
3.051	-1.89876556396485
3.05433333333334	-1.89542770385742
3.05766666666667	-1.89542770385742
3.061	-1.89542770385742
3.06433333333334	-1.90496444702149
3.06766666666667	-1.91211700439453
3.071	-1.91926956176758
3.07433333333334	-1.92022323608399
3.07766666666667	-1.92022323608399
3.081	-1.91545486450196
3.08433333333334	-1.90973281860352
3.08766666666667	-1.91020965576172
3.091	-1.91831588745117
3.09433333333334	-1.93119049072266
3.09766666666667	-1.93977355957031
3.101	-1.94692611694336
3.10433333333334	-1.95169448852539
3.10766666666667	-1.95741653442383
3.111	-1.95789337158203
3.11433333333334	-1.96123123168946
3.11766666666667	-1.97124481201172
3.121	-1.98793411254883
3.12433333333334	-2.00748443603516
3.12766666666667	-2.02465057373047
3.131	-2.04277038574219
3.13433333333334	-2.0599365234375
3.13766666666667	-2.07853317260742
3.141	-2.10237503051758
3.14433333333334	-2.12526321411133
3.14766666666667	-2.14624404907227
3.151	-2.16007232666016
3.15433333333334	-2.17723846435547
3.15766666666667	-2.19106674194336
3.161	-2.20060348510742
3.16433333333334	-2.21014022827149
3.16766666666667	-2.22444534301758
3.171	-2.2425651550293
3.17433333333334	-2.25067138671875
3.17766666666667	-2.26020812988281
3.181	-2.26497650146485
3.18433333333334	-2.27403640747071
3.18766666666667	-2.27880477905274
3.191	-2.28548049926758
3.19433333333334	-2.29644775390625
3.19766666666667	-2.30646133422852
3.201	-2.31504440307617
3.20433333333334	-2.31695175170899
3.20766666666667	-2.32076644897461
3.211	-2.3193359375
3.21433333333334	-2.31647491455078
3.21766666666667	-2.30741500854492
3.221	-2.30073928833008
3.22433333333334	-2.29263305664063
3.22766666666667	-2.27928161621094
3.231	-2.26640701293946
3.23433333333334	-2.24542617797852
3.23766666666667	-2.22492218017578
3.241	-2.19869613647461
3.24433333333334	-2.18009948730469
3.24766666666667	-2.16484069824219
3.251	-2.14719772338867
3.25433333333334	-2.13003158569336
3.25766666666667	-2.11191177368164
3.261	-2.10046768188477
3.26433333333334	-2.08139419555664
3.26766666666667	-2.0599365234375
3.271	-2.03132629394531
3.27433333333334	-2.00080871582031
3.27766666666667	-1.96552276611328
3.281	-1.92832946777344
3.28433333333334	-1.89733505249024
3.28766666666667	-1.86920166015625
3.291	-1.84869766235352
3.29433333333334	-1.82723999023438
3.29766666666667	-1.80721282958985
3.301	-1.7848014831543
3.30433333333334	-1.76000595092774
3.30766666666667	-1.73234939575196
3.311	-1.70040130615235
3.31433333333334	-1.67608261108399
3.31766666666667	-1.66082382202149
3.321	-1.64604187011719
3.32433333333334	-1.62363052368164
3.32766666666667	-1.59311294555664
3.331	-1.5707015991211
3.33433333333334	-1.55305862426758
3.33766666666667	-1.5406608581543
3.341	-1.52397155761719
3.34433333333334	-1.50632858276367
3.34766666666667	-1.49011611938477
3.351	-1.47199630737305
3.35433333333334	-1.45244598388672
3.35766666666667	-1.42192840576172
3.361	-1.39474868774414
3.36433333333334	-1.36947631835938
3.36766666666667	-1.34992599487305
3.371	-1.33609771728516
3.37433333333334	-1.3265609741211
3.37766666666667	-1.32131576538086
3.381	-1.30939483642578
3.38433333333334	-1.2960433959961
3.38766666666667	-1.27744674682617
3.391	-1.25265121459961
3.39433333333334	-1.22499465942383
3.39766666666667	-1.20019912719727
3.401	-1.18875503540039
3.40433333333334	-1.17969512939453
3.40766666666667	-1.17683410644531
3.411	-1.1749267578125
3.41433333333334	-1.17254257202149
3.41766666666667	-1.16634368896485
3.421	-1.14870071411133
3.42433333333334	-1.13391876220703
3.42766666666667	-1.11675262451172
3.431	-1.10149383544922
3.43433333333334	-1.08480453491211
3.43766666666667	-1.06525421142578
3.441	-1.05333328247071
3.44433333333334	-1.03473663330078
3.44766666666667	-1.01900100708008
3.451	-1.00088119506836
3.45433333333334	-0.982284545898438
3.45766666666667	-0.967979431152344
3.461	-0.951290130615235
3.46433333333334	-0.937938690185547
3.46766666666667	-0.918388366699219
3.471	-0.895500183105469
3.47433333333334	-0.880718231201172
3.47766666666667	-0.867843627929688
3.481	-0.857830047607422
3.48433333333334	-0.84686279296875
3.48766666666667	-0.842571258544922
3.491	-0.844478607177735
3.49433333333334	-0.84066390991211
3.49766666666667	-0.836849212646485
3.501	-0.830173492431641
3.50433333333334	-0.829219818115235
3.50766666666667	-0.826835632324219
3.511	-0.818729400634766
3.51433333333334	-0.810623168945313
3.51766666666667	-0.80108642578125
3.521	-0.801563262939453
3.52433333333334	-0.800132751464844
3.52766666666667	-0.799179077148438
3.531	-0.797748565673828
3.53433333333334	-0.799179077148438
3.53766666666667	-0.802993774414063
3.541	-0.795364379882813
3.54433333333334	-0.784397125244141
3.54766666666667	-0.766754150390625
3.551	-0.751018524169922
3.55433333333334	-0.731945037841797
3.55766666666667	-0.706195831298828
3.561	-0.678539276123047
3.56433333333334	-0.656604766845703
3.56766666666667	-0.653266906738282
3.571	-0.655651092529297
3.57433333333334	-0.660896301269532
3.57766666666667	-0.661849975585938
3.581	-0.66518783569336
3.58433333333334	-0.667572021484375
3.58766666666667	-0.660419464111328
3.591	-0.646114349365235
3.59433333333334	-0.627517700195313
3.59766666666667	-0.615119934082032
3.601	-0.605583190917969
3.60433333333334	-0.593662261962891
3.60766666666667	-0.58746337890625
3.611	-0.582695007324219
3.61433333333334	-0.579833984375
3.61766666666667	-0.571250915527344
3.621	-0.559806823730469
3.62433333333334	-0.553131103515625
3.62766666666667	-0.539779663085938
3.631	-0.533103942871094
3.63433333333334	-0.518798828125
3.63766666666667	-0.507831573486328
3.641	-0.496864318847656
3.64433333333334	-0.490665435791016
3.64766666666667	-0.492095947265625
3.651	-0.485897064208985
3.65433333333334	-0.487327575683594
3.65766666666667	-0.487327575683594
3.661	-0.488758087158203
3.66433333333334	-0.483512878417969
3.66766666666667	-0.471591949462891
3.671	-0.466346740722656
3.67433333333334	-0.457763671875
3.67766666666667	-0.451087951660156
3.681	-0.440597534179688
3.68433333333334	-0.430107116699219
3.68766666666667	-0.424385070800781
3.691	-0.417709350585938
3.69433333333334	-0.416278839111328
3.69766666666667	-0.416755676269531
3.701	-0.420570373535156
3.70433333333334	-0.42724609375
3.70766666666667	-0.426769256591797
3.711	-0.422000885009766
3.71433333333334	-0.410556793212891
3.71766666666667	-0.399112701416016
3.721	-0.391483306884766
3.72433333333334	-0.386714935302735
3.72766666666667	-0.391960144042969
3.731	-0.400543212890625
3.73433333333334	-0.405311584472656
3.73766666666667	-0.406265258789063
3.741	-0.401973724365235
3.74433333333334	-0.397682189941406
3.74766666666667	-0.391006469726563
3.751	-0.379562377929688
3.75433333333334	-0.373363494873047
3.75766666666667	-0.37527084350586
3.761	-0.383853912353516
3.76433333333334	-0.391960144042969
3.76766666666667	-0.393867492675781
3.771	-0.391006469726563
3.77433333333334	-0.387668609619141
3.77766666666667	-0.38290023803711
3.781	-0.377178192138672
3.78433333333334	-0.372886657714844
3.78766666666667	-0.370025634765625
3.791	-0.373363494873047
3.79433333333334	-0.379562377929688
3.79766666666667	-0.389575958251953
3.801	-0.401496887207031
3.80433333333334	-0.405311584472656
3.80766666666667	-0.404834747314453
3.811	-0.403881072998047
3.81433333333334	-0.397682189941406
3.81766666666667	-0.39052963256836
3.821	-0.380039215087891
3.82433333333334	-0.374794006347656
3.82766666666667	-0.373363494873047
3.831	-0.372409820556641
3.83433333333334	-0.384330749511719
3.83766666666667	-0.397205352783203
3.841	-0.406265258789063
3.84433333333334	-0.409603118896485
3.84766666666667	-0.408649444580078
3.851	-0.410079956054688
3.85433333333334	-0.404834747314453
3.85766666666667	-0.396728515625
3.861	-0.393867492675781
3.86433333333334	-0.396251678466797
3.86766666666667	-0.408649444580078
3.871	-0.416278839111328
3.87433333333334	-0.416755676269531
3.87766666666667	-0.412464141845703
3.881	-0.399589538574219
3.88433333333334	-0.389575958251953
3.88766666666667	-0.376701354980469
3.891	-0.366687774658203
3.89433333333334	-0.359058380126953
3.89766666666667	-0.355243682861328
3.901	-0.363349914550781
3.90433333333334	-0.364780426025391
3.90766666666667	-0.364303588867188
3.911	-0.363826751708985
3.91433333333334	-0.369548797607422
3.91766666666667	-0.378131866455078
3.921	-0.372886657714844
3.92433333333334	-0.366687774658203
3.92766666666667	-0.358104705810547
3.931	-0.349998474121094
3.93433333333334	-0.341415405273438
3.93766666666667	-0.324726104736328
3.941	-0.313758850097656
3.94433333333334	-0.305652618408203
3.94766666666667	-0.29897689819336
3.951	-0.288009643554688
3.95433333333334	-0.270843505859375
3.95766666666667	-0.2593994140625
3.961	-0.248908996582031
3.96433333333334	-0.239372253417969
3.96766666666667	-0.231266021728516
3.971	-0.224590301513672
3.97433333333334	-0.220775604248047
3.97766666666667	-0.211715698242188
3.981	-0.196933746337891
3.98433333333334	-0.16927719116211
3.98766666666667	-0.136375427246094
3.991	-0.103473663330078
3.99433333333334	-0.0681877136230469
3.99766666666667	-0.0348091125488281
4.001	0.00238418579101563
4.00433333333334	0.0329017639160156
4.00766666666667	0.0643730163574219
4.011	0.101566314697266
4.01433333333334	0.146865844726563
4.01766666666667	0.198841094970703
4.021	0.245094299316406
4.02433333333334	0.288963317871094
4.02766666666667	0.330448150634766
4.031	0.377178192138672
4.03433333333334	0.422954559326172
4.03766666666667	0.471115112304688
4.041	0.519752502441407
4.04433333333334	0.572681427001953
4.04766666666667	0.625133514404297
4.051	0.67138671875
4.05433333333334	0.714778900146485
4.05766666666667	0.74911117553711
4.061	0.77962875366211
4.06433333333334	0.803947448730469
4.06766666666667	0.831127166748047
4.071	0.854969024658203
4.07433333333334	0.868320465087891
4.07766666666667	0.874042510986328
4.081	0.872135162353516
4.08433333333334	0.870227813720703
4.08766666666667	0.859260559082031
4.091	0.844955444335938
4.09433333333334	0.833988189697266
4.09766666666667	0.82540512084961
4.101	0.81777572631836
4.10433333333334	0.805377960205078
4.10766666666667	0.798702239990235
4.111	0.795364379882813
4.11433333333334	0.784397125244141
4.11766666666667	0.767230987548828
4.121	0.747203826904297
4.12433333333334	0.730037689208985
4.12766666666667	0.708103179931641
4.131	0.685691833496094
4.13433333333334	0.672340393066407
4.13766666666667	0.664234161376953
4.141	0.664234161376953
4.14433333333334	0.669479370117188
4.14766666666667	0.685214996337891
4.151	0.704288482666016
4.15433333333334	0.720977783203125
4.15766666666667	0.748634338378907
4.161	0.782012939453125
4.16433333333334	0.827789306640625
4.16766666666667	0.875473022460938
4.171	0.928401947021485
4.17433333333334	0.988006591796875
4.17766666666667	1.05142593383789
4.181	1.1286735534668
4.18433333333334	1.20735168457031
4.18766666666667	1.29222869873047
4.191	1.38902664184571
4.19433333333334	1.50489807128906
4.19766666666667	1.64175033569336
4.201	1.79100036621094
4.20433333333334	1.9521713256836
4.20766666666667	2.12621688842774
4.211	2.30073928833008
4.21433333333334	2.47955322265625
4.21766666666667	2.66551971435547
4.221	2.86436080932617
4.22433333333334	3.07464599609375
4.22766666666667	3.28922271728516
4.231	3.52001190185547
4.23433333333334	3.76605987548828
4.23766666666667	4.02355194091797
4.241	4.28867340087891
4.24433333333334	4.5619010925293
4.24766666666667	4.8513412475586
4.251	5.15413284301758
4.25433333333334	5.47075271606446
4.25766666666667	5.7973861694336
4.261	6.14261627197266
4.26433333333334	6.50739669799805
4.26766666666667	6.89458847045899
4.271	7.29751586914063
4.27433333333334	7.70950317382813
4.27766666666667	8.13770294189453
4.281	8.57973098754883
4.28433333333334	9.03415679931641
4.28766666666667	9.49811935424805
4.291	9.96971130371094
4.29433333333334	10.4641914367676
4.29766666666667	10.9763145446778
4.301	11.495590209961
4.30433333333334	12.0310783386231
4.30766666666667	12.5856399536133
4.311	13.174057006836
4.31433333333334	13.7801170349121
4.31766666666667	14.3976211547852
4.321	15.0341987609863
4.32433333333334	15.6822204589844
4.32766666666667	16.3416862487793
4.331	17.0078277587891
4.33433333333334	17.6858901977539
4.33766666666667	18.3858871459961
4.341	19.1044807434082
4.34433333333334	19.8445320129395
4.34766666666667	20.6050872802735
4.351	21.3890075683594
4.35433333333334	22.1943855285645
4.35766666666667	23.0169296264649
4.361	23.8437652587891
4.36433333333334	24.6763229370117
4.36766666666667	25.5208015441895
4.371	26.3752937316895
4.37433333333334	27.2388458251953
4.37766666666667	28.1152725219727
4.381	29.024600982666
4.38433333333334	29.9692153930664
4.38766666666667	30.9381484985352
4.391	31.9242477416992
4.39433333333334	32.9275131225586
4.39766666666667	33.9441299438477
4.401	34.9688529968262
4.40433333333334	35.9935760498047
4.40766666666667	37.0249748229981
4.411	38.0749702453613
4.41433333333334	39.1411781311035
4.41766666666667	40.2212142944336
4.421	41.3117408752442
4.42433333333334	42.4137115478516
4.42766666666667	43.5299873352051
4.431	44.6586608886719
4.43433333333334	45.8054542541504
4.43766666666667	46.9760894775391
4.441	48.1643676757813
4.44433333333334	49.3731498718262
4.44766666666667	50.5976676940918
4.451	51.8336296081543
4.45433333333334	53.0786514282227
4.45766666666667	54.3289184570313
4.461	55.5930137634278
4.46433333333334	56.8690299987793
4.46766666666667	58.1536293029785
4.471	59.4477653503418
4.47433333333334	60.7442855834961
4.47766666666667	62.0527267456055
4.481	63.3692741394043
4.48433333333334	64.694881439209
4.48766666666667	66.0333633422852
4.491	67.3813819885254
4.49433333333334	68.7432289123535
4.49766666666667	70.1131820678711
4.501	71.4926719665528
4.50433333333334	72.8769302368164
4.50766666666667	74.2597579956055
4.511	75.6516456604004
4.51433333333334	77.0511627197266
4.51766666666667	78.453540802002
4.521	79.8540115356446
4.52433333333334	81.2549591064453
4.52766666666667	82.6659202575684
4.531	84.0802192687988
4.53433333333334	85.4954719543457
4.53766666666667	86.911678314209
4.541	88.3378982543946
4.54433333333334	89.7727012634278
4.54766666666667	91.2041664123535
4.551	92.6351547241211
4.55433333333334	94.0656661987305
4.55766666666667	95.4952239990235
4.561	96.9152450561524
4.56433333333334	98.325252532959
4.56766666666667	99.7314453125
4.571	101.127147674561
4.57433333333334	102.509498596192
4.57766666666667	103.884696960449
4.581	105.256080627442
4.58433333333334	106.624126434326
4.58766666666667	107.979774475098
4.591	109.322547912598
4.59433333333334	110.658168792725
4.59766666666667	111.986637115479
4.601	113.299369812012
4.60433333333334	114.593982696533
4.60766666666667	115.870952606201
4.611	117.137908935547
4.61433333333334	118.388652801514
4.61766666666667	119.620323181153
4.621	120.840072631836
4.62433333333334	122.039318084717
4.62766666666667	123.225688934326
4.631	124.39489364624
4.63433333333334	125.546455383301
4.63766666666667	126.667976379395
4.641	127.768039703369
4.64433333333334	128.855705261231
4.64766666666667	129.920959472656
4.651	130.955696105957
4.65433333333334	131.960868835449
4.65766666666667	132.954597473145
4.661	133.926391601563
4.66433333333334	134.878158569336
4.66766666666667	135.81132888794
4.671	136.729240417481
4.67433333333334	137.627601623535
4.67766666666667	138.494491577149
4.681	139.33277130127
4.68433333333334	140.138626098633
4.68766666666667	140.917301177979
4.691	141.668319702149
4.69433333333334	142.398834228516
4.69766666666667	143.112182617188
4.701	143.805980682373
4.70433333333334	144.473075866699
4.70766666666667	145.113468170166
4.711	145.728588104248
4.71433333333334	146.311759948731
4.71766666666667	146.869659423828
4.721	147.403240203858
4.72433333333334	147.92013168335
4.72766666666667	148.409366607666
4.731	148.868560791016
4.73433333333334	149.299621582031
4.73766666666667	149.701118469238
4.741	150.072574615479
4.74433333333334	150.408744812012
4.74766666666667	150.714874267578
4.751	150.99573135376
4.75433333333334	151.247978210449
4.75766666666667	151.46541595459
4.761	151.652812957764
4.76433333333334	151.816844940186
4.76766666666667	151.959896087647
4.771	152.080535888672
4.77433333333334	152.174949645996
4.77766666666667	152.237415313721
4.781	152.26411819458
4.78433333333334	152.256011962891
4.78766666666667	152.217864990235
4.791	152.145862579346
4.79433333333334	152.040481567383
4.79766666666667	151.906967163086
4.801	151.750087738037
4.80433333333334	151.571273803711
4.80766666666667	151.363849639893
4.811	151.127338409424
4.81433333333334	150.864601135254
4.81766666666667	150.57373046875
4.821	150.250911712647
4.82433333333334	149.896144866944
4.82766666666667	149.512767791748
4.831	149.096488952637
4.83433333333334	148.653030395508
4.83766666666667	148.174285888672
4.841	147.671222686768
4.84433333333334	147.146224975586
4.84766666666667	146.604537963867
4.851	146.047592163086
4.85433333333334	145.464897155762
4.85766666666667	144.856452941895
4.861	144.216060638428
4.86433333333334	143.53084564209
4.86766666666667	142.80652999878
4.871	142.052173614502
4.87433333333334	141.275882720947
4.87766666666667	140.477180480957
4.881	139.658927917481
4.88433333333334	138.824939727783
4.88766666666667	137.972354888916
4.891	137.09306716919
4.89433333333334	136.185646057129
4.89766666666667	135.265827178955
4.901	134.325027465821
4.90433333333334	133.369445800781
4.90766666666667	132.39049911499
4.911	131.396293640137
4.91433333333334	130.37919998169
4.91766666666667	129.335403442383
4.921	128.267288208008
4.92433333333334	127.180576324463
4.92766666666667	126.073837280274
4.931	124.944686889649
4.93433333333334	123.802661895752
4.93766666666667	122.649669647217
4.941	121.482372283936
4.94433333333334	120.296001434326
4.94766666666667	119.096755981446
4.951	117.887496948242
4.95433333333334	116.663932800293
4.95766666666667	115.42272567749
4.961	114.1676902771
4.96433333333334	112.89930343628
4.96766666666667	111.610889434815
4.971	110.307216644287
4.97433333333334	108.995914459229
4.97766666666667	107.680320739746
4.981	106.359004974365
4.98433333333334	105.033874511719
4.98766666666667	103.707790374756
4.991	102.37979888916
4.99433333333334	101.041793823242
4.99766666666667	99.6904373168946
5.001	98.3295440673828
5.00433333333334	96.9634056091309
5.00766666666667	95.5905914306641
5.011	94.2130088806153
5.01433333333334	92.8316116333008
5.01766666666667	91.4487838745117
5.021	90.0697708129883
5.02433333333334	88.6874198913574
5.02766666666667	87.308406829834
5.031	85.9255790710449
5.03433333333334	84.5503807067871
5.03766666666667	83.1780433654785
5.041	81.8066596984863
5.04433333333334	80.4367065429688
5.04766666666667	79.0600776672364
5.051	77.6896476745606
5.05433333333334	76.322078704834
5.05766666666667	74.9664306640625
5.061	73.6184120178223
5.06433333333334	72.2756385803223
5.06766666666667	70.94144821167
5.071	69.6101188659668
5.07433333333334	68.2830810546875
5.07766666666667	66.9560432434082
5.081	65.6371116638184
5.08433333333334	64.3315315246582
5.08766666666667	63.0378723144532
5.091	61.7499351501465
5.09433333333334	60.4710578918457
5.09766666666667	59.206485748291
5.101	57.9438209533692
5.10433333333334	56.6792488098145
5.10766666666667	55.4227828979492
5.111	54.1853904724121
5.11433333333334	52.9642105102539
5.11766666666667	51.7549514770508
5.121	50.5638122558594
5.12433333333334	49.3936538696289
5.12766666666667	48.2382774353028
5.131	47.0924377441406
5.13433333333334	45.9532737731934
5.13766666666667	44.8184013366699
5.141	43.6921119689942
5.14433333333334	42.5739288330078
5.14766666666667	41.4690971374512
5.151	40.3814315795899
5.15433333333334	39.3128395080567
5.15766666666667	38.264274597168
5.161	37.233829498291
5.16433333333334	36.2229347229004
5.16766666666667	35.2287292480469
5.171	34.2497825622559
5.17433333333334	33.2784652709961
5.17766666666667	32.3190689086914
5.181	31.3739776611328
5.18433333333334	30.449390411377
5.18766666666667	29.5429229736328
5.191	28.6474227905274
5.19433333333334	27.7700424194336
5.19766666666667	26.9107818603516
5.201	26.0691642761231
5.20433333333334	25.2413749694824
5.20766666666667	24.4293212890625
5.211	23.6358642578125
5.21433333333334	22.8543281555176
5.21766666666667	22.0866203308106
5.221	21.3346481323242
5.22433333333334	20.5936431884766
5.22766666666667	19.862174987793
5.231	19.1435813903809
5.23433333333334	18.4488296508789
5.23766666666667	17.7779197692871
5.241	17.1236991882324
5.24433333333334	16.4813995361328
5.24766666666667	15.8481597900391
5.251	15.2277946472168
5.25433333333334	14.6255493164063
5.25766666666667	14.0395164489746
5.261	13.4730339050293
5.26433333333334	12.9289627075196
5.26766666666667	12.4073028564453
5.271	11.9047164916992
5.27433333333334	11.4145278930664
5.27766666666667	10.9357833862305
5.281	10.4703903198242
5.28433333333334	10.0183486938477
5.28766666666667	9.57679748535156
5.291	9.14716720581055
5.29433333333334	8.73136520385742
5.29766666666667	8.32700729370117
5.301	7.9345703125
5.30433333333334	7.55786895751953
5.30766666666667	7.20262527465821
5.311	6.85596466064453
5.31433333333334	6.51836395263672
5.31766666666667	6.18886947631836
5.321	5.86795806884766
5.32433333333334	5.55467605590821
5.32766666666667	5.25188446044922
5.331	4.97007369995117
5.33433333333334	4.70352172851563
5.33766666666667	4.45032119750977
5.341	4.20761108398438
5.34433333333334	3.97443771362305
5.34766666666667	3.75032424926758
5.351	3.53479385375977
5.35433333333334	3.32498550415039
5.35766666666667	3.12042236328125
5.361	2.92778015136719
5.36433333333334	2.74944305419922
5.36766666666667	2.58159637451172
5.371	2.42137908935547
5.37433333333334	2.27880477905274
5.37766666666667	2.14910507202149
5.381	2.01988220214844
5.38433333333334	1.88589096069336
5.38766666666667	1.7542839050293
5.391	1.6326904296875
5.39433333333334	1.51538848876953
5.39766666666667	1.40380859375
5.401	1.30796432495117
5.40433333333334	1.22213363647461
5.40766666666667	1.14536285400391
5.411	1.07288360595703
5.41433333333334	1.00040435791016
5.41766666666667	0.9307861328125
5.421	0.859260559082031
5.42433333333334	0.792980194091797
5.42766666666667	0.729084014892578
5.431	0.668048858642578
5.43433333333334	0.616073608398438
5.43766666666667	0.570774078369141
5.441	0.530242919921875
5.44433333333334	0.500679016113282
5.44766666666667	0.475883483886719
5.451	0.452041625976563
5.45433333333334	0.423908233642578
5.45766666666667	0.393867492675781
5.461	0.368595123291016
5.46433333333334	0.34332275390625
5.46766666666667	0.319004058837891
5.471	0.300407409667969
5.47433333333334	0.281810760498047
5.47766666666667	0.26082992553711
5.481	0.235080718994141
5.48433333333334	0.209331512451172
5.48766666666667	0.191688537597656
5.491	0.179290771484375
5.49433333333334	0.173091888427735
5.49766666666667	0.165939331054688
5.501	0.159263610839844
5.50433333333334	0.149726867675781
5.50766666666667	0.129222869873047
5.511	0.102043151855469
5.51433333333334	0.0720024108886719
5.51766666666667	0.0524520874023438
5.521	0.0400543212890625
5.52433333333334	0.0314712524414063
5.52766666666667	0.0286102294921875
5.531	0.0281333923339844
5.53433333333334	0.0333786010742188
5.53766666666667	0.0329017639160156
5.541	0.0333786010742188
5.54433333333334	0.0324249267578125
5.54766666666667	0.0281333923339844
5.551	0.0200271606445313
5.55433333333334	0.0138282775878906
5.55766666666667	0.0138282775878906
5.561	0.0109672546386719
5.56433333333334	0.0104904174804688
5.56766666666667	0.0104904174804688
5.571	0.0100135803222656
5.57433333333334	-0.000476837158203125
5.57766666666667	-0.0128746032714844
5.581	-0.0224113464355469
5.58433333333334	-0.0362396240234375
5.58766666666667	-0.0505447387695313
5.591	-0.0600814819335938
5.59433333333334	-0.0557899475097657
5.59766666666667	-0.0486373901367188
5.601	-0.0400543212890625
5.60433333333334	-0.0329017639160156
5.60766666666667	-0.0276565551757813
5.611	-0.026702880859375
5.61433333333334	-0.0357627868652344
5.61766666666667	-0.0448226928710938
5.621	-0.0548362731933594
5.62433333333334	-0.0619888305664063
5.62766666666667	-0.0696182250976563
5.631	-0.0739097595214844
5.63433333333334	-0.0753402709960938
5.63766666666667	-0.0786781311035157
5.641	-0.0834465026855469
5.64433333333334	-0.0858306884765625
5.64766666666667	-0.08392333984375
5.651	-0.0805854797363281
5.65433333333334	-0.0782012939453125
5.65766666666667	-0.0796318054199219
5.661	-0.0815391540527344
5.66433333333334	-0.0858306884765625
5.66766666666667	-0.0896453857421875
5.671	-0.0896453857421875
5.67433333333334	-0.0882148742675781
5.67766666666667	-0.0896453857421875
5.681	-0.0901222229003906
5.68433333333334	-0.087738037109375
5.68766666666667	-0.0824928283691406
5.691	-0.0777244567871094
5.69433333333334	-0.0748634338378907
5.69766666666667	-0.0739097595214844
5.701	-0.0796318054199219
5.70433333333334	-0.0886917114257813
5.70766666666667	-0.10061264038086
5.711	-0.11444091796875
5.71433333333334	-0.12350082397461
5.71766666666667	-0.124931335449219
5.721	-0.118255615234375
5.72433333333334	-0.108718872070313
5.72766666666667	-0.102519989013672
5.731	-0.0972747802734375
5.73433333333334	-0.0967979431152344
5.73766666666667	-0.0972747802734375
5.741	-0.09918212890625
5.74433333333334	-0.0996589660644531
5.74766666666667	-0.100135803222656
5.751	-0.106334686279297
5.75433333333334	-0.113964080810547
5.75766666666667	-0.120639801025391
5.761	-0.128269195556641
5.76433333333334	-0.145912170410156
5.76766666666667	-0.162601470947266
5.771	-0.174045562744141
5.77433333333334	-0.178337097167969
5.77766666666667	-0.177860260009766
5.781	-0.1678466796875
5.78433333333334	-0.152111053466797
5.78766666666667	-0.145435333251953
5.791	-0.139236450195313
5.79433333333334	-0.12969970703125
5.79766666666667	-0.124931335449219
5.801	-0.12969970703125
5.80433333333334	-0.133514404296875
5.80766666666667	-0.12350082397461
5.811	-0.116348266601563
5.81433333333334	-0.123977661132813
5.81766666666667	-0.131607055664063
5.821	-0.133991241455078
5.82433333333334	-0.140190124511719
5.82766666666667	-0.154972076416016
5.831	-0.166893005371094
5.83433333333334	-0.173091888427735
5.83766666666667	-0.18453598022461
5.841	-0.194072723388672
5.84433333333334	-0.193595886230469
5.84766666666667	-0.187397003173828
5.851	-0.179290771484375
5.85433333333334	-0.168323516845703
5.85766666666667	-0.154972076416016
5.861	-0.14638900756836
5.86433333333334	-0.144481658935547
5.86766666666667	-0.147819519042969
5.871	-0.159740447998047
5.87433333333334	-0.174522399902344
5.87766666666667	-0.185012817382813
5.881	-0.195980072021485
5.88433333333334	-0.205516815185547
5.88766666666667	-0.211238861083985
5.891	-0.211238861083985
5.89433333333334	-0.209808349609375
5.89766666666667	-0.209331512451172
5.901	-0.205516815185547
5.90433333333334	-0.206470489501953
5.90766666666667	-0.20742416381836
5.911	-0.208377838134766
5.91433333333334	-0.206947326660156
5.91766666666667	-0.209808349609375
5.921	-0.208377838134766
5.92433333333334	-0.206947326660156
5.92766666666667	-0.205516815185547
5.931	-0.204563140869141
5.93433333333334	-0.203609466552735
5.93766666666667	-0.205039978027344
5.941	-0.214099884033203
5.94433333333334	-0.216960906982422
5.94766666666667	-0.219345092773438
5.951	-0.226497650146485
5.95433333333334	-0.236034393310547
5.95766666666667	-0.242710113525391
5.961	-0.24557113647461
5.96433333333334	-0.248908996582031
5.96766666666667	-0.25177001953125
5.971	-0.25177001953125
5.97433333333334	-0.250816345214844
5.97766666666667	-0.244617462158203
5.981	-0.241279602050781
5.98433333333334	-0.245094299316406
5.98766666666667	-0.250339508056641
5.991	-0.246047973632813
5.99433333333334	-0.239849090576172
5.99766666666667	-0.239849090576172
6.001	-0.241279602050781
6.00433333333334	-0.240325927734375
6.00766666666667	-0.237464904785156
6.011	-0.24557113647461
6.01433333333334	-0.252723693847656
6.01766666666667	-0.254631042480469
6.021	-0.253677368164063
6.02433333333334	-0.249385833740235
6.02766666666667	-0.240325927734375
6.031	-0.227451324462891
6.03433333333334	-0.219821929931641
6.03766666666667	-0.216484069824219
6.041	-0.210285186767578
6.04433333333334	-0.206470489501953
6.04766666666667	-0.212192535400391
6.051	-0.215530395507813
6.05433333333334	-0.210285186767578
6.05766666666667	-0.209808349609375
6.061	-0.219821929931641
6.06433333333334	-0.225067138671875
6.06766666666667	-0.22125244140625
6.071	-0.218868255615235
6.07433333333334	-0.223636627197266
6.07766666666667	-0.224113464355469
6.081	-0.223159790039063
6.08433333333334	-0.228404998779297
6.08766666666667	-0.23794174194336
6.091	-0.247001647949219
6.09433333333334	-0.249862670898438
6.09766666666667	-0.251293182373047
6.101	-0.249385833740235
6.10433333333334	-0.245094299316406
6.10766666666667	-0.236988067626953
6.111	-0.23031234741211
6.11433333333334	-0.227451324462891
6.11766666666667	-0.226497650146485
6.121	-0.224113464355469
6.12433333333334	-0.22268295288086
6.12766666666667	-0.225067138671875
6.131	-0.232219696044922
6.13433333333334	-0.241279602050781
6.13766666666667	-0.255107879638672
6.141	-0.26702880859375
6.14433333333334	-0.277042388916016
6.14766666666667	-0.280857086181641
6.151	-0.277042388916016
6.15433333333334	-0.271320343017578
6.15766666666667	-0.264167785644531
6.161	-0.256538391113281
6.16433333333334	-0.24557113647461
6.16766666666667	-0.241756439208985
6.171	-0.246524810791016
6.17433333333334	-0.25177001953125
6.17766666666667	-0.251293182373047
6.181	-0.251293182373047
6.18433333333334	-0.250339508056641
6.18766666666667	-0.247001647949219
6.191	-0.236034393310547
6.19433333333334	-0.223636627197266
6.19766666666667	-0.217437744140625
6.201	-0.214099884033203
6.20433333333334	-0.212192535400391
6.20766666666667	-0.208854675292969
6.211	-0.215530395507813
6.21433333333334	-0.225067138671875
6.21766666666667	-0.232219696044922
6.221	-0.240325927734375
6.22433333333334	-0.250816345214844
6.22766666666667	-0.258445739746094
6.231	-0.257015228271485
6.23433333333334	-0.256538391113281
6.23766666666667	-0.255107879638672
6.241	-0.249862670898438
6.24433333333334	-0.235557556152344
6.24766666666667	-0.221729278564453
6.251	-0.213146209716797
6.25433333333334	-0.208854675292969
6.25766666666667	-0.203132629394531
6.261	-0.195980072021485
6.26433333333334	-0.199317932128906
6.26766666666667	-0.205516815185547
6.271	-0.206470489501953
6.27433333333334	-0.200748443603516
6.27766666666667	-0.1983642578125
6.281	-0.196456909179688
6.28433333333334	-0.191211700439453
6.28766666666667	-0.195503234863281
6.291	-0.206470489501953
6.29433333333334	-0.220775604248047
6.29766666666667	-0.23031234741211
6.301	-0.240802764892578
6.30433333333334	-0.246524810791016
6.30766666666667	-0.247001647949219
6.311	-0.242233276367188
6.31433333333334	-0.23651123046875
6.31766666666667	-0.233173370361328
6.321	-0.23031234741211
6.32433333333334	-0.232219696044922
6.32766666666667	-0.233650207519531
6.331	-0.23651123046875
6.33433333333334	-0.233650207519531
6.33766666666667	-0.232696533203125
6.341	-0.238895416259766
6.34433333333334	-0.251293182373047
6.34766666666667	-0.263690948486328
6.351	-0.270366668701172
6.35433333333334	-0.274658203125
6.35766666666667	-0.270843505859375
6.361	-0.26082992553711
6.36433333333334	-0.246524810791016
6.36766666666667	-0.231742858886719
6.371	-0.22125244140625
6.37433333333334	-0.212669372558594
6.37766666666667	-0.214099884033203
6.381	-0.218868255615235
6.38433333333334	-0.225067138671875
6.38766666666667	-0.226497650146485
6.391	-0.229358673095703
6.39433333333334	-0.232696533203125
6.39766666666667	-0.231742858886719
6.401	-0.229358673095703
6.40433333333334	-0.226974487304688
6.40766666666667	-0.229358673095703
6.411	-0.235557556152344
6.41433333333334	-0.243663787841797
6.41766666666667	-0.250816345214844
6.421	-0.255584716796875
6.42433333333334	-0.261783599853516
6.42766666666667	-0.261306762695313
6.431	-0.249862670898438
6.43433333333334	-0.238895416259766
6.43766666666667	-0.232696533203125
6.441	-0.228404998779297
6.44433333333334	-0.220298767089844
6.44766666666667	-0.216007232666016
6.451	-0.214576721191406
6.45433333333334	-0.208377838134766
6.45766666666667	-0.203132629394531
6.461	-0.193595886230469
6.46433333333334	-0.182628631591797
6.46766666666667	-0.169754028320313
6.471	-0.165939331054688
6.47433333333334	-0.173091888427735
6.47766666666667	-0.180721282958985
6.481	-0.189781188964844
6.48433333333334	-0.19216537475586
6.48766666666667	-0.195026397705078
6.491	-0.196456909179688
6.49433333333334	-0.197887420654297
6.49766666666667	-0.197887420654297
6.501	-0.19979476928711
6.50433333333334	-0.206947326660156
6.50766666666667	-0.214099884033203
6.511	-0.216007232666016
6.51433333333334	-0.208854675292969
6.51766666666667	-0.199317932128906
6.521	-0.19216537475586
6.52433333333334	-0.193595886230469
6.52766666666667	-0.201225280761719
6.531	-0.209808349609375
6.53433333333334	-0.217437744140625
6.53766666666667	-0.219345092773438
6.541	-0.215530395507813
6.54433333333334	-0.205039978027344
6.54766666666667	-0.191688537597656
6.551	-0.181198120117188
6.55433333333334	-0.180721282958985
6.55766666666667	-0.182151794433594
6.561	-0.179290771484375
6.56433333333334	-0.174999237060547
6.56766666666667	-0.169754028320313
6.571	-0.1678466796875
6.57433333333334	-0.163555145263672
6.57766666666667	-0.162601470947266
6.581	-0.16164779663086
6.58433333333334	-0.164031982421875
6.58766666666667	-0.166893005371094
6.591	-0.1678466796875
6.59433333333334	-0.170707702636719
6.59766666666667	-0.178337097167969
6.601	-0.19073486328125
6.60433333333334	-0.202655792236328
6.60766666666667	-0.213623046875
6.611	-0.22125244140625
6.61433333333334	-0.218391418457031
6.61766666666667	-0.210762023925781
6.621	-0.208854675292969
6.62433333333334	-0.210285186767578
6.62766666666667	-0.215530395507813
6.631	-0.217914581298828
6.63433333333334	-0.218391418457031
6.63766666666667	-0.216960906982422
6.641	-0.216007232666016
6.64433333333334	-0.210285186767578
6.64766666666667	-0.196933746337891
6.651	-0.188350677490235
6.65433333333334	-0.190258026123047
6.65766666666667	-0.196933746337891
6.661	-0.194072723388672
6.66433333333334	-0.189781188964844
[truncated: 1,006 more rows]
