# Supplementary material for: Phase-Specific Parameter Estimation in Chiral HPLC Using 1‑Site, 2‑Site Stochastic Models, and Unified Equation Approach
Source: Anal Chem. 2026 Apr 29;98(18):13925–39. doi: 10.1021/acs.analchem.6c01634 (PMC13177292; doi:10.1021/acs.analchem.6c01634)
Supplement: Supplementary file 2 [file ac6c01634_si_002.zip › SupportingInformation/03_data_allEluents/LORA_ACN_CELL4_05_10.CSV]

0	-0.00619888305664063
0.00333333333333334	0
0.00666666666666667	0.0100135803222656
0.01	0.0247955322265625
0.0133333333333334	0.0329017639160156
0.0166666666666667	0.0309944152832031
0.02	0.0286102294921875
0.0233333333333334	0.026702880859375
0.0266666666666667	0.030517578125
0.03	0.0357627868652344
0.0333333333333334	0.0438690185546875
0.0366666666666667	0.0524520874023438
0.04	0.0519752502441407
0.0433333333333334	0.0472068786621094
0.0466666666666667	0.0395774841308594
0.05	0.0357627868652344
0.0533333333333334	0.0367164611816406
0.0566666666666667	0.0410079956054688
0.06	0.0505447387695313
0.0633333333333334	0.0543594360351563
0.0666666666666667	0.0543594360351563
0.07	0.0457763671875
0.0733333333333334	0.0348091125488281
0.0766666666666667	0.0276565551757813
0.08	0.02288818359375
0.0833333333333334	0.02288818359375
0.0866666666666667	0.0238418579101563
0.09	0.030517578125
0.0933333333333334	0.0362396240234375
0.0966666666666667	0.0395774841308594
0.1	0.0433921813964844
0.103333333333334	0.0481605529785156
0.106666666666667	0.0514984130859375
0.11	0.0467300415039063
0.113333333333334	0.03814697265625
0.116666666666667	0.0286102294921875
0.12	0.0209808349609375
0.123333333333334	0.0166893005371094
0.126666666666667	0.0143051147460938
0.13	0.0157356262207031
0.133333333333334	0.0181198120117188
0.136666666666667	0.0185966491699219
0.14	0.0200271606445313
0.143333333333334	0.0200271606445313
0.146666666666667	0.019073486328125
0.15	0.0166893005371094
0.153333333333334	0.0176429748535156
0.156666666666667	0.0271797180175781
0.16	0.0352859497070313
0.163333333333334	0.0395774841308594
0.166666666666667	0.0405311584472656
0.17	0.0405311584472656
0.173333333333334	0.0386238098144531
0.176666666666667	0.0257492065429688
0.18	0.00905990600585938
0.183333333333334	-0.00429153442382813
0.186666666666667	-0.00476837158203125
0.19	-0.000476837158203125
0.193333333333334	0.0057220458984375
0.196666666666667	0.0171661376953125
0.2	0.0309944152832031
0.203333333333334	0.0405311584472656
0.206666666666667	0.0405311584472656
0.21	0.0400543212890625
0.213333333333334	0.0395774841308594
0.216666666666667	0.0391006469726563
0.22	0.0433921813964844
0.223333333333334	0.0510215759277344
0.226666666666667	0.0624656677246094
0.23	0.0691413879394532
0.233333333333334	0.06866455078125
0.236666666666667	0.0634193420410157
0.24	0.0567436218261719
0.243333333333334	0.0505447387695313
0.246666666666667	0.0410079956054688
0.25	0.0295639038085938
0.253333333333334	0.0247955322265625
0.256666666666667	0.0200271606445313
0.26	0.0162124633789063
0.263333333333334	0.0162124633789063
0.266666666666667	0.0257492065429688
0.27	0.0410079956054688
0.273333333333334	0.0524520874023438
0.276666666666667	0.0658035278320313
0.28	0.0743865966796875
0.283333333333334	0.0777244567871094
0.286666666666667	0.0700950622558594
0.29	0.0634193420410157
0.293333333333334	0.0615119934082032
0.296666666666667	0.06103515625
0.3	0.0605583190917969
0.303333333333334	0.0562667846679688
0.306666666666667	0.0519752502441407
0.31	0.0429153442382813
0.313333333333334	0.0300407409667969
0.316666666666667	0.0166893005371094
0.32	0.00667572021484375
0.323333333333334	0.00476837158203125
0.326666666666667	0.0123977661132813
0.33	0.0224113464355469
0.333333333333334	0.0329017639160156
0.336666666666667	0.0410079956054688
0.34	0.0452995300292969
0.343333333333334	0.0452995300292969
0.346666666666667	0.0362396240234375
0.35	0.030517578125
0.353333333333334	0.0309944152832031
0.356666666666667	0.0357627868652344
0.36	0.0424385070800781
0.363333333333334	0.0472068786621094
0.366666666666667	0.0529289245605469
0.37	0.0591278076171875
0.373333333333334	0.0658035278320313
0.376666666666667	0.0734329223632813
0.38	0.0720024108886719
0.383333333333334	0.0653266906738282
0.386666666666667	0.0596046447753907
0.39	0.0519752502441407
0.393333333333334	0.0391006469726563
0.396666666666667	0.0219345092773438
0.4	0.0185966491699219
0.403333333333334	0.0247955322265625
0.406666666666667	0.030517578125
0.41	0.034332275390625
0.413333333333334	0.0395774841308594
0.416666666666667	0.0462532043457031
0.42	0.0500679016113282
0.423333333333334	0.0529289245605469
0.426666666666667	0.0567436218261719
0.43	0.0576972961425782
0.433333333333334	0.0581741333007813
0.436666666666667	0.0581741333007813
0.44	0.0605583190917969
0.443333333333334	0.06103515625
0.446666666666667	0.0600814819335938
0.45	0.0600814819335938
0.453333333333334	0.0629425048828125
0.456666666666667	0.0653266906738282
0.46	0.0667572021484375
0.463333333333334	0.0667572021484375
0.466666666666667	0.0681877136230469
0.47	0.0681877136230469
0.473333333333334	0.0638961791992188
0.476666666666667	0.06103515625
0.48	0.0586509704589844
0.483333333333334	0.0591278076171875
0.486666666666667	0.0600814819335938
0.49	0.064849853515625
0.493333333333334	0.0734329223632813
0.496666666666667	0.0777244567871094
0.5	0.0748634338378907
0.503333333333334	0.0638961791992188
0.506666666666667	0.0505447387695313
0.51	0.0357627868652344
0.513333333333334	0.0243186950683594
0.516666666666667	0.0185966491699219
0.52	0.0205039978027344
0.523333333333334	0.0281333923339844
0.526666666666667	0.0376701354980469
0.53	0.0481605529785156
0.533333333333334	0.0567436218261719
0.536666666666667	0.0596046447753907
0.54	0.0557899475097657
0.543333333333334	0.0514984130859375
0.546666666666667	0.0524520874023438
0.55	0.0514984130859375
0.553333333333334	0.0443458557128906
0.556666666666667	0.03814697265625
0.56	0.0386238098144531
0.563333333333334	0.0376701354980469
0.566666666666667	0.0290870666503906
0.57	0.0200271606445313
0.573333333333334	0.0152587890625
0.576666666666667	0.011444091796875
0.58	0.0104904174804688
0.583333333333334	0.011444091796875
0.586666666666667	0.0143051147460938
0.59	0.0185966491699219
0.593333333333334	0.0276565551757813
0.596666666666667	0.0367164611816406
0.6	0.0371932983398438
0.603333333333334	0.0348091125488281
0.606666666666667	0.0362396240234375
0.61	0.03814697265625
0.613333333333334	0.034332275390625
0.616666666666667	0.0290870666503906
0.62	0.0329017639160156
0.623333333333334	0.0410079956054688
0.626666666666667	0.0457763671875
0.63	0.0438690185546875
0.633333333333334	0.041961669921875
0.636666666666667	0.0433921813964844
0.64	0.0429153442382813
0.643333333333334	0.0395774841308594
0.646666666666667	0.0352859497070313
0.65	0.0433921813964844
0.653333333333334	0.0548362731933594
0.656666666666667	0.0619888305664063
0.66	0.0576972961425782
0.663333333333334	0.05340576171875
0.666666666666667	0.0562667846679688
0.67	0.0553131103515625
0.673333333333334	0.0491142272949219
0.676666666666667	0.0405311584472656
0.68	0.041961669921875
0.683333333333334	0.0410079956054688
0.686666666666667	0.0352859497070313
0.69	0.0271797180175781
0.693333333333334	0.0257492065429688
0.696666666666667	0.0314712524414063
0.7	0.034332275390625
0.703333333333334	0.0386238098144531
0.706666666666667	0.0429153442382813
0.71	0.0424385070800781
0.713333333333334	0.0386238098144531
0.716666666666667	0.0314712524414063
0.72	0.0300407409667969
0.723333333333334	0.0290870666503906
0.726666666666667	0.0276565551757813
0.73	0.0286102294921875
0.733333333333334	0.0243186950683594
0.736666666666667	0.0233650207519531
0.74	0.0200271606445313
0.743333333333334	0.0243186950683594
0.746666666666667	0.0357627868652344
0.75	0.0514984130859375
0.753333333333334	0.0681877136230469
0.756666666666667	0.0772476196289063
0.76	0.0844001770019531
0.763333333333334	0.0848770141601563
0.766666666666667	0.0805854797363281
0.77	0.0743865966796875
0.773333333333334	0.0696182250976563
0.776666666666667	0.0677108764648438
0.78	0.0653266906738282
0.783333333333334	0.0658035278320313
0.786666666666667	0.0672340393066407
0.79	0.0643730163574219
0.793333333333334	0.057220458984375
0.796666666666667	0.0500679016113282
0.8	0.0476837158203125
0.803333333333334	0.0457763671875
0.806666666666667	0.0424385070800781
0.81	0.0405311584472656
0.813333333333334	0.0391006469726563
0.816666666666667	0.0414848327636719
0.82	0.0448226928710938
0.823333333333334	0.0486373901367188
0.826666666666667	0.0500679016113282
0.83	0.049591064453125
0.833333333333334	0.0567436218261719
0.836666666666667	0.0653266906738282
0.84	0.0677108764648438
0.843333333333334	0.0634193420410157
0.846666666666667	0.0576972961425782
0.85	0.0543594360351563
0.853333333333334	0.0505447387695313
0.856666666666667	0.0443458557128906
0.86	0.0410079956054688
0.863333333333334	0.0410079956054688
0.866666666666667	0.0424385070800781
0.87	0.0438690185546875
0.873333333333334	0.0433921813964844
0.876666666666667	0.0410079956054688
0.88	0.0357627868652344
0.883333333333334	0.0314712524414063
0.886666666666667	0.0319480895996094
0.89	0.0348091125488281
0.893333333333334	0.0367164611816406
0.896666666666667	0.03814697265625
0.9	0.0376701354980469
0.903333333333334	0.03814697265625
0.906666666666667	0.0367164611816406
0.91	0.034332275390625
0.913333333333334	0.0367164611816406
0.916666666666667	0.03814697265625
0.92	0.0433921813964844
0.923333333333334	0.0467300415039063
0.926666666666667	0.0529289245605469
0.93	0.0591278076171875
0.933333333333334	0.0634193420410157
0.936666666666667	0.0667572021484375
0.94	0.0700950622558594
0.943333333333334	0.0729560852050782
0.946666666666667	0.0672340393066407
0.95	0.0557899475097657
0.953333333333334	0.0414848327636719
0.956666666666667	0.0338554382324219
0.96	0.0224113464355469
0.963333333333334	0.0109672546386719
0.966666666666667	0.00429153442382813
0.97	0.00619888305664063
0.973333333333334	0.0133514404296875
0.976666666666667	0.0157356262207031
0.98	0.0224113464355469
0.983333333333334	0.0324249267578125
0.986666666666667	0.0443458557128906
0.99	0.0514984130859375
0.993333333333334	0.057220458984375
0.996666666666667	0.0653266906738282
1	0.0734329223632813
1.00333333333334	0.0791549682617188
1.00666666666667	0.0796318054199219
1.01	0.08392333984375
1.01333333333334	0.0824928283691406
1.01666666666667	0.0786781311035157
1.02	0.0700950622558594
1.02333333333334	0.0629425048828125
1.02666666666667	0.0557899475097657
1.03	0.0424385070800781
1.03333333333334	0.0338554382324219
1.03666666666667	0.0333786010742188
1.04	0.0395774841308594
1.04333333333334	0.0410079956054688
1.04666666666667	0.0400543212890625
1.05	0.041961669921875
1.05333333333334	0.0462532043457031
1.05666666666667	0.0462532043457031
1.06	0.0457763671875
1.06333333333334	0.0457763671875
1.06666666666667	0.0467300415039063
1.07	0.049591064453125
1.07333333333334	0.0548362731933594
1.07666666666667	0.0624656677246094
1.08	0.0638961791992188
1.08333333333334	0.0619888305664063
1.08666666666667	0.0629425048828125
1.09	0.0667572021484375
1.09333333333334	0.0658035278320313
1.09666666666667	0.0548362731933594
1.1	0.0462532043457031
1.10333333333334	0.0472068786621094
1.10666666666667	0.0543594360351563
1.11	0.0619888305664063
1.11333333333334	0.06866455078125
1.11666666666667	0.0729560852050782
1.12	0.0691413879394532
1.12333333333334	0.0581741333007813
1.12666666666667	0.0443458557128906
1.13	0.0338554382324219
1.13333333333334	0.0252723693847656
1.13666666666667	0.0219345092773438
1.14	0.0290870666503906
1.14333333333334	0.03814697265625
1.14666666666667	0.0414848327636719
1.15	0.0371932983398438
1.15333333333334	0.0295639038085938
1.15666666666667	0.0262260437011719
1.16	0.0252723693847656
1.16333333333334	0.0262260437011719
1.16666666666667	0.0319480895996094
1.17	0.0452995300292969
1.17333333333334	0.0662803649902344
1.17666666666667	0.0848770141601563
1.18	0.0977516174316406
1.18333333333334	0.106334686279297
1.18666666666667	0.105857849121094
1.19	0.0987052917480469
1.19333333333334	0.087738037109375
1.19666666666667	0.0805854797363281
1.2	0.0777244567871094
1.20333333333334	0.0772476196289063
1.20666666666667	0.08392333984375
1.21	0.0925064086914063
1.21333333333334	0.0996589660644531
1.21666666666667	0.101566314697266
1.22	0.100135803222656
1.22333333333334	0.09918212890625
1.22666666666667	0.0910758972167969
1.23	0.0796318054199219
1.23333333333334	0.0667572021484375
1.23666666666667	0.057220458984375
1.24	0.0514984130859375
1.24333333333334	0.0448226928710938
1.24666666666667	0.0429153442382813
1.25	0.0457763671875
1.25333333333334	0.0467300415039063
1.25666666666667	0.0414848327636719
1.26	0.0400543212890625
1.26333333333334	0.0457763671875
1.26666666666667	0.0481605529785156
1.27	0.041961669921875
1.27333333333334	0.0348091125488281
1.27666666666667	0.0371932983398438
1.28	0.0367164611816406
1.28333333333334	0.0319480895996094
1.28666666666667	0.0314712524414063
1.29	0.0405311584472656
1.29333333333334	0.057220458984375
1.29666666666667	0.0643730163574219
1.3	0.0658035278320313
1.30333333333334	0.0624656677246094
1.30666666666667	0.0619888305664063
1.31	0.0619888305664063
1.31333333333334	0.0643730163574219
1.31666666666667	0.0720024108886719
1.32	0.0844001770019531
1.32333333333334	0.0982284545898438
1.32666666666667	0.105857849121094
1.33	0.10824203491211
1.33333333333334	0.101089477539063
1.33666666666667	0.0925064086914063
1.34	0.0824928283691406
1.34333333333334	0.0758171081542969
1.34666666666667	0.0696182250976563
1.35	0.0653266906738282
1.35333333333334	0.0638961791992188
1.35666666666667	0.0619888305664063
1.36	0.0634193420410157
1.36333333333334	0.0629425048828125
1.36666666666667	0.0629425048828125
1.37	0.06103515625
1.37333333333334	0.0605583190917969
1.37666666666667	0.0615119934082032
1.38	0.0586509704589844
1.38333333333334	0.0581741333007813
1.38666666666667	0.0615119934082032
1.39	0.0662803649902344
1.39333333333334	0.06866455078125
1.39666666666667	0.0705718994140625
1.4	0.0772476196289063
1.40333333333334	0.0796318054199219
1.40666666666667	0.0748634338378907
1.41	0.06866455078125
1.41333333333334	0.06866455078125
1.41666666666667	0.0705718994140625
1.42	0.0677108764648438
1.42333333333334	0.0634193420410157
1.42666666666667	0.0638961791992188
1.43	0.0672340393066407
1.43333333333334	0.0677108764648438
1.43666666666667	0.0629425048828125
1.44	0.0567436218261719
1.44333333333334	0.0514984130859375
1.44666666666667	0.0452995300292969
1.45	0.0414848327636719
1.45333333333334	0.0367164611816406
1.45666666666667	0.0333786010742188
1.46	0.0309944152832031
1.46333333333334	0.0319480895996094
1.46666666666667	0.03814697265625
1.47	0.0424385070800781
1.47333333333334	0.049591064453125
1.47666666666667	0.057220458984375
1.48	0.0681877136230469
1.48333333333334	0.0786781311035157
1.48666666666667	0.080108642578125
1.49	0.0805854797363281
1.49333333333334	0.0786781311035157
1.49666666666667	0.0796318054199219
1.5	0.0782012939453125
1.50333333333334	0.0700950622558594
1.50666666666667	0.0667572021484375
1.51	0.0638961791992188
1.51333333333334	0.0615119934082032
1.51666666666667	0.0538825988769532
1.52	0.0467300415039063
1.52333333333334	0.0505447387695313
1.52666666666667	0.0600814819335938
1.53	0.0681877136230469
1.53333333333334	0.0667572021484375
1.53666666666667	0.0624656677246094
1.54	0.0553131103515625
1.54333333333334	0.0467300415039063
1.54666666666667	0.0376701354980469
1.55	0.03814697265625
1.55333333333334	0.0500679016113282
1.55666666666667	0.0643730163574219
1.56	0.0748634338378907
1.56333333333334	0.0796318054199219
1.56666666666667	0.0772476196289063
1.57	0.0667572021484375
1.57333333333334	0.0486373901367188
1.57666666666667	0.0348091125488281
1.58	0.0295639038085938
1.58333333333334	0.0286102294921875
1.58666666666667	0.0352859497070313
1.59	0.0448226928710938
1.59333333333334	0.06103515625
1.59666666666667	0.0720024108886719
1.6	0.0786781311035157
1.60333333333334	0.0805854797363281
1.60666666666667	0.0767707824707032
1.61	0.0662803649902344
1.61333333333334	0.05340576171875
1.61666666666667	0.0452995300292969
1.62	0.0405311584472656
1.62333333333334	0.034332275390625
1.62666666666667	0.0286102294921875
1.63	0.0271797180175781
1.63333333333334	0.0271797180175781
1.63666666666667	0.0243186950683594
1.64	0.0224113464355469
1.64333333333334	0.0286102294921875
1.64666666666667	0.0429153442382813
1.65	0.0581741333007813
1.65333333333334	0.0662803649902344
1.65666666666667	0.0667572021484375
1.66	0.0672340393066407
1.66333333333334	0.0643730163574219
1.66666666666667	0.0591278076171875
1.67	0.0514984130859375
1.67333333333334	0.0486373901367188
1.67666666666667	0.049591064453125
1.68	0.0491142272949219
1.68333333333334	0.0548362731933594
1.68666666666667	0.0596046447753907
1.69	0.06866455078125
1.69333333333334	0.0739097595214844
1.69666666666667	0.08392333984375
1.7	0.0925064086914063
1.70333333333334	0.095367431640625
1.70666666666667	0.0944137573242188
1.71	0.087738037109375
1.71333333333334	0.0858306884765625
1.71666666666667	0.0805854797363281
1.72	0.0820159912109375
1.72333333333334	0.0815391540527344
1.72666666666667	0.0805854797363281
1.73	0.0786781311035157
1.73333333333334	0.0739097595214844
1.73666666666667	0.072479248046875
1.74	0.0677108764648438
1.74333333333334	0.0672340393066407
1.74666666666667	0.06866455078125
1.75	0.0734329223632813
1.75333333333334	0.0810623168945313
1.75666666666667	0.0882148742675781
1.76	0.0958442687988281
1.76333333333334	0.09918212890625
1.76666666666667	0.0972747802734375
1.77	0.0939369201660156
1.77333333333334	0.0905990600585938
1.77666666666667	0.0863075256347656
1.78	0.0820159912109375
1.78333333333334	0.0762939453125
1.78666666666667	0.0758171081542969
1.79	0.0743865966796875
1.79333333333334	0.0748634338378907
1.79666666666667	0.0739097595214844
1.8	0.0681877136230469
1.80333333333334	0.0629425048828125
1.80666666666667	0.0548362731933594
1.81	0.0500679016113282
1.81333333333334	0.041961669921875
1.81666666666667	0.03814697265625
1.82	0.03814697265625
1.82333333333334	0.0438690185546875
1.82666666666667	0.0505447387695313
1.83	0.0576972961425782
1.83333333333334	0.0658035278320313
1.83666666666667	0.0715255737304688
1.84	0.0748634338378907
1.84333333333334	0.072479248046875
1.84666666666667	0.0696182250976563
1.85	0.0624656677246094
1.85333333333334	0.0567436218261719
1.85666666666667	0.0553131103515625
1.86	0.0591278076171875
1.86333333333334	0.0576972961425782
1.86666666666667	0.049591064453125
1.87	0.0448226928710938
1.87333333333334	0.0448226928710938
1.87666666666667	0.0457763671875
1.88	0.0405311584472656
1.88333333333334	0.041961669921875
1.88666666666667	0.0514984130859375
1.89	0.0634193420410157
1.89333333333334	0.0691413879394532
1.89666666666667	0.0705718994140625
1.9	0.0791549682617188
1.90333333333334	0.0939369201660156
1.90666666666667	0.109672546386719
1.91	0.121593475341797
1.91333333333334	0.133991241455078
1.91666666666667	0.148773193359375
1.92	0.160694122314453
1.92333333333334	0.1678466796875
1.92666666666667	0.173568725585938
1.93	0.179290771484375
1.93333333333334	0.186443328857422
1.93666666666667	0.189781188964844
1.94	0.194072723388672
1.94333333333334	0.1983642578125
1.94666666666667	0.202655792236328
1.95	0.20599365234375
1.95333333333334	0.20742416381836
1.95666666666667	0.208854675292969
1.96	0.20599365234375
1.96333333333334	0.203132629394531
1.96666666666667	0.195980072021485
1.97	0.186920166015625
1.97333333333334	0.175952911376953
1.97666666666667	0.164985656738281
1.98	0.149726867675781
1.98333333333334	0.133514404296875
1.98666666666667	0.120639801025391
1.99	0.117301940917969
1.99333333333334	0.117301940917969
1.99666666666667	0.112056732177735
2	0.111579895019531
2.00333333333334	0.11444091796875
2.00666666666667	0.117778778076172
2.01	0.113964080810547
2.01333333333334	0.1068115234375
2.01666666666667	0.1068115234375
2.02	0.1068115234375
2.02333333333334	0.103950500488281
2.02666666666667	0.10061264038086
2.03	0.0977516174316406
2.03333333333334	0.0967979431152344
2.03666666666667	0.0920295715332031
2.04	0.08392333984375
2.04333333333334	0.0743865966796875
2.04666666666667	0.0677108764648438
2.05	0.0696182250976563
2.05333333333334	0.0748634338378907
2.05666666666667	0.0844001770019531
2.06	0.0925064086914063
2.06333333333334	0.102043151855469
2.06666666666667	0.108718872070313
2.07	0.109672546386719
2.07333333333334	0.109195709228516
2.07666666666667	0.103473663330078
2.08	0.101089477539063
2.08333333333334	0.102043151855469
2.08666666666667	0.1068115234375
2.09	0.110149383544922
2.09333333333334	0.108718872070313
2.09666666666667	0.111103057861328
2.1	0.118732452392578
2.10333333333334	0.123977661132813
2.10666666666667	0.125885009765625
2.11	0.121116638183594
2.11333333333334	0.117301940917969
2.11666666666667	0.116348266601563
2.12	0.113487243652344
2.12333333333334	0.112056732177735
2.12666666666667	0.102043151855469
2.13	0.0972747802734375
2.13333333333334	0.0939369201660156
2.13666666666667	0.0896453857421875
2.14	0.0844001770019531
2.14333333333334	0.0743865966796875
2.14666666666667	0.0782012939453125
2.15	0.0848770141601563
2.15333333333334	0.0910758972167969
2.15666666666667	0.0925064086914063
2.16	0.0886917114257813
2.16333333333334	0.0882148742675781
2.16666666666667	0.08392333984375
2.17	0.0782012939453125
2.17333333333334	0.0720024108886719
2.17666666666667	0.0691413879394532
2.18	0.0700950622558594
2.18333333333334	0.0720024108886719
2.18666666666667	0.072479248046875
2.19	0.072479248046875
2.19333333333334	0.0743865966796875
2.19666666666667	0.0772476196289063
2.2	0.0786781311035157
2.20333333333334	0.0743865966796875
2.20666666666667	0.0705718994140625
2.21	0.0710487365722657
2.21333333333334	0.0715255737304688
2.21666666666667	0.0710487365722657
2.22	0.0734329223632813
2.22333333333334	0.0815391540527344
2.22666666666667	0.0872611999511719
2.23	0.087738037109375
2.23333333333334	0.0910758972167969
2.23666666666667	0.095367431640625
2.24	0.0982284545898438
2.24333333333334	0.0944137573242188
2.24666666666667	0.0886917114257813
2.25	0.0844001770019531
2.25333333333334	0.0777244567871094
2.25666666666667	0.0681877136230469
2.26	0.057220458984375
2.26333333333334	0.0529289245605469
2.26666666666667	0.05340576171875
2.27	0.0538825988769532
2.27333333333334	0.0467300415039063
2.27666666666667	0.0414848327636719
2.28	0.041961669921875
2.28333333333334	0.0452995300292969
2.28666666666667	0.0433921813964844
2.29	0.0414848327636719
2.29333333333334	0.041961669921875
2.29666666666667	0.0452995300292969
2.3	0.041961669921875
2.30333333333334	0.0338554382324219
2.30666666666667	0.0319480895996094
2.31	0.0314712524414063
2.31333333333334	0.034332275390625
2.31666666666667	0.0348091125488281
2.32	0.0405311584472656
2.32333333333334	0.0519752502441407
2.32666666666667	0.0562667846679688
2.33	0.0600814819335938
2.33333333333334	0.0615119934082032
2.33666666666667	0.0624656677246094
2.34	0.057220458984375
2.34333333333334	0.0472068786621094
2.34666666666667	0.0438690185546875
2.35	0.0429153442382813
2.35333333333334	0.0500679016113282
2.35666666666667	0.0586509704589844
2.36	0.0672340393066407
2.36333333333334	0.0691413879394532
2.36666666666667	0.0677108764648438
2.37	0.0667572021484375
2.37333333333334	0.0605583190917969
2.37666666666667	0.0562667846679688
2.38	0.0524520874023438
2.38333333333334	0.0557899475097657
2.38666666666667	0.0586509704589844
2.39	0.0567436218261719
2.39333333333334	0.0557899475097657
2.39666666666667	0.0529289245605469
2.4	0.0529289245605469
2.40333333333334	0.0505447387695313
2.40666666666667	0.0472068786621094
2.41	0.0476837158203125
2.41333333333334	0.0438690185546875
2.41666666666667	0.0391006469726563
2.42	0.0300407409667969
2.42333333333334	0.0271797180175781
2.42666666666667	0.026702880859375
2.43	0.0309944152832031
2.43333333333334	0.0352859497070313
2.43666666666667	0.0410079956054688
2.44	0.0462532043457031
2.44333333333334	0.0476837158203125
2.44666666666667	0.0510215759277344
2.45	0.05340576171875
2.45333333333334	0.0557899475097657
2.45666666666667	0.0524520874023438
2.46	0.0538825988769532
2.46333333333334	0.0562667846679688
2.46666666666667	0.0586509704589844
2.47	0.0548362731933594
2.47333333333334	0.0567436218261719
2.47666666666667	0.0662803649902344
2.48	0.0729560852050782
2.48333333333334	0.0710487365722657
2.48666666666667	0.0615119934082032
2.49	0.0586509704589844
2.49333333333334	0.0576972961425782
2.49666666666667	0.0567436218261719
2.5	0.05340576171875
2.50333333333334	0.0567436218261719
2.50666666666667	0.0653266906738282
2.51	0.0691413879394532
2.51333333333334	0.06866455078125
2.51666666666667	0.064849853515625
2.52	0.0643730163574219
2.52333333333334	0.0576972961425782
2.52666666666667	0.0491142272949219
2.53	0.0405311584472656
2.53333333333334	0.0324249267578125
2.53666666666667	0.0243186950683594
2.54	0.0205039978027344
2.54333333333334	0.0309944152832031
2.54666666666667	0.0429153442382813
2.55	0.0548362731933594
2.55333333333334	0.0596046447753907
2.55666666666667	0.0658035278320313
2.56	0.0658035278320313
2.56333333333334	0.0591278076171875
2.56666666666667	0.0510215759277344
2.57	0.0443458557128906
2.57333333333334	0.0467300415039063
2.57666666666667	0.049591064453125
2.58	0.0562667846679688
2.58333333333334	0.0600814819335938
2.58666666666667	0.0629425048828125
2.59	0.0638961791992188
2.59333333333334	0.0643730163574219
2.59666666666667	0.0638961791992188
2.6	0.064849853515625
2.60333333333334	0.0691413879394532
2.60666666666667	0.0720024108886719
2.61	0.0758171081542969
2.61333333333334	0.0782012939453125
2.61666666666667	0.0791549682617188
2.62	0.0748634338378907
2.62333333333334	0.0677108764648438
2.62666666666667	0.0638961791992188
2.63	0.0591278076171875
2.63333333333334	0.0519752502441407
2.63666666666667	0.0405311584472656
2.64	0.0333786010742188
2.64333333333334	0.0319480895996094
2.64666666666667	0.0338554382324219
2.65	0.0348091125488281
2.65333333333334	0.0376701354980469
2.65666666666667	0.0443458557128906
2.66	0.0491142272949219
2.66333333333334	0.0472068786621094
2.66666666666667	0.0371932983398438
2.67	0.0290870666503906
2.67333333333334	0.0200271606445313
2.67666666666667	0.0162124633789063
2.68	0.0123977661132813
2.68333333333334	0.0119209289550781
2.68666666666667	0.0104904174804688
2.69	0.00476837158203125
2.69333333333334	-0.0019073486328125
2.69666666666667	-0.0100135803222656
2.7	-0.011444091796875
2.70333333333334	-0.0100135803222656
2.70666666666667	-0.00286102294921875
2.71	0.00667572021484375
2.71333333333334	0.0166893005371094
2.71666666666667	0.0238418579101563
2.72	0.0290870666503906
2.72333333333334	0.0376701354980469
2.72666666666667	0.0448226928710938
2.73	0.0514984130859375
2.73333333333334	0.0576972961425782
2.73666666666667	0.0658035278320313
2.74	0.0700950622558594
2.74333333333334	0.064849853515625
2.74666666666667	0.0529289245605469
2.75	0.0424385070800781
2.75333333333334	0.0362396240234375
2.75666666666667	0.0338554382324219
2.76	0.0352859497070313
2.76333333333334	0.0391006469726563
2.76666666666667	0.0476837158203125
2.77	0.0548362731933594
2.77333333333334	0.0643730163574219
2.77666666666667	0.0653266906738282
2.78	0.06103515625
2.78333333333334	0.0500679016113282
2.78666666666667	0.0443458557128906
2.79	0.0424385070800781
2.79333333333334	0.0400543212890625
2.79666666666667	0.0357627868652344
2.8	0.0309944152832031
2.80333333333334	0.0271797180175781
2.80666666666667	0.0214576721191406
2.81	0.0162124633789063
2.81333333333334	0.0128746032714844
2.81666666666667	0.0152587890625
2.82	0.019073486328125
2.82333333333334	0.0262260437011719
2.82666666666667	0.0309944152832031
2.83	0.030517578125
2.83333333333334	0.0252723693847656
2.83666666666667	0.0224113464355469
2.84	0.0233650207519531
2.84333333333334	0.0262260437011719
2.84666666666667	0.026702880859375
2.85	0.0329017639160156
2.85333333333334	0.0352859497070313
2.85666666666667	0.03814697265625
2.86	0.0362396240234375
2.86333333333334	0.0395774841308594
2.86666666666667	0.0462532043457031
2.87	0.049591064453125
2.87333333333334	0.0543594360351563
2.87666666666667	0.0529289245605469
2.88	0.0543594360351563
2.88333333333334	0.0519752502441407
2.88666666666667	0.05340576171875
2.89	0.0505447387695313
2.89333333333334	0.0452995300292969
2.89666666666667	0.0371932983398438
2.9	0.0286102294921875
2.90333333333334	0.0209808349609375
2.90666666666667	0.0109672546386719
2.91	0.0095367431640625
2.91333333333334	0.0123977661132813
2.91666666666667	0.0214576721191406
2.92	0.026702880859375
2.92333333333334	0.0333786010742188
2.92666666666667	0.0367164611816406
2.93	0.03814697265625
2.93333333333334	0.0405311584472656
2.93666666666667	0.0457763671875
2.94	0.05340576171875
2.94333333333334	0.0557899475097657
2.94666666666667	0.0557899475097657
2.95	0.0472068786621094
2.95333333333334	0.0333786010742188
2.95666666666667	0.0157356262207031
2.96	0.00619888305664063
2.96333333333334	0.00429153442382813
2.96666666666667	0.0100135803222656
2.97	0.019073486328125
2.97333333333334	0.0314712524414063
2.97666666666667	0.0391006469726563
2.98	0.041961669921875
2.98333333333334	0.0357627868652344
2.98666666666667	0.026702880859375
2.99	0.0185966491699219
2.99333333333334	0.0109672546386719
2.99666666666667	0.00333786010742188
3	-0.00286102294921875
3.00333333333334	-0.00143051147460938
3.00666666666667	0.0019073486328125
3.01	0.00667572021484375
3.01333333333334	0.0104904174804688
3.01666666666667	0.0176429748535156
3.02	0.0200271606445313
3.02333333333334	0.02288818359375
3.02666666666667	0.0286102294921875
3.03	0.0414848327636719
3.03333333333334	0.0543594360351563
3.03666666666667	0.0662803649902344
3.04	0.0729560852050782
3.04333333333334	0.0739097595214844
3.04666666666667	0.0658035278320313
3.05	0.0553131103515625
3.05333333333334	0.0481605529785156
3.05666666666667	0.0410079956054688
3.06	0.0376701354980469
3.06333333333334	0.0319480895996094
3.06666666666667	0.0319480895996094
3.07	0.0324249267578125
3.07333333333334	0.0348091125488281
3.07666666666667	0.0362396240234375
3.08	0.041961669921875
3.08333333333334	0.0548362731933594
3.08666666666667	0.0677108764648438
3.09	0.0739097595214844
3.09333333333334	0.0729560852050782
3.09666666666667	0.0753402709960938
3.1	0.0796318054199219
3.10333333333334	0.0815391540527344
3.10666666666667	0.080108642578125
3.11	0.0786781311035157
3.11333333333334	0.0810623168945313
3.11666666666667	0.0810623168945313
3.12	0.0777244567871094
3.12333333333334	0.0729560852050782
3.12666666666667	0.0700950622558594
3.13	0.0653266906738282
3.13333333333334	0.0562667846679688
3.13666666666667	0.0452995300292969
3.14	0.0333786010742188
3.14333333333334	0.0209808349609375
3.14666666666667	0.0100135803222656
3.15	0.00715255737304688
3.15333333333334	0.0104904174804688
3.15666666666667	0.0166893005371094
3.16	0.0224113464355469
3.16333333333334	0.0262260437011719
3.16666666666667	0.0262260437011719
3.17	0.0243186950683594
3.17333333333334	0.0185966491699219
3.17666666666667	0.0157356262207031
3.18	0.0143051147460938
3.18333333333334	0.0147819519042969
3.18666666666667	0.0171661376953125
3.19	0.0219345092773438
3.19333333333334	0.0295639038085938
3.19666666666667	0.0362396240234375
3.2	0.0414848327636719
3.20333333333334	0.0462532043457031
3.20666666666667	0.0476837158203125
3.21	0.0429153442382813
3.21333333333334	0.0391006469726563
3.21666666666667	0.0352859497070313
3.22	0.0319480895996094
3.22333333333334	0.0300407409667969
3.22666666666667	0.0338554382324219
3.23	0.0467300415039063
3.23333333333334	0.0538825988769532
3.23666666666667	0.057220458984375
3.24	0.0624656677246094
3.24333333333334	0.06866455078125
3.24666666666667	0.0700950622558594
3.25	0.0605583190917969
3.25333333333334	0.0514984130859375
3.25666666666667	0.0452995300292969
3.26	0.0371932983398438
3.26333333333334	0.0271797180175781
3.26666666666667	0.0195503234863281
3.27	0.0152587890625
3.27333333333334	0.0104904174804688
3.27666666666667	0.00286102294921875
3.28	0
3.28333333333334	-0.00238418579101563
3.28666666666667	0.00095367431640625
3.29	0.00905990600585938
3.29333333333334	0.0243186950683594
3.29666666666667	0.0357627868652344
3.3	0.0443458557128906
3.30333333333334	0.05340576171875
3.30666666666667	0.0619888305664063
3.31	0.0653266906738282
3.31333333333334	0.0596046447753907
3.31666666666667	0.0624656677246094
3.32	0.064849853515625
3.32333333333334	0.0672340393066407
3.32666666666667	0.0581741333007813
3.33	0.0519752502441407
3.33333333333334	0.0505447387695313
3.33666666666667	0.0481605529785156
3.34	0.0486373901367188
3.34333333333334	0.0486373901367188
3.34666666666667	0.0524520874023438
3.35	0.0514984130859375
3.35333333333334	0.0514984130859375
3.35666666666667	0.0486373901367188
3.36	0.0486373901367188
3.36333333333334	0.0491142272949219
3.36666666666667	0.0553131103515625
3.37	0.0658035278320313
3.37333333333334	0.0767707824707032
3.37666666666667	0.0867843627929688
3.38	0.0886917114257813
3.38333333333334	0.0820159912109375
3.38666666666667	0.0643730163574219
3.39	0.0424385070800781
3.39333333333334	0.0219345092773438
3.39666666666667	0.0100135803222656
3.4	0.00238418579101563
3.40333333333334	0.003814697265625
3.40666666666667	0.00762939453125
3.41	0.0185966491699219
3.41333333333334	0.0252723693847656
3.41666666666667	0.0262260437011719
3.42	0.0281333923339844
3.42333333333334	0.0319480895996094
3.42666666666667	0.0448226928710938
3.43	0.0510215759277344
3.43333333333334	0.057220458984375
3.43666666666667	0.0619888305664063
3.44	0.0681877136230469
3.44333333333334	0.0691413879394532
3.44666666666667	0.0638961791992188
3.45	0.06103515625
3.45333333333334	0.0615119934082032
3.45666666666667	0.0591278076171875
3.46	0.0524520874023438
3.46333333333334	0.0481605529785156
3.46666666666667	0.0448226928710938
3.47	0.0410079956054688
3.47333333333334	0.0319480895996094
3.47666666666667	0.0233650207519531
3.48	0.0123977661132813
3.48333333333334	0.000476837158203125
3.48666666666667	-0.00810623168945313
3.49	-0.0119209289550781
3.49333333333334	-0.0100135803222656
3.49666666666667	-0.00333786010742188
3.5	0.00286102294921875
3.50333333333334	0.00524520874023438
3.50666666666667	0.00524520874023438
3.51	0.00858306884765625
3.51333333333334	0.0095367431640625
3.51666666666667	0.0128746032714844
3.52	0.0171661376953125
3.52333333333334	0.0257492065429688
3.52666666666667	0.0309944152832031
3.53	0.0281333923339844
3.53333333333334	0.0224113464355469
3.53666666666667	0.0171661376953125
3.54	0.0181198120117188
3.54333333333334	0.0247955322265625
3.54666666666667	0.0357627868652344
3.55	0.0486373901367188
3.55333333333334	0.0591278076171875
3.55666666666667	0.0643730163574219
3.56	0.0681877136230469
3.56333333333334	0.0658035278320313
3.56666666666667	0.0615119934082032
3.57	0.0505447387695313
3.57333333333334	0.0414848327636719
3.57666666666667	0.034332275390625
3.58	0.0309944152832031
3.58333333333334	0.0276565551757813
3.58666666666667	0.0271797180175781
3.59	0.030517578125
3.59333333333334	0.0405311584472656
3.59666666666667	0.0486373901367188
3.6	0.0538825988769532
3.60333333333334	0.0524520874023438
3.60666666666667	0.049591064453125
3.61	0.0452995300292969
3.61333333333334	0.0386238098144531
3.61666666666667	0.0324249267578125
3.62	0.0262260437011719
3.62333333333334	0.0247955322265625
3.62666666666667	0.0181198120117188
3.63	0.0152587890625
3.63333333333334	0.0166893005371094
3.63666666666667	0.0257492065429688
3.64	0.0348091125488281
3.64333333333334	0.0414848327636719
3.64666666666667	0.0481605529785156
3.65	0.0514984130859375
3.65333333333334	0.0476837158203125
3.65666666666667	0.0376701354980469
3.66	0.0214576721191406
3.66333333333334	0.00858306884765625
3.66666666666667	0.00333786010742188
3.67	0.0057220458984375
3.67333333333334	0.0157356262207031
3.67666666666667	0.0271797180175781
3.68	0.0443458557128906
3.68333333333334	0.0591278076171875
3.68666666666667	0.0758171081542969
3.69	0.0853538513183594
3.69333333333334	0.0905990600585938
3.69666666666667	0.0863075256347656
3.7	0.080108642578125
3.70333333333334	0.0720024108886719
3.70666666666667	0.0615119934082032
3.71	0.049591064453125
3.71333333333334	0.0338554382324219
3.71666666666667	0.0262260437011719
3.72	0.0233650207519531
3.72333333333334	0.0329017639160156
3.72666666666667	0.041961669921875
3.73	0.05340576171875
3.73333333333334	0.0619888305664063
3.73666666666667	0.0696182250976563
3.74	0.0734329223632813
3.74333333333334	0.0748634338378907
3.74666666666667	0.0753402709960938
3.75	0.0748634338378907
3.75333333333334	0.0762939453125
3.75666666666667	0.0815391540527344
3.76	0.0834465026855469
3.76333333333334	0.0796318054199219
3.76666666666667	0.0762939453125
3.77	0.0791549682617188
3.77333333333334	0.0872611999511719
3.77666666666667	0.0920295715332031
3.78	0.0977516174316406
3.78333333333334	0.102996826171875
3.78666666666667	0.107288360595703
3.79	0.109195709228516
3.79333333333334	0.112056732177735
3.79666666666667	0.111103057861328
3.8	0.109672546386719
3.80333333333334	0.104427337646485
3.80666666666667	0.102996826171875
3.81	0.0972747802734375
3.81333333333334	0.087738037109375
3.81666666666667	0.080108642578125
3.82	0.0777244567871094
3.82333333333334	0.0786781311035157
3.82666666666667	0.0786781311035157
3.83	0.080108642578125
3.83333333333334	0.0867843627929688
3.83666666666667	0.0896453857421875
3.84	0.0910758972167969
3.84333333333334	0.0939369201660156
3.84666666666667	0.100135803222656
3.85	0.1068115234375
3.85333333333334	0.109672546386719
3.85666666666667	0.113487243652344
3.86	0.118732452392578
3.86333333333334	0.121593475341797
3.86666666666667	0.123977661132813
3.87	0.122547149658203
3.87333333333334	0.120162963867188
3.87666666666667	0.1220703125
3.88	0.125885009765625
3.88333333333334	0.137805938720703
3.88666666666667	0.147819519042969
3.89	0.159263610839844
3.89333333333334	0.166416168212891
3.89666666666667	0.174045562744141
3.9	0.178337097167969
3.90333333333334	0.182628631591797
3.90666666666667	0.188827514648438
3.91	0.199317932128906
3.91333333333334	0.214576721191406
3.91666666666667	0.226497650146485
3.92	0.231266021728516
3.92333333333334	0.224113464355469
3.92666666666667	0.209808349609375
3.93	0.197410583496094
3.93333333333334	0.18453598022461
3.93666666666667	0.179767608642578
3.94	0.179290771484375
3.94333333333334	0.18310546875
3.94666666666667	0.187873840332031
3.95	0.194072723388672
3.95333333333334	0.205516815185547
3.95666666666667	0.214099884033203
3.96	0.225543975830078
3.96333333333334	0.241279602050781
3.96666666666667	0.270843505859375
3.97	0.307559967041016
3.97333333333334	0.349521636962891
3.97666666666667	0.397205352783203
3.98	0.452518463134766
3.98333333333334	0.513553619384766
3.98666666666667	0.581741333007813
3.99	0.662803649902344
3.99333333333334	0.763893127441407
3.99666666666667	0.892162322998047
4	1.04284286499024
4.00333333333334	1.22213363647461
4.00666666666667	1.41716003417969
4.01	1.63316726684571
4.01333333333334	1.86586380004883
4.01666666666667	2.11620330810547
4.02	2.38227844238281
4.02333333333334	2.66599655151367
4.02666666666667	2.97069549560547
4.03	3.28302383422852
4.03333333333334	3.59344482421875
4.03666666666667	3.90052795410156
4.04	4.21190261840821
4.04333333333334	4.52470779418946
4.04666666666667	4.84514236450196
4.05	5.18894195556641
4.05333333333334	5.58519363403321
4.05666666666667	6.05869293212891
4.06	6.65140151977539
4.06333333333334	7.40718841552735
4.06666666666667	8.38613510131836
4.07	9.64069366455078
4.07333333333334	11.2295150756836
4.07666666666667	13.1883621215821
4.08	15.523910522461
4.08333333333334	18.2065963745117
4.08666666666667	21.1625099182129
4.09	24.2729187011719
4.09333333333334	27.3633003234863
4.09666666666667	30.2462577819824
4.1	32.7248573303223
4.10333333333334	34.6360206604004
4.10666666666667	35.8562469482422
4.11	36.3407135009766
4.11333333333334	36.099910736084
4.11666666666667	35.2153778076172
4.12	33.7967872619629
4.12333333333334	31.9833755493164
4.12666666666667	29.900074005127
4.13	27.6608467102051
4.13333333333334	25.357723236084
4.13666666666667	23.061752319336
4.14	20.8287239074707
4.14333333333334	18.6915397644043
4.14666666666667	16.6764259338379
4.15	14.7948265075684
4.15333333333334	13.0558013916016
4.15666666666667	11.4574432373047
4.16	9.99546051025391
4.16333333333334	8.6660385131836
4.16666666666667	7.47013092041016
4.17	6.40249252319336
4.17333333333334	5.45644760131836
4.17666666666667	4.61864471435547
4.18	3.88336181640625
4.18333333333334	3.23867797851563
4.18666666666667	2.68650054931641
4.19	2.21347808837891
4.19333333333334	1.82056427001953
4.19666666666667	1.50060653686524
4.2	1.25551223754883
4.20333333333334	1.07049942016602
4.20666666666667	0.929832458496094
4.21	0.830173492431641
4.21333333333334	0.766754150390625
4.21666666666667	0.737190246582032
4.22	0.722408294677735
4.22333333333334	0.730991363525391
4.22666666666667	0.761508941650391
4.23	0.821590423583985
4.23333333333334	0.90169906616211
4.23666666666667	0.994682312011719
4.24	1.09672546386719
4.24333333333334	1.20639801025391
4.24666666666667	1.32417678833008
4.25	1.4338493347168
4.25333333333334	1.53541564941406
4.25666666666667	1.63078308105469
4.26	1.73330307006836
4.26333333333334	1.82867050170899
4.26666666666667	1.91831588745117
4.27	2.00128555297852
4.27333333333334	2.08425521850586
4.27666666666667	2.16245651245117
4.28	2.23779678344727
4.28333333333334	2.30836868286133
4.28666666666667	2.37131118774414
4.29	2.4261474609375
4.29333333333334	2.471923828125
4.29666666666667	2.50530242919922
4.3	2.52628326416016
4.30333333333334	2.54631042480469
4.30666666666667	2.56395339965821
4.31	2.58016586303711
4.31333333333334	2.58541107177735
4.31666666666667	2.59971618652344
4.32	2.61688232421875
4.32333333333334	2.62928009033203
4.32666666666667	2.63452529907227
4.33	2.64120101928711
4.33333333333334	2.65932083129883
4.33666666666667	2.67744064331055
4.34	2.69269943237305
4.34333333333334	2.70986557006836
4.34666666666667	2.73180007934571
4.35	2.75373458862305
4.35333333333334	2.77948379516602
4.35666666666667	2.80189514160156
4.36	2.82573699951172
4.36333333333334	2.84290313720703
4.36666666666667	2.85530090332031
4.37	2.87055969238281
4.37333333333334	2.88200378417969
4.37666666666667	2.90012359619141
4.38	2.90918350219727
4.38333333333334	2.92015075683594
4.38666666666667	2.92730331420899
4.39	2.93302536010742
4.39333333333334	2.93111801147461
4.39666666666667	2.91919708251953
4.4	2.9134750366211
4.40333333333334	2.91490554809571
4.40666666666667	2.92825698852539
4.41	2.93350219726563
4.41333333333334	2.9449462890625
4.41666666666667	2.95495986938477
4.42	2.97069549560547
4.42333333333334	2.97737121582031
4.42666666666667	2.9749870300293
4.43	2.96831130981446
4.43333333333334	2.95448303222656
4.43666666666667	2.94160842895508
4.44	2.92158126831055
4.44333333333334	2.90298461914063
4.44666666666667	2.88105010986328
4.45	2.87151336669922
4.45333333333334	2.86626815795899
4.45666666666667	2.86245346069336
4.46	2.8529167175293
4.46333333333334	2.84481048583985
4.46666666666667	2.8376579284668
4.47	2.82621383666992
4.47333333333334	2.81524658203125
4.47666666666667	2.80523300170899
4.48	2.80284881591797
4.48333333333334	2.79903411865235
4.48666666666667	2.80189514160156
4.49	2.80237197875977
4.49333333333334	2.8066635131836
4.49666666666667	2.82049179077149
4.5	2.84004211425781
4.50333333333334	2.86531448364258
4.50666666666667	2.88105010986328
4.51	2.90012359619141
4.51333333333334	2.91490554809571
4.51666666666667	2.92062759399414
4.52	2.92015075683594
4.52333333333334	2.9134750366211
4.52666666666667	2.92253494262696
4.53	2.93016433715821
4.53333333333334	2.94017791748047
4.53666666666667	2.94256210327149
4.54	2.93159484863281
4.54333333333334	2.9134750366211
4.54666666666667	2.87342071533203
4.55	2.82573699951172
4.55333333333334	2.7608871459961
4.55666666666667	2.69269943237305
4.56	2.62165069580078
4.56333333333334	2.54535675048828
4.56666666666667	2.46906280517578
4.57	2.38609313964844
4.57333333333334	2.30884552001953
4.57666666666667	2.23159790039063
4.58	2.16054916381836
4.58333333333334	2.09665298461914
4.58666666666667	2.03132629394531
4.59	1.96695327758789
4.59333333333334	1.89733505249024
4.59666666666667	1.83200836181641
4.6	1.76572799682617
4.60333333333334	1.70326232910156
4.60666666666667	1.64937973022461
4.61	1.60264968872071
4.61333333333334	1.56497955322266
4.61666666666667	1.52730941772461
4.62	1.49726867675781
4.62333333333334	1.46818161010742
4.62666666666667	1.44815444946289
4.63	1.4338493347168
4.63333333333334	1.4185905456543
4.63666666666667	1.39951705932617
4.64	1.36899948120117
4.64333333333334	1.34563446044922
4.64666666666667	1.32274627685547
4.65	1.30176544189453
4.65333333333334	1.2812614440918
4.65666666666667	1.26457214355469
4.66	1.26266479492188
4.66333333333334	1.25312805175781
4.66666666666667	1.24263763427735
4.67	1.22499465942383
4.67333333333334	1.21021270751953
4.67666666666667	1.20115280151367
4.68	1.1892318725586
4.68333333333334	1.18780136108399
4.68666666666667	1.18684768676758
4.69	1.1892318725586
4.69333333333334	1.1897087097168
4.69666666666667	1.1897087097168
4.7	1.19924545288086
4.70333333333334	1.2054443359375
4.70666666666667	1.21068954467774
4.71	1.21212005615235
4.71333333333334	1.21402740478516
4.71666666666667	1.21688842773438
4.72	1.21259689331055
4.72333333333334	1.20401382446289
4.72666666666667	1.19781494140625
4.73	1.19829177856446
4.73333333333334	1.21164321899414
4.73666666666667	1.22356414794922
4.74	1.23214721679688
4.74333333333334	1.24263763427735
4.74666666666667	1.24740600585938
4.75	1.24883651733399
4.75333333333334	1.23882293701172
4.75666666666667	1.23310089111328
4.76	1.23357772827149
4.76333333333334	1.23262405395508
4.76666666666667	1.2354850769043
4.77	1.23214721679688
4.77333333333334	1.23119354248047
4.77666666666667	1.22594833374024
4.78	1.21927261352539
4.78333333333334	1.21927261352539
4.78666666666667	1.21784210205078
4.79	1.22308731079102
4.79333333333334	1.22261047363281
4.79666666666667	1.22308731079102
4.8	1.21641159057617
4.80333333333334	1.2044906616211
4.80666666666667	1.190185546875
4.81	1.17731094360352
4.81333333333334	1.17015838623047
4.81666666666667	1.16205215454102
4.82	1.15966796875
4.82333333333334	1.15251541137696
4.82666666666667	1.15346908569336
4.83	1.15108489990235
4.83333333333334	1.15585327148438
4.83666666666667	1.15966796875
4.84	1.15966796875
4.84333333333334	1.16014480590821
4.84666666666667	1.15013122558594
4.85	1.13964080810547
4.85333333333334	1.12152099609375
4.85666666666667	1.10626220703125
4.86	1.10149383544922
4.86333333333334	1.10387802124024
4.86666666666667	1.11484527587891
4.87	1.11961364746094
4.87333333333334	1.12342834472656
4.87666666666667	1.12056732177735
4.88	1.11103057861328
4.88333333333334	1.0976791381836
4.88666666666667	1.08718872070313
4.89	1.08909606933594
4.89333333333334	1.09434127807617
4.89666666666667	1.10530853271485
4.9	1.1134147644043
4.90333333333334	1.12009048461914
4.90666666666667	1.11961364746094
4.91	1.11246109008789
4.91333333333334	1.1129379272461
4.91666666666667	1.11055374145508
4.92	1.1129379272461
4.92333333333334	1.11770629882813
4.92666666666667	1.1286735534668
4.93	1.14154815673828
4.93333333333334	1.14631652832031
4.93666666666667	1.16014480590821
4.94	1.17635726928711
4.94333333333334	1.19972229003906
4.94666666666667	1.22547149658203
4.95	1.251220703125
4.95333333333334	1.27458572387696
4.95666666666667	1.29127502441406
4.96	1.3113021850586
4.96333333333334	1.32989883422852
4.96666666666667	1.33752822875977
4.97	1.34801864624024
4.97333333333334	1.36089324951172
4.97666666666667	1.37567520141602
4.98	1.38092041015625
4.98333333333334	1.37519836425781
4.98666666666667	1.37758255004883
4.99	1.37567520141602
4.99333333333334	1.37805938720703
4.99666666666667	1.37519836425781
5	1.36470794677735
5.00333333333334	1.35421752929688
5.00666666666667	1.33562088012696
5.01	1.32036209106446
5.01333333333334	1.29365921020508
5.01666666666667	1.25789642333985
5.02	1.22451782226563
5.02333333333334	1.18589401245117
5.02666666666667	1.15203857421875
5.03	1.1134147644043
5.03333333333334	1.0833740234375
5.03666666666667	1.06668472290039
5.04	1.04808807373047
5.04333333333334	1.03378295898438
5.04666666666667	1.0061264038086
5.05	0.975131988525391
5.05333333333334	0.940322875976563
5.05666666666667	0.898838043212891
5.06	0.86355209350586
5.06333333333334	0.828742980957031
5.06666666666667	0.813484191894531
5.07	0.803947448730469
5.07333333333334	0.795841217041016
5.07666666666667	0.784873962402344
5.08	0.765800476074219
5.08333333333334	0.750541687011719
5.08666666666667	0.727176666259766
5.09	0.704765319824219
5.09333333333334	0.676631927490235
5.09666666666667	0.651359558105469
5.1	0.630378723144532
5.10333333333334	0.607967376708985
5.10666666666667	0.594615936279297
5.11	0.580787658691407
5.11333333333334	0.575542449951172
5.11666666666667	0.568866729736328
5.12	0.565528869628907
5.12333333333334	0.563621520996094
5.12666666666667	0.553607940673828
5.13	0.54311752319336
5.13333333333334	0.527381896972657
5.13666666666667	0.519275665283203
5.14	0.509262084960938
5.14333333333334	0.498771667480469
5.14666666666667	0.494003295898438
5.15	0.493049621582031
5.15333333333334	0.499725341796875
5.15666666666667	0.506877899169922
5.16	0.514507293701172
5.16333333333334	0.520706176757813
5.16666666666667	0.521183013916016
5.17	0.517845153808594
5.17333333333334	0.51259994506836
5.17666666666667	0.501632690429688
5.18	0.491142272949219
5.18333333333334	0.481128692626953
5.18666666666667	0.475883483886719
5.19	0.476360321044922
5.19333333333334	0.473499298095703
5.19666666666667	0.470638275146485
5.2	0.46539306640625
5.20333333333334	0.463008880615235
5.20666666666667	0.464916229248047
5.21	0.458240509033203
5.21333333333334	0.459671020507813
5.21666666666667	0.467777252197266
5.22	0.481605529785156
5.22333333333334	0.491619110107422
5.22666666666667	0.488758087158203
5.23	0.488758087158203
5.23333333333334	0.483512878417969
5.23666666666667	0.478744506835938
5.24	0.47445297241211
5.24333333333334	0.472545623779297
5.24666666666667	0.476360321044922
5.25	0.478744506835938
5.25333333333334	0.473976135253906
5.25666666666667	0.468730926513672
5.26	0.469207763671875
5.26333333333334	0.47445297241211
5.26666666666667	0.48065185546875
5.27	0.486373901367188
5.27333333333334	0.494003295898438
5.27666666666667	0.501632690429688
5.28	0.501632690429688
5.28333333333334	0.498294830322266
5.28666666666667	0.497817993164063
5.29	0.500679016113282
5.29333333333334	0.515460968017578
5.29666666666667	0.537395477294922
5.3	0.563621520996094
5.30333333333334	0.591278076171875
5.30666666666667	0.612258911132813
5.31	0.635147094726563
5.31333333333334	0.656604766845703
5.31666666666667	0.667572021484375
5.32	0.678539276123047
5.32333333333334	0.685691833496094
5.32666666666667	0.697135925292969
5.33	0.701904296875
5.33333333333334	0.69427490234375
5.33666666666667	0.692844390869141
5.34	0.690937042236328
5.34333333333334	0.689983367919922
5.34666666666667	0.690937042236328
5.35	0.692844390869141
5.35333333333334	0.697612762451172
5.35666666666667	0.691413879394532
5.36	0.67901611328125
5.36333333333334	0.661849975585938
5.36666666666667	0.633716583251953
5.37	0.598907470703125
5.37333333333334	0.5645751953125
5.37666666666667	0.531196594238282
5.38	0.499725341796875
5.38333333333334	0.470161437988281
5.38666666666667	0.44393539428711
5.39	0.422477722167969
5.39333333333334	0.393867492675781
5.39666666666667	0.364780426025391
5.4	0.334739685058594
5.40333333333334	0.30517578125
5.40666666666667	0.274658203125
5.41	0.242710113525391
5.41333333333334	0.214576721191406
5.41666666666667	0.18453598022461
5.42	0.153541564941406
5.42333333333334	0.114917755126953
5.42666666666667	0.0762939453125
5.43	0.0400543212890625
5.43333333333334	0.00715255737304688
5.43666666666667	-0.0176429748535156
5.44	-0.0433921813964844
5.44333333333334	-0.0638961791992188
5.44666666666667	-0.0729560852050782
5.45	-0.0786781311035157
5.45333333333334	-0.08392333984375
5.45666666666667	-0.0967979431152344
5.46	-0.111579895019531
5.46333333333334	-0.130176544189453
5.46666666666667	-0.157356262207031
5.47	-0.188827514648438
5.47333333333334	-0.217437744140625
5.47666666666667	-0.236988067626953
5.48	-0.254631042480469
5.48333333333334	-0.26845932006836
5.48666666666667	-0.281333923339844
5.49	-0.291824340820313
5.49333333333334	-0.301837921142578
5.49666666666667	-0.313758850097656
5.5	-0.319480895996094
5.50333333333334	-0.32186508178711
5.50666666666667	-0.320911407470703
5.51	-0.324249267578125
5.51333333333334	-0.331878662109375
5.51666666666667	-0.34475326538086
5.52	-0.358104705810547
5.52333333333334	-0.370025634765625
5.52666666666667	-0.382423400878906
5.53	-0.38909912109375
5.53333333333334	-0.393390655517578
5.53666666666667	-0.397205352783203
5.54	-0.400543212890625
5.54333333333334	-0.409126281738281
5.54666666666667	-0.418186187744141
5.55	-0.426769256591797
5.55333333333334	-0.434398651123047
5.55666666666667	-0.435829162597656
5.56	-0.435829162597656
5.56333333333334	-0.432491302490235
5.56666666666667	-0.430107116699219
5.57	-0.430107116699219
5.57333333333334	-0.431060791015625
5.57666666666667	-0.432968139648438
5.58	-0.439643859863281
5.58333333333334	-0.453948974609375
5.58666666666667	-0.467777252197266
5.59	-0.479698181152344
5.59333333333334	-0.495433807373047
5.59666666666667	-0.515460968017578
5.6	-0.534534454345703
5.60333333333334	-0.546455383300782
5.60666666666667	-0.554561614990235
5.61	-0.565528869628907
5.61333333333334	-0.577926635742188
5.61666666666667	-0.584125518798828
5.62	-0.590324401855469
5.62333333333334	-0.596046447753907
5.62666666666667	-0.60415267944336
5.63	-0.607490539550782
5.63333333333334	-0.607490539550782
5.63666666666667	-0.614166259765625
5.64	-0.621318817138672
5.64333333333334	-0.624656677246094
5.64666666666667	-0.626087188720703
5.65	-0.630855560302735
5.65333333333334	-0.638484954833985
5.65666666666667	-0.643730163574219
5.66	-0.645160675048828
5.66333333333334	-0.643253326416016
5.66666666666667	-0.64229965209961
5.67	-0.644207000732422
5.67333333333334	-0.646591186523438
5.67666666666667	-0.653266906738282
5.68	-0.662803649902344
5.68333333333334	-0.681877136230469
5.68666666666667	-0.707626342773438
5.69	-0.737190246582032
5.69333333333334	-0.765323638916016
5.69666666666667	-0.789165496826172
5.7	-0.808238983154297
5.70333333333334	-0.827312469482422
5.70666666666667	-0.841140747070313
5.71	-0.853538513183594
5.71333333333334	-0.866889953613281
5.71666666666667	-0.886917114257813
5.72	-0.91552734375
5.72333333333334	-0.943660736083985
5.72666666666667	-0.970840454101563
5.73	-0.994682312011719
5.73333333333334	-1.02329254150391
5.73666666666667	-1.06096267700196
5.74	-1.10149383544922
5.74333333333334	-1.14488601684571
5.74666666666667	-1.19447708129883
5.75	-1.24692916870117
5.75333333333334	-1.29175186157227
5.75666666666667	-1.32989883422852
5.76	-1.36995315551758
5.76333333333334	-1.42002105712891
5.76666666666667	-1.47724151611328
5.77	-1.54447555541992
5.77333333333334	-1.61838531494141
5.77666666666667	-1.68895721435547
5.78	-1.75189971923828
5.78333333333334	-1.80864334106446
5.78666666666667	-1.86681747436524
5.79	-1.92737579345703
5.79333333333334	-1.99174880981446
5.79666666666667	-2.06279754638672
5.8	-2.14147567749024
5.80333333333334	-2.22539901733399
5.80666666666667	-2.30503082275391
5.81	-2.3794174194336
5.81333333333334	-2.45285034179688
5.81666666666667	-2.52914428710938
5.82	-2.60734558105469
5.82333333333334	-2.6845932006836
5.82666666666667	-2.75659561157227
5.83	-2.82859802246094
5.83333333333334	-2.89440155029297
5.83666666666667	-2.95591354370117
5.84	-3.01361083984375
5.84333333333334	-3.0660629272461
5.84666666666667	-3.12471389770508
5.85	-3.18622589111328
5.85333333333334	-3.2491683959961
5.85666666666667	-3.31497192382813
5.86	-3.38077545166016
5.86333333333334	-3.44705581665039
5.86666666666667	-3.509521484375
5.87	-3.56769561767578
5.87333333333334	-3.62920761108399
5.87666666666667	-3.6916732788086
5.88	-3.75843048095703
5.88333333333334	-3.83043289184571
5.88666666666667	-3.91244888305664
5.89	-4.00304794311524
5.89333333333334	-4.09746170043946
5.89666666666667	-4.1952133178711
5.9	-4.30059432983399
5.90333333333334	-4.41408157348633
5.90666666666667	-4.5313835144043
5.91	-4.65154647827149
5.91333333333334	-4.78267669677735
5.91666666666667	-4.92572784423828
5.92	-5.07545471191407
5.92333333333334	-5.2337646484375
5.92666666666667	-5.401611328125
5.93	-5.5842399597168
5.93333333333334	-5.76925277709961
5.93666666666667	-5.96237182617188
5.94	-6.16645812988282
5.94333333333334	-6.38437271118164
5.94666666666667	-6.61087036132813
5.95	-6.83784484863282
5.95333333333334	-7.07006454467774
5.95666666666667	-7.30419158935547
5.96	-7.54642486572266
5.96333333333334	-7.79008865356446
5.96666666666667	-8.03375244140625
5.97	-8.27264785766602
5.97333333333334	-8.50725173950196
5.97666666666667	-8.73661041259766
5.98	-8.94975662231446
5.98333333333334	-9.14764404296875
5.98666666666667	-9.33361053466797
5.99	-9.51862335205078
5.99333333333334	-9.70554351806641
5.99666666666667	-9.88864898681641
6	-10.0679397583008
6.00333333333334	-10.2419853210449
6.00666666666667	-10.4103088378906
6.01	-10.5628967285156
6.01333333333334	-10.6983184814453
6.01666666666667	-10.8180046081543
6.02	-10.9214782714844
6.02333333333334	-11.0139846801758
6.02666666666667	-11.101245880127
6.03	-11.1875534057617
6.03333333333334	-11.2671852111817
6.03666666666667	-11.3434791564942
6.04	-11.4188194274903
6.04333333333334	-11.4941596984863
6.04666666666667	-11.563777923584
6.05	-11.6229057312012
6.05333333333334	-11.6758346557617
6.05666666666667	-11.7206573486328
6.06	-11.7497444152832
6.06333333333334	-11.7607116699219
6.06666666666667	-11.7588043212891
6.07	-11.7592811584473
6.07333333333334	-11.7588043212891
6.07666666666667	-11.7573738098145
6.08	-11.7568969726563
6.08333333333334	-11.7559432983399
6.08666666666667	-11.749267578125
6.09	-11.7206573486328
6.09333333333334	-11.6753578186035
6.09666666666667	-11.6167068481446
6.1	-11.5499496459961
6.10333333333334	-11.4727020263672
6.10666666666667	-11.3887786865235
6.11	-11.3019943237305
6.11333333333334	-11.2128257751465
6.11666666666667	-11.1131668090821
6.12	-11.0015869140625
6.12333333333334	-10.8723640441895
6.12666666666667	-10.7212066650391
6.13	-10.5533599853516
6.13333333333334	-10.3678703308106
6.13666666666667	-10.1661682128906
6.14	-9.94968414306641
6.14333333333334	-9.72127914428711
6.14666666666667	-9.4904899597168
6.15	-9.24921035766602
6.15333333333334	-8.99648666381836
6.15666666666667	-8.73041152954102
6.16	-8.44573974609375
6.16333333333334	-8.148193359375
6.16666666666667	-7.83014297485352
6.17	-7.50064849853516
6.17333333333334	-7.15112686157227
6.17666666666667	-6.78873062133789
6.18	-6.42061233520508
6.18333333333334	-6.05297088623047
6.18666666666667	-5.68914413452149
6.19	-5.33056259155274
6.19333333333334	-4.98390197753906
6.19666666666667	-4.65631484985352
6.2	-4.34684753417969
6.20333333333334	-4.04882431030274
6.20666666666667	-3.76272201538086
6.21	-3.48711013793946
6.21333333333334	-3.23867797851563
6.21666666666667	-3.01027297973633
6.22	-2.79569625854492
6.22333333333334	-2.5935173034668
6.22666666666667	-2.40612030029297
6.23	-2.23255157470703
6.23333333333334	-2.06947326660156
6.23666666666667	-1.91497802734375
6.24	-1.77526473999024
6.24333333333334	-1.65319442749024
6.24666666666667	-1.54304504394531
6.25	-1.45006179809571
6.25333333333334	-1.36327743530274
6.25666666666667	-1.28269195556641
6.26	-1.21212005615235
6.26333333333334	-1.14488601684571
6.26666666666667	-1.08098983764649
6.27	-1.01804733276367
6.27333333333334	-0.957965850830078
6.27666666666667	-0.903606414794922
6.28	-0.852584838867188
6.28333333333334	-0.8087158203125
6.28666666666667	-0.770092010498047
6.29	-0.735759735107422
6.29333333333334	-0.700950622558594
6.29666666666667	-0.667572021484375
6.3	-0.638008117675782
6.30333333333334	-0.6103515625
6.30666666666667	-0.589847564697266
6.31	-0.572681427001953
6.31333333333334	-0.562191009521485
6.31666666666667	-0.555038452148438
6.32	-0.544548034667969
6.32333333333334	-0.530719757080078
6.32666666666667	-0.513076782226563
6.33	-0.496387481689453
6.33333333333334	-0.479698181152344
6.33666666666667	-0.458240509033203
6.34	-0.43487548828125
6.34333333333334	-0.41341781616211
6.34666666666667	-0.397682189941406
6.35	-0.377655029296875
6.35333333333334	-0.363826751708985
6.35666666666667	-0.35858154296875
6.36	-0.361442565917969
6.36333333333334	-0.36764144897461
6.36666666666667	-0.368595123291016
6.37	-0.370025634765625
6.37333333333334	-0.370025634765625
6.37666666666667	-0.367164611816406
6.38	-0.3662109375
6.38333333333334	-0.363826751708985
6.38666666666667	-0.362396240234375
6.39	-0.366687774658203
6.39333333333334	-0.36764144897461
6.39666666666667	-0.369071960449219
6.4	-0.362873077392578
6.40333333333334	-0.358104705810547
6.40666666666667	-0.351905822753906
6.41	-0.340461730957031
6.41333333333334	-0.332832336425781
6.41666666666667	-0.330924987792969
6.42	-0.33712387084961
6.42333333333334	-0.335216522216797
6.42666666666667	-0.328540802001953
6.43	-0.324249267578125
6.43333333333334	-0.319004058837891
6.43666666666667	-0.311851501464844
6.44	-0.298500061035156
6.44333333333334	-0.295162200927735
6.44666666666667	-0.300884246826172
6.45	-0.312328338623047
6.45333333333334	-0.317096710205078
6.45666666666667	-0.315666198730469
6.46	-0.313758850097656
6.46333333333334	-0.307559967041016
6.46666666666667	-0.297069549560547
6.47	-0.286579132080078
6.47333333333334	-0.280380249023438
6.47666666666667	-0.278472900390625
6.48	-0.281810760498047
6.48333333333334	-0.288009643554688
6.48666666666667	-0.29754638671875
6.49	-0.29754638671875
6.49333333333334	-0.296115875244141
6.49666666666667	-0.295639038085938
6.5	-0.291824340820313
6.50333333333334	-0.285625457763672
6.50666666666667	-0.275611877441406
6.51	-0.270843505859375
6.51333333333334	-0.26845932006836
6.51666666666667	-0.26702880859375
6.52	-0.267505645751953
6.52333333333334	-0.273704528808594
6.52666666666667	-0.285148620605469
6.53	-0.29134750366211
6.53333333333334	-0.287532806396485
6.53666666666667	-0.27608871459961
6.54	-0.266551971435547
6.54333333333334	-0.257968902587891
6.54666666666667	-0.244140625
6.55	-0.234127044677735
6.55333333333334	-0.235557556152344
6.55666666666667	-0.246524810791016
6.56	-0.253677368164063
6.56333333333334	-0.252723693847656
6.56666666666667	-0.25320053100586
6.57	-0.252246856689453
6.57333333333334	-0.246524810791016
6.57666666666667	-0.236034393310547
6.58	-0.231742858886719
6.58333333333334	-0.229358673095703
6.58666666666667	-0.229835510253906
6.59	-0.238418579101563
6.59333333333334	-0.252246856689453
6.59666666666667	-0.262737274169922
6.6	-0.26702880859375
6.60333333333334	-0.274658203125
6.60666666666667	-0.285148620605469
6.61	-0.285625457763672
6.61333333333334	-0.277042388916016
6.61666666666667	-0.267982482910156
6.62	-0.261783599853516
6.62333333333334	-0.252246856689453
6.62666666666667	-0.239849090576172
6.63	-0.232696533203125
6.63333333333334	-0.23031234741211
6.63666666666667	-0.233173370361328
6.64	-0.238418579101563
6.64333333333334	-0.248432159423828
6.64666666666667	-0.260353088378906
6.65	-0.265598297119141
6.65333333333334	-0.269412994384766
6.65666666666667	-0.270366668701172
6.66	-0.269889831542969
6.66333333333334	-0.266551971435547
[truncated: 7,006 more rows]
