# Supplementary material for: Phase-Specific Parameter Estimation in Chiral HPLC Using 1‑Site, 2‑Site Stochastic Models, and Unified Equation Approach
Source: Anal Chem. 2026 Apr 29;98(18):13925–39. doi: 10.1021/acs.analchem.6c01634 (PMC13177292; doi:10.1021/acs.analchem.6c01634)
Supplement: Supplementary file 2 [file ac6c01634_si_002.zip › SupportingInformation/03_data_allEluents/LORA_ACN_CELL4_05_15.CSV]

0.00183333333333334	0.0553131103515625
0.00516666666666667	0.0643730163574219
0.0085	0.0729560852050782
0.0118333333333334	0.0720024108886719
0.0151666666666667	0.0629425048828125
0.0185	0.0486373901367188
0.0218333333333334	0.0338554382324219
0.0251666666666667	0.0143051147460938
0.0285	-0.00095367431640625
0.0318333333333334	-0.00762939453125
0.0351666666666667	-0.00524520874023438
0.0385	0.00429153442382813
0.0418333333333334	0.00762939453125
0.0451666666666667	0.00715255737304688
0.0485	0.00476837158203125
0.0518333333333334	0.00905990600585938
0.0551666666666667	0.0176429748535156
0.0585	0.0247955322265625
0.0618333333333334	0.0338554382324219
0.0651666666666667	0.049591064453125
0.0685	0.0619888305664063
0.0718333333333334	0.0615119934082032
0.0751666666666667	0.0476837158203125
0.0785	0.0333786010742188
0.0818333333333334	0.0162124633789063
0.0851666666666667	-0.003814697265625
0.0885	-0.0176429748535156
0.0918333333333334	-0.0171661376953125
0.0951666666666667	-0.00333786010742188
0.0985000000000001	0.00667572021484375
0.101833333333334	0.0109672546386719
0.105166666666667	0.0109672546386719
0.1085	0.0095367431640625
0.111833333333334	0.00667572021484375
0.115166666666667	0.00333786010742188
0.1185	0.00858306884765625
0.121833333333334	0.0271797180175781
0.125166666666667	0.0472068786621094
0.1285	0.0581741333007813
0.131833333333334	0.0548362731933594
0.135166666666667	0.0452995300292969
0.1385	0.0324249267578125
0.141833333333334	0.0176429748535156
0.145166666666667	0.00333786010742188
0.1485	0.00286102294921875
0.151833333333334	0.0147819519042969
0.155166666666667	0.034332275390625
0.1585	0.05340576171875
0.161833333333334	0.0710487365722657
0.165166666666667	0.0848770141601563
0.1685	0.0901222229003906
0.171833333333334	0.087738037109375
0.175166666666667	0.0829696655273438
0.1785	0.0786781311035157
0.181833333333334	0.0715255737304688
0.185166666666667	0.0672340393066407
0.1885	0.0662803649902344
0.191833333333334	0.0753402709960938
0.195166666666667	0.0805854797363281
0.1985	0.0848770141601563
0.201833333333334	0.0891685485839844
0.205166666666667	0.0910758972167969
0.2085	0.0848770141601563
0.211833333333334	0.0658035278320313
0.215166666666667	0.0462532043457031
0.2185	0.0300407409667969
0.221833333333334	0.0209808349609375
0.225166666666667	0.0147819519042969
0.2285	0.0185966491699219
0.231833333333334	0.0271797180175781
0.235166666666667	0.0395774841308594
0.2385	0.0505447387695313
0.241833333333334	0.0548362731933594
0.245166666666667	0.0581741333007813
0.2485	0.0581741333007813
0.251833333333334	0.0629425048828125
0.255166666666667	0.0629425048828125
0.2585	0.0596046447753907
0.261833333333334	0.0510215759277344
0.265166666666667	0.0400543212890625
0.2685	0.0300407409667969
0.271833333333334	0.0257492065429688
0.275166666666667	0.0314712524414063
0.2785	0.0424385070800781
0.281833333333334	0.0581741333007813
0.285166666666667	0.0734329223632813
0.2885	0.0853538513183594
0.291833333333334	0.0863075256347656
0.295166666666667	0.0777244567871094
0.2985	0.0658035278320313
0.301833333333334	0.057220458984375
0.305166666666667	0.0538825988769532
0.3085	0.0538825988769532
0.311833333333334	0.05340576171875
0.315166666666667	0.0529289245605469
0.3185	0.0514984130859375
0.321833333333334	0.0491142272949219
0.325166666666667	0.0443458557128906
0.3285	0.0376701354980469
0.331833333333334	0.0357627868652344
0.335166666666667	0.0367164611816406
0.3385	0.0371932983398438
0.341833333333334	0.0371932983398438
0.345166666666667	0.0371932983398438
0.3485	0.041961669921875
0.351833333333334	0.0438690185546875
0.355166666666667	0.0433921813964844
0.3585	0.0429153442382813
0.361833333333334	0.0472068786621094
0.365166666666667	0.0591278076171875
0.3685	0.072479248046875
0.371833333333334	0.0844001770019531
0.375166666666667	0.0910758972167969
0.3785	0.0958442687988281
0.381833333333334	0.103473663330078
0.385166666666667	0.110149383544922
0.3885	0.110626220703125
0.391833333333334	0.110149383544922
0.395166666666667	0.112056732177735
0.3985	0.116348266601563
0.401833333333334	0.111579895019531
0.405166666666667	0.0972747802734375
0.4085	0.0796318054199219
0.411833333333334	0.0643730163574219
0.415166666666667	0.0538825988769532
0.4185	0.0424385070800781
0.421833333333334	0.0319480895996094
0.425166666666667	0.0290870666503906
0.4285	0.0324249267578125
0.431833333333334	0.0371932983398438
0.435166666666667	0.0391006469726563
0.4385	0.0438690185546875
0.441833333333334	0.05340576171875
0.445166666666667	0.0596046447753907
0.4485	0.0596046447753907
0.451833333333334	0.0591278076171875
0.455166666666667	0.06103515625
0.4585	0.06103515625
0.461833333333334	0.0586509704589844
0.465166666666667	0.0557899475097657
0.4685	0.0619888305664063
0.471833333333334	0.0681877136230469
0.475166666666667	0.06866455078125
0.4785	0.0658035278320313
0.481833333333334	0.06103515625
0.485166666666667	0.0581741333007813
0.4885	0.0557899475097657
0.491833333333334	0.0538825988769532
0.495166666666667	0.0576972961425782
0.4985	0.0586509704589844
0.501833333333334	0.06103515625
0.505166666666667	0.0624656677246094
0.5085	0.0600814819335938
0.511833333333334	0.0591278076171875
0.515166666666667	0.0591278076171875
0.5185	0.0691413879394532
0.521833333333334	0.0820159912109375
0.525166666666667	0.0939369201660156
0.5285	0.103950500488281
0.531833333333334	0.107765197753906
0.535166666666667	0.105857849121094
0.5385	0.0996589660644531
0.541833333333334	0.0967979431152344
0.545166666666667	0.0987052917480469
0.5485	0.102043151855469
0.551833333333334	0.107765197753906
0.555166666666667	0.119209289550781
0.5585	0.133037567138672
0.561833333333334	0.142574310302735
0.565166666666667	0.142097473144531
0.5685	0.134944915771485
0.571833333333334	0.120162963867188
0.575166666666667	0.0996589660644531
0.5785	0.0796318054199219
0.581833333333334	0.0629425048828125
0.585166666666667	0.0538825988769532
0.5885	0.0486373901367188
0.591833333333334	0.0486373901367188
0.595166666666667	0.049591064453125
0.5985	0.0476837158203125
0.601833333333334	0.0386238098144531
0.605166666666667	0.0257492065429688
0.6085	0.0119209289550781
0.611833333333334	-0.00095367431640625
0.615166666666667	-0.0109672546386719
0.6185	-0.0157356262207031
0.621833333333334	-0.0119209289550781
0.625166666666667	-0.0057220458984375
0.6285	0.00476837158203125
0.631833333333334	0.0162124633789063
0.635166666666667	0.0352859497070313
0.6385	0.0586509704589844
0.641833333333334	0.0829696655273438
0.645166666666667	0.0977516174316406
0.6485	0.107765197753906
0.651833333333334	0.117301940917969
0.655166666666667	0.119686126708985
0.6585	0.111579895019531
0.661833333333334	0.0958442687988281
0.665166666666667	0.0886917114257813
0.6685	0.0882148742675781
0.671833333333334	0.0905990600585938
0.675166666666667	0.0944137573242188
0.6785	0.09918212890625
0.681833333333334	0.1068115234375
0.685166666666667	0.111579895019531
0.6885	0.117301940917969
0.691833333333334	0.123977661132813
0.695166666666667	0.129222869873047
0.6985	0.133991241455078
0.701833333333334	0.135421752929688
0.705166666666667	0.136375427246094
0.7085	0.130653381347656
0.711833333333334	0.117778778076172
0.715166666666667	0.102996826171875
0.7185	0.0848770141601563
0.721833333333334	0.0705718994140625
0.725166666666667	0.0543594360351563
0.7285	0.0452995300292969
0.731833333333334	0.0414848327636719
0.735166666666667	0.0443458557128906
0.7385	0.0548362731933594
0.741833333333334	0.0634193420410157
0.745166666666667	0.0691413879394532
0.7485	0.0734329223632813
0.751833333333334	0.0815391540527344
0.755166666666667	0.08392333984375
0.7585	0.0805854797363281
0.761833333333334	0.0820159912109375
0.765166666666667	0.0944137573242188
0.7685	0.112056732177735
0.771833333333334	0.122547149658203
0.775166666666667	0.127315521240235
0.7785	0.124931335449219
0.781833333333334	0.116825103759766
0.785166666666667	0.1068115234375
0.7885	0.0972747802734375
0.791833333333334	0.0939369201660156
0.795166666666667	0.0987052917480469
0.7985	0.113010406494141
0.801833333333334	0.126838684082031
0.805166666666667	0.135421752929688
0.8085	0.133514404296875
0.811833333333334	0.1220703125
0.815166666666667	0.102043151855469
0.8185	0.0767707824707032
0.821833333333334	0.05340576171875
0.825166666666667	0.0319480895996094
0.8285	0.0176429748535156
0.831833333333334	0.0109672546386719
0.835166666666667	0.00905990600585938
0.8385	0.0147819519042969
0.841833333333334	0.0262260437011719
0.845166666666667	0.0438690185546875
0.8485	0.0591278076171875
0.851833333333334	0.0681877136230469
0.855166666666667	0.0734329223632813
0.8585	0.0824928283691406
0.861833333333334	0.0939369201660156
0.865166666666667	0.103473663330078
0.8685	0.109195709228516
0.871833333333334	0.120162963867188
0.875166666666667	0.140666961669922
0.8785	0.159263610839844
0.881833333333334	0.170707702636719
0.885166666666667	0.172138214111328
0.8885	0.172138214111328
0.891833333333334	0.168323516845703
0.895166666666667	0.157833099365235
0.8985	0.13875961303711
0.901833333333334	0.112056732177735
0.905166666666667	0.0858306884765625
0.9085	0.0634193420410157
0.911833333333334	0.0472068786621094
0.915166666666667	0.0391006469726563
0.9185	0.0376701354980469
0.921833333333334	0.041961669921875
0.925166666666667	0.0476837158203125
0.9285	0.0543594360351563
0.931833333333334	0.0557899475097657
0.935166666666667	0.0505447387695313
0.9385	0.0457763671875
0.941833333333334	0.0476837158203125
0.945166666666667	0.0615119934082032
0.9485	0.0748634338378907
0.951833333333334	0.0901222229003906
0.955166666666667	0.104427337646485
0.9585	0.119209289550781
0.961833333333334	0.130653381347656
0.965166666666667	0.131607055664063
0.9685	0.130653381347656
0.971833333333334	0.127792358398438
0.975166666666667	0.126361846923828
0.9785	0.120639801025391
0.981833333333334	0.106334686279297
0.985166666666667	0.0882148742675781
0.9885	0.072479248046875
0.991833333333334	0.0653266906738282
0.995166666666667	0.0638961791992188
0.9985	0.0662803649902344
1.00183333333334	0.0705718994140625
1.00516666666667	0.0791549682617188
1.0085	0.0886917114257813
1.01183333333334	0.0996589660644531
1.01516666666667	0.108718872070313
1.0185	0.117301940917969
1.02183333333334	0.127792358398438
1.02516666666667	0.135898590087891
1.0285	0.138282775878906
1.03183333333334	0.127792358398438
1.03516666666667	0.11444091796875
1.0385	0.101089477539063
1.04183333333334	0.0896453857421875
1.04516666666667	0.0762939453125
1.0485	0.0681877136230469
1.05183333333334	0.06866455078125
1.05516666666667	0.0748634338378907
1.0585	0.0891685485839844
1.06183333333334	0.112056732177735
1.06516666666667	0.139236450195313
1.0685	0.161170959472656
1.07183333333334	0.173091888427735
1.07516666666667	0.179290771484375
1.0785	0.174522399902344
1.08183333333334	0.155448913574219
1.08516666666667	0.126838684082031
1.0885	0.102043151855469
1.09183333333334	0.0858306884765625
1.09516666666667	0.0715255737304688
1.0985	0.0605583190917969
1.10183333333334	0.0605583190917969
1.10516666666667	0.0777244567871094
1.1085	0.102043151855469
1.11183333333334	0.117301940917969
1.11516666666667	0.126361846923828
1.1185	0.130653381347656
1.12183333333334	0.131607055664063
1.12516666666667	0.12350082397461
1.1285	0.108718872070313
1.13183333333334	0.0972747802734375
1.13516666666667	0.0872611999511719
1.1385	0.0796318054199219
1.14183333333334	0.0729560852050782
1.14516666666667	0.06866455078125
1.1485	0.0629425048828125
1.15183333333334	0.0576972961425782
1.15516666666667	0.0538825988769532
1.1585	0.0562667846679688
1.16183333333334	0.0605583190917969
1.16516666666667	0.0658035278320313
1.1685	0.0739097595214844
1.17183333333334	0.0815391540527344
1.17516666666667	0.0901222229003906
1.1785	0.0967979431152344
1.18183333333334	0.107765197753906
1.18516666666667	0.114917755126953
1.1885	0.123977661132813
1.19183333333334	0.133991241455078
1.19516666666667	0.139236450195313
1.1985	0.132560729980469
1.20183333333334	0.112056732177735
1.20516666666667	0.0939369201660156
1.2085	0.0748634338378907
1.21183333333334	0.0581741333007813
1.21516666666667	0.0486373901367188
1.2185	0.0529289245605469
1.22183333333334	0.0681877136230469
1.22516666666667	0.0810623168945313
1.2285	0.0944137573242188
1.23183333333334	0.107288360595703
1.23516666666667	0.116825103759766
1.2385	0.1220703125
1.24183333333334	0.1220703125
1.24516666666667	0.126361846923828
1.2485	0.130653381347656
1.25183333333334	0.130176544189453
1.25516666666667	0.119686126708985
1.2585	0.0982284545898438
1.26183333333334	0.0824928283691406
1.26516666666667	0.0691413879394532
1.2685	0.0615119934082032
1.27183333333334	0.0624656677246094
1.27516666666667	0.0715255737304688
1.2785	0.0891685485839844
1.28183333333334	0.101566314697266
1.28516666666667	0.106334686279297
1.2885	0.103473663330078
1.29183333333334	0.0944137573242188
1.29516666666667	0.0867843627929688
1.2985	0.0810623168945313
1.30183333333334	0.0772476196289063
1.30516666666667	0.0767707824707032
1.3085	0.0805854797363281
1.31183333333334	0.0939369201660156
1.31516666666667	0.109672546386719
1.3185	0.12350082397461
1.32183333333334	0.12969970703125
1.32516666666667	0.132560729980469
1.3285	0.131607055664063
1.33183333333334	0.119209289550781
1.33516666666667	0.102043151855469
1.3385	0.0844001770019531
1.34183333333334	0.0762939453125
1.34516666666667	0.0710487365722657
1.3485	0.0748634338378907
1.35183333333334	0.0958442687988281
1.35516666666667	0.121593475341797
1.3585	0.144481658935547
1.36183333333334	0.16021728515625
1.36516666666667	0.174999237060547
1.3685	0.178337097167969
1.37183333333334	0.164985656738281
1.37516666666667	0.149250030517578
1.3785	0.140190124511719
1.38183333333334	0.139713287353516
1.38516666666667	0.14495849609375
1.3885	0.157356262207031
1.39183333333334	0.172138214111328
1.39516666666667	0.181198120117188
1.3985	0.180721282958985
1.40183333333334	0.178337097167969
1.40516666666667	0.172615051269531
1.4085	0.163078308105469
1.41183333333334	0.153541564941406
1.41516666666667	0.156879425048828
1.4185	0.171661376953125
1.42183333333334	0.184059143066406
1.42516666666667	0.184059143066406
1.4285	0.176429748535156
1.43183333333334	0.172138214111328
1.43516666666667	0.164985656738281
1.4385	0.153064727783203
1.44183333333334	0.136852264404297
1.44516666666667	0.133037567138672
1.4485	0.141620635986328
1.45183333333334	0.152111053466797
1.45516666666667	0.16021728515625
1.4585	0.162601470947266
1.46183333333334	0.165462493896485
1.46516666666667	0.154972076416016
1.4685	0.133037567138672
1.47183333333334	0.109195709228516
1.47516666666667	0.0929832458496094
1.4785	0.0920295715332031
1.48183333333334	0.10061264038086
1.48516666666667	0.1220703125
1.4885	0.147342681884766
1.49183333333334	0.163078308105469
1.49516666666667	0.168800354003906
1.4985	0.163078308105469
1.50183333333334	0.150203704833985
1.50516666666667	0.13113021850586
1.5085	0.111103057861328
1.51183333333334	0.102996826171875
1.51516666666667	0.1068115234375
1.5185	0.119686126708985
1.52183333333334	0.133991241455078
1.52516666666667	0.144004821777344
1.5285	0.149726867675781
1.53183333333334	0.147342681884766
1.53516666666667	0.137805938720703
1.5385	0.125885009765625
1.54183333333334	0.120639801025391
1.54516666666667	0.125408172607422
1.5485	0.133991241455078
1.55183333333334	0.140190124511719
1.55516666666667	0.138282775878906
1.5585	0.132083892822266
1.56183333333334	0.12350082397461
1.56516666666667	0.113487243652344
1.5685	0.105381011962891
1.57183333333334	0.103473663330078
1.57516666666667	0.113010406494141
1.5785	0.123023986816406
1.58183333333334	0.127315521240235
1.58516666666667	0.124931335449219
1.5885	0.120639801025391
1.59183333333334	0.119686126708985
1.59516666666667	0.116825103759766
1.5985	0.114917755126953
1.60183333333334	0.114917755126953
1.60516666666667	0.119209289550781
1.6085	0.122547149658203
1.61183333333334	0.116825103759766
1.61516666666667	0.105857849121094
1.6185	0.0948905944824219
1.62183333333334	0.0882148742675781
1.62516666666667	0.0867843627929688
1.6285	0.0929832458496094
1.63183333333334	0.109195709228516
1.63516666666667	0.127792358398438
1.6385	0.139713287353516
1.64183333333334	0.13875961303711
1.64516666666667	0.128746032714844
1.6485	0.113010406494141
1.65183333333334	0.0972747802734375
1.65516666666667	0.0805854797363281
1.6585	0.0681877136230469
1.66183333333334	0.0667572021484375
1.66516666666667	0.080108642578125
1.6685	0.104904174804688
1.67183333333334	0.124454498291016
1.67516666666667	0.134944915771485
1.6785	0.135898590087891
1.68183333333334	0.133514404296875
1.68516666666667	0.121593475341797
1.6885	0.102043151855469
1.69183333333334	0.0834465026855469
1.69516666666667	0.0753402709960938
1.6985	0.0767707824707032
1.70183333333334	0.08392333984375
1.70516666666667	0.0905990600585938
1.7085	0.0929832458496094
1.71183333333334	0.0896453857421875
1.71516666666667	0.0820159912109375
1.7185	0.0786781311035157
1.72183333333334	0.0767707824707032
1.72516666666667	0.0796318054199219
1.7285	0.0858306884765625
1.73183333333334	0.0967979431152344
1.73516666666667	0.103473663330078
1.7385	0.0982284545898438
1.74183333333334	0.0829696655273438
1.74516666666667	0.0681877136230469
1.7485	0.0596046447753907
1.75183333333334	0.0591278076171875
1.75516666666667	0.0653266906738282
1.7585	0.0700950622558594
1.76183333333334	0.0691413879394532
1.76516666666667	0.0586509704589844
1.7685	0.0476837158203125
1.77183333333334	0.0386238098144531
1.77516666666667	0.0329017639160156
1.7785	0.0348091125488281
1.78183333333334	0.0424385070800781
1.78516666666667	0.0567436218261719
1.7885	0.0677108764648438
1.79183333333334	0.0710487365722657
1.79516666666667	0.0696182250976563
1.7985	0.0710487365722657
1.80183333333334	0.072479248046875
1.80516666666667	0.06866455078125
1.8085	0.0634193420410157
1.81183333333334	0.0605583190917969
1.81516666666667	0.0634193420410157
1.8185	0.0662803649902344
1.82183333333334	0.0739097595214844
1.82516666666667	0.0805854797363281
1.8285	0.0824928283691406
1.83183333333334	0.080108642578125
1.83516666666667	0.0729560852050782
1.8385	0.0615119934082032
1.84183333333334	0.0467300415039063
1.84516666666667	0.0314712524414063
1.8485	0.0195503234863281
1.85183333333334	0.0057220458984375
1.85516666666667	-0.00429153442382813
1.8585	-0.0109672546386719
1.86183333333334	-0.0133514404296875
1.86516666666667	-0.0138282775878906
1.8685	-0.0143051147460938
1.87183333333334	-0.00858306884765625
1.87516666666667	0.00143051147460938
1.8785	0.0171661376953125
1.88183333333334	0.034332275390625
1.88516666666667	0.0481605529785156
1.8885	0.0581741333007813
1.89183333333334	0.0638961791992188
1.89516666666667	0.0677108764648438
1.8985	0.0715255737304688
1.90183333333334	0.0762939453125
1.90516666666667	0.0858306884765625
1.9085	0.0982284545898438
1.91183333333334	0.109195709228516
1.91516666666667	0.118732452392578
1.9185	0.12350082397461
1.92183333333334	0.128269195556641
1.92516666666667	0.131607055664063
1.9285	0.133991241455078
1.93183333333334	0.141143798828125
1.93516666666667	0.145912170410156
1.9385	0.154972076416016
1.94183333333334	0.163078308105469
1.94516666666667	0.172615051269531
1.9485	0.184059143066406
1.95183333333334	0.191211700439453
1.95516666666667	0.197410583496094
1.9585	0.198841094970703
1.96183333333334	0.201702117919922
1.96516666666667	0.207901000976563
1.9685	0.213623046875
1.97183333333334	0.21505355834961
1.97516666666667	0.20742416381836
1.9785	0.194549560546875
1.98183333333334	0.176429748535156
1.98516666666667	0.161170959472656
1.9885	0.152587890625
1.99183333333334	0.15401840209961
1.99516666666667	0.155448913574219
1.9985	0.151157379150391
2.00183333333334	0.144004821777344
2.00516666666667	0.136375427246094
2.0085	0.131607055664063
2.01183333333334	0.124454498291016
2.01516666666667	0.121116638183594
2.0185	0.119686126708985
2.02183333333334	0.116348266601563
2.02516666666667	0.109672546386719
2.0285	0.0944137573242188
2.03183333333334	0.0777244567871094
2.03516666666667	0.0658035278320313
2.0385	0.0643730163574219
2.04183333333334	0.0681877136230469
2.04516666666667	0.0634193420410157
2.0485	0.0557899475097657
2.05183333333334	0.0524520874023438
2.05516666666667	0.0524520874023438
2.0585	0.0557899475097657
2.06183333333334	0.0634193420410157
2.06516666666667	0.0824928283691406
2.0685	0.104427337646485
2.07183333333334	0.117778778076172
2.07516666666667	0.120162963867188
2.0785	0.109672546386719
2.08183333333334	0.095367431640625
2.08516666666667	0.080108642578125
2.0885	0.072479248046875
2.09183333333334	0.0729560852050782
2.09516666666667	0.0739097595214844
2.0985	0.0758171081542969
2.10183333333334	0.0710487365722657
2.10516666666667	0.0658035278320313
2.1085	0.0538825988769532
2.11183333333334	0.0424385070800781
2.11516666666667	0.034332275390625
2.1185	0.030517578125
2.12183333333334	0.0329017639160156
2.12516666666667	0.0324249267578125
2.1285	0.0357627868652344
2.13183333333334	0.0352859497070313
2.13516666666667	0.0281333923339844
2.1385	0.0157356262207031
2.14183333333334	0.003814697265625
2.14516666666667	0
2.1485	-0.00238418579101563
2.15183333333334	0.00143051147460938
2.15516666666667	0.0133514404296875
2.1585	0.0319480895996094
2.16183333333334	0.0481605529785156
2.16516666666667	0.0562667846679688
2.1685	0.0615119934082032
2.17183333333334	0.06866455078125
2.17516666666667	0.0739097595214844
2.1785	0.0748634338378907
2.18183333333334	0.0734329223632813
2.18516666666667	0.0739097595214844
2.1885	0.0734329223632813
2.19183333333334	0.0667572021484375
2.19516666666667	0.0619888305664063
2.1985	0.0638961791992188
2.20183333333334	0.06866455078125
2.20516666666667	0.072479248046875
2.2085	0.072479248046875
2.21183333333334	0.0762939453125
2.21516666666667	0.0820159912109375
2.2185	0.0896453857421875
2.22183333333334	0.0963211059570313
2.22516666666667	0.0958442687988281
2.2285	0.091552734375
2.23183333333334	0.0834465026855469
2.23516666666667	0.072479248046875
2.2385	0.0619888305664063
2.24183333333334	0.057220458984375
2.24516666666667	0.06103515625
2.2485	0.06866455078125
2.25183333333334	0.0753402709960938
2.25516666666667	0.0829696655273438
2.2585	0.0872611999511719
2.26183333333334	0.0896453857421875
2.26516666666667	0.087738037109375
2.2685	0.0815391540527344
2.27183333333334	0.0734329223632813
2.27516666666667	0.0615119934082032
2.2785	0.0553131103515625
2.28183333333334	0.0548362731933594
2.28516666666667	0.0662803649902344
2.2885	0.0796318054199219
2.29183333333334	0.0896453857421875
2.29516666666667	0.0934600830078125
2.2985	0.0963211059570313
2.30183333333334	0.0944137573242188
2.30516666666667	0.0796318054199219
2.3085	0.064849853515625
2.31183333333334	0.0619888305664063
2.31516666666667	0.0705718994140625
2.3185	0.072479248046875
2.32183333333334	0.0629425048828125
2.32516666666667	0.0586509704589844
2.3285	0.0638961791992188
2.33183333333334	0.072479248046875
2.33516666666667	0.0796318054199219
2.3385	0.0867843627929688
2.34183333333334	0.0929832458496094
2.34516666666667	0.0958442687988281
2.3485	0.0920295715332031
2.35183333333334	0.0796318054199219
2.35516666666667	0.0543594360351563
2.3585	0.0338554382324219
2.36183333333334	0.0314712524414063
2.36516666666667	0.041961669921875
2.3685	0.0486373901367188
2.37183333333334	0.0538825988769532
2.37516666666667	0.0667572021484375
2.3785	0.0767707824707032
2.38183333333334	0.0758171081542969
2.38516666666667	0.06103515625
2.3885	0.0472068786621094
2.39183333333334	0.0367164611816406
2.39516666666667	0.034332275390625
2.3985	0.03814697265625
2.40183333333334	0.0410079956054688
2.40516666666667	0.0467300415039063
2.4085	0.0562667846679688
2.41183333333334	0.072479248046875
2.41516666666667	0.080108642578125
2.4185	0.0834465026855469
2.42183333333334	0.0867843627929688
2.42516666666667	0.0967979431152344
2.4285	0.108718872070313
2.43183333333334	0.113010406494141
2.43516666666667	0.113964080810547
2.4385	0.11587142944336
2.44183333333334	0.120162963867188
2.44516666666667	0.117778778076172
2.4485	0.0987052917480469
2.45183333333334	0.0791549682617188
2.45516666666667	0.0638961791992188
2.4585	0.057220458984375
2.46183333333334	0.0472068786621094
2.46516666666667	0.0338554382324219
2.4685	0.0300407409667969
2.47183333333334	0.0300407409667969
2.47516666666667	0.0309944152832031
2.4785	0.019073486328125
2.48183333333334	0.0128746032714844
2.48516666666667	0.0209808349609375
2.4885	0.0395774841308594
2.49183333333334	0.05340576171875
2.49516666666667	0.0638961791992188
2.4985	0.0863075256347656
2.50183333333334	0.112056732177735
2.50516666666667	0.126838684082031
2.5085	0.124931335449219
2.51183333333334	0.12350082397461
2.51516666666667	0.125885009765625
2.5185	0.124454498291016
2.52183333333334	0.114917755126953
2.52516666666667	0.107765197753906
2.5285	0.103950500488281
2.53183333333334	0.0920295715332031
2.53516666666667	0.0743865966796875
2.5385	0.0591278076171875
2.54183333333334	0.0514984130859375
2.54516666666667	0.0448226928710938
2.5485	0.0448226928710938
2.55183333333334	0.05340576171875
2.55516666666667	0.0605583190917969
2.5585	0.0605583190917969
2.56183333333334	0.0567436218261719
2.56516666666667	0.0581741333007813
2.5685	0.0567436218261719
2.57183333333334	0.0600814819335938
2.57516666666667	0.0677108764648438
2.5785	0.0767707824707032
2.58183333333334	0.080108642578125
2.58516666666667	0.0796318054199219
2.5885	0.0786781311035157
2.59183333333334	0.0715255737304688
2.59516666666667	0.0677108764648438
2.5985	0.0672340393066407
2.60183333333334	0.0672340393066407
2.60516666666667	0.0629425048828125
2.6085	0.0634193420410157
2.61183333333334	0.0672340393066407
2.61516666666667	0.0662803649902344
2.6185	0.0615119934082032
2.62183333333334	0.064849853515625
2.62516666666667	0.0743865966796875
2.6285	0.0762939453125
2.63183333333334	0.0758171081542969
2.63516666666667	0.0824928283691406
2.6385	0.0948905944824219
2.64183333333334	0.095367431640625
2.64516666666667	0.0882148742675781
2.6485	0.0848770141601563
2.65183333333334	0.0834465026855469
2.65516666666667	0.0758171081542969
2.6585	0.0643730163574219
2.66183333333334	0.0581741333007813
2.66516666666667	0.0581741333007813
2.6685	0.0586509704589844
2.67183333333334	0.0643730163574219
2.67516666666667	0.0748634338378907
2.6785	0.0858306884765625
2.68183333333334	0.0882148742675781
2.68516666666667	0.0820159912109375
2.6885	0.0782012939453125
2.69183333333334	0.0758171081542969
2.69516666666667	0.0672340393066407
2.6985	0.0472068786621094
2.70183333333334	0.0338554382324219
2.70516666666667	0.0348091125488281
2.7085	0.0386238098144531
2.71183333333334	0.03814697265625
2.71516666666667	0.0386238098144531
2.7185	0.0524520874023438
2.72183333333334	0.0662803649902344
2.72516666666667	0.0710487365722657
2.7285	0.0739097595214844
2.73183333333334	0.0786781311035157
2.73516666666667	0.0848770141601563
2.7385	0.0844001770019531
2.74183333333334	0.0805854797363281
2.74516666666667	0.0796318054199219
2.7485	0.0762939453125
2.75183333333334	0.0700950622558594
2.75516666666667	0.0600814819335938
2.7585	0.06103515625
2.76183333333334	0.0729560852050782
2.76516666666667	0.0820159912109375
2.7685	0.08392333984375
2.77183333333334	0.0824928283691406
2.77516666666667	0.0872611999511719
2.7785	0.0882148742675781
2.78183333333334	0.0829696655273438
2.78516666666667	0.0739097595214844
2.7885	0.0705718994140625
2.79183333333334	0.0710487365722657
2.79516666666667	0.0653266906738282
2.7985	0.0553131103515625
2.80183333333334	0.0500679016113282
2.80516666666667	0.0562667846679688
2.8085	0.0634193420410157
2.81183333333334	0.0705718994140625
2.81516666666667	0.0810623168945313
2.8185	0.091552734375
2.82183333333334	0.0958442687988281
2.82516666666667	0.0958442687988281
2.8285	0.0958442687988281
2.83183333333334	0.0910758972167969
2.83516666666667	0.0810623168945313
2.8385	0.072479248046875
2.84183333333334	0.0672340393066407
2.84516666666667	0.0638961791992188
2.8485	0.0596046447753907
2.85183333333334	0.0619888305664063
2.85516666666667	0.0720024108886719
2.8585	0.0805854797363281
2.86183333333334	0.0853538513183594
2.86516666666667	0.0886917114257813
2.8685	0.0948905944824219
2.87183333333334	0.0977516174316406
2.87516666666667	0.0905990600585938
2.8785	0.08392333984375
2.88183333333334	0.0844001770019531
2.88516666666667	0.0820159912109375
2.8885	0.0767707824707032
2.89183333333334	0.0743865966796875
2.89516666666667	0.0810623168945313
2.8985	0.0848770141601563
2.90183333333334	0.0896453857421875
2.90516666666667	0.102043151855469
2.9085	0.111579895019531
2.91183333333334	0.109195709228516
2.91516666666667	0.09918212890625
2.9185	0.0987052917480469
2.92183333333334	0.0967979431152344
2.92516666666667	0.0872611999511719
2.9285	0.0758171081542969
2.93183333333334	0.0758171081542969
2.93516666666667	0.0824928283691406
2.9385	0.0834465026855469
2.94183333333334	0.0844001770019531
2.94516666666667	0.0882148742675781
2.9485	0.095367431640625
2.95183333333334	0.0967979431152344
2.95516666666667	0.0948905944824219
2.9585	0.0939369201660156
2.96183333333334	0.0858306884765625
2.96516666666667	0.0762939453125
2.9685	0.06866455078125
2.97183333333334	0.0662803649902344
2.97516666666667	0.0643730163574219
2.9785	0.0624656677246094
2.98183333333334	0.0700950622558594
2.98516666666667	0.0786781311035157
2.9885	0.0858306884765625
2.99183333333334	0.0958442687988281
2.99516666666667	0.1068115234375
2.9985	0.113964080810547
3.00183333333334	0.111103057861328
3.00516666666667	0.108718872070313
3.0085	0.105381011962891
3.01183333333334	0.0987052917480469
3.01516666666667	0.091552734375
3.0185	0.0834465026855469
3.02183333333334	0.0729560852050782
3.02516666666667	0.0605583190917969
3.0285	0.0548362731933594
3.03183333333334	0.0519752502441407
3.03516666666667	0.0491142272949219
3.0385	0.0462532043457031
3.04183333333334	0.0510215759277344
3.04516666666667	0.0667572021484375
3.0485	0.0829696655273438
3.05183333333334	0.0972747802734375
3.05516666666667	0.110626220703125
3.0585	0.124454498291016
3.06183333333334	0.133514404296875
3.06516666666667	0.135898590087891
3.0685	0.130176544189453
3.07183333333334	0.1220703125
3.07516666666667	0.110149383544922
3.0785	0.104427337646485
3.08183333333334	0.101089477539063
3.08516666666667	0.0948905944824219
3.0885	0.0891685485839844
3.09183333333334	0.0901222229003906
3.09516666666667	0.0982284545898438
3.0985	0.0967979431152344
3.10183333333334	0.0891685485839844
3.10516666666667	0.0853538513183594
3.1085	0.087738037109375
3.11183333333334	0.0858306884765625
3.11516666666667	0.080108642578125
3.1185	0.080108642578125
3.12183333333334	0.0863075256347656
3.12516666666667	0.0944137573242188
3.1285	0.102519989013672
3.13183333333334	0.112533569335938
3.13516666666667	0.119209289550781
3.1385	0.12350082397461
3.14183333333334	0.127792358398438
3.14516666666667	0.127315521240235
3.1485	0.11444091796875
3.15183333333334	0.0977516174316406
3.15516666666667	0.0901222229003906
3.1585	0.0863075256347656
3.16183333333334	0.0777244567871094
3.16516666666667	0.0667572021484375
3.1685	0.0638961791992188
3.17183333333334	0.0615119934082032
3.17516666666667	0.0538825988769532
3.1785	0.0457763671875
3.18183333333334	0.041961669921875
3.18516666666667	0.0391006469726563
3.1885	0.0391006469726563
3.19183333333334	0.0405311584472656
3.19516666666667	0.0448226928710938
3.1985	0.0491142272949219
3.20183333333334	0.0605583190917969
3.20516666666667	0.0796318054199219
3.2085	0.0948905944824219
3.21183333333334	0.104427337646485
3.21516666666667	0.1068115234375
3.2185	0.104427337646485
3.22183333333334	0.095367431640625
3.22516666666667	0.0858306884765625
3.2285	0.0777244567871094
3.23183333333334	0.0796318054199219
3.23516666666667	0.0848770141601563
3.2385	0.0958442687988281
3.24183333333334	0.105381011962891
3.24516666666667	0.109195709228516
3.2485	0.113964080810547
3.25183333333334	0.113964080810547
3.25516666666667	0.113964080810547
3.2585	0.107288360595703
3.26183333333334	0.095367431640625
3.26516666666667	0.08392333984375
3.2685	0.0767707824707032
3.27183333333334	0.0758171081542969
3.27516666666667	0.0815391540527344
3.2785	0.0905990600585938
3.28183333333334	0.10061264038086
3.28516666666667	0.111103057861328
3.2885	0.118732452392578
3.29183333333334	0.121593475341797
3.29516666666667	0.116348266601563
3.2985	0.10824203491211
3.30183333333334	0.102043151855469
3.30516666666667	0.0982284545898438
3.3085	0.0944137573242188
3.31183333333334	0.0910758972167969
3.31516666666667	0.0901222229003906
3.3185	0.0948905944824219
3.32183333333334	0.106334686279297
3.32516666666667	0.120639801025391
3.3285	0.127792358398438
3.33183333333334	0.126838684082031
3.33516666666667	0.124454498291016
3.3385	0.121593475341797
3.34183333333334	0.11444091796875
3.34516666666667	0.103473663330078
3.3485	0.0958442687988281
3.35183333333334	0.095367431640625
3.35516666666667	0.100135803222656
3.3585	0.101566314697266
3.36183333333334	0.09918212890625
3.36516666666667	0.0982284545898438
3.3685	0.102996826171875
3.37183333333334	0.112056732177735
3.37516666666667	0.118732452392578
3.3785	0.124931335449219
3.38183333333334	0.133037567138672
3.38516666666667	0.139713287353516
3.3885	0.142574310302735
3.39183333333334	0.138282775878906
3.39516666666667	0.131607055664063
3.3985	0.12350082397461
3.40183333333334	0.11444091796875
3.40516666666667	0.104904174804688
3.4085	0.0948905944824219
3.41183333333334	0.0905990600585938
3.41516666666667	0.0944137573242188
3.4185	0.102519989013672
3.42183333333334	0.10824203491211
3.42516666666667	0.111579895019531
3.4285	0.112533569335938
3.43183333333334	0.112056732177735
3.43516666666667	0.103473663330078
3.4385	0.095367431640625
3.44183333333334	0.0886917114257813
3.44516666666667	0.0853538513183594
3.4485	0.0829696655273438
3.45183333333334	0.080108642578125
3.45516666666667	0.0739097595214844
3.4585	0.0662803649902344
3.46183333333334	0.0658035278320313
3.46516666666667	0.06866455078125
3.4685	0.0753402709960938
3.47183333333334	0.0805854797363281
3.47516666666667	0.0925064086914063
3.4785	0.101566314697266
3.48183333333334	0.104427337646485
3.48516666666667	0.104904174804688
3.4885	0.105381011962891
3.49183333333334	0.103473663330078
3.49516666666667	0.104427337646485
3.4985	0.108718872070313
3.50183333333334	0.114917755126953
3.50516666666667	0.117778778076172
3.5085	0.119686126708985
3.51183333333334	0.127792358398438
3.51516666666667	0.134944915771485
3.5185	0.13875961303711
3.52183333333334	0.136852264404297
3.52516666666667	0.130176544189453
3.5285	0.117301940917969
3.53183333333334	0.103473663330078
3.53516666666667	0.0905990600585938
3.5385	0.0863075256347656
3.54183333333334	0.0920295715332031
3.54516666666667	0.104427337646485
3.5485	0.113487243652344
3.55183333333334	0.113010406494141
3.55516666666667	0.109195709228516
3.5585	0.102519989013672
3.56183333333334	0.0929832458496094
3.56516666666667	0.0834465026855469
3.5685	0.0824928283691406
3.57183333333334	0.0934600830078125
3.57516666666667	0.110149383544922
3.5785	0.123023986816406
3.58183333333334	0.130176544189453
3.58516666666667	0.13113021850586
3.5885	0.128746032714844
3.59183333333334	0.118732452392578
3.59516666666667	0.102043151855469
3.5985	0.087738037109375
3.60183333333334	0.0772476196289063
3.60516666666667	0.0753402709960938
3.6085	0.0748634338378907
3.61183333333334	0.0786781311035157
3.61516666666667	0.08392333984375
3.6185	0.087738037109375
3.62183333333334	0.0929832458496094
3.62516666666667	0.0958442687988281
3.6285	0.103473663330078
3.63183333333334	0.111103057861328
3.63516666666667	0.117778778076172
3.6385	0.123023986816406
3.64183333333334	0.126361846923828
3.64516666666667	0.131607055664063
3.6485	0.128746032714844
3.65183333333334	0.121116638183594
3.65516666666667	0.117778778076172
3.6585	0.120639801025391
3.66183333333334	0.123977661132813
3.66516666666667	0.126838684082031
3.6685	0.132083892822266
3.67183333333334	0.143051147460938
3.67516666666667	0.150203704833985
3.6785	0.150203704833985
3.68183333333334	0.148773193359375
3.68516666666667	0.145912170410156
3.6885	0.144004821777344
3.69183333333334	0.143051147460938
3.69516666666667	0.147342681884766
3.6985	0.153541564941406
3.70183333333334	0.162124633789063
3.70516666666667	0.1678466796875
3.7085	0.170230865478516
3.71183333333334	0.16164779663086
3.71516666666667	0.151157379150391
3.7185	0.142574310302735
3.72183333333334	0.135421752929688
3.72516666666667	0.133514404296875
3.7285	0.133991241455078
3.73183333333334	0.144481658935547
3.73516666666667	0.152587890625
3.7385	0.162601470947266
3.74183333333334	0.169754028320313
3.74516666666667	0.171184539794922
3.7485	0.164508819580078
3.75183333333334	0.154495239257813
3.75516666666667	0.145912170410156
3.7585	0.139713287353516
3.76183333333334	0.140666961669922
3.76516666666667	0.142574310302735
3.7685	0.150203704833985
3.77183333333334	0.15401840209961
3.77516666666667	0.154972076416016
3.7785	0.153064727783203
3.78183333333334	0.145435333251953
3.78516666666667	0.141620635986328
3.7885	0.141143798828125
3.79183333333334	0.140666961669922
3.79516666666667	0.143051147460938
3.7985	0.139713287353516
3.80183333333334	0.138282775878906
3.80516666666667	0.139713287353516
3.8085	0.14495849609375
3.81183333333334	0.155448913574219
3.81516666666667	0.159263610839844
3.8185	0.161170959472656
3.82183333333334	0.160694122314453
3.82516666666667	0.158786773681641
3.8285	0.156402587890625
3.83183333333334	0.156879425048828
3.83516666666667	0.163555145263672
3.8385	0.178813934326172
3.84183333333334	0.196456909179688
3.84516666666667	0.207901000976563
3.8485	0.212192535400391
3.85183333333334	0.213623046875
3.85516666666667	0.217437744140625
3.8585	0.226020812988281
3.86183333333334	0.233173370361328
3.86516666666667	0.240802764892578
3.8685	0.256538391113281
3.87183333333334	0.27608871459961
3.87516666666667	0.287532806396485
3.8785	0.286579132080078
3.88183333333334	0.285148620605469
3.88516666666667	0.290870666503906
3.8885	0.295639038085938
3.89183333333334	0.292778015136719
3.89516666666667	0.291824340820313
3.8985	0.293254852294922
3.90183333333334	0.297069549560547
3.90516666666667	0.297069549560547
3.9085	0.292301177978516
3.91183333333334	0.29134750366211
3.91516666666667	0.288486480712891
3.9185	0.287532806396485
3.92183333333334	0.28371810913086
3.92516666666667	0.284194946289063
3.9285	0.292301177978516
3.93183333333334	0.30517578125
3.93516666666667	0.322341918945313
3.9385	0.347137451171875
3.94183333333334	0.379562377929688
3.94516666666667	0.416755676269531
3.9485	0.462055206298828
3.95183333333334	0.52022933959961
3.95516666666667	0.589847564697266
3.9585	0.669002532958985
3.96183333333334	0.761985778808594
3.96516666666667	0.876426696777344
3.9685	1.01137161254883
3.97183333333334	1.16729736328125
3.97516666666667	1.34706497192383
3.9785	1.54781341552735
3.98183333333334	1.7690658569336
3.98516666666667	2.01129913330078
3.9885	2.27069854736328
3.99183333333334	2.54678726196289
3.99516666666667	2.8371810913086
3.9985	3.1428337097168
4.00183333333334	3.45849990844727
4.00516666666667	3.77464294433594
4.0085	4.09603118896485
4.01183333333334	4.42552566528321
4.01516666666667	4.77266311645508
4.0185	5.15174865722657
4.02183333333334	5.58090209960938
4.02516666666667	6.08110427856446
4.0285	6.68525695800782
4.03183333333334	7.43198394775391
4.03516666666667	8.37850570678711
4.0385	9.57155227661133
4.04183333333334	11.0626220703125
4.04516666666667	12.8965377807617
4.0485	15.0799751281738
4.05183333333333	17.6000595092774
4.05516666666667	20.3990936279297
4.0585	23.3855247497559
4.06183333333334	26.4310836791992
4.06516666666667	29.3731689453125
4.0685	32.0467948913574
4.07183333333334	34.2869758605957
4.07516666666667	35.9435081481934
4.0785	36.9300842285156
4.08183333333334	37.2076034545899
4.08516666666667	36.7999076843262
4.0885	35.7675552368164
4.09183333333333	34.2106819152832
4.09516666666667	32.2537422180176
4.0985	30.0140380859375
4.10183333333334	27.611255645752
4.10516666666667	25.1507759094238
4.1085	22.7203369140625
4.11183333333334	20.3776359558106
4.11516666666667	18.1627273559571
4.1185	16.1066055297852
4.12183333333334	14.2173767089844
4.12516666666667	12.4979019165039
4.1285	10.9457969665528
4.13183333333333	9.56296920776367
4.13516666666667	8.34989547729492
4.1385	7.29465484619141
4.14183333333334	6.38389587402344
4.14516666666667	5.60235977172852
4.1485	4.94146347045899
4.15183333333334	4.38833236694336
4.15516666666667	3.936767578125
4.1585	3.57627868652344
4.16183333333334	3.30209732055664
4.16516666666667	3.10087203979492
4.1685	2.95734405517578
4.17183333333333	2.86436080932617
4.17516666666667	2.81047821044922
4.1785	2.79617309570313
4.18183333333334	2.81381607055664
4.18516666666667	2.85577774047852
4.1885	2.92253494262696
4.19183333333334	3.00693511962891
4.19516666666667	3.10993194580078
4.1985	3.22389602661133
4.20183333333334	3.34024429321289
4.20516666666667	3.45754623413086
4.2085	3.57103347778321
4.21183333333333	3.68452072143555
4.21516666666667	3.79610061645508
4.2185	3.89862060546875
4.22183333333334	3.99827957153321
4.22516666666667	4.09603118896485
4.2285	4.18806076049805
4.23183333333334	4.27389144897461
4.23516666666667	4.34684753417969
4.2385	4.41217422485352
4.24183333333334	4.46796417236328
4.24516666666667	4.51469421386719
4.2485	4.55331802368164
4.25183333333334	4.58145141601563
4.25516666666667	4.60004806518555
4.2585	4.61483001708985
4.26183333333334	4.62532043457031
4.26516666666667	4.63390350341797
4.2685	4.63533401489258
4.27183333333334	4.63724136352539
4.27516666666667	4.64153289794922
4.2785	4.64153289794922
4.28183333333334	4.64010238647461
4.28516666666667	4.63008880615235
4.2885	4.62150573730469
4.29183333333334	4.60577011108399
4.29516666666667	4.58526611328125
4.2985	4.5619010925293
4.30183333333334	4.5318603515625
4.30516666666667	4.50181961059571
4.3085	4.4698715209961
4.31183333333334	4.44412231445313
4.31516666666667	4.42218780517578
4.3185	4.40597534179688
4.32183333333334	4.39739227294922
4.32516666666667	4.39023971557617
4.3285	4.38690185546875
4.33183333333334	4.38165664672852
4.33516666666667	4.37402725219727
4.3385	4.35638427734375
4.34183333333333	4.32968139648438
4.34516666666667	4.30440902709961
4.3485	4.27675247192383
4.35183333333334	4.24957275390625
4.35516666666667	4.22000885009766
4.3585	4.19044494628906
4.36183333333334	4.16278839111328
4.36516666666667	4.13036346435547
4.3685	4.09460067749024
4.37183333333334	4.05168533325196
4.37516666666667	4.00543212890625
4.3785	3.95917892456055
4.38183333333333	3.91149520874024
4.38516666666667	3.86714935302735
4.3885	3.81851196289063
4.39183333333334	3.7679672241211
4.39516666666667	3.72028350830078
4.3985	3.6773681640625
4.40183333333334	3.64112854003906
4.40516666666667	3.59773635864258
4.4085	3.55720520019531
4.41183333333334	3.51667404174805
4.41516666666667	3.47661972045899
4.4185	3.43418121337891
4.42183333333333	3.38935852050781
4.42516666666667	3.35931777954102
4.4285	3.33738327026367
4.43183333333334	3.32355499267578
4.43516666666667	3.30924987792969
4.4385	3.2954216003418
4.44183333333334	3.28540802001953
4.44516666666667	3.27014923095703
4.4485	3.25727462768555
4.45183333333334	3.24583053588867
4.45516666666667	3.24296951293946
4.4585	3.24249267578125
4.46183333333333	3.24535369873047
4.46516666666667	3.25298309326172
4.4685	3.25727462768555
4.47183333333334	3.25822830200196
4.47516666666667	3.2496452331543
4.4785	3.24249267578125
4.48183333333334	3.22866439819336
4.48516666666667	3.20959091186524
4.4885	3.17668914794922
4.49183333333334	3.13138961791992
4.49516666666667	3.07321548461914
4.4985	3.00216674804688
4.50183333333334	2.92444229125977
4.50516666666667	2.84290313720703
4.5085	2.76517868041992
4.51183333333334	2.69269943237305
4.51516666666667	2.62737274169922
4.5185	2.56109237670899
4.52183333333334	2.48908996582031
4.52516666666667	2.40945816040039
4.5285	2.32601165771485
4.53183333333334	2.24161148071289
4.53516666666667	2.15721130371094
4.5385	2.07996368408203
4.54183333333334	2.00605392456055
4.54516666666667	1.93452835083008
4.5485	1.86395645141602
4.55183333333334	1.79576873779297
4.55516666666667	1.73044204711914
4.5585	1.67036056518555
4.56183333333334	1.6169548034668
4.56516666666667	1.57213211059571
4.5685	1.53589248657227
4.57183333333334	1.50108337402344
4.57516666666667	1.46770477294922
4.5785	1.43194198608399
4.58183333333334	1.4033317565918
4.58516666666667	1.38092041015625
4.5885	1.35326385498047
4.59183333333333	1.33037567138672
4.59516666666667	1.30939483642578
4.5985	1.29747390747071
4.60183333333334	1.28221511840821
4.60516666666667	1.25932693481446
4.6085	1.24406814575196
4.61183333333334	1.23167037963867
4.61516666666667	1.22404098510742
4.6185	1.20973587036133
4.62183333333334	1.19066238403321
4.62516666666667	1.18064880371094
4.6285	1.17349624633789
4.63183333333333	1.16920471191406
4.63516666666667	1.16014480590821
4.6385	1.14965438842774
4.64183333333334	1.14631652832031
4.64516666666667	1.13964080810547
4.6485	1.129150390625
4.65183333333334	1.11055374145508
4.65516666666667	1.09529495239258
4.6585	1.08861923217774
4.66183333333334	1.08098983764649
4.66516666666667	1.07288360595703
4.6685	1.06477737426758
4.67183333333333	1.06000900268555
4.67516666666667	1.05810165405274
4.6785	1.04999542236328
4.68183333333334	1.04141235351563
4.68516666666667	1.03616714477539
4.6885	1.0371208190918
4.69183333333334	1.04188919067383
4.69516666666667	1.03950500488281
4.6985	1.03235244750977
4.70183333333334	1.02424621582031
4.70516666666667	1.01375579833985
4.7085	1.00326538085938
4.71183333333333	0.988483428955078
4.71516666666667	0.977516174316406
4.7185	0.972747802734375
4.72183333333334	0.968456268310547
4.72516666666667	0.969409942626953
4.7285	0.967502593994141
4.73183333333334	0.971794128417969
4.73516666666667	0.972270965576172
4.7385	0.970840454101563
4.74183333333334	0.965595245361328
4.74516666666667	0.959396362304688
4.7485	0.957012176513672
4.75183333333334	0.949859619140625
4.75516666666667	0.947952270507813
4.7585	0.952243804931641
4.76183333333334	0.96273422241211
4.76516666666667	0.967025756835938
4.7685	0.962257385253906
4.77183333333334	0.963211059570313
4.77516666666667	0.967025756835938
4.7785	0.967502593994141
4.78183333333334	0.9613037109375
4.78516666666667	0.951766967773438
4.7885	0.952720642089844
4.79183333333334	0.957012176513672
4.79516666666667	0.967025756835938
4.7985	0.979423522949219
4.80183333333334	0.994682312011719
4.80516666666667	1.02043151855469
4.8085	1.0371208190918
4.81183333333334	1.04618072509766
4.81516666666667	1.03998184204102
4.8185	1.0371208190918
4.82183333333334	1.04045867919922
4.82516666666667	1.03950500488281
4.8285	1.04522705078125
4.83183333333334	1.05476379394531
4.83516666666667	1.07717514038086
4.8385	1.09672546386719
4.84183333333334	1.10721588134766
4.84516666666667	1.11722946166992
4.8485	1.12676620483399
4.85183333333334	1.13868713378906
4.85516666666667	1.14583969116211
4.8585	1.15251541137696
4.86183333333334	1.16205215454102
4.86516666666667	1.17063522338867
4.8685	1.17206573486328
4.87183333333334	1.16491317749024
4.87516666666667	1.15633010864258
4.8785	1.14822387695313
4.88183333333333	1.14774703979492
4.88516666666667	1.14822387695313
4.8885	1.14727020263672
4.89183333333334	1.14536285400391
4.89516666666667	1.13677978515625
4.8985	1.12581253051758
4.90183333333334	1.0986328125
4.90516666666667	1.06954574584961
4.9085	1.03950500488281
4.91183333333334	1.01089477539063
4.91516666666667	0.979900360107422
4.9185	0.945091247558594
4.92183333333333	0.916481018066406
4.92516666666667	0.881671905517578
4.9285	0.845909118652344
4.93183333333334	0.807285308837891
4.93516666666667	0.774383544921875
4.9385	0.737667083740235
4.94183333333334	0.692844390869141
4.94516666666667	0.648975372314453
4.9485	0.608921051025391
4.95183333333334	0.578880310058594
4.95516666666667	0.55074691772461
4.9585	0.52642822265625
4.96183333333333	0.497817993164063
4.96516666666667	0.473499298095703
4.9685	0.457286834716797
4.97183333333334	0.447273254394531
4.97516666666667	0.43630599975586
4.9785	0.425815582275391
4.98183333333334	0.424861907958985
4.98516666666667	0.427722930908203
4.9885	0.42104721069336
4.99183333333334	0.402450561523438
4.99516666666667	0.385284423828125
4.9985	0.373363494873047
5.00183333333334	0.364780426025391
5.00516666666667	0.352859497070313
5.0085	0.342369079589844
5.01183333333334	0.334262847900391
5.01516666666667	0.327110290527344
5.0185	0.316619873046875
5.02183333333334	0.30517578125
5.02516666666667	0.296592712402344
5.0285	0.290870666503906
5.03183333333334	0.284671783447266
5.03516666666667	0.274181365966797
5.0385	0.263690948486328
5.04183333333334	0.257968902587891
5.04516666666667	0.25177001953125
5.0485	0.240802764892578
5.05183333333334	0.226974487304688
5.05516666666667	0.21505355834961
5.0585	0.204086303710938
5.06183333333334	0.193595886230469
5.06516666666667	0.186920166015625
5.0685	0.183582305908203
5.07183333333334	0.183582305908203
5.07516666666667	0.188350677490235
5.0785	0.195503234863281
5.08183333333334	0.196933746337891
5.08516666666667	0.189781188964844
5.0885	0.183582305908203
5.09183333333334	0.178813934326172
5.09516666666667	0.175952911376953
5.0985	0.168800354003906
5.10183333333334	0.170230865478516
5.10516666666667	0.177383422851563
5.1085	0.186443328857422
5.11183333333334	0.188350677490235
5.11516666666667	0.185966491699219
5.1185	0.182151794433594
5.12183333333334	0.174999237060547
5.12516666666667	0.168800354003906
5.1285	0.162124633789063
5.13183333333334	0.157833099365235
5.13516666666667	0.155448913574219
5.1385	0.16021728515625
5.14183333333334	0.172615051269531
5.14516666666667	0.184059143066406
5.1485	0.191688537597656
5.15183333333334	0.200271606445313
5.15516666666667	0.209808349609375
5.1585	0.216484069824219
5.16183333333334	0.21505355834961
5.16516666666667	0.209808349609375
5.1685	0.201702117919922
5.17183333333334	0.19979476928711
5.17516666666667	0.208377838134766
5.1785	0.222206115722656
5.18183333333334	0.234603881835938
5.18516666666667	0.254154205322266
5.1885	0.284671783447266
5.19183333333334	0.319004058837891
5.19516666666667	0.343799591064453
5.1985	0.362873077392578
5.20183333333334	0.380039215087891
5.20516666666667	0.39052963256836
5.2085	0.392913818359375
5.21183333333334	0.388145446777344
5.21516666666667	0.383853912353516
5.2185	0.381946563720703
5.22183333333334	0.390052795410156
5.22516666666667	0.40435791015625
5.2285	0.417232513427735
5.23183333333334	0.422000885009766
5.23516666666667	0.41961669921875
5.2385	0.409603118896485
5.24183333333334	0.391960144042969
5.24516666666667	0.371932983398438
5.2485	0.350475311279297
5.25183333333334	0.332355499267578
5.25516666666667	0.313758850097656
5.2585	0.29754638671875
5.26183333333334	0.274181365966797
5.26516666666667	0.24557113647461
5.2685	0.213146209716797
5.27183333333334	0.181674957275391
5.27516666666667	0.153064727783203
5.2785	0.126361846923828
5.28183333333334	0.105381011962891
5.28516666666667	0.0901222229003906
5.2885	0.0748634338378907
5.29183333333334	0.057220458984375
5.29516666666667	0.0362396240234375
5.2985	0.0119209289550781
5.30183333333334	-0.0133514404296875
5.30516666666667	-0.0448226928710938
5.3085	-0.0715255737304688
5.31183333333334	-0.0977516174316406
5.31516666666667	-0.120639801025391
5.3185	-0.144004821777344
5.32183333333334	-0.164508819580078
5.32516666666667	-0.182151794433594
5.3285	-0.195980072021485
5.33183333333334	-0.208377838134766
5.33516666666667	-0.223636627197266
5.3385	-0.243186950683594
5.34183333333334	-0.264167785644531
5.34516666666667	-0.283241271972656
5.3485	-0.304222106933594
5.35183333333334	-0.329017639160156
5.35516666666667	-0.348091125488281
5.3585	-0.360965728759766
5.36183333333334	-0.37527084350586
5.36516666666667	-0.392913818359375
5.3685	-0.411033630371094
5.37183333333334	-0.422477722167969
5.37516666666667	-0.437736511230469
5.3785	-0.460624694824219
5.38183333333334	-0.483989715576172
5.38516666666667	-0.502586364746094
5.3885	-0.515937805175782
5.39183333333334	-0.531196594238282
5.39516666666667	-0.544071197509766
5.3985	-0.552177429199219
5.40183333333334	-0.560283660888672
5.40516666666667	-0.576972961425782
5.4085	-0.600814819335938
5.41183333333334	-0.625133514404297
5.41516666666667	-0.64849853515625
5.4185	-0.671863555908203
5.42183333333333	-0.693321228027344
5.42516666666667	-0.71096420288086
5.4285	-0.726699829101563
5.43183333333334	-0.738620758056641
5.43516666666667	-0.750064849853516
5.4385	-0.759601593017578
5.44183333333334	-0.770092010498047
5.44516666666667	-0.781536102294922
5.4485	-0.794410705566407
5.45183333333334	-0.81014633178711
5.45516666666667	-0.823974609375
5.4585	-0.835418701171875
5.46183333333333	-0.843048095703125
5.46516666666667	-0.852108001708985
5.4685	-0.861644744873047
5.47183333333334	-0.872135162353516
5.47516666666667	-0.880241394042969
5.4785	-0.889301300048828
5.48183333333334	-0.902652740478516
5.48516666666667	-0.919342041015625
5.4885	-0.933647155761719
5.49183333333334	-0.944614410400391
5.49516666666667	-0.959396362304688
5.4985	-0.97799301147461
5.50183333333334	-0.998020172119141
5.50516666666667	-1.01041793823242
5.5085	-1.01757049560547
5.51183333333334	-1.02806091308594
5.51516666666667	-1.04618072509766
5.5185	-1.06954574584961
5.52183333333334	-1.08718872070313
5.52516666666667	-1.09910964965821
5.5285	-1.11579895019531
5.53183333333334	-1.13773345947266
5.53516666666667	-1.15966796875
5.5385	-1.17254257202149
5.54183333333334	-1.18780136108399
5.54516666666667	-1.21307373046875
5.5485	-1.23786926269531
5.55183333333334	-1.25408172607422
5.55516666666667	-1.25885009765625
5.5585	-1.26695632934571
5.56183333333334	-1.27458572387696
5.56516666666667	-1.28316879272461
5.5685	-1.29461288452149
5.57183333333334	-1.31559371948242
5.57516666666667	-1.35040283203125
5.5785	-1.38473510742188
5.58183333333334	-1.41668319702149
5.58516666666667	-1.45053863525391
5.5885	-1.48630142211914
5.59183333333334	-1.52158737182617
5.59516666666667	-1.54733657836914
5.5985	-1.57594680786133
5.60183333333334	-1.60837173461914
5.60516666666667	-1.64365768432617
5.6085	-1.68085098266602
5.61183333333334	-1.7232894897461
5.61516666666667	-1.77621841430664
5.6185	-1.83391571044922
5.62183333333334	-1.89685821533203
5.62516666666667	-1.95837020874024
5.6285	-2.01749801635742
5.63183333333334	-2.07281112670899
5.63516666666667	-2.12430953979492
5.6385	-2.17580795288086
5.64183333333334	-2.23112106323242
5.64516666666667	-2.29692459106446
5.6485	-2.37417221069336
5.65183333333334	-2.45904922485352
5.65516666666667	-2.55346298217774
5.6585	-2.65979766845703
5.66183333333334	-2.77090072631836
5.66516666666667	-2.87771224975586
5.6685	-2.97880172729492
5.67183333333334	-3.07607650756836
5.67516666666667	-3.17192077636719
5.6785	-3.25918197631836
5.68183333333334	-3.34548950195313
5.68516666666667	-3.43370437622071
5.6885	-3.53097915649414
5.69183333333334	-3.63588333129883
5.69516666666667	-3.75080108642578
5.6985	-3.86714935302735
5.70183333333334	-3.9820671081543
5.70516666666667	-4.08935546875
5.7085	-4.19473648071289
5.71183333333333	-4.29773330688477
5.71516666666667	-4.39310073852539
5.7185	-4.48322296142578
5.72183333333334	-4.57334518432617
5.72516666666667	-4.66966629028321
5.7285	-4.76455688476563
5.73183333333334	-4.85849380493164
5.73516666666667	-4.95052337646485
5.7385	-5.04541397094727
5.74183333333334	-5.1422119140625
5.74516666666667	-5.23853302001953
5.7485	-5.32722473144532
5.75183333333334	-5.40781021118164
5.75516666666667	-5.48601150512696
5.7585	-5.56373596191407
5.76183333333334	-5.63764572143555
5.76516666666667	-5.70869445800782
5.7685	-5.7826042175293
5.77183333333334	-5.86271286010742
5.77516666666667	-5.94234466552735
5.7785	-6.02197647094727
5.78183333333334	-6.10494613647461
5.78516666666667	-6.19268417358399
5.7885	-6.27994537353516
5.79183333333334	-6.36148452758789
5.79516666666667	-6.44207000732422
5.7985	-6.52694702148438
5.80183333333334	-6.61230087280274
5.80516666666667	-6.69622421264649
5.8085	-6.7892074584961
5.81183333333334	-6.89411163330078
5.81516666666667	-7.00950622558594
5.8185	-7.12728500366211
5.82183333333334	-7.25030899047852
5.82516666666667	-7.37571716308594
5.8285	-7.50207901000977
5.83183333333334	-7.62939453125
5.83516666666667	-7.76195526123047
5.8385	-7.89976119995117
5.84183333333334	-8.04567337036133
5.84516666666667	-8.19778442382813
5.8485	-8.35132598876953
5.85183333333334	-8.51154327392578
5.85516666666667	-8.67986679077149
5.8585	-8.86154174804688
5.86183333333334	-9.04130935668946
5.86516666666667	-9.22107696533203
5.8685	-9.40084457397461
5.87183333333334	-9.5815658569336
5.87516666666667	-9.7494125366211
5.8785	-9.90581512451172
5.88183333333334	-10.0598335266113
5.88516666666667	-10.2190971374512
5.8885	-10.3807449340821
5.89183333333334	-10.5404853820801
5.89516666666667	-10.702133178711
5.8985	-10.8590126037598
5.90183333333334	-11.0092163085938
5.90516666666667	-11.1436843872071
5.9085	-11.2667083740235
5.91183333333334	-11.3825798034668
5.91516666666667	-11.4932060241699
5.9185	-11.5947723388672
5.92183333333334	-11.6825103759766
5.92516666666667	-11.7607116699219
5.9285	-11.8303298950196
5.93183333333334	-11.892318725586
5.93516666666667	-11.9428634643555
5.9385	-11.9867324829102
5.94183333333334	-12.0244026184082
5.94516666666667	-12.049674987793
5.9485	-12.0539665222168
5.95183333333334	-12.0391845703125
5.95516666666667	-12.0077133178711
5.9585	-11.9633674621582
5.96183333333334	-11.90185546875
5.96516666666667	-11.831283569336
5.9685	-11.7511749267578
5.97183333333334	-11.6534233093262
5.97516666666667	-11.5375518798828
5.9785	-11.4035606384278
5.98183333333334	-11.2571716308594
5.98516666666667	-11.0840797424317
5.9885	-10.894775390625
5.99183333333334	-10.6854438781738
5.99516666666667	-10.4532241821289
5.9985	-10.1847648620606
6.00183333333334	-9.8867416381836
6.00516666666667	-9.5667839050293
6.0085	-9.22393798828125
6.01183333333334	-8.85725021362305
6.01516666666667	-8.4681510925293
6.0185	-8.06760787963867
6.02183333333334	-7.65371322631836
6.02516666666667	-7.22980499267578
6.0285	-6.79349899291992
6.03183333333334	-6.35766983032227
6.03516666666667	-5.92660903930664
6.0385	-5.50651550292969
6.04183333333334	-5.09214401245117
6.04516666666667	-4.69064712524414
6.0485	-4.30107116699219
6.05183333333334	-3.92246246337891
6.05516666666667	-3.55386734008789
6.0585	-3.2033920288086
6.06183333333334	-2.88057327270508
6.06516666666667	-2.58588790893555
6.0685	-2.32601165771485
6.07183333333334	-2.09569931030274
6.07516666666667	-1.89542770385742
6.0785	-1.71470642089844
6.08183333333334	-1.55258178710938
6.08516666666667	-1.40428543090821
6.0885	-1.26695632934571
6.09183333333334	-1.14488601684571
6.09516666666667	-1.03950500488281
6.0985	-0.947952270507813
6.10183333333334	-0.859737396240235
6.10516666666667	-0.772953033447266
6.1085	-0.693321228027344
6.11183333333334	-0.622272491455078
6.11516666666667	-0.557899475097657
6.1185	-0.498771667480469
6.12183333333334	-0.444889068603516
6.12516666666667	-0.406742095947266
6.1285	-0.379085540771485
6.13183333333334	-0.36001205444336
6.13516666666667	-0.336170196533203
6.1385	-0.311851501464844
6.14183333333334	-0.288963317871094
6.14516666666667	-0.270366668701172
6.1485	-0.246047973632813
6.15183333333334	-0.218391418457031
6.15516666666667	-0.192642211914063
6.1585	-0.176429748535156
6.16183333333334	-0.170707702636719
6.16516666666667	-0.164508819580078
6.1685	-0.154972076416016
6.17183333333334	-0.136852264404297
6.17516666666667	-0.119686126708985
6.1785	-0.101566314697266
6.18183333333334	-0.0858306884765625
6.18516666666667	-0.06866455078125
6.1885	-0.0619888305664063
6.19183333333334	-0.0638961791992188
6.19516666666667	-0.0715255737304688
6.1985	-0.0743865966796875
6.20183333333334	-0.072479248046875
6.20516666666667	-0.0658035278320313
6.2085	-0.057220458984375
6.21183333333334	-0.0486373901367188
6.21516666666667	-0.041961669921875
6.2185	-0.0376701354980469
6.22183333333334	-0.0400543212890625
6.22516666666667	-0.0472068786621094
6.2285	-0.0500679016113282
6.23183333333334	-0.0500679016113282
6.23516666666667	-0.0505447387695313
6.2385	-0.0514984130859375
6.24183333333334	-0.0452995300292969
6.24516666666667	-0.034332275390625
6.2485	-0.0290870666503906
6.25183333333334	-0.0247955322265625
6.25516666666667	-0.0147819519042969
6.2585	-0.00333786010742188
6.26183333333334	0.00524520874023438
6.26516666666667	0.00762939453125
6.2685	0.0095367431640625
6.27183333333334	0.0104904174804688
6.27516666666667	0.00762939453125
6.2785	0.00143051147460938
6.28183333333334	-0.00619888305664063
6.28516666666667	-0.0104904174804688
6.2885	-0.0133514404296875
6.29183333333334	-0.0195503234863281
6.29516666666667	-0.030517578125
6.2985	-0.03814697265625
6.30183333333334	-0.041961669921875
6.30516666666667	-0.0429153442382813
6.3085	-0.0443458557128906
6.31183333333334	-0.0438690185546875
6.31516666666667	-0.0362396240234375
6.3185	-0.0276565551757813
6.32183333333334	-0.0200271606445313
6.32516666666667	-0.0209808349609375
6.3285	-0.0243186950683594
6.33183333333334	-0.0271797180175781
6.33516666666667	-0.0257492065429688
6.3385	-0.02288818359375
6.34183333333334	-0.0195503234863281
6.34516666666667	-0.0152587890625
6.3485	-0.0109672546386719
6.35183333333334	-0.00476837158203125
6.35516666666667	0.00143051147460938
6.3585	0.00715255737304688
6.36183333333334	0.0100135803222656
6.36516666666667	0.0147819519042969
6.3685	0.02288818359375
6.37183333333334	0.0290870666503906
6.37516666666667	0.0262260437011719
6.3785	0.0157356262207031
6.38183333333334	0.00333786010742188
6.38516666666667	-0.00619888305664063
6.3885	-0.0128746032714844
6.39183333333334	-0.019073486328125
6.39516666666667	-0.0233650207519531
6.3985	-0.0243186950683594
6.40183333333334	-0.02288818359375
6.40516666666667	-0.0214576721191406
6.4085	-0.02288818359375
6.41183333333334	-0.0243186950683594
6.41516666666667	-0.02288818359375
6.4185	-0.0166893005371094
6.42183333333334	-0.0104904174804688
6.42516666666667	-0.00619888305664063
6.4285	-0.00333786010742188
6.43183333333334	0.00238418579101563
6.43516666666667	0.00667572021484375
6.4385	0.00476837158203125
6.44183333333334	0.00286102294921875
6.44516666666667	0.003814697265625
6.4485	0.00762939453125
6.45183333333334	0.0119209289550781
6.45516666666667	0.0157356262207031
6.4585	0.0209808349609375
6.46183333333334	0.0238418579101563
6.46516666666667	0.0243186950683594
6.4685	0.0195503234863281
6.47183333333334	0.011444091796875
6.47516666666667	-0.00095367431640625
6.4785	-0.0119209289550781
6.48183333333334	-0.0224113464355469
6.48516666666667	-0.0338554382324219
6.4885	-0.041961669921875
6.49183333333334	-0.0500679016113282
6.49516666666667	-0.0514984130859375
6.4985	-0.0514984130859375
6.50183333333334	-0.0476837158203125
6.50516666666667	-0.041961669921875
6.5085	-0.0395774841308594
6.51183333333334	-0.0333786010742188
6.51516666666667	-0.0333786010742188
6.5185	-0.0362396240234375
6.52183333333334	-0.0438690185546875
6.52516666666667	-0.0476837158203125
6.5285	-0.0452995300292969
6.53183333333334	-0.0424385070800781
6.53516666666667	-0.0357627868652344
6.5385	-0.0276565551757813
6.54183333333334	-0.0143051147460938
6.54516666666667	-0.00858306884765625
6.5485	-0.00810623168945313
6.55183333333334	-0.0095367431640625
6.55516666666667	-0.0057220458984375
6.5585	-0.00429153442382813
6.56183333333334	-0.0104904174804688
6.56516666666667	-0.0157356262207031
6.5685	-0.0200271606445313
6.57183333333334	-0.0243186950683594
6.57516666666667	-0.0329017639160156
6.5785	-0.0367164611816406
6.58183333333334	-0.0367164611816406
6.58516666666667	-0.0367164611816406
6.5885	-0.0371932983398438
6.59183333333334	-0.0395774841308594
6.59516666666667	-0.0433921813964844
6.5985	-0.0505447387695313
6.60183333333334	-0.0538825988769532
6.60516666666667	-0.0543594360351563
6.6085	-0.0548362731933594
6.61183333333334	-0.0500679016113282
6.61516666666667	-0.0443458557128906
6.6185	-0.0391006469726563
6.62183333333334	-0.03814697265625
6.62516666666667	-0.0400543212890625
6.6285	-0.0400543212890625
6.63183333333334	-0.0476837158203125
6.63516666666667	-0.0548362731933594
6.6385	-0.0615119934082032
6.64183333333334	-0.0619888305664063
6.64516666666667	-0.0624656677246094
6.6485	-0.064849853515625
6.65183333333334	-0.0677108764648438
6.65516666666667	-0.0691413879394532
6.6585	-0.0677108764648438
6.66183333333334	-0.0715255737304688
6.66516666666667	-0.0753402709960938
[truncated: 5,507 more rows]
