# Supplementary material for: Phase-Specific Parameter Estimation in Chiral HPLC Using 1‑Site, 2‑Site Stochastic Models, and Unified Equation Approach
Source: Anal Chem. 2026 Apr 29;98(18):13925–39. doi: 10.1021/acs.analchem.6c01634 (PMC13177292; doi:10.1021/acs.analchem.6c01634)
Supplement: Supplementary file 2 [file ac6c01634_si_002.zip › SupportingInformation/03_data_allEluents/LORA_ACN_CELL4_05_20.CSV]

0.00216666666666667	0.00333786010742188
0.0055	-0.00715255737304688
0.00883333333333334	-0.0138282775878906
0.0121666666666667	-0.0166893005371094
0.0155	-0.0200271606445313
0.0188333333333334	-0.0238418579101563
0.0221666666666667	-0.0276565551757813
0.0255	-0.0295639038085938
0.0288333333333334	-0.0281333923339844
0.0321666666666667	-0.026702880859375
0.0355	-0.0257492065429688
0.0388333333333334	-0.0252723693847656
0.0421666666666667	-0.0233650207519531
0.0455	-0.0219345092773438
0.0488333333333334	-0.026702880859375
0.0521666666666667	-0.0300407409667969
0.0555	-0.0281333923339844
0.0588333333333334	-0.019073486328125
0.0621666666666667	-0.0143051147460938
0.0655	-0.0104904174804688
0.0688333333333333	-0.00762939453125
0.0721666666666667	-0.00429153442382813
0.0755	-0.0057220458984375
0.0788333333333334	-0.0095367431640625
0.0821666666666667	-0.0095367431640625
0.0855	-0.00667572021484375
0.0888333333333333	-0.00667572021484375
0.0921666666666667	-0.0157356262207031
0.0955	-0.0247955322265625
0.0988333333333334	-0.0286102294921875
0.102166666666667	-0.0276565551757813
0.1055	-0.0286102294921875
0.108833333333334	-0.0281333923339844
0.112166666666667	-0.0162124633789063
0.1155	0.00333786010742188
0.118833333333334	0.0171661376953125
0.122166666666667	0.0195503234863281
0.1255	0.0185966491699219
0.128833333333334	0.019073486328125
0.132166666666667	0.0147819519042969
0.1355	0.00286102294921875
0.138833333333334	-0.00524520874023438
0.142166666666667	-0.00476837158203125
0.1455	0
0.148833333333334	0.00333786010742188
0.152166666666667	0.00762939453125
0.1555	0.0123977661132813
0.158833333333334	0.0138282775878906
0.162166666666667	0.0104904174804688
0.1655	0.00429153442382813
0.168833333333334	-0.00476837158203125
0.172166666666667	-0.0152587890625
0.1755	-0.0205039978027344
0.178833333333334	-0.0209808349609375
0.182166666666667	-0.0200271606445313
0.1855	-0.0176429748535156
0.188833333333334	-0.0100135803222656
0.192166666666667	-0.00238418579101563
0.1955	-0.00095367431640625
0.198833333333334	-0.00619888305664063
0.202166666666667	-0.0109672546386719
0.2055	-0.0157356262207031
0.208833333333334	-0.0224113464355469
0.212166666666667	-0.0262260437011719
0.2155	-0.0247955322265625
0.218833333333334	-0.0209808349609375
0.222166666666667	-0.0200271606445313
0.2255	-0.0205039978027344
0.228833333333334	-0.0181198120117188
0.232166666666667	-0.0171661376953125
0.2355	-0.0176429748535156
0.238833333333334	-0.0152587890625
0.242166666666667	-0.0100135803222656
0.2455	-0.00619888305664063
0.248833333333334	-0.00762939453125
0.252166666666667	-0.00715255737304688
0.2555	-0.00619888305664063
0.258833333333334	-0.00762939453125
0.262166666666667	-0.00762939453125
0.2655	0.00286102294921875
0.268833333333334	0.0166893005371094
0.272166666666667	0.0224113464355469
0.2755	0.0209808349609375
0.278833333333334	0.0133514404296875
0.282166666666667	0.00333786010742188
0.2855	-0.0143051147460938
0.288833333333334	-0.0209808349609375
0.292166666666667	-0.0181198120117188
0.2955	-0.00905990600585938
0.298833333333334	0.0019073486328125
0.302166666666667	0.0095367431640625
0.3055	0.0181198120117188
0.308833333333334	0.0162124633789063
0.312166666666667	0.0147819519042969
0.3155	0.0128746032714844
0.318833333333334	0.0152587890625
0.322166666666667	0.0157356262207031
0.3255	0.0157356262207031
0.328833333333334	0.0200271606445313
0.332166666666667	0.0209808349609375
0.3355	0.0200271606445313
0.338833333333334	0.0143051147460938
0.342166666666667	0.0185966491699219
0.3455	0.0271797180175781
0.348833333333334	0.0319480895996094
0.352166666666667	0.0324249267578125
0.3555	0.030517578125
0.358833333333334	0.0276565551757813
0.362166666666667	0.0162124633789063
0.3655	-0.000476837158203125
0.368833333333334	-0.0143051147460938
0.372166666666667	-0.030517578125
0.3755	-0.0448226928710938
0.378833333333334	-0.0491142272949219
0.382166666666667	-0.0371932983398438
0.3855	-0.0195503234863281
0.388833333333334	-0.00238418579101563
0.392166666666667	0.0152587890625
0.3955	0.0333786010742188
0.398833333333334	0.0438690185546875
0.402166666666667	0.0386238098144531
0.4055	0.026702880859375
0.408833333333334	0.0152587890625
0.412166666666667	0.00333786010742188
0.4155	-0.00429153442382813
0.418833333333334	-0.00715255737304688
0.422166666666667	-0.00286102294921875
0.4255	0.00333786010742188
0.428833333333334	0.00715255737304688
0.432166666666667	0.0123977661132813
0.4355	0.0133514404296875
0.438833333333334	0.0119209289550781
0.442166666666667	0.00524520874023438
0.4455	-0.00143051147460938
0.448833333333334	-0.00619888305664063
0.452166666666667	-0.0104904174804688
0.4555	-0.0100135803222656
0.458833333333334	-0.0057220458984375
0.462166666666667	-0.000476837158203125
0.4655	0.0019073486328125
0.468833333333334	0.0019073486328125
0.472166666666667	0.003814697265625
0.4755	0.00429153442382813
0.478833333333334	0.00333786010742188
0.482166666666667	0.00476837158203125
0.4855	0.011444091796875
0.488833333333334	0.02288818359375
0.492166666666667	0.0309944152832031
0.4955	0.0386238098144531
0.498833333333334	0.0438690185546875
0.502166666666667	0.0452995300292969
0.5055	0.0367164611816406
0.508833333333334	0.0219345092773438
0.512166666666667	0.0104904174804688
0.5155	0.00286102294921875
0.518833333333334	-0.00476837158203125
0.522166666666667	-0.0147819519042969
0.5255	-0.0181198120117188
0.528833333333334	-0.0138282775878906
0.532166666666667	-0.00286102294921875
0.5355	0.00429153442382813
0.538833333333334	0.0119209289550781
0.542166666666667	0.0209808349609375
0.5455	0.0257492065429688
0.548833333333334	0.0233650207519531
0.552166666666667	0.0119209289550781
0.5555	0.00238418579101563
0.558833333333334	-0.000476837158203125
0.562166666666667	0.0019073486328125
0.5655	0.0095367431640625
0.568833333333334	0.0166893005371094
0.572166666666667	0.0238418579101563
0.5755	0.0262260437011719
0.578833333333334	0.0262260437011719
0.582166666666667	0.0271797180175781
0.5855	0.02288818359375
0.588833333333334	0.0205039978027344
0.592166666666667	0.019073486328125
0.5955	0.0214576721191406
0.598833333333334	0.0147819519042969
0.602166666666667	0.00143051147460938
0.6055	-0.0143051147460938
0.608833333333334	-0.0257492065429688
0.612166666666667	-0.0352859497070313
0.6155	-0.0476837158203125
0.618833333333334	-0.05340576171875
0.622166666666667	-0.0519752502441407
0.6255	-0.0386238098144531
0.628833333333334	-0.02288818359375
0.632166666666667	-0.00858306884765625
0.6355	0.00286102294921875
0.638833333333334	0.00905990600585938
0.642166666666667	0.0095367431640625
0.6455	0.0057220458984375
0.648833333333334	-0.00143051147460938
0.652166666666667	-0.0095367431640625
0.6555	-0.0181198120117188
0.658833333333334	-0.0195503234863281
0.662166666666667	-0.0138282775878906
0.6655	-0.00858306884765625
0.668833333333334	-0.00762939453125
0.672166666666667	-0.00476837158203125
0.6755	0.00333786010742188
0.678833333333334	0.00715255737304688
0.682166666666667	0.00524520874023438
0.6855	0.00095367431640625
0.688833333333334	0.00715255737304688
0.692166666666667	0.0152587890625
0.6955	0.0219345092773438
0.698833333333334	0.0309944152832031
0.702166666666667	0.0438690185546875
0.7055	0.0586509704589844
0.708833333333334	0.0638961791992188
0.712166666666667	0.0605583190917969
0.7155	0.0519752502441407
0.718833333333334	0.0414848327636719
0.722166666666667	0.0314712524414063
0.7255	0.0233650207519531
0.728833333333334	0.0209808349609375
0.732166666666667	0.0209808349609375
0.7355	0.0224113464355469
0.738833333333334	0.0233650207519531
0.742166666666667	0.0219345092773438
0.7455	0.0181198120117188
0.748833333333334	0.0128746032714844
0.752166666666667	0.0128746032714844
0.7555	0.0171661376953125
0.758833333333334	0.0200271606445313
0.762166666666667	0.0224113464355469
0.7655	0.0233650207519531
0.768833333333334	0.026702880859375
0.772166666666667	0.0276565551757813
0.7755	0.0257492065429688
0.778833333333334	0.0243186950683594
0.782166666666667	0.0214576721191406
0.7855	0.0152587890625
0.788833333333334	0.00143051147460938
0.792166666666667	-0.011444091796875
0.7955	-0.0147819519042969
0.798833333333334	-0.0109672546386719
0.802166666666667	-0.003814697265625
0.8055	0.00333786010742188
0.808833333333334	0.011444091796875
0.812166666666667	0.0157356262207031
0.8155	0.0095367431640625
0.818833333333334	0.00095367431640625
0.822166666666667	-0.003814697265625
0.8255	-0.00619888305664063
0.828833333333334	-0.00667572021484375
0.832166666666667	-0.00238418579101563
0.8355	0.0019073486328125
0.838833333333334	0.00095367431640625
0.842166666666667	-0.00429153442382813
0.8455	-0.00476837158203125
0.848833333333334	0.00429153442382813
0.852166666666667	0.0143051147460938
0.8555	0.0247955322265625
0.858833333333334	0.0371932983398438
0.862166666666667	0.0486373901367188
0.8655	0.0557899475097657
0.868833333333334	0.0524520874023438
0.872166666666667	0.0448226928710938
0.8755	0.0324249267578125
0.878833333333334	0.0185966491699219
0.882166666666667	0.00524520874023438
0.8855	-0.00238418579101563
0.888833333333334	-0.000476837158203125
0.892166666666667	0.003814697265625
0.8955	0.0123977661132813
0.898833333333334	0.0219345092773438
0.902166666666667	0.0319480895996094
0.9055	0.0352859497070313
0.908833333333334	0.0319480895996094
0.912166666666667	0.0309944152832031
0.9155	0.0329017639160156
0.918833333333334	0.0314712524414063
0.922166666666667	0.0252723693847656
0.9255	0.0162124633789063
0.928833333333334	0.0109672546386719
0.932166666666667	0.00810623168945313
0.9355	0.0095367431640625
0.938833333333334	0.0133514404296875
0.942166666666667	0.0224113464355469
0.9455	0.0314712524414063
0.948833333333334	0.0371932983398438
0.952166666666667	0.0391006469726563
0.9555	0.0367164611816406
0.958833333333334	0.0357627868652344
0.962166666666667	0.0324249267578125
0.9655	0.0338554382324219
0.968833333333334	0.034332275390625
0.972166666666667	0.0290870666503906
0.9755	0.02288818359375
0.978833333333334	0.0147819519042969
0.982166666666667	0.00810623168945313
0.9855	0
0.988833333333334	-0.00810623168945313
0.992166666666667	-0.00810623168945313
0.9955	-0.0019073486328125
0.998833333333334	0.00905990600585938
1.00216666666667	0.0152587890625
1.0055	0.0195503234863281
1.00883333333334	0.0290870666503906
1.01216666666667	0.0400543212890625
1.0155	0.049591064453125
1.01883333333334	0.0548362731933594
1.02216666666667	0.0605583190917969
1.0255	0.0634193420410157
1.02883333333334	0.0615119934082032
1.03216666666667	0.0543594360351563
1.0355	0.0424385070800781
1.03883333333334	0.0295639038085938
1.04216666666667	0.0233650207519531
1.0455	0.0233650207519531
1.04883333333334	0.0200271606445313
1.05216666666667	0.0109672546386719
1.0555	0.00429153442382813
1.05883333333334	0.000476837158203125
1.06216666666667	-0.00524520874023438
1.0655	-0.0166893005371094
1.06883333333334	-0.0214576721191406
1.07216666666667	-0.0176429748535156
1.0755	-0.00762939453125
1.07883333333334	0.00095367431640625
1.08216666666667	0.0119209289550781
1.0855	0.02288818359375
1.08883333333334	0.0295639038085938
1.09216666666667	0.0309944152832031
1.0955	0.026702880859375
1.09883333333334	0.0219345092773438
1.10216666666667	0.0133514404296875
1.1055	0.00333786010742188
1.10883333333334	-0.00238418579101563
1.11216666666667	-0.00619888305664063
1.1155	-0.0057220458984375
1.11883333333334	-0.00715255737304688
1.12216666666667	-0.00715255737304688
1.1255	-0.00429153442382813
1.12883333333334	0.000476837158203125
1.13216666666667	0.0057220458984375
1.1355	0.0057220458984375
1.13883333333334	0.00715255737304688
1.14216666666667	0.0104904174804688
1.1455	0.019073486328125
1.14883333333334	0.0243186950683594
1.15216666666667	0.0319480895996094
1.1555	0.0395774841308594
1.15883333333334	0.0472068786621094
1.16216666666667	0.0481605529785156
1.1655	0.0438690185546875
1.16883333333334	0.0410079956054688
1.17216666666667	0.034332275390625
1.1755	0.0286102294921875
1.17883333333334	0.02288818359375
1.18216666666667	0.0243186950683594
1.1855	0.0257492065429688
1.18883333333334	0.0243186950683594
1.19216666666667	0.0224113464355469
1.1955	0.0195503234863281
1.19883333333334	0.0181198120117188
1.20216666666667	0.0152587890625
1.2055	0.0147819519042969
1.20883333333334	0.011444091796875
1.21216666666667	0.00619888305664063
1.2155	0.00143051147460938
1.21883333333334	0.000476837158203125
1.22216666666667	0.00286102294921875
1.2255	0.00619888305664063
1.22883333333334	0.0133514404296875
1.23216666666667	0.0262260437011719
1.2355	0.0391006469726563
1.23883333333334	0.0448226928710938
1.24216666666667	0.0405311584472656
1.2455	0.034332275390625
1.24883333333334	0.0324249267578125
1.25216666666667	0.0271797180175781
1.2555	0.0195503234863281
1.25883333333334	0.0171661376953125
1.26216666666667	0.0233650207519531
1.2655	0.0309944152832031
1.26883333333334	0.0295639038085938
1.27216666666667	0.0281333923339844
1.2755	0.0286102294921875
1.27883333333334	0.0262260437011719
1.28216666666667	0.019073486328125
1.2855	0.0133514404296875
1.28883333333334	0.0119209289550781
1.29216666666667	0.0100135803222656
1.2955	0.00905990600585938
1.29883333333334	0.0123977661132813
1.30216666666667	0.0195503234863281
1.3055	0.026702880859375
1.30883333333334	0.0333786010742188
1.31216666666667	0.0391006469726563
1.3155	0.03814697265625
1.31883333333334	0.0319480895996094
1.32216666666667	0.0214576721191406
1.3255	0.0133514404296875
1.32883333333334	0.00858306884765625
1.33216666666667	0.00762939453125
1.3355	0.0138282775878906
1.33883333333334	0.0185966491699219
1.34216666666667	0.0257492065429688
1.3455	0.0290870666503906
1.34883333333334	0.034332275390625
1.35216666666667	0.0395774841308594
1.3555	0.0429153442382813
1.35883333333334	0.0457763671875
1.36216666666667	0.0529289245605469
1.3655	0.0667572021484375
1.36883333333334	0.0805854797363281
1.37216666666667	0.0901222229003906
1.3755	0.0972747802734375
1.37883333333334	0.107765197753906
1.38216666666667	0.113010406494141
1.3855	0.112533569335938
1.38883333333334	0.105857849121094
1.39216666666667	0.105857849121094
1.3955	0.110149383544922
1.39883333333334	0.112533569335938
1.40216666666667	0.113964080810547
1.4055	0.113487243652344
1.40883333333334	0.110626220703125
1.41216666666667	0.0987052917480469
1.4155	0.0886917114257813
1.41883333333334	0.0810623168945313
1.42216666666667	0.072479248046875
1.4255	0.0643730163574219
1.42883333333334	0.0643730163574219
1.43216666666667	0.0753402709960938
1.4355	0.0796318054199219
1.43883333333334	0.0748634338378907
1.44216666666667	0.0700950622558594
1.4455	0.0681877136230469
1.44883333333334	0.064849853515625
1.45216666666667	0.0538825988769532
1.4555	0.0486373901367188
1.45883333333334	0.0524520874023438
1.46216666666667	0.057220458984375
1.4655	0.0548362731933594
1.46883333333334	0.0424385070800781
1.47216666666667	0.0314712524414063
1.4755	0.0247955322265625
1.47883333333334	0.0238418579101563
1.48216666666667	0.0243186950683594
1.4855	0.0290870666503906
1.48883333333334	0.0424385070800781
1.49216666666667	0.0586509704589844
1.4955	0.0672340393066407
1.49883333333334	0.0653266906738282
1.50216666666667	0.06103515625
1.5055	0.0562667846679688
1.50883333333334	0.049591064453125
1.51216666666667	0.0443458557128906
1.5155	0.0438690185546875
1.51883333333334	0.0414848327636719
1.52216666666667	0.0391006469726563
1.5255	0.0357627868652344
1.52883333333334	0.0362396240234375
1.53216666666667	0.0319480895996094
1.5355	0.0314712524414063
1.53883333333334	0.0367164611816406
1.54216666666667	0.0448226928710938
1.5455	0.0514984130859375
1.54883333333334	0.0514984130859375
1.55216666666667	0.0519752502441407
1.5555	0.0462532043457031
1.55883333333334	0.0438690185546875
1.56216666666667	0.0438690185546875
1.5655	0.0472068786621094
1.56883333333334	0.0524520874023438
1.57216666666667	0.0557899475097657
1.5755	0.0600814819335938
1.57883333333334	0.057220458984375
1.58216666666667	0.0481605529785156
1.5855	0.0371932983398438
1.58883333333334	0.0300407409667969
1.59216666666667	0.0238418579101563
1.5955	0.0138282775878906
1.59883333333334	0.00333786010742188
1.60216666666667	-0.00286102294921875
1.6055	-0.00429153442382813
1.60883333333334	-0.00524520874023438
1.61216666666667	-0.00429153442382813
1.6155	0.00143051147460938
1.61883333333334	0.0100135803222656
1.62216666666667	0.0162124633789063
1.6255	0.0176429748535156
1.62883333333334	0.0128746032714844
1.63216666666667	0.0100135803222656
1.6355	0.00667572021484375
1.63883333333334	0.0057220458984375
1.64216666666667	0.003814697265625
1.6455	0.00286102294921875
1.64883333333334	0.00619888305664063
1.65216666666667	0.00762939453125
1.6555	0.00429153442382813
1.65883333333334	-0.000476837158203125
1.66216666666667	0.00095367431640625
1.6655	0.00619888305664063
1.66883333333334	0.00810623168945313
1.67216666666667	0.00619888305664063
1.6755	0.00810623168945313
1.67883333333334	0.0123977661132813
1.68216666666667	0.0147819519042969
1.6855	0.0143051147460938
1.68883333333334	0.0171661376953125
1.69216666666667	0.0243186950683594
1.6955	0.0300407409667969
1.69883333333334	0.0329017639160156
1.70216666666667	0.0290870666503906
1.7055	0.0247955322265625
1.70883333333334	0.0162124633789063
1.71216666666667	0.00810623168945313
1.7155	0.000476837158203125
1.71883333333334	-0.00429153442382813
1.72216666666667	-0.003814697265625
1.7255	-0.000476837158203125
1.72883333333334	0.00715255737304688
1.73216666666667	0.0138282775878906
1.7355	0.0214576721191406
1.73883333333334	0.0247955322265625
1.74216666666667	0.0243186950683594
1.7455	0.0238418579101563
1.74883333333334	0.0233650207519531
1.75216666666667	0.0238418579101563
1.7555	0.0185966491699219
1.75883333333334	0.0138282775878906
1.76216666666667	0.0095367431640625
1.7655	0.0104904174804688
1.76883333333334	0.0133514404296875
1.77216666666667	0.0171661376953125
1.7755	0.0209808349609375
1.77883333333334	0.0271797180175781
1.78216666666667	0.0391006469726563
1.7855	0.0467300415039063
1.78883333333334	0.0491142272949219
1.79216666666667	0.0405311584472656
1.7955	0.0333786010742188
1.79883333333334	0.0262260437011719
1.80216666666667	0.0195503234863281
1.8055	0.0119209289550781
1.80883333333334	0.00762939453125
1.81216666666667	0.0104904174804688
1.8155	0.0162124633789063
1.81883333333334	0.0219345092773438
1.82216666666667	0.0238418579101563
1.8255	0.0238418579101563
1.82883333333334	0.0205039978027344
1.83216666666667	0.0171661376953125
1.8355	0.0143051147460938
1.83883333333334	0.0109672546386719
1.84216666666667	0.0104904174804688
1.8455	0.0119209289550781
1.84883333333334	0.0109672546386719
1.85216666666667	0.00619888305664063
1.8555	-0.000476837158203125
1.85883333333334	-0.00667572021484375
1.86216666666667	-0.0138282775878906
1.8655	-0.0238418579101563
1.86883333333334	-0.0276565551757813
1.87216666666667	-0.0224113464355469
1.8755	-0.0119209289550781
1.87883333333334	-0.00095367431640625
1.88216666666667	0.00524520874023438
1.8855	0.0143051147460938
1.88883333333334	0.0200271606445313
1.89216666666667	0.0181198120117188
1.8955	0.0109672546386719
1.89883333333334	0.00619888305664063
1.90216666666667	0.00810623168945313
1.9055	0.0123977661132813
1.90883333333334	0.0181198120117188
1.91216666666667	0.0300407409667969
1.9155	0.0462532043457031
1.91883333333334	0.0567436218261719
1.92216666666667	0.0624656677246094
1.9255	0.064849853515625
1.92883333333334	0.0710487365722657
1.93216666666667	0.0772476196289063
1.9355	0.0815391540527344
1.93883333333334	0.0896453857421875
1.94216666666667	0.0972747802734375
1.9455	0.103950500488281
1.94883333333334	0.107288360595703
1.95216666666667	0.110626220703125
1.9555	0.116348266601563
1.95883333333334	0.115394592285156
1.96216666666667	0.113010406494141
1.9655	0.104904174804688
1.96883333333334	0.0891685485839844
1.97216666666667	0.0658035278320313
1.9755	0.03814697265625
1.97883333333334	0.0138282775878906
1.98216666666667	-0.00762939453125
1.9855	-0.026702880859375
1.98883333333334	-0.0433921813964844
1.99216666666667	-0.0538825988769532
1.9955	-0.0581741333007813
1.99883333333334	-0.0600814819335938
2.00216666666667	-0.0638961791992188
2.0055	-0.0653266906738282
2.00883333333334	-0.06103515625
2.01216666666667	-0.0596046447753907
2.0155	-0.0653266906738282
2.01883333333334	-0.0743865966796875
2.02216666666667	-0.0810623168945313
2.0255	-0.0882148742675781
2.02883333333334	-0.0996589660644531
2.03216666666667	-0.111103057861328
2.0355	-0.121116638183594
2.03883333333334	-0.127315521240235
2.04216666666667	-0.130653381347656
2.0455	-0.132083892822266
2.04883333333334	-0.130653381347656
2.05216666666667	-0.125408172607422
2.0555	-0.123023986816406
2.05883333333334	-0.125885009765625
2.06216666666667	-0.136375427246094
2.0655	-0.145435333251953
2.06883333333334	-0.155925750732422
2.07216666666667	-0.163078308105469
2.0755	-0.164985656738281
2.07883333333334	-0.163555145263672
2.08216666666667	-0.159740447998047
2.0855	-0.159740447998047
2.08883333333334	-0.164508819580078
2.09216666666667	-0.172615051269531
2.0955	-0.180244445800781
2.09883333333334	-0.181674957275391
2.10216666666667	-0.180244445800781
2.1055	-0.177860260009766
2.10883333333334	-0.173568725585938
2.11216666666667	-0.172138214111328
2.1155	-0.174999237060547
2.11883333333334	-0.182151794433594
2.12216666666667	-0.185966491699219
2.1255	-0.189304351806641
2.12883333333334	-0.189781188964844
2.13216666666667	-0.187397003173828
2.1355	-0.17690658569336
2.13883333333334	-0.164508819580078
2.14216666666667	-0.15401840209961
2.1455	-0.14495849609375
2.14883333333334	-0.136375427246094
2.15216666666667	-0.135898590087891
2.1555	-0.144004821777344
2.15883333333334	-0.155448913574219
2.16216666666667	-0.168323516845703
2.1655	-0.17547607421875
2.16883333333334	-0.181674957275391
2.17216666666667	-0.181198120117188
2.1755	-0.179767608642578
2.17883333333334	-0.17690658569336
2.18216666666667	-0.174522399902344
2.1855	-0.174999237060547
2.18883333333334	-0.177383422851563
2.19216666666667	-0.181674957275391
2.1955	-0.183582305908203
2.19883333333334	-0.185489654541016
2.20216666666667	-0.186443328857422
2.2055	-0.187397003173828
2.20883333333334	-0.180721282958985
2.21216666666667	-0.169754028320313
2.2155	-0.160694122314453
2.21883333333334	-0.156879425048828
2.22216666666667	-0.154495239257813
2.2255	-0.152587890625
2.22883333333334	-0.154495239257813
2.23216666666667	-0.159740447998047
2.2355	-0.163078308105469
2.23883333333334	-0.157833099365235
2.24216666666667	-0.146865844726563
2.2455	-0.13875961303711
2.24883333333334	-0.136375427246094
2.25216666666667	-0.139236450195313
2.2555	-0.139236450195313
2.25883333333334	-0.140666961669922
2.26216666666667	-0.14638900756836
2.2655	-0.157356262207031
2.26883333333334	-0.164985656738281
2.27216666666667	-0.1678466796875
2.2755	-0.168800354003906
2.27883333333334	-0.172138214111328
2.28216666666667	-0.178813934326172
2.2855	-0.179767608642578
2.28883333333334	-0.180244445800781
2.29216666666667	-0.180721282958985
2.2955	-0.187397003173828
2.29883333333334	-0.195026397705078
2.30216666666667	-0.19979476928711
2.3055	-0.202655792236328
2.30883333333334	-0.203609466552735
2.31216666666667	-0.197887420654297
2.3155	-0.182151794433594
2.31883333333334	-0.160694122314453
2.32216666666667	-0.140666961669922
2.3255	-0.124454498291016
2.32883333333334	-0.109672546386719
2.33216666666667	-0.10061264038086
2.3355	-0.102996826171875
2.33883333333334	-0.113010406494141
2.34216666666667	-0.126838684082031
2.3455	-0.140666961669922
2.34883333333334	-0.156402587890625
2.35216666666667	-0.174999237060547
2.3555	-0.18453598022461
2.35883333333334	-0.187397003173828
2.36216666666667	-0.19073486328125
2.3655	-0.195980072021485
2.36883333333334	-0.195503234863281
2.37216666666667	-0.183582305908203
2.3755	-0.177860260009766
2.37883333333334	-0.181674957275391
2.38216666666667	-0.18310546875
2.3855	-0.176429748535156
2.38883333333334	-0.166416168212891
2.39216666666667	-0.163078308105469
2.3955	-0.157833099365235
2.39883333333334	-0.147342681884766
2.40216666666667	-0.139236450195313
2.4055	-0.136375427246094
2.40883333333334	-0.139713287353516
2.41216666666667	-0.145912170410156
2.4155	-0.157356262207031
2.41883333333334	-0.168323516845703
2.42216666666667	-0.173568725585938
2.4255	-0.170707702636719
2.42883333333334	-0.161170959472656
2.43216666666667	-0.152111053466797
2.4355	-0.142097473144531
2.43883333333334	-0.1373291015625
2.44216666666667	-0.135898590087891
2.4455	-0.13875961303711
2.44883333333334	-0.14495849609375
2.45216666666667	-0.153064727783203
2.4555	-0.160694122314453
2.45883333333334	-0.164985656738281
2.46216666666667	-0.168323516845703
2.4655	-0.174522399902344
2.46883333333334	-0.180721282958985
2.47216666666667	-0.181674957275391
2.4755	-0.176429748535156
2.47883333333334	-0.171661376953125
2.48216666666667	-0.170707702636719
2.4855	-0.168323516845703
2.48883333333334	-0.162601470947266
2.49216666666667	-0.158786773681641
2.4955	-0.16164779663086
2.49883333333334	-0.160694122314453
2.50216666666667	-0.154972076416016
2.5055	-0.147819519042969
2.50883333333334	-0.149250030517578
2.51216666666667	-0.157356262207031
2.5155	-0.162601470947266
2.51883333333334	-0.163078308105469
2.52216666666667	-0.160694122314453
2.5255	-0.158309936523438
2.52883333333334	-0.15401840209961
2.53216666666667	-0.147819519042969
2.5355	-0.143527984619141
2.53883333333334	-0.142574310302735
2.54216666666667	-0.142574310302735
2.5455	-0.141620635986328
2.54883333333334	-0.138282775878906
2.55216666666667	-0.132083892822266
2.5555	-0.123023986816406
2.55883333333334	-0.118255615234375
2.56216666666667	-0.1220703125
2.5655	-0.128746032714844
2.56883333333334	-0.135421752929688
2.57216666666667	-0.137805938720703
2.5755	-0.139236450195313
2.57883333333334	-0.141143798828125
2.58216666666667	-0.144004821777344
2.5855	-0.147819519042969
2.58883333333334	-0.150680541992188
2.59216666666667	-0.155448913574219
2.5955	-0.159263610839844
2.59883333333334	-0.158786773681641
2.60216666666667	-0.159263610839844
2.6055	-0.165462493896485
2.60883333333334	-0.17547607421875
2.61216666666667	-0.181674957275391
2.6155	-0.185489654541016
2.61883333333334	-0.189781188964844
2.62216666666667	-0.192642211914063
2.6255	-0.186920166015625
2.62883333333334	-0.175952911376953
2.63216666666667	-0.164031982421875
2.6355	-0.158309936523438
2.63883333333334	-0.153541564941406
2.64216666666667	-0.145912170410156
2.6455	-0.135898590087891
2.64883333333334	-0.129222869873047
2.65216666666667	-0.132083892822266
2.6555	-0.134468078613281
2.65883333333334	-0.137805938720703
2.66216666666667	-0.142574310302735
2.6655	-0.157833099365235
2.66883333333334	-0.175952911376953
2.67216666666667	-0.19216537475586
2.6755	-0.20599365234375
2.67883333333334	-0.215530395507813
2.68216666666667	-0.216960906982422
2.6855	-0.208854675292969
2.68883333333334	-0.195503234863281
2.69216666666667	-0.181674957275391
2.6955	-0.170707702636719
2.69883333333334	-0.159263610839844
2.70216666666667	-0.149726867675781
2.7055	-0.144004821777344
2.70883333333334	-0.144004821777344
2.71216666666667	-0.148773193359375
2.7155	-0.153064727783203
2.71883333333334	-0.160694122314453
2.72216666666667	-0.172615051269531
2.7255	-0.18310546875
2.72883333333334	-0.185012817382813
2.73216666666667	-0.178813934326172
2.7355	-0.173091888427735
2.73883333333334	-0.170707702636719
2.74216666666667	-0.168323516845703
2.7455	-0.163555145263672
2.74883333333334	-0.160694122314453
2.75216666666667	-0.161170959472656
2.7555	-0.166416168212891
2.75883333333334	-0.172615051269531
2.76216666666667	-0.174999237060547
2.7655	-0.174045562744141
2.76883333333334	-0.174522399902344
2.77216666666667	-0.178337097167969
2.7755	-0.180721282958985
2.77883333333334	-0.170230865478516
2.78216666666667	-0.162601470947266
2.7855	-0.161170959472656
2.78883333333334	-0.159263610839844
2.79216666666667	-0.153541564941406
2.7955	-0.14495849609375
2.79883333333334	-0.147342681884766
2.80216666666667	-0.153064727783203
2.8055	-0.159263610839844
2.80883333333334	-0.165462493896485
2.81216666666667	-0.173091888427735
2.8155	-0.179767608642578
2.81883333333334	-0.181198120117188
2.82216666666667	-0.179290771484375
2.8255	-0.175952911376953
2.82883333333334	-0.173568725585938
2.83216666666667	-0.171661376953125
2.8355	-0.172138214111328
2.83883333333334	-0.171661376953125
2.84216666666667	-0.168323516845703
2.8455	-0.158786773681641
2.84883333333334	-0.14638900756836
2.85216666666667	-0.134944915771485
2.8555	-0.125885009765625
2.85883333333334	-0.117778778076172
2.86216666666667	-0.113487243652344
2.8655	-0.116348266601563
2.86883333333334	-0.122547149658203
2.87216666666667	-0.131607055664063
2.8755	-0.140190124511719
2.87883333333334	-0.151157379150391
2.88216666666667	-0.159263610839844
2.8855	-0.164985656738281
2.88883333333334	-0.168800354003906
2.89216666666667	-0.170230865478516
2.8955	-0.168800354003906
2.89883333333334	-0.160694122314453
2.90216666666667	-0.149726867675781
2.9055	-0.139713287353516
2.90883333333334	-0.136852264404297
2.91216666666667	-0.137805938720703
2.9155	-0.139236450195313
2.91883333333334	-0.141143798828125
2.92216666666667	-0.147819519042969
2.9255	-0.159263610839844
2.92883333333334	-0.1678466796875
2.93216666666667	-0.172138214111328
2.9355	-0.176429748535156
2.93883333333334	-0.185966491699219
2.94216666666667	-0.197887420654297
2.9455	-0.204086303710938
2.94883333333334	-0.20599365234375
2.95216666666667	-0.204086303710938
2.9555	-0.197887420654297
2.95883333333334	-0.187397003173828
2.96216666666667	-0.177383422851563
2.9655	-0.170230865478516
2.96883333333334	-0.164985656738281
2.97216666666667	-0.1678466796875
2.9755	-0.174999237060547
2.97883333333334	-0.18310546875
2.98216666666667	-0.188827514648438
2.9855	-0.193119049072266
2.98883333333334	-0.195026397705078
2.99216666666667	-0.189304351806641
2.9955	-0.180721282958985
2.99883333333334	-0.171184539794922
3.00216666666667	-0.16021728515625
3.0055	-0.151157379150391
3.00883333333334	-0.146865844726563
3.01216666666667	-0.148773193359375
3.0155	-0.153541564941406
3.01883333333334	-0.157356262207031
3.02216666666667	-0.157356262207031
3.0255	-0.153064727783203
3.02883333333334	-0.146865844726563
3.03216666666667	-0.139236450195313
3.0355	-0.131607055664063
3.03883333333334	-0.126838684082031
3.04216666666667	-0.129222869873047
3.0455	-0.13113021850586
3.04883333333334	-0.128746032714844
3.05216666666667	-0.12969970703125
3.0555	-0.128269195556641
3.05883333333334	-0.127315521240235
3.06216666666667	-0.123023986816406
3.0655	-0.123977661132813
3.06883333333334	-0.130176544189453
3.07216666666667	-0.133037567138672
3.0755	-0.142097473144531
3.07883333333334	-0.154495239257813
3.08216666666667	-0.16927719116211
3.0855	-0.175952911376953
3.08883333333334	-0.174999237060547
3.09216666666667	-0.170230865478516
3.0955	-0.165462493896485
3.09883333333334	-0.16021728515625
3.10216666666667	-0.156879425048828
3.1055	-0.153064727783203
3.10883333333334	-0.155448913574219
3.11216666666667	-0.163555145263672
3.1155	-0.165939331054688
3.11883333333334	-0.16021728515625
3.12216666666667	-0.149250030517578
3.1255	-0.145912170410156
3.12883333333334	-0.14638900756836
3.13216666666667	-0.145435333251953
3.1355	-0.14495849609375
3.13883333333334	-0.149726867675781
3.14216666666667	-0.163078308105469
3.1455	-0.171661376953125
3.14883333333334	-0.172615051269531
3.15216666666667	-0.174045562744141
3.1555	-0.174999237060547
3.15883333333334	-0.174045562744141
3.16216666666667	-0.165939331054688
3.1655	-0.157356262207031
3.16883333333334	-0.150203704833985
3.17216666666667	-0.134944915771485
3.1755	-0.122547149658203
3.17883333333334	-0.113487243652344
3.18216666666667	-0.110149383544922
3.1855	-0.111103057861328
3.18883333333334	-0.111579895019531
3.19216666666667	-0.116348266601563
3.1955	-0.116825103759766
3.19883333333334	-0.117778778076172
3.20216666666667	-0.117301940917969
3.2055	-0.112533569335938
3.20883333333334	-0.112056732177735
3.21216666666667	-0.11444091796875
3.2155	-0.121116638183594
3.21883333333334	-0.122547149658203
3.22216666666667	-0.127315521240235
3.2255	-0.133514404296875
3.22883333333334	-0.136375427246094
3.23216666666667	-0.130176544189453
3.2355	-0.121116638183594
3.23883333333334	-0.120162963867188
3.24216666666667	-0.1220703125
3.2455	-0.131607055664063
3.24883333333334	-0.142574310302735
3.25216666666667	-0.156402587890625
3.2555	-0.165939331054688
3.25883333333334	-0.164508819580078
3.26216666666667	-0.154972076416016
3.2655	-0.1373291015625
3.26883333333334	-0.119209289550781
3.27216666666667	-0.101566314697266
3.2755	-0.0920295715332031
3.27883333333334	-0.0934600830078125
3.28216666666667	-0.0977516174316406
3.2855	-0.102519989013672
3.28883333333334	-0.102996826171875
3.29216666666667	-0.104427337646485
3.2955	-0.102043151855469
3.29883333333334	-0.0972747802734375
3.30216666666667	-0.0910758972167969
3.3055	-0.0886917114257813
3.30883333333334	-0.091552734375
3.31216666666667	-0.0972747802734375
3.3155	-0.104427337646485
3.31883333333334	-0.115394592285156
3.32216666666667	-0.133037567138672
3.3255	-0.152111053466797
3.32883333333334	-0.164985656738281
3.33216666666667	-0.177860260009766
3.3355	-0.190258026123047
3.33883333333334	-0.197410583496094
3.34216666666667	-0.194072723388672
3.3455	-0.186443328857422
3.34883333333334	-0.181674957275391
3.35216666666667	-0.173568725585938
3.3555	-0.16164779663086
3.35883333333334	-0.146865844726563
3.36216666666667	-0.133991241455078
3.3655	-0.121593475341797
3.36883333333334	-0.116348266601563
3.37216666666667	-0.11587142944336
3.3755	-0.118255615234375
3.37883333333334	-0.11587142944336
3.38216666666667	-0.114917755126953
3.3855	-0.117778778076172
3.38883333333334	-0.117778778076172
3.39216666666667	-0.114917755126953
3.3955	-0.113964080810547
3.39883333333334	-0.118732452392578
3.40216666666667	-0.121593475341797
3.4055	-0.121116638183594
3.40883333333334	-0.118732452392578
3.41216666666667	-0.118255615234375
3.4155	-0.114917755126953
3.41883333333334	-0.113964080810547
3.42216666666667	-0.116825103759766
3.4255	-0.120639801025391
3.42883333333334	-0.120162963867188
3.43216666666667	-0.11587142944336
3.4355	-0.112533569335938
3.43883333333334	-0.109672546386719
3.44216666666667	-0.108718872070313
3.4455	-0.109195709228516
3.44883333333334	-0.110626220703125
3.45216666666667	-0.112056732177735
3.4555	-0.112533569335938
3.45883333333334	-0.111579895019531
3.46216666666667	-0.104904174804688
3.4655	-0.095367431640625
3.46883333333334	-0.0886917114257813
3.47216666666667	-0.0891685485839844
3.4755	-0.095367431640625
3.47883333333334	-0.104427337646485
3.48216666666667	-0.114917755126953
3.4855	-0.124454498291016
3.48883333333334	-0.128269195556641
3.49216666666667	-0.129222869873047
3.4955	-0.124931335449219
3.49883333333334	-0.117301940917969
3.50216666666667	-0.106334686279297
3.5055	-0.105381011962891
3.50883333333334	-0.109195709228516
3.51216666666667	-0.10824203491211
3.5155	-0.103473663330078
3.51883333333334	-0.0996589660644531
3.52216666666667	-0.100135803222656
3.5255	-0.095367431640625
3.52883333333334	-0.0910758972167969
3.53216666666667	-0.0972747802734375
3.5355	-0.108718872070313
3.53883333333334	-0.115394592285156
3.54216666666667	-0.117778778076172
3.5455	-0.119209289550781
3.54883333333334	-0.120162963867188
3.55216666666667	-0.113487243652344
3.5555	-0.102519989013672
3.55883333333334	-0.0929832458496094
3.56216666666667	-0.0853538513183594
3.5655	-0.0815391540527344
3.56883333333334	-0.0796318054199219
3.57216666666667	-0.0810623168945313
3.5755	-0.0882148742675781
3.57883333333334	-0.0934600830078125
3.58216666666667	-0.0972747802734375
3.5855	-0.0944137573242188
3.58883333333334	-0.0905990600585938
3.59216666666667	-0.0863075256347656
3.5955	-0.0829696655273438
3.59883333333334	-0.0863075256347656
3.60216666666667	-0.0958442687988281
3.6055	-0.102519989013672
3.60883333333334	-0.105857849121094
3.61216666666667	-0.111579895019531
3.6155	-0.120162963867188
3.61883333333334	-0.130176544189453
3.62216666666667	-0.136375427246094
3.6255	-0.138282775878906
3.62883333333334	-0.133991241455078
3.63216666666667	-0.125885009765625
3.6355	-0.113010406494141
3.63883333333334	-0.10061264038086
3.64216666666667	-0.0929832458496094
3.6455	-0.0939369201660156
3.64883333333334	-0.0977516174316406
3.65216666666667	-0.102043151855469
3.6555	-0.108718872070313
3.65883333333334	-0.115394592285156
3.66216666666667	-0.116825103759766
3.6655	-0.113964080810547
3.66883333333334	-0.112056732177735
3.67216666666667	-0.107765197753906
3.6755	-0.0982284545898438
3.67883333333334	-0.08392333984375
3.68216666666667	-0.072479248046875
3.6855	-0.0658035278320313
3.68883333333334	-0.0619888305664063
3.69216666666667	-0.0619888305664063
3.6955	-0.0634193420410157
3.69883333333334	-0.0581741333007813
3.70216666666667	-0.0510215759277344
3.7055	-0.0448226928710938
3.70883333333334	-0.0467300415039063
3.71216666666667	-0.0476837158203125
3.7155	-0.0448226928710938
3.71883333333334	-0.0467300415039063
3.72216666666667	-0.0548362731933594
3.7255	-0.0638961791992188
3.72883333333334	-0.0681877136230469
3.73216666666667	-0.0705718994140625
3.7355	-0.0729560852050782
3.73883333333334	-0.0710487365722657
3.74216666666667	-0.064849853515625
3.7455	-0.0586509704589844
3.74883333333334	-0.05340576171875
3.75216666666667	-0.0524520874023438
3.7555	-0.0481605529785156
3.75883333333334	-0.0467300415039063
3.76216666666667	-0.0429153442382813
3.7655	-0.03814697265625
3.76883333333334	-0.030517578125
3.77216666666667	-0.0200271606445313
3.7755	-0.0205039978027344
3.77883333333334	-0.0276565551757813
3.78216666666667	-0.0376701354980469
3.7855	-0.0395774841308594
3.78883333333334	-0.03814697265625
3.79216666666667	-0.0367164611816406
3.7955	-0.0329017639160156
3.79883333333334	-0.0209808349609375
3.80216666666667	-0.00619888305664063
3.8055	0.00143051147460938
3.80883333333334	0.0019073486328125
3.81216666666667	-0.00286102294921875
3.8155	-0.0019073486328125
3.81883333333334	-0.00143051147460938
3.82216666666667	0.003814697265625
3.8255	0.0138282775878906
3.82883333333334	0.0314712524414063
3.83216666666667	0.0519752502441407
3.8355	0.0705718994140625
3.83883333333334	0.0882148742675781
3.84216666666667	0.102996826171875
3.8455	0.113964080810547
3.84883333333334	0.120162963867188
3.85216666666667	0.121116638183594
3.8555	0.120162963867188
3.85883333333334	0.117301940917969
3.86216666666667	0.113010406494141
3.8655	0.106334686279297
3.86883333333334	0.0963211059570313
3.87216666666667	0.0910758972167969
3.8755	0.0872611999511719
3.87883333333334	0.0858306884765625
3.88216666666667	0.0848770141601563
3.8855	0.0882148742675781
3.88883333333334	0.0967979431152344
3.89216666666667	0.105857849121094
3.8955	0.113964080810547
3.89883333333334	0.121593475341797
3.90216666666667	0.136375427246094
3.9055	0.156402587890625
3.90883333333334	0.187873840332031
3.91216666666667	0.232219696044922
3.9155	0.289440155029297
3.91883333333334	0.35858154296875
3.92216666666667	0.435352325439453
3.9255	0.528335571289063
3.92883333333334	0.635147094726563
3.93216666666667	0.758171081542969
3.9355	0.901222229003906
3.93883333333334	1.068115234375
3.94216666666667	1.26218795776367
3.9455	1.47485733032227
3.94883333333334	1.70707702636719
3.95216666666667	1.96170806884766
3.9555	2.24637985229492
3.95883333333334	2.55203247070313
3.96216666666667	2.87199020385742
3.9655	3.19814682006836
3.96883333333334	3.53717803955078
3.97216666666667	3.88717651367188
3.9755	4.24575805664063
3.97883333333334	4.62007522583008
3.98216666666667	5.0201416015625
3.9855	5.47313690185547
3.98883333333334	5.99765777587891
3.99216666666667	6.62755966186524
3.9955	7.39908218383789
3.99883333333334	8.35895538330078
4.00216666666667	9.55772399902344
4.0055	11.0349655151367
4.00883333333334	12.8145217895508
4.01216666666667	14.8882865905762
4.0155	17.2262191772461
4.01883333333334	19.7672843933106
4.02216666666667	22.4194526672363
4.0255	25.0463485717774
4.02883333333334	27.4934768676758
4.03216666666667	29.6144485473633
4.0355	31.2833786010742
4.03883333333334	32.3939323425293
4.04216666666667	32.8779220581055
4.0455	32.7343940734863
4.04883333333334	32.0148468017578
4.05216666666667	30.8065414428711
4.0555	29.2000770568848
4.05883333333334	27.3137092590332
4.06216666666667	25.2633094787598
4.0655	23.1456756591797
4.06883333333334	21.0337638854981
4.07216666666667	18.9881324768067
4.0755	17.059326171875
4.07883333333334	15.2683258056641
4.08216666666667	13.6241912841797
4.0855	12.1335983276367
4.08883333333334	10.8003616333008
4.09216666666667	9.62162017822266
4.0955	8.58497619628906
4.09883333333334	7.68136978149414
4.10216666666667	6.90174102783203
4.1055	6.2408447265625
4.10883333333334	5.68866729736328
4.11216666666667	5.23090362548828
4.1155	4.85372543334961
4.11883333333334	4.547119140625
4.12216666666667	4.30822372436524
4.1255	4.12702560424805
4.12883333333334	3.99255752563477
4.13216666666667	3.89719009399414
4.1355	3.84092330932617
4.13883333333334	3.82089614868164
4.14216666666667	3.82518768310547
4.1455	3.8447380065918
4.14883333333334	3.87716293334961
4.15216666666667	3.91912460327149
4.1555	3.9668083190918
4.15883333333334	4.01592254638672
4.16216666666667	4.06932830810547
4.1655	4.12654876708985
4.16883333333334	4.18186187744141
4.17216666666667	4.22906875610352
4.1755	4.27007675170899
4.17883333333334	4.30345535278321
4.18216666666667	4.32968139648438
4.1855	4.35113906860352
4.18883333333334	4.37593460083008
4.19216666666667	4.40502166748047
4.1955	4.43267822265625
4.19883333333334	4.45652008056641
4.20216666666667	4.47702407836914
4.2055	4.49323654174805
4.20883333333334	4.5008659362793
4.21216666666667	4.49705123901367
4.2155	4.48751449584961
4.21883333333334	4.47368621826172
4.22216666666667	4.45747375488281
4.2255	4.43220138549805
4.22883333333334	4.40168380737305
4.23216666666667	4.37402725219727
4.2355	4.3482780456543
4.23883333333334	4.32920455932617
4.24216666666667	4.31346893310547
4.2455	4.30345535278321
4.24883333333334	4.28962707519531
4.25216666666667	4.26864624023438
4.2555	4.24337387084961
4.25883333333334	4.21428680419922
4.26216666666667	4.18424606323242
4.2655	4.15277481079102
4.26883333333334	4.13036346435547
4.27216666666667	4.10985946655274
4.2755	4.08554077148438
4.27883333333334	4.05168533325196
4.28216666666667	4.01163101196289
4.2855	3.97014617919922
4.28883333333334	3.92580032348633
4.29216666666667	3.88288497924805
4.2955	3.8442611694336
4.29883333333334	3.81565093994141
4.30216666666667	3.78704071044922
4.3055	3.75461578369141
4.30883333333334	3.71265411376953
4.31216666666667	3.66735458374024
4.3155	3.61967086791992
4.31883333333334	3.56388092041016
4.32216666666667	3.50475311279297
4.3255	3.44038009643555
4.32883333333334	3.37553024291992
4.33216666666667	3.30638885498047
4.3355	3.23343276977539
4.33883333333334	3.16333770751953
4.34216666666667	3.0965805053711
4.3455	3.03411483764649
4.34883333333334	2.9749870300293
4.35216666666667	2.92348861694336
4.3555	2.87675857543946
4.35883333333334	2.83050537109375
4.36216666666667	2.78759002685547
4.3655	2.75087356567383
4.36883333333334	2.72417068481446
4.37216666666667	2.70223617553711
4.3755	2.68745422363281
4.37883333333334	2.67601013183594
4.38216666666667	2.66408920288086
4.3855	2.64930725097656
4.38883333333334	2.63738632202149
4.39216666666667	2.63214111328125
4.3955	2.63166427612305
4.39883333333334	2.63833999633789
4.40216666666667	2.65169143676758
4.4055	2.6698112487793
4.40883333333334	2.68030166625977
4.41216666666667	2.67696380615235
4.4155	2.66504287719727
4.41883333333334	2.64644622802735
4.42216666666667	2.62308120727539
4.4255	2.59160995483399
4.42883333333334	2.55870819091797
4.43216666666667	2.52342224121094
4.4355	2.47764587402344
4.43883333333334	2.42042541503906
4.44216666666667	2.36129760742188
4.4455	2.29883193969727
4.44883333333334	2.2273063659668
4.45216666666667	2.14385986328125
4.4555	2.05850601196289
4.45883333333334	1.96886062622071
4.46216666666667	1.87206268310547
4.4655	1.77145004272461
4.46883333333334	1.67417526245117
4.47216666666667	1.58309936523438
4.4755	1.49631500244141
4.47883333333334	1.42192840576172
4.48216666666667	1.3575553894043
4.4855	1.30033493041992
4.48883333333334	1.24549865722656
4.49216666666667	1.19447708129883
4.4955	1.14727020263672
4.49883333333334	1.0981559753418
4.50216666666667	1.04427337646485
4.5055	0.990390777587891
4.50883333333334	0.93984603881836
4.51216666666667	0.896453857421875
4.5155	0.857830047607422
4.51883333333334	0.826358795166016
4.52216666666667	0.804901123046875
4.5255	0.790119171142578
4.52883333333334	0.778675079345703
4.53216666666667	0.764846801757813
4.5355	0.747203826904297
4.53883333333334	0.727653503417969
4.54216666666667	0.705242156982422
4.5455	0.681400299072266
4.54883333333334	0.654697418212891
4.55216666666667	0.634193420410157
4.5555	0.620365142822266
4.55883333333334	0.607013702392578
4.56216666666667	0.593185424804688
4.5655	0.577926635742188
4.56883333333334	0.566482543945313
4.57216666666667	0.551700592041016
4.5755	0.535011291503907
4.57883333333334	0.519752502441407
4.58216666666667	0.508785247802735
4.5855	0.50497055053711
4.58883333333334	0.506877899169922
4.59216666666667	0.510215759277344
4.5955	0.510215759277344
4.59883333333334	0.506877899169922
4.60216666666667	0.500679016113282
4.6055	0.487327575683594
4.60883333333334	0.470161437988281
4.61216666666667	0.457286834716797
4.6155	0.45156478881836
4.61883333333334	0.452041625976563
4.62216666666667	0.455856323242188
4.6255	0.463008880615235
4.62883333333334	0.466346740722656
4.63216666666667	0.461101531982422
4.6355	0.447750091552735
4.63883333333334	0.432968139648438
4.64216666666667	0.418663024902344
4.6455	0.407695770263672
4.64883333333334	0.40578842163086
4.65216666666667	0.411510467529297
4.6555	0.425815582275391
4.65883333333334	0.439643859863281
4.66216666666667	0.444412231445313
4.6655	0.438690185546875
4.66883333333334	0.42724609375
4.67216666666667	0.421524047851563
4.6755	0.418663024902344
4.67883333333334	0.414848327636719
4.68216666666667	0.414848327636719
4.6855	0.422000885009766
4.68883333333334	0.43630599975586
4.69216666666667	0.446319580078125
4.6955	0.449657440185547
4.69883333333334	0.457286834716797
4.70216666666667	0.4730224609375
4.7055	0.492572784423828
4.70883333333334	0.514984130859375
4.71216666666667	0.537395477294922
4.7155	0.564098358154297
4.71883333333334	0.591754913330078
4.72216666666667	0.61941146850586
4.7255	0.64992904663086
4.72883333333334	0.675678253173828
4.73216666666667	0.698089599609375
4.7355	0.715255737304688
4.73883333333334	0.72622299194336
4.74216666666667	0.730991363525391
4.7455	0.728130340576172
4.74883333333334	0.725269317626953
4.75216666666667	0.727653503417969
4.7555	0.729560852050782
4.75883333333334	0.730514526367188
4.76216666666667	0.732421875
4.7655	0.734329223632813
4.76883333333334	0.729084014892578
4.77216666666667	0.713348388671875
4.7755	0.691890716552735
4.77883333333334	0.669002532958985
4.78216666666667	0.637531280517578
4.7855	0.599861145019532
4.78883333333334	0.561714172363282
4.79216666666667	0.524520874023438
4.7955	0.48971176147461
4.79883333333334	0.456333160400391
4.80216666666667	0.42724609375
4.8055	0.400066375732422
4.80883333333334	0.368595123291016
4.81216666666667	0.334262847900391
4.8155	0.296115875244141
4.81883333333334	0.249862670898438
4.82216666666667	0.201702117919922
4.8255	0.152587890625
4.82883333333334	0.110626220703125
4.83216666666667	0.0743865966796875
4.8355	0.0457763671875
4.83883333333334	0.0219345092773438
4.84216666666667	0.0019073486328125
4.8455	-0.0157356262207031
4.84883333333334	-0.0348091125488281
4.85216666666667	-0.0576972961425782
4.8555	-0.0829696655273438
4.85883333333334	-0.104904174804688
4.86216666666667	-0.127315521240235
4.8655	-0.151157379150391
4.86883333333334	-0.173568725585938
4.87216666666667	-0.19216537475586
4.8755	-0.211715698242188
4.87883333333334	-0.232219696044922
4.88216666666667	-0.247955322265625
4.8855	-0.258922576904297
4.88883333333334	-0.265121459960938
4.89216666666667	-0.270366668701172
4.8955	-0.272750854492188
4.89883333333334	-0.273704528808594
4.90216666666667	-0.275611877441406
4.9055	-0.280380249023438
4.90883333333334	-0.287532806396485
4.91216666666667	-0.295639038085938
4.9155	-0.298500061035156
4.91883333333334	-0.303268432617188
4.92216666666667	-0.311374664306641
4.9255	-0.316143035888672
4.92883333333334	-0.318527221679688
4.93216666666667	-0.318050384521485
4.9355	-0.323772430419922
4.93883333333334	-0.323295593261719
4.94216666666667	-0.316143035888672
4.9455	-0.311374664306641
4.94883333333334	-0.313758850097656
4.95216666666667	-0.322818756103516
4.9555	-0.332355499267578
4.95883333333334	-0.344276428222656
4.96216666666667	-0.359535217285156
4.9655	-0.373363494873047
4.96883333333334	-0.378608703613281
4.97216666666667	-0.375747680664063
4.9755	-0.369071960449219
4.97883333333334	-0.362396240234375
4.98216666666667	-0.357627868652344
4.9855	-0.353336334228516
4.98883333333334	-0.352859497070313
4.99216666666667	-0.354290008544922
4.9955	-0.35858154296875
4.99883333333334	-0.363826751708985
5.00216666666667	-0.369071960449219
5.0055	-0.375747680664063
5.00883333333334	-0.380039215087891
5.01216666666667	-0.384330749511719
5.0155	-0.381946563720703
5.01883333333334	-0.371456146240235
5.02216666666667	-0.356197357177735
5.0255	-0.333786010742188
5.02883333333334	-0.308513641357422
5.03216666666667	-0.281333923339844
5.0355	-0.260353088378906
5.03883333333334	-0.243663787841797
5.04216666666667	-0.227451324462891
5.0455	-0.214099884033203
5.04883333333334	-0.200748443603516
5.05216666666667	-0.191688537597656
5.0555	-0.181674957275391
5.05883333333334	-0.171184539794922
5.06216666666667	-0.159263610839844
5.0655	-0.145912170410156
5.06883333333334	-0.133991241455078
5.07216666666667	-0.125408172607422
5.0755	-0.116825103759766
5.07883333333334	-0.108718872070313
5.08216666666667	-0.103950500488281
5.0855	-0.104904174804688
5.08883333333334	-0.110149383544922
5.09216666666667	-0.109195709228516
5.0955	-0.102043151855469
5.09883333333334	-0.0939369201660156
5.10216666666667	-0.0925064086914063
5.1055	-0.0972747802734375
5.10883333333334	-0.104904174804688
5.11216666666667	-0.118732452392578
5.1155	-0.143051147460938
5.11883333333334	-0.172615051269531
5.12216666666667	-0.1983642578125
5.1255	-0.223636627197266
5.12883333333334	-0.252723693847656
5.13216666666667	-0.287532806396485
5.1355	-0.3204345703125
5.13883333333334	-0.350475311279297
5.14216666666667	-0.380992889404297
5.1455	-0.408172607421875
5.14883333333334	-0.433444976806641
5.15216666666667	-0.455856323242188
5.1555	-0.479698181152344
5.15883333333334	-0.507831573486328
5.16216666666667	-0.539779663085938
5.1655	-0.574588775634766
5.16883333333334	-0.60415267944336
5.17216666666667	-0.6256103515625
5.1755	-0.641345977783203
5.17883333333334	-0.650882720947266
5.18216666666667	-0.6561279296875
5.1855	-0.664710998535157
5.18883333333334	-0.684738159179688
5.19216666666667	-0.710487365722657
5.1955	-0.736713409423828
5.19883333333334	-0.765323638916016
5.20216666666667	-0.79488754272461
5.2055	-0.821113586425781
5.20883333333334	-0.842094421386719
5.21216666666667	-0.864982604980469
5.2155	-0.889301300048828
5.21883333333334	-0.913143157958985
5.22216666666667	-0.938892364501953
5.2255	-0.967979431152344
5.22883333333334	-0.999927520751953
5.23216666666667	-1.02567672729492
5.2355	-1.04427337646485
5.23883333333334	-1.06143951416016
5.24216666666667	-1.08146667480469
5.2455	-1.10292434692383
5.24883333333334	-1.11675262451172
5.25216666666667	-1.12962722778321
5.2555	-1.14965438842774
5.25883333333334	-1.17635726928711
5.26216666666667	-1.20162963867188
5.2655	-1.21545791625977
5.26883333333334	-1.22928619384766
5.27216666666667	-1.2502670288086
5.2755	-1.27506256103516
5.27883333333334	-1.29556655883789
5.28216666666667	-1.31511688232422
5.2855	-1.34134292602539
5.28883333333334	-1.37138366699219
5.29216666666667	-1.39570236206055
5.2955	-1.41477584838867
5.29883333333334	-1.43718719482422
5.30216666666667	-1.46055221557617
5.3055	-1.48296356201172
5.30883333333334	-1.50108337402344
5.31216666666667	-1.52063369750977
5.3155	-1.54256820678711
5.31883333333334	-1.56688690185547
5.32216666666667	-1.59788131713867
5.3255	-1.63650512695313
5.32883333333334	-1.67989730834961
5.33216666666667	-1.72472000122071
5.3355	-1.76382064819336
5.33883333333334	-1.79576873779297
5.34216666666667	-1.82247161865235
5.3455	-1.84440612792969
5.34883333333334	-1.86252593994141
5.35216666666667	-1.88064575195313
5.3555	-1.90830230712891
5.35883333333334	-1.94358825683594
5.36216666666667	-1.97696685791016
5.3655	-2.00939178466797
5.36883333333334	-2.04896926879883
5.37216666666667	-2.09331512451172
5.3755	-2.13241577148438
5.37883333333334	-2.16484069824219
5.38216666666667	-2.20108032226563
5.3855	-2.24161148071289
5.38883333333334	-2.28071212768555
5.39216666666667	-2.31456756591797
5.3955	-2.35033035278321
5.39883333333334	-2.39038467407227
5.40216666666667	-2.42996215820313
5.4055	-2.46715545654297
5.40883333333334	-2.50482559204102
5.41216666666667	-2.55107879638672
5.4155	-2.60400772094727
5.41883333333334	-2.65884399414063
5.42216666666667	-2.7155876159668
5.4255	-2.7761459350586
5.42883333333334	-2.8376579284668
5.43216666666667	-2.90441513061524
5.4355	-2.9749870300293
5.43883333333334	-3.05509567260742
5.44216666666667	-3.13711166381836
5.4455	-3.2191276550293
5.44883333333334	-3.30495834350586
5.45216666666667	-3.39460372924805
5.4555	-3.48711013793946
5.45883333333334	-3.58009338378906
5.46216666666667	-3.67116928100586
5.4655	-3.76701354980469
5.46883333333334	-3.86524200439453
5.47216666666667	-3.95917892456055
5.4755	-4.04882431030274
5.47883333333334	-4.14085388183594
5.48216666666667	-4.24432754516602
5.4855	-4.35209274291992
5.48883333333334	-4.45699691772461
5.49216666666667	-4.56047058105469
5.4955	-4.669189453125
5.49883333333334	-4.78029251098633
5.50216666666667	-4.88471984863281
5.5055	-4.98294830322266
5.50883333333334	-5.08546829223633
5.51216666666667	-5.19323348999024
5.5155	-5.30099868774414
5.51883333333334	-5.39922714233399
5.52216666666667	-5.49364089965821
5.5255	-5.57994842529297
5.52883333333334	-5.65767288208008
5.53216666666667	-5.72967529296875
5.5355	-5.79452514648438
5.53883333333334	-5.86128234863282
5.54216666666667	-5.92660903930664
5.5455	-5.99431991577149
5.54883333333334	-6.06346130371094
5.55216666666667	-6.12831115722657
5.5555	-6.18696212768555
5.55883333333334	-6.23607635498047
5.56216666666667	-6.27994537353516
5.5655	-6.31856918334961
5.56883333333334	-6.35242462158203
5.57216666666667	-6.38437271118164
5.5755	-6.41918182373047
5.57883333333334	-6.4539909362793
5.58216666666667	-6.48784637451172
5.5855	-6.51931762695313
5.58883333333334	-6.55031204223633
5.59216666666667	-6.57701492309571
5.5955	-6.60085678100586
5.59883333333334	-6.62994384765625
5.60216666666667	-6.66666030883789
5.6055	-6.71100616455078
5.60883333333334	-6.75487518310547
5.61216666666667	-6.805419921875
5.6155	-6.85882568359375
5.61883333333334	-6.91795349121094
5.62216666666667	-6.9727897644043
5.6255	-7.02905654907227
5.62883333333334	-7.09390640258789
5.63216666666667	-7.17258453369141
5.6355	-7.26127624511719
5.63883333333334	-7.35187530517578
5.64216666666667	-7.44867324829102
5.6455	-7.55405426025391
5.64883333333334	-7.66658782958985
5.65216666666667	-7.7815055847168
5.6555	-7.89785385131836
5.65883333333334	-8.02373886108399
5.66216666666667	-8.15439224243164
5.6655	-8.28838348388672
5.66883333333334	-8.41999053955078
5.67216666666667	-8.54778289794922
5.6755	-8.67319107055664
5.67883333333334	-8.79240036010742
5.68216666666667	-8.91685485839844
5.6855	-9.04273986816406
5.68883333333334	-9.1700553894043
5.69216666666667	-9.29307937622071
5.6955	-9.40990447998047
5.69883333333334	-9.51862335205078
5.70216666666667	-9.61589813232422
5.7055	-9.70220565795899
5.70883333333334	-9.77659225463867
5.71216666666667	-9.8419189453125
5.7155	-9.90056991577149
5.71883333333334	-9.95826721191406
5.72216666666667	-10.0088119506836
5.7255	-10.0469589233399
5.72883333333334	-10.07080078125
5.73216666666667	-10.0803375244141
5.7355	-10.0784301757813
5.73883333333334	-10.0593566894531
5.74216666666667	-10.0245475769043
5.7455	-9.97734069824219
5.74883333333334	-9.92536544799805
5.75216666666667	-9.85956192016602
5.7555	-9.77659225463867
5.75883333333334	-9.67597961425781
5.76216666666667	-9.5667839050293
5.7655	-9.44709777832031
5.76883333333334	-9.31072235107422
5.77216666666667	-9.16576385498047
5.7755	-9.01079177856446
5.77883333333334	-8.85009765625
5.78216666666667	-8.67223739624024
5.7855	-8.48436355590821
5.78883333333334	-8.28123092651367
5.79216666666667	-8.06474685668946
5.7955	-7.83729553222657
5.79883333333334	-7.60078430175782
5.80216666666667	-7.35330581665039
5.8055	-7.08818435668946
5.80883333333334	-6.81447982788086
5.81216666666667	-6.53457641601563
5.8155	-6.24990463256836
5.81883333333334	-5.95140457153321
5.82216666666667	-5.64670562744141
5.8255	-5.34152984619141
5.82883333333334	-5.03921508789063
5.83216666666667	-4.74119186401367
5.8355	-4.44173812866211
5.83883333333334	-4.14705276489258
5.84216666666667	-3.85475158691406
5.8455	-3.56626510620117
5.84883333333334	-3.28302383422852
5.85216666666667	-3.0050277709961
5.8555	-2.73847579956055
5.85883333333334	-2.48241424560547
5.86216666666667	-2.24542617797852
5.8655	-2.0294189453125
5.86883333333334	-1.82819366455078
5.87216666666667	-1.64175033569336
5.8755	-1.47390365600586
5.87883333333334	-1.32799148559571
5.88216666666667	-1.19495391845703
5.8855	-1.06525421142578
5.88883333333334	-0.941276550292969
5.89216666666667	-0.828742980957031
5.8955	-0.727176666259766
5.89883333333334	-0.631809234619141
5.90216666666667	-0.54311752319336
5.9055	-0.467777252197266
5.90883333333334	-0.408172607421875
5.91216666666667	-0.357627868652344
5.9155	-0.308990478515625
5.91883333333334	-0.264644622802735
5.92216666666667	-0.224590301513672
5.9255	-0.194072723388672
5.92883333333334	-0.164985656738281
5.93216666666667	-0.132560729980469
5.9355	-0.0977516174316406
5.93883333333334	-0.064849853515625
5.94216666666667	-0.0376701354980469
5.9455	-0.011444091796875
5.94883333333334	0.0095367431640625
5.95216666666667	0.02288818359375
5.9555	0.030517578125
5.95883333333334	0.0414848327636719
5.96216666666667	0.057220458984375
5.9655	0.0720024108886719
5.96883333333334	0.08392333984375
5.97216666666667	0.0982284545898438
5.9755	0.116348266601563
5.97883333333334	0.130653381347656
5.98216666666667	0.139236450195313
5.9855	0.149250030517578
5.98883333333334	0.158786773681641
5.99216666666667	0.163555145263672
5.9955	0.154972076416016
5.99883333333334	0.147342681884766
6.00216666666667	0.143527984619141
6.0055	0.141620635986328
6.00883333333334	0.13875961303711
6.01216666666667	0.133991241455078
6.0155	0.134468078613281
6.01883333333334	0.133514404296875
6.02216666666667	0.136852264404297
6.0255	0.13875961303711
6.02883333333334	0.147342681884766
6.03216666666667	0.157356262207031
6.0355	0.1678466796875
6.03883333333334	0.174045562744141
6.04216666666667	0.176429748535156
6.0455	0.180721282958985
6.04883333333334	0.180244445800781
6.05216666666667	0.180244445800781
6.0555	0.178813934326172
6.05883333333334	0.180721282958985
6.06216666666667	0.180721282958985
6.0655	0.182151794433594
6.06883333333334	0.187873840332031
6.07216666666667	0.19216537475586
6.0755	0.193119049072266
6.07883333333334	0.19216537475586
6.08216666666667	0.194549560546875
6.0855	0.191688537597656
6.08883333333334	0.184059143066406
6.09216666666667	0.17547607421875
6.0955	0.171184539794922
6.09883333333334	0.164031982421875
6.10216666666667	0.153541564941406
6.1055	0.145435333251953
6.10883333333334	0.142574310302735
6.11216666666667	0.144481658935547
6.1155	0.145912170410156
6.11883333333334	0.149250030517578
6.12216666666667	0.153541564941406
6.1255	0.155925750732422
6.12883333333334	0.155448913574219
6.13216666666667	0.154495239257813
6.1355	0.153541564941406
6.13883333333334	0.150680541992188
6.14216666666667	0.142574310302735
6.1455	0.134468078613281
6.14883333333334	0.13113021850586
6.15216666666667	0.13113021850586
6.1555	0.132083892822266
6.15883333333334	0.136375427246094
6.16216666666667	0.140666961669922
6.1655	0.145435333251953
6.16883333333334	0.145912170410156
6.17216666666667	0.144481658935547
6.1755	0.143527984619141
6.17883333333334	0.144481658935547
6.18216666666667	0.146865844726563
6.1855	0.145435333251953
6.18883333333334	0.140190124511719
6.19216666666667	0.134944915771485
6.1955	0.126361846923828
6.19883333333334	0.114917755126953
6.20216666666667	0.105381011962891
6.2055	0.10061264038086
6.20883333333334	0.10061264038086
6.21216666666667	0.0982284545898438
6.2155	0.0972747802734375
6.21883333333334	0.0982284545898438
6.22216666666667	0.0987052917480469
6.2255	0.0920295715332031
6.22883333333334	0.0815391540527344
6.23216666666667	0.0743865966796875
6.2355	0.0677108764648438
6.23883333333334	0.06103515625
6.24216666666667	0.0543594360351563
6.2455	0.0529289245605469
6.24883333333334	0.0529289245605469
6.25216666666667	0.0500679016113282
6.2555	0.0491142272949219
6.25883333333334	0.0467300415039063
6.26216666666667	0.0438690185546875
6.2655	0.0405311584472656
6.26883333333334	0.0414848327636719
6.27216666666667	0.0438690185546875
6.2755	0.0410079956054688
6.27883333333334	0.0300407409667969
6.28216666666667	0.0185966491699219
6.2855	0.00810623168945313
6.28883333333334	-0.000476837158203125
6.29216666666667	-0.00619888305664063
6.2955	-0.00619888305664063
6.29883333333334	0.00238418579101563
6.30216666666667	0.0138282775878906
6.3055	0.0247955322265625
6.30883333333334	0.034332275390625
6.31216666666667	0.0400543212890625
6.3155	0.0424385070800781
6.31883333333334	0.03814697265625
6.32216666666667	0.0300407409667969
6.3255	0.0205039978027344
6.32883333333334	0.00905990600585938
6.33216666666667	-0.00715255737304688
6.3355	-0.0238418579101563
6.33883333333334	-0.0395774841308594
6.34216666666667	-0.0452995300292969
6.3455	-0.0472068786621094
6.34883333333334	-0.0472068786621094
6.35216666666667	-0.0424385070800781
6.3555	-0.0371932983398438
6.35883333333334	-0.026702880859375
6.36216666666667	-0.0209808349609375
6.3655	-0.0176429748535156
6.36883333333334	-0.0205039978027344
6.37216666666667	-0.0286102294921875
6.3755	-0.0424385070800781
6.37883333333334	-0.0662803649902344
6.38216666666667	-0.0925064086914063
6.3855	-0.116825103759766
6.38883333333334	-0.130176544189453
6.39216666666667	-0.135898590087891
6.3955	-0.13113021850586
6.39883333333334	-0.118255615234375
6.40216666666667	-0.100135803222656
6.4055	-0.0844001770019531
6.40883333333334	-0.0767707824707032
6.41216666666667	-0.0805854797363281
6.4155	-0.091552734375
6.41883333333334	-0.102996826171875
6.42216666666667	-0.11444091796875
6.4255	-0.126838684082031
6.42883333333334	-0.141620635986328
6.43216666666667	-0.148773193359375
6.4355	-0.147819519042969
6.43883333333334	-0.148296356201172
6.44216666666667	-0.151634216308594
6.4455	-0.157356262207031
6.44883333333334	-0.158309936523438
6.45216666666667	-0.154972076416016
6.4555	-0.151634216308594
6.45883333333334	-0.149250030517578
6.46216666666667	-0.151634216308594
6.4655	-0.15401840209961
6.46883333333334	-0.163555145263672
6.47216666666667	-0.179290771484375
6.4755	-0.198841094970703
6.47883333333334	-0.210285186767578
6.48216666666667	-0.216484069824219
6.4855	-0.22268295288086
6.48883333333334	-0.221729278564453
6.49216666666667	-0.21505355834961
6.4955	-0.211715698242188
6.49883333333334	-0.219821929931641
6.50216666666667	-0.2288818359375
6.5055	-0.233173370361328
6.50883333333334	-0.236988067626953
6.51216666666667	-0.241756439208985
6.5155	-0.243663787841797
6.51883333333334	-0.241279602050781
6.52216666666667	-0.234603881835938
6.5255	-0.228404998779297
6.52883333333334	-0.225067138671875
6.53216666666667	-0.226974487304688
6.5355	-0.23031234741211
6.53883333333334	-0.23031234741211
6.54216666666667	-0.228404998779297
6.5455	-0.226020812988281
6.54883333333334	-0.223159790039063
6.55216666666667	-0.222206115722656
6.5555	-0.218868255615235
6.55883333333334	-0.217437744140625
6.56216666666667	-0.216484069824219
6.5655	-0.216960906982422
6.56883333333334	-0.217914581298828
6.57216666666667	-0.216007232666016
6.5755	-0.219345092773438
6.57883333333334	-0.223159790039063
6.58216666666667	-0.233173370361328
6.5855	-0.244617462158203
6.58883333333334	-0.254154205322266
6.59216666666667	-0.258445739746094
6.5955	-0.257492065429688
6.59883333333334	-0.2593994140625
6.60216666666667	-0.257492065429688
6.6055	-0.25320053100586
6.60883333333334	-0.24557113647461
6.61216666666667	-0.239849090576172
6.6155	-0.235557556152344
6.61883333333334	-0.236034393310547
6.62216666666667	-0.245094299316406
6.6255	-0.256538391113281
6.62883333333334	-0.265598297119141
6.63216666666667	-0.270366668701172
6.6355	-0.275611877441406
6.63883333333334	-0.277996063232422
6.64216666666667	-0.272750854492188
6.6455	-0.267505645751953
6.64883333333334	-0.26845932006836
6.65216666666667	-0.275611877441406
6.6555	-0.278949737548828
6.65883333333334	-0.28228759765625
6.66216666666667	-0.286102294921875
6.6655	-0.286579132080078
[truncated: 5,507 more rows]
