# Supplementary material for: Phase-Specific Parameter Estimation in Chiral HPLC Using 1‑Site, 2‑Site Stochastic Models, and Unified Equation Approach
Source: Anal Chem. 2026 Apr 29;98(18):13925–39. doi: 10.1021/acs.analchem.6c01634 (PMC13177292; doi:10.1021/acs.analchem.6c01634)
Supplement: Supplementary file 2 [file ac6c01634_si_002.zip › SupportingInformation/03_data_allEluents/LORA_ACN_CELL4_05_25.CSV]

0.003	0.0414848327636719
0.00633333333333334	0.0376701354980469
0.00966666666666667	0.026702880859375
0.013	0.0143051147460938
0.0163333333333334	0.00476837158203125
0.0196666666666667	0.003814697265625
0.023	0.00858306884765625
0.0263333333333334	0.0123977661132813
0.0296666666666667	0.0166893005371094
0.033	0.0205039978027344
0.0363333333333334	0.0281333923339844
0.0396666666666667	0.0324249267578125
0.043	0.0329017639160156
0.0463333333333334	0.034332275390625
0.0496666666666667	0.034332275390625
0.053	0.0391006469726563
0.0563333333333334	0.0467300415039063
0.0596666666666667	0.0638961791992188
0.063	0.0815391540527344
0.0663333333333334	0.0929832458496094
0.0696666666666667	0.0982284545898438
0.073	0.0958442687988281
0.0763333333333334	0.091552734375
0.0796666666666667	0.0810623168945313
0.083	0.0734329223632813
0.0863333333333334	0.0629425048828125
0.0896666666666667	0.0500679016113282
0.093	0.0405311584472656
0.0963333333333334	0.0357627868652344
0.0996666666666667	0.0367164611816406
0.103	0.0319480895996094
0.106333333333334	0.0319480895996094
0.109666666666667	0.0424385070800781
0.113	0.0591278076171875
0.116333333333334	0.0696182250976563
0.119666666666667	0.0658035278320313
0.123	0.0581741333007813
0.126333333333334	0.0510215759277344
0.129666666666667	0.0405311584472656
0.133	0.0309944152832031
0.136333333333334	0.0233650207519531
0.139666666666667	0.0233650207519531
0.143	0.0290870666503906
0.146333333333334	0.0386238098144531
0.149666666666667	0.0467300415039063
0.153	0.0486373901367188
0.156333333333334	0.0429153442382813
0.159666666666667	0.0371932983398438
0.163	0.034332275390625
0.166333333333334	0.034332275390625
0.169666666666667	0.0362396240234375
0.173	0.0391006469726563
0.176333333333334	0.0433921813964844
0.179666666666667	0.0519752502441407
0.183	0.0643730163574219
0.186333333333334	0.072479248046875
0.189666666666667	0.0758171081542969
0.193	0.0786781311035157
0.196333333333334	0.0848770141601563
0.199666666666667	0.0824928283691406
0.203	0.0681877136230469
0.206333333333334	0.05340576171875
0.209666666666667	0.0491142272949219
0.213	0.0529289245605469
0.216333333333334	0.0605583190917969
0.219666666666667	0.0729560852050782
0.223	0.0858306884765625
0.226333333333334	0.091552734375
0.229666666666667	0.0844001770019531
0.233	0.0715255737304688
0.236333333333334	0.057220458984375
0.239666666666667	0.0457763671875
0.243	0.0376701354980469
0.246333333333334	0.034332275390625
0.249666666666667	0.0309944152832031
0.253	0.026702880859375
0.256333333333334	0.0162124633789063
0.259666666666667	0.003814697265625
0.263	-0.00667572021484375
0.266333333333334	-0.00905990600585938
0.269666666666667	-0.00095367431640625
0.273	0.011444091796875
0.276333333333334	0.0262260437011719
0.279666666666667	0.0333786010742188
0.283	0.0352859497070313
0.286333333333334	0.0295639038085938
0.289666666666667	0.0257492065429688
0.293	0.0238418579101563
0.296333333333334	0.0300407409667969
0.299666666666667	0.0424385070800781
0.303	0.0543594360351563
0.306333333333334	0.0581741333007813
0.309666666666667	0.0510215759277344
0.313	0.0367164611816406
0.316333333333334	0.0205039978027344
0.319666666666667	0.0057220458984375
0.323	-0.000476837158203125
0.326333333333334	0.00524520874023438
0.329666666666667	0.0195503234863281
0.333	0.0376701354980469
0.336333333333334	0.0472068786621094
0.339666666666667	0.0529289245605469
0.343	0.0529289245605469
0.346333333333334	0.049591064453125
0.349666666666667	0.0414848327636719
0.353	0.0348091125488281
0.356333333333334	0.034332275390625
0.359666666666667	0.0395774841308594
0.363	0.0514984130859375
0.366333333333334	0.0634193420410157
0.369666666666667	0.0739097595214844
0.373	0.0810623168945313
0.376333333333334	0.08392333984375
0.379666666666667	0.080108642578125
0.383	0.0653266906738282
0.386333333333334	0.0491142272949219
0.389666666666667	0.03814697265625
0.393	0.0300407409667969
0.396333333333334	0.0295639038085938
0.399666666666667	0.0333786010742188
0.403	0.0433921813964844
0.406333333333334	0.0481605529785156
0.409666666666667	0.0491142272949219
0.413	0.0472068786621094
0.416333333333334	0.0414848327636719
0.419666666666667	0.0362396240234375
0.423	0.0324249267578125
0.426333333333334	0.0348091125488281
0.429666666666667	0.0400543212890625
0.433	0.0467300415039063
0.436333333333334	0.0514984130859375
0.439666666666667	0.0548362731933594
0.443	0.0529289245605469
0.446333333333334	0.0443458557128906
0.449666666666667	0.0357627868652344
0.453	0.0324249267578125
0.456333333333334	0.0391006469726563
0.459666666666667	0.0481605529785156
0.463	0.0581741333007813
0.466333333333334	0.0672340393066407
0.469666666666667	0.0734329223632813
0.473	0.0758171081542969
0.476333333333334	0.0743865966796875
0.479666666666667	0.0743865966796875
0.483	0.0729560852050782
0.486333333333334	0.06866455078125
0.489666666666667	0.06103515625
0.493	0.05340576171875
0.496333333333334	0.0438690185546875
0.499666666666667	0.0333786010742188
0.503	0.0286102294921875
0.506333333333334	0.0319480895996094
0.509666666666667	0.0424385070800781
0.513	0.0486373901367188
0.516333333333334	0.0476837158203125
0.519666666666667	0.0352859497070313
0.523	0.0200271606445313
0.526333333333334	0.00810623168945313
0.529666666666667	0.00524520874023438
0.533	0.0100135803222656
0.536333333333334	0.0214576721191406
0.539666666666667	0.0429153442382813
0.543	0.0653266906738282
0.546333333333334	0.0805854797363281
0.549666666666667	0.0782012939453125
0.553	0.0700950622558594
0.556333333333334	0.0629425048828125
0.559666666666667	0.0619888305664063
0.563	0.0643730163574219
0.566333333333334	0.064849853515625
0.569666666666667	0.064849853515625
0.573	0.0634193420410157
0.576333333333334	0.0596046447753907
0.579666666666667	0.0500679016113282
0.583	0.0386238098144531
0.586333333333334	0.0338554382324219
0.589666666666667	0.0410079956054688
0.593	0.0457763671875
0.596333333333334	0.0457763671875
0.599666666666667	0.0438690185546875
0.603	0.0500679016113282
0.606333333333334	0.0624656677246094
0.609666666666667	0.0729560852050782
0.613	0.0844001770019531
0.616333333333334	0.0944137573242188
0.619666666666667	0.100135803222656
0.623	0.0929832458496094
0.626333333333334	0.0758171081542969
0.629666666666667	0.0553131103515625
0.633	0.0386238098144531
0.636333333333334	0.0281333923339844
0.639666666666667	0.0243186950683594
0.643	0.0271797180175781
0.646333333333334	0.0329017639160156
0.649666666666667	0.0371932983398438
0.653	0.0386238098144531
0.656333333333334	0.041961669921875
0.659666666666667	0.0519752502441407
0.663	0.0653266906738282
0.666333333333334	0.0782012939453125
0.669666666666667	0.0896453857421875
0.673	0.0934600830078125
0.676333333333334	0.0867843627929688
0.679666666666667	0.0677108764648438
0.683	0.0462532043457031
0.686333333333334	0.0276565551757813
0.689666666666667	0.0214576721191406
0.693	0.0281333923339844
0.696333333333334	0.0438690185546875
0.699666666666667	0.0600814819335938
0.703	0.0700950622558594
0.706333333333334	0.0729560852050782
0.709666666666667	0.0696182250976563
0.713	0.0615119934082032
0.716333333333334	0.0548362731933594
0.719666666666667	0.0562667846679688
0.723	0.0581741333007813
0.726333333333334	0.0643730163574219
0.729666666666667	0.0672340393066407
0.733	0.0662803649902344
0.736333333333334	0.0600814819335938
0.739666666666667	0.0457763671875
0.743	0.0348091125488281
0.746333333333334	0.0224113464355469
0.749666666666667	0.0100135803222656
0.753	0.00524520874023438
0.756333333333334	0.0100135803222656
0.759666666666667	0.026702880859375
0.763	0.0395774841308594
0.766333333333334	0.0452995300292969
0.769666666666667	0.0500679016113282
0.773	0.0500679016113282
0.776333333333334	0.0457763671875
0.779666666666667	0.0376701354980469
0.783	0.0367164611816406
0.786333333333334	0.0467300415039063
0.789666666666667	0.0586509704589844
0.793	0.0658035278320313
0.796333333333334	0.0638961791992188
0.799666666666667	0.0524520874023438
0.803	0.0319480895996094
0.806333333333334	0.00905990600585938
0.809666666666667	-0.0095367431640625
0.813	-0.0195503234863281
0.816333333333334	-0.0209808349609375
0.819666666666667	-0.0166893005371094
0.823	-0.00715255737304688
0.826333333333334	0.000476837158203125
0.829666666666667	0.00858306884765625
0.833	0.0214576721191406
0.836333333333334	0.03814697265625
0.839666666666667	0.0548362731933594
0.843	0.0629425048828125
0.846333333333334	0.0658035278320313
0.849666666666667	0.0634193420410157
0.853	0.0576972961425782
0.856333333333334	0.049591064453125
0.859666666666667	0.0433921813964844
0.863	0.041961669921875
0.866333333333334	0.049591064453125
0.869666666666667	0.0576972961425782
0.873	0.0600814819335938
0.876333333333334	0.0557899475097657
0.879666666666667	0.0500679016113282
0.883	0.0500679016113282
0.886333333333334	0.0529289245605469
0.889666666666667	0.0586509704589844
0.893	0.0662803649902344
0.896333333333334	0.0720024108886719
0.899666666666667	0.0753402709960938
0.903	0.0753402709960938
0.906333333333334	0.0729560852050782
0.909666666666667	0.0700950622558594
0.913	0.0681877136230469
0.916333333333334	0.0715255737304688
0.919666666666667	0.0758171081542969
0.923	0.0834465026855469
0.926333333333334	0.0901222229003906
0.929666666666667	0.0905990600585938
0.933	0.08392333984375
0.936333333333334	0.0710487365722657
0.939666666666667	0.0543594360351563
0.943	0.034332275390625
0.946333333333334	0.0209808349609375
0.949666666666667	0.0247955322265625
0.953	0.0448226928710938
0.956333333333334	0.0720024108886719
0.959666666666667	0.0977516174316406
0.963	0.113964080810547
0.966333333333334	0.120162963867188
0.969666666666667	0.113010406494141
0.973	0.0963211059570313
0.976333333333334	0.0739097595214844
0.979666666666667	0.0505447387695313
0.983	0.0357627868652344
0.986333333333334	0.0319480895996094
0.989666666666667	0.0309944152832031
0.993	0.0314712524414063
0.996333333333334	0.0386238098144531
0.999666666666667	0.0529289245605469
1.003	0.064849853515625
1.00633333333334	0.0643730163574219
1.00966666666667	0.0562667846679688
1.013	0.0462532043457031
1.01633333333334	0.0348091125488281
1.01966666666667	0.0243186950683594
1.023	0.0185966491699219
1.02633333333334	0.0185966491699219
1.02966666666667	0.0252723693847656
1.033	0.0319480895996094
1.03633333333334	0.0414848327636719
1.03966666666667	0.0476837158203125
1.043	0.0500679016113282
1.04633333333334	0.0481605529785156
1.04966666666667	0.0481605529785156
1.053	0.0519752502441407
1.05633333333334	0.0557899475097657
1.05966666666667	0.0600814819335938
1.063	0.0638961791992188
1.06633333333334	0.0729560852050782
1.06966666666667	0.0791549682617188
1.073	0.080108642578125
1.07633333333334	0.0734329223632813
1.07966666666667	0.0619888305664063
1.083	0.0510215759277344
1.08633333333334	0.0386238098144531
1.08966666666667	0.0252723693847656
1.093	0.0181198120117188
1.09633333333334	0.02288818359375
1.09966666666667	0.0338554382324219
1.103	0.0448226928710938
1.10633333333334	0.0514984130859375
1.10966666666667	0.0567436218261719
1.113	0.0543594360351563
1.11633333333334	0.0467300415039063
1.11966666666667	0.0448226928710938
1.123	0.0486373901367188
1.12633333333334	0.0557899475097657
1.12966666666667	0.0600814819335938
1.133	0.06103515625
1.13633333333334	0.0581741333007813
1.13966666666667	0.0448226928710938
1.143	0.0290870666503906
1.14633333333334	0.0143051147460938
1.14966666666667	0.00524520874023438
1.153	0.00619888305664063
1.15633333333334	0.0143051147460938
1.15966666666667	0.030517578125
1.163	0.0457763671875
1.16633333333334	0.0576972961425782
1.16966666666667	0.0624656677246094
1.173	0.0600814819335938
1.17633333333334	0.0514984130859375
1.17966666666667	0.0405311584472656
1.183	0.0276565551757813
1.18633333333334	0.0157356262207031
1.18966666666667	0.0152587890625
1.193	0.0209808349609375
1.19633333333334	0.0300407409667969
1.19966666666667	0.0329017639160156
1.203	0.03814697265625
1.20633333333334	0.0510215759277344
1.20966666666667	0.0634193420410157
1.213	0.0734329223632813
1.21633333333334	0.0753402709960938
1.21966666666667	0.0815391540527344
1.223	0.0820159912109375
1.22633333333334	0.0772476196289063
1.22966666666667	0.0638961791992188
1.233	0.0505447387695313
1.23633333333334	0.041961669921875
1.23966666666667	0.0352859497070313
1.243	0.0371932983398438
1.24633333333334	0.041961669921875
1.24966666666667	0.0472068786621094
1.253	0.0472068786621094
1.25633333333334	0.0481605529785156
1.25966666666667	0.049591064453125
1.263	0.0462532043457031
1.26633333333334	0.0376701354980469
1.26966666666667	0.0309944152832031
1.273	0.0309944152832031
1.27633333333334	0.030517578125
1.27966666666667	0.0314712524414063
1.283	0.0352859497070313
1.28633333333334	0.0395774841308594
1.28966666666667	0.0405311584472656
1.293	0.0376701354980469
1.29633333333334	0.0362396240234375
1.29966666666667	0.0329017639160156
1.303	0.0314712524414063
1.30633333333334	0.0362396240234375
1.30966666666667	0.0462532043457031
1.313	0.0591278076171875
1.31633333333334	0.0720024108886719
1.31966666666667	0.0820159912109375
1.323	0.0844001770019531
1.32633333333334	0.0748634338378907
1.32966666666667	0.0581741333007813
1.333	0.0400543212890625
1.33633333333334	0.0276565551757813
1.33966666666667	0.0224113464355469
1.343	0.0238418579101563
1.34633333333334	0.0367164611816406
1.34966666666667	0.0581741333007813
1.353	0.0805854797363281
1.35633333333334	0.0982284545898438
1.35966666666667	0.110149383544922
1.363	0.117301940917969
1.36633333333334	0.114917755126953
1.36966666666667	0.1068115234375
1.373	0.0977516174316406
1.37633333333334	0.0896453857421875
1.37966666666667	0.0824928283691406
1.383	0.0815391540527344
1.38633333333334	0.0848770141601563
1.38966666666667	0.0920295715332031
1.393	0.103473663330078
1.39633333333334	0.112056732177735
1.39966666666667	0.114917755126953
1.403	0.110626220703125
1.40633333333334	0.110626220703125
1.40966666666667	0.114917755126953
1.413	0.119686126708985
1.41633333333334	0.127792358398438
1.41966666666667	0.140190124511719
1.423	0.156402587890625
1.42633333333334	0.163555145263672
1.42966666666667	0.159740447998047
1.433	0.143527984619141
1.43633333333334	0.12350082397461
1.43966666666667	0.107288360595703
1.443	0.0967979431152344
1.44633333333334	0.095367431640625
1.44966666666667	0.102043151855469
1.453	0.119686126708985
1.45633333333334	0.134468078613281
1.45966666666667	0.133991241455078
1.463	0.113964080810547
1.46633333333334	0.087738037109375
1.46966666666667	0.0653266906738282
1.473	0.05340576171875
1.47633333333334	0.0519752502441407
1.47966666666667	0.0624656677246094
1.483	0.080108642578125
1.48633333333334	0.0944137573242188
1.48966666666667	0.100135803222656
1.493	0.0948905944824219
1.49633333333334	0.087738037109375
1.49966666666667	0.0820159912109375
1.503	0.0758171081542969
1.50633333333334	0.0696182250976563
1.50966666666667	0.0653266906738282
1.513	0.0634193420410157
1.51633333333334	0.0586509704589844
1.51966666666667	0.0581741333007813
1.523	0.0696182250976563
1.52633333333334	0.0886917114257813
1.52966666666667	0.103950500488281
1.533	0.104427337646485
1.53633333333334	0.095367431640625
1.53966666666667	0.0777244567871094
1.543	0.0576972961425782
1.54633333333334	0.03814697265625
1.54966666666667	0.0257492065429688
1.553	0.0224113464355469
1.55633333333334	0.0295639038085938
1.55966666666667	0.0438690185546875
1.563	0.0591278076171875
1.56633333333334	0.0705718994140625
1.56966666666667	0.0772476196289063
1.573	0.0820159912109375
1.57633333333334	0.0844001770019531
1.57966666666667	0.0805854797363281
1.583	0.0705718994140625
1.58633333333334	0.0624656677246094
1.58966666666667	0.0624656677246094
1.593	0.0700950622558594
1.59633333333334	0.080108642578125
1.59966666666667	0.0882148742675781
1.603	0.0891685485839844
1.60633333333334	0.0815391540527344
1.60966666666667	0.0672340393066407
1.613	0.0481605529785156
1.61633333333334	0.0348091125488281
1.61966666666667	0.0290870666503906
1.623	0.0348091125488281
1.62633333333334	0.0452995300292969
1.62966666666667	0.057220458984375
1.633	0.0672340393066407
1.63633333333334	0.0677108764648438
1.63966666666667	0.0629425048828125
1.643	0.0538825988769532
1.64633333333334	0.0476837158203125
1.64966666666667	0.0386238098144531
1.653	0.0271797180175781
1.65633333333334	0.0166893005371094
1.65966666666667	0.00810623168945313
1.663	0
1.66633333333334	-0.0119209289550781
1.66966666666667	-0.0181198120117188
1.673	-0.0214576721191406
1.67633333333334	-0.0185966491699219
1.67966666666667	-0.00905990600585938
1.683	0.00667572021484375
1.68633333333334	0.0290870666503906
1.68966666666667	0.0467300415039063
1.693	0.0653266906738282
1.69633333333334	0.0791549682617188
1.69966666666667	0.0858306884765625
1.703	0.0844001770019531
1.70633333333334	0.0805854797363281
1.70966666666667	0.0805854797363281
1.713	0.0748634338378907
1.71633333333334	0.0605583190917969
1.71966666666667	0.0410079956054688
1.723	0.02288818359375
1.72633333333334	0.00095367431640625
1.72966666666667	-0.0243186950683594
1.733	-0.0467300415039063
1.73633333333334	-0.0567436218261719
1.73966666666667	-0.0543594360351563
1.743	-0.041961669921875
1.74633333333334	-0.0181198120117188
1.74966666666667	0.00810623168945313
1.753	0.0281333923339844
1.75633333333334	0.041961669921875
1.75966666666667	0.0538825988769532
1.763	0.057220458984375
1.76633333333334	0.0457763671875
1.76966666666667	0.0319480895996094
1.773	0.0290870666503906
1.77633333333334	0.0352859497070313
1.77966666666667	0.0376701354980469
1.783	0.0352859497070313
1.78633333333334	0.0357627868652344
1.78966666666667	0.0338554382324219
1.793	0.0224113464355469
1.79633333333334	0.0057220458984375
1.79966666666667	-0.00762939453125
1.803	-0.0138282775878906
1.80633333333334	-0.0138282775878906
1.80966666666667	-0.00810623168945313
1.813	-0.000476837158203125
1.81633333333334	-0.00095367431640625
1.81966666666667	-0.0119209289550781
1.823	-0.0252723693847656
1.82633333333334	-0.0348091125488281
1.82966666666667	-0.0395774841308594
1.833	-0.0400543212890625
1.83633333333334	-0.0324249267578125
1.83966666666667	-0.0171661376953125
1.843	-0.00143051147460938
1.84633333333334	0.003814697265625
1.84966666666667	0
1.853	-0.0095367431640625
1.85633333333334	-0.0185966491699219
1.85966666666667	-0.0271797180175781
1.863	-0.034332275390625
1.86633333333334	-0.0362396240234375
1.86966666666667	-0.0371932983398438
1.873	-0.034332275390625
1.87633333333334	-0.030517578125
1.87966666666667	-0.0247955322265625
1.883	-0.0185966491699219
1.88633333333334	-0.00810623168945313
1.88966666666667	0.00715255737304688
1.893	0.02288818359375
1.89633333333334	0.0348091125488281
1.89966666666667	0.0448226928710938
1.903	0.0548362731933594
1.90633333333334	0.0629425048828125
1.90966666666667	0.0753402709960938
1.913	0.0948905944824219
1.91633333333334	0.123977661132813
1.91966666666667	0.156879425048828
1.923	0.184059143066406
1.92633333333334	0.205039978027344
1.92966666666667	0.216484069824219
1.933	0.219345092773438
1.93633333333334	0.214099884033203
1.93966666666667	0.200748443603516
1.943	0.194549560546875
1.94633333333334	0.190258026123047
1.94966666666667	0.181198120117188
1.953	0.163555145263672
1.95633333333334	0.142097473144531
1.95966666666667	0.123977661132813
1.963	0.0967979431152344
1.96633333333334	0.0662803649902344
1.96966666666667	0.0371932983398438
1.973	0.019073486328125
1.97633333333334	0.00715255737304688
1.97966666666667	-0.0019073486328125
1.983	-0.00429153442382813
1.98633333333334	-0.00095367431640625
1.98966666666667	0.0100135803222656
1.993	0.0238418579101563
1.99633333333334	0.0400543212890625
1.99966666666667	0.049591064453125
2.003	0.0543594360351563
2.00633333333334	0.0557899475097657
2.00966666666667	0.0538825988769532
2.013	0.0405311584472656
2.01633333333334	0.0185966491699219
2.01966666666667	-0.003814697265625
2.023	-0.0185966491699219
2.02633333333334	-0.030517578125
2.02966666666667	-0.0400543212890625
2.033	-0.0405311584472656
2.03633333333334	-0.0376701354980469
2.03966666666667	-0.0348091125488281
2.043	-0.0414848327636719
2.04633333333334	-0.0472068786621094
2.04966666666667	-0.0524520874023438
2.053	-0.0629425048828125
2.05633333333334	-0.0758171081542969
2.05966666666667	-0.08392333984375
2.063	-0.0810623168945313
2.06633333333334	-0.0777244567871094
2.06966666666667	-0.0758171081542969
2.073	-0.0729560852050782
2.07633333333334	-0.0681877136230469
2.07966666666667	-0.0638961791992188
2.083	-0.0658035278320313
2.08633333333334	-0.0681877136230469
2.08966666666667	-0.0667572021484375
2.093	-0.0586509704589844
2.09633333333334	-0.0562667846679688
2.09966666666667	-0.0643730163574219
2.103	-0.0786781311035157
2.10633333333334	-0.091552734375
2.10966666666667	-0.108718872070313
2.113	-0.13113021850586
2.11633333333334	-0.151157379150391
2.11966666666667	-0.16164779663086
2.123	-0.163078308105469
2.12633333333334	-0.165462493896485
2.12966666666667	-0.164031982421875
2.133	-0.159740447998047
2.13633333333334	-0.152111053466797
2.13966666666667	-0.140666961669922
2.143	-0.129222869873047
2.14633333333334	-0.1220703125
2.14966666666667	-0.123023986816406
2.153	-0.129222869873047
2.15633333333334	-0.136852264404297
2.15966666666667	-0.146865844726563
2.163	-0.158786773681641
2.16633333333334	-0.167369842529297
2.16966666666667	-0.169754028320313
2.173	-0.16927719116211
2.17633333333334	-0.164985656738281
2.17966666666667	-0.160694122314453
2.183	-0.159263610839844
2.18633333333334	-0.167369842529297
2.18966666666667	-0.185489654541016
2.193	-0.202655792236328
2.19633333333334	-0.221729278564453
2.19966666666667	-0.239849090576172
2.203	-0.258922576904297
2.20633333333334	-0.269889831542969
2.20966666666667	-0.270843505859375
2.213	-0.269889831542969
2.21633333333334	-0.266551971435547
2.21966666666667	-0.258445739746094
2.223	-0.247001647949219
2.22633333333334	-0.23651123046875
2.22966666666667	-0.228404998779297
2.233	-0.224590301513672
2.23633333333334	-0.223636627197266
2.23966666666667	-0.231266021728516
2.243	-0.238895416259766
2.24633333333334	-0.245094299316406
2.24966666666667	-0.249862670898438
2.253	-0.252723693847656
2.25633333333334	-0.257492065429688
2.25966666666667	-0.257015228271485
2.263	-0.25177001953125
2.26633333333334	-0.247001647949219
2.26966666666667	-0.244617462158203
2.273	-0.247955322265625
2.27633333333334	-0.251293182373047
2.27966666666667	-0.254154205322266
2.283	-0.255584716796875
2.28633333333334	-0.255584716796875
2.28966666666667	-0.257015228271485
2.293	-0.263690948486328
2.29633333333334	-0.269412994384766
2.29966666666667	-0.277519226074219
2.303	-0.2899169921875
2.30633333333334	-0.304222106933594
2.30966666666667	-0.316143035888672
2.313	-0.318527221679688
2.31633333333334	-0.322818756103516
2.31966666666667	-0.322818756103516
2.323	-0.320911407470703
2.32633333333334	-0.317573547363281
2.32966666666667	-0.311374664306641
2.333	-0.302791595458985
2.33633333333334	-0.284194946289063
2.33966666666667	-0.271797180175781
2.343	-0.265598297119141
2.34633333333334	-0.264167785644531
2.34966666666667	-0.267505645751953
2.353	-0.273227691650391
2.35633333333334	-0.285625457763672
2.35966666666667	-0.296592712402344
2.363	-0.309467315673828
2.36633333333334	-0.325679779052735
2.36966666666667	-0.339031219482422
2.373	-0.353336334228516
2.37633333333334	-0.365257263183594
2.37966666666667	-0.372409820556641
2.383	-0.371932983398438
2.38633333333334	-0.363826751708985
2.38966666666667	-0.35238265991211
2.393	-0.336647033691406
2.39633333333334	-0.319957733154297
2.39966666666667	-0.308513641357422
2.403	-0.299453735351563
2.40633333333334	-0.293254852294922
2.40966666666667	-0.290393829345703
2.413	-0.2899169921875
2.41633333333334	-0.288963317871094
2.41966666666667	-0.287055969238281
2.423	-0.290393829345703
2.42633333333334	-0.294208526611328
2.42966666666667	-0.295639038085938
2.433	-0.296115875244141
2.43633333333334	-0.303745269775391
2.43966666666667	-0.319957733154297
2.443	-0.338077545166016
2.44633333333334	-0.354290008544922
2.44966666666667	-0.369071960449219
2.453	-0.379562377929688
2.45633333333334	-0.380516052246094
2.45966666666667	-0.367164611816406
2.463	-0.345230102539063
2.46633333333334	-0.324726104736328
2.46966666666667	-0.308513641357422
2.473	-0.293254852294922
2.47633333333334	-0.28228759765625
2.47966666666667	-0.278472900390625
2.483	-0.283241271972656
2.48633333333334	-0.288486480712891
2.48966666666667	-0.294208526611328
2.493	-0.299930572509766
2.49633333333334	-0.300407409667969
2.49966666666667	-0.298023223876953
2.503	-0.288486480712891
2.50633333333334	-0.277042388916016
2.50966666666667	-0.263214111328125
2.513	-0.257492065429688
2.51633333333334	-0.26082992553711
2.51966666666667	-0.271797180175781
2.523	-0.284194946289063
2.52633333333334	-0.295162200927735
2.52966666666667	-0.308990478515625
2.533	-0.322341918945313
2.53633333333334	-0.331878662109375
2.53966666666667	-0.335216522216797
2.543	-0.339984893798828
2.54633333333334	-0.348091125488281
2.54966666666667	-0.355243682861328
2.553	-0.358104705810547
2.55633333333334	-0.362873077392578
2.55966666666667	-0.3662109375
2.563	-0.357627868652344
2.56633333333334	-0.337600708007813
2.56966666666667	-0.311851501464844
2.573	-0.2899169921875
2.57633333333334	-0.26845932006836
2.57966666666667	-0.247478485107422
2.583	-0.236034393310547
2.58633333333334	-0.231742858886719
2.58966666666667	-0.236034393310547
2.593	-0.240802764892578
2.59633333333334	-0.249862670898438
2.59966666666667	-0.263214111328125
2.603	-0.278949737548828
2.60633333333334	-0.295639038085938
2.60966666666667	-0.307083129882813
2.613	-0.315666198730469
2.61633333333334	-0.323295593261719
2.61966666666667	-0.334262847900391
2.623	-0.346183776855469
2.62633333333334	-0.356674194335938
2.62966666666667	-0.362396240234375
2.633	-0.365734100341797
2.63633333333334	-0.365734100341797
2.63966666666667	-0.365734100341797
2.643	-0.363826751708985
2.64633333333334	-0.362396240234375
2.64966666666667	-0.361919403076172
2.653	-0.36001205444336
2.65633333333334	-0.354766845703125
2.65966666666667	-0.346183776855469
2.663	-0.339031219482422
2.66633333333334	-0.335216522216797
2.66966666666667	-0.332832336425781
2.673	-0.330448150634766
2.67633333333334	-0.329017639160156
2.67966666666667	-0.326633453369141
2.683	-0.327587127685547
2.68633333333334	-0.325679779052735
2.68966666666667	-0.32186508178711
2.693	-0.319004058837891
2.69633333333334	-0.319957733154297
2.69966666666667	-0.318050384521485
2.703	-0.304698944091797
2.70633333333334	-0.288963317871094
2.70966666666667	-0.283241271972656
2.713	-0.28371810913086
2.71633333333334	-0.284671783447266
2.71966666666667	-0.288486480712891
2.723	-0.300407409667969
2.72633333333334	-0.31280517578125
2.72966666666667	-0.313758850097656
2.733	-0.308036804199219
2.73633333333334	-0.302791595458985
2.73966666666667	-0.304222106933594
2.743	-0.308036804199219
2.74633333333334	-0.31423568725586
2.74966666666667	-0.322818756103516
2.753	-0.330924987792969
2.75633333333334	-0.336170196533203
2.75966666666667	-0.328540802001953
2.763	-0.311374664306641
2.76633333333334	-0.293254852294922
2.76966666666667	-0.282764434814453
2.773	-0.278949737548828
2.77633333333334	-0.277519226074219
2.77966666666667	-0.281333923339844
2.783	-0.292301177978516
2.78633333333334	-0.309467315673828
2.78966666666667	-0.326633453369141
2.793	-0.341892242431641
2.79633333333334	-0.353336334228516
2.79966666666667	-0.357151031494141
2.803	-0.353813171386719
2.80633333333334	-0.348091125488281
2.80966666666667	-0.341892242431641
2.813	-0.33712387084961
2.81633333333334	-0.332832336425781
2.81966666666667	-0.334262847900391
2.823	-0.339984893798828
2.82633333333334	-0.34332275390625
2.82966666666667	-0.341892242431641
2.833	-0.33712387084961
2.83633333333334	-0.327587127685547
2.83966666666667	-0.315189361572266
2.843	-0.302314758300781
2.84633333333334	-0.294208526611328
2.84966666666667	-0.28371810913086
2.853	-0.26702880859375
2.85633333333334	-0.252723693847656
2.85966666666667	-0.242710113525391
2.863	-0.239372253417969
2.86633333333334	-0.237464904785156
2.86966666666667	-0.239849090576172
2.873	-0.246524810791016
2.87633333333334	-0.257968902587891
2.87966666666667	-0.273704528808594
2.883	-0.288963317871094
2.88633333333334	-0.303268432617188
2.88966666666667	-0.315666198730469
2.893	-0.332355499267578
2.89633333333334	-0.349521636962891
2.89966666666667	-0.368595123291016
2.903	-0.380039215087891
2.90633333333334	-0.380992889404297
2.90966666666667	-0.371456146240235
2.913	-0.357627868652344
2.91633333333334	-0.337600708007813
2.91966666666667	-0.309944152832031
2.923	-0.277042388916016
2.92633333333334	-0.25177001953125
2.92966666666667	-0.243186950683594
2.933	-0.247478485107422
2.93633333333334	-0.258922576904297
2.93966666666667	-0.26845932006836
2.943	-0.279426574707031
2.94633333333334	-0.288486480712891
2.94966666666667	-0.286102294921875
2.953	-0.273704528808594
2.95633333333334	-0.258922576904297
2.95966666666667	-0.250339508056641
2.963	-0.246524810791016
2.96633333333334	-0.24557113647461
2.96966666666667	-0.248432159423828
2.973	-0.252246856689453
2.97633333333334	-0.2593994140625
2.97966666666667	-0.268936157226563
2.983	-0.277996063232422
2.98633333333334	-0.281333923339844
2.98966666666667	-0.282764434814453
2.993	-0.286579132080078
2.99633333333334	-0.287532806396485
2.99966666666667	-0.280857086181641
3.003	-0.274658203125
3.00633333333334	-0.279426574707031
3.00966666666667	-0.290870666503906
3.013	-0.301361083984375
3.01633333333334	-0.308990478515625
3.01966666666667	-0.32186508178711
3.023	-0.333786010742188
3.02633333333334	-0.336170196533203
3.02966666666667	-0.330448150634766
3.033	-0.323772430419922
3.03633333333334	-0.319480895996094
3.03966666666667	-0.313758850097656
3.043	-0.30517578125
3.04633333333334	-0.299930572509766
3.04966666666667	-0.295639038085938
3.053	-0.291824340820313
3.05633333333334	-0.282764434814453
3.05966666666667	-0.271320343017578
3.063	-0.262737274169922
3.06633333333334	-0.257968902587891
3.06966666666667	-0.258445739746094
3.073	-0.263690948486328
3.07633333333334	-0.271320343017578
3.07966666666667	-0.277996063232422
3.083	-0.28371810913086
3.08633333333334	-0.28371810913086
3.08966666666667	-0.27608871459961
3.093	-0.262260437011719
3.09633333333334	-0.25177001953125
3.09966666666667	-0.251293182373047
3.103	-0.257492065429688
3.10633333333334	-0.266551971435547
3.10966666666667	-0.276565551757813
3.113	-0.286579132080078
3.11633333333334	-0.299930572509766
3.11966666666667	-0.307083129882813
3.123	-0.309467315673828
3.12633333333334	-0.311851501464844
3.12966666666667	-0.318527221679688
3.133	-0.320911407470703
3.13633333333334	-0.314712524414063
3.13966666666667	-0.30517578125
3.143	-0.295162200927735
3.14633333333334	-0.28228759765625
3.14966666666667	-0.267505645751953
3.153	-0.259876251220703
3.15633333333334	-0.253677368164063
3.15966666666667	-0.249862670898438
3.163	-0.247478485107422
3.16633333333334	-0.252723693847656
3.16966666666667	-0.262260437011719
3.173	-0.272274017333985
3.17633333333334	-0.279426574707031
3.17966666666667	-0.277042388916016
3.183	-0.265598297119141
3.18633333333334	-0.252246856689453
3.18966666666667	-0.243186950683594
3.193	-0.23794174194336
3.19633333333334	-0.23794174194336
3.19966666666667	-0.247955322265625
3.203	-0.264644622802735
3.20633333333334	-0.278949737548828
3.20966666666667	-0.287055969238281
3.213	-0.288009643554688
3.21633333333334	-0.288009643554688
3.21966666666667	-0.288486480712891
3.223	-0.286102294921875
3.22633333333334	-0.280857086181641
3.22966666666667	-0.270366668701172
3.233	-0.263214111328125
3.23633333333334	-0.254154205322266
3.23966666666667	-0.245094299316406
3.243	-0.240325927734375
3.24633333333334	-0.247001647949219
3.24966666666667	-0.2593994140625
3.253	-0.266075134277344
3.25633333333334	-0.270843505859375
3.25966666666667	-0.274181365966797
3.263	-0.277042388916016
3.26633333333334	-0.272274017333985
3.26966666666667	-0.269889831542969
3.273	-0.273227691650391
3.27633333333334	-0.277519226074219
3.27966666666667	-0.278472900390625
3.283	-0.278949737548828
3.28633333333334	-0.279426574707031
3.28966666666667	-0.273227691650391
3.293	-0.259876251220703
3.29633333333334	-0.249385833740235
3.29966666666667	-0.243663787841797
3.303	-0.238895416259766
3.30633333333334	-0.231266021728516
3.30966666666667	-0.227451324462891
3.313	-0.234603881835938
3.31633333333334	-0.242233276367188
3.31966666666667	-0.248432159423828
3.323	-0.255107879638672
3.32633333333334	-0.265598297119141
3.32966666666667	-0.277042388916016
3.333	-0.278472900390625
3.33633333333334	-0.280380249023438
3.33966666666667	-0.280857086181641
3.343	-0.283241271972656
3.34633333333334	-0.284194946289063
3.34966666666667	-0.281333923339844
3.353	-0.282764434814453
3.35633333333334	-0.283241271972656
3.35966666666667	-0.287055969238281
3.363	-0.285148620605469
3.36633333333334	-0.284194946289063
3.36966666666667	-0.28371810913086
3.373	-0.283241271972656
3.37633333333334	-0.280380249023438
3.37966666666667	-0.273227691650391
3.383	-0.266075134277344
3.38633333333334	-0.255584716796875
3.38966666666667	-0.244617462158203
3.393	-0.234127044677735
3.39633333333334	-0.226497650146485
3.39966666666667	-0.224113464355469
3.403	-0.226497650146485
3.40633333333334	-0.229358673095703
3.40966666666667	-0.2288818359375
3.413	-0.224113464355469
3.41633333333334	-0.220775604248047
3.41966666666667	-0.218868255615235
3.423	-0.218391418457031
3.42633333333334	-0.218868255615235
3.42966666666667	-0.224590301513672
3.433	-0.233650207519531
3.43633333333334	-0.246524810791016
3.43966666666667	-0.254631042480469
3.443	-0.2593994140625
3.44633333333334	-0.265121459960938
3.44966666666667	-0.273704528808594
3.453	-0.284194946289063
3.45633333333334	-0.290393829345703
3.45966666666667	-0.298500061035156
3.463	-0.305652618408203
3.46633333333334	-0.312328338623047
3.46966666666667	-0.311851501464844
3.473	-0.307083129882813
3.47633333333334	-0.303268432617188
3.47966666666667	-0.294685363769531
3.483	-0.280380249023438
3.48633333333334	-0.262737274169922
3.48966666666667	-0.244140625
3.493	-0.2288818359375
3.49633333333334	-0.211715698242188
3.49966666666667	-0.200271606445313
3.503	-0.19073486328125
3.50633333333334	-0.184059143066406
3.50966666666667	-0.180244445800781
3.513	-0.180244445800781
3.51633333333334	-0.18310546875
3.51966666666667	-0.186443328857422
3.523	-0.196933746337891
3.52633333333334	-0.216484069824219
3.52966666666667	-0.23651123046875
3.533	-0.25320053100586
3.53633333333334	-0.270366668701172
3.53966666666667	-0.288009643554688
3.543	-0.299453735351563
3.54633333333334	-0.300884246826172
3.54966666666667	-0.299453735351563
3.553	-0.300884246826172
3.55633333333334	-0.300407409667969
3.55966666666667	-0.298500061035156
3.563	-0.29754638671875
3.56633333333334	-0.295162200927735
3.56966666666667	-0.29134750366211
3.573	-0.280857086181641
3.57633333333334	-0.270843505859375
3.57966666666667	-0.257968902587891
3.583	-0.245094299316406
3.58633333333334	-0.237464904785156
3.58966666666667	-0.235080718994141
3.593	-0.234603881835938
3.59633333333334	-0.229835510253906
3.59966666666667	-0.225543975830078
3.603	-0.220775604248047
3.60633333333334	-0.214576721191406
3.60966666666667	-0.209808349609375
3.613	-0.211238861083985
3.61633333333334	-0.220298767089844
3.61966666666667	-0.232219696044922
3.623	-0.247955322265625
3.62633333333334	-0.264644622802735
3.62966666666667	-0.279426574707031
3.633	-0.289440155029297
3.63633333333334	-0.290870666503906
3.63966666666667	-0.283241271972656
3.643	-0.267505645751953
3.64633333333334	-0.249862670898438
3.64966666666667	-0.236988067626953
3.653	-0.22125244140625
3.65633333333334	-0.20599365234375
3.65966666666667	-0.196456909179688
3.663	-0.193119049072266
3.66633333333334	-0.191688537597656
3.66966666666667	-0.186443328857422
3.673	-0.189781188964844
3.67633333333334	-0.198841094970703
3.67966666666667	-0.210285186767578
3.683	-0.22268295288086
3.68633333333334	-0.231266021728516
3.68966666666667	-0.235080718994141
3.693	-0.231266021728516
3.69633333333334	-0.226497650146485
3.69966666666667	-0.222206115722656
3.703	-0.218868255615235
3.70633333333334	-0.216484069824219
3.70966666666667	-0.220775604248047
3.713	-0.227451324462891
3.71633333333334	-0.231266021728516
3.71966666666667	-0.229358673095703
3.723	-0.220775604248047
3.72633333333334	-0.213146209716797
3.72966666666667	-0.201225280761719
3.733	-0.18310546875
3.73633333333334	-0.164031982421875
3.73966666666667	-0.147819519042969
3.743	-0.141620635986328
3.74633333333334	-0.136375427246094
3.74966666666667	-0.130176544189453
3.753	-0.125408172607422
3.75633333333334	-0.122547149658203
3.75966666666667	-0.118732452392578
3.763	-0.111579895019531
3.76633333333334	-0.108718872070313
3.76966666666667	-0.112533569335938
3.773	-0.119686126708985
3.77633333333334	-0.13113021850586
3.77966666666667	-0.14638900756836
3.783	-0.158786773681641
3.78633333333334	-0.16021728515625
3.78966666666667	-0.156879425048828
3.793	-0.156402587890625
3.79633333333334	-0.159263610839844
3.79966666666667	-0.163078308105469
3.803	-0.164985656738281
3.80633333333334	-0.169754028320313
3.80966666666667	-0.168323516845703
3.813	-0.164031982421875
3.81633333333334	-0.151157379150391
3.81966666666667	-0.130176544189453
3.823	-0.1068115234375
3.82633333333334	-0.087738037109375
3.82966666666667	-0.0767707824707032
3.833	-0.0662803649902344
3.83633333333334	-0.0586509704589844
3.83966666666667	-0.0581741333007813
3.843	-0.064849853515625
3.84633333333334	-0.0653266906738282
3.84966666666667	-0.0567436218261719
3.853	-0.0438690185546875
3.85633333333334	-0.0281333923339844
3.85966666666667	-0.00762939453125
3.863	0.0195503234863281
3.86633333333334	0.0472068786621094
3.86966666666667	0.0658035278320313
3.873	0.08392333984375
3.87633333333334	0.102996826171875
3.87966666666667	0.126361846923828
3.883	0.152587890625
3.88633333333334	0.18453598022461
3.88966666666667	0.232219696044922
3.893	0.293254852294922
3.89633333333334	0.372409820556641
3.89966666666667	0.464916229248047
3.903	0.581741333007813
3.90633333333334	0.723361968994141
3.90966666666667	0.894546508789063
3.913	1.09386444091797
3.91633333333334	1.31845474243164
3.91966666666667	1.57451629638672
3.923	1.85012817382813
3.92633333333334	2.14958190917969
3.92966666666667	2.46286392211914
3.933	2.79283523559571
3.93633333333334	3.13615798950196
3.93966666666667	3.48663330078125
3.943	3.84521484375
3.94633333333334	4.21380996704102
3.94966666666667	4.61006164550781
3.953	5.04350662231446
3.95633333333334	5.53226470947266
3.95966666666667	6.10065460205078
3.963	6.79111480712891
3.96633333333334	7.64036178588867
3.96966666666667	8.67748260498047
3.973	9.9329948425293
3.97633333333334	11.4326477050781
3.97966666666667	13.181209564209
3.983	15.1491165161133
3.98633333333334	17.2810554504395
3.98966666666667	19.4916725158692
3.993	21.6746330261231
3.99633333333334	23.6997604370117
3.99966666666667	25.45166015625
4.003	26.8206596374512
4.00633333333334	27.7247428894043
4.00966666666667	28.1233787536621
4.013	28.0184745788574
4.01633333333334	27.4505615234375
4.01966666666667	26.4768600463867
4.023	25.1808166503906
4.02633333333334	23.6577987670899
4.02966666666667	22.0026969909668
4.033	20.2951431274414
4.03633333333334	18.5942649841309
4.03966666666667	16.9458389282227
4.043	15.3856277465821
4.04633333333334	13.936996459961
4.04966666666667	12.6123428344727
4.053	11.4092826843262
4.05633333333334	10.3292465209961
4.05966666666667	9.37366485595703
4.063	8.53252410888672
4.06633333333334	7.79962539672852
4.06966666666667	7.16161727905274
4.073	6.61182403564453
4.07633333333334	6.14738464355469
4.07966666666667	5.76114654541016
4.083	5.44071197509766
4.08633333333334	5.17416000366211
4.08966666666667	4.95958328247071
4.093	4.79507446289063
4.09633333333334	4.67061996459961
4.09966666666667	4.57763671875
4.103	4.51803207397461
4.10633333333334	4.48894500732422
4.10966666666667	4.48036193847656
4.113	4.47845458984375
4.11633333333334	4.48036193847656
4.11966666666667	4.48703765869141
4.123	4.49705123901367
4.12633333333334	4.50563430786133
4.12966666666667	4.51040267944336
4.133	4.51326370239258
4.13633333333334	4.51421737670899
4.13966666666667	4.51707839965821
4.143	4.52136993408203
4.14633333333334	4.5309066772461
4.14966666666667	4.54330444335938
4.153	4.55999374389649
4.15633333333334	4.57620620727539
4.15966666666667	4.58383560180664
4.163	4.58431243896485
4.16633333333334	4.5766830444336
4.16966666666667	4.56428527832031
4.173	4.55093383789063
4.17633333333334	4.53996658325196
4.17966666666667	4.53042984008789
4.183	4.51517105102539
4.18633333333334	4.48989868164063
4.18966666666667	4.45747375488281
4.193	4.41551208496094
4.19633333333334	4.37307357788086
4.19966666666667	4.32920455932617
4.203	4.2867660522461
4.20633333333334	4.24671173095703
4.20966666666667	4.2109489440918
4.213	4.17757034301758
4.21633333333334	4.14371490478516
4.21966666666667	4.11081314086914
4.223	4.07981872558594
4.22633333333334	4.0435791015625
4.22966666666667	4.00114059448242
4.233	3.95727157592774
4.23633333333334	3.91435623168946
4.23966666666667	3.87001037597656
4.243	3.82804870605469
4.24633333333334	3.78799438476563
4.24966666666667	3.74746322631836
4.253	3.69787216186524
4.25633333333334	3.64017486572266
4.25966666666667	3.58104705810547
4.263	3.51810455322266
4.26633333333334	3.45468521118164
4.26966666666667	3.38602066040039
4.273	3.31163406372071
4.27633333333334	3.22818756103516
4.27966666666667	3.13854217529297
4.283	3.04889678955078
4.28633333333334	2.96306610107422
4.28966666666667	2.87914276123047
4.293	2.80332565307617
4.29633333333334	2.73227691650391
4.29966666666667	2.66695022583008
4.303	2.60210037231446
4.30633333333334	2.54011154174805
4.30966666666667	2.49052047729492
4.313	2.45237350463867
4.31633333333334	2.42424011230469
4.31966666666667	2.3956298828125
4.323	2.36845016479492
4.32633333333334	2.34651565551758
4.32966666666667	2.33078002929688
4.333	2.31695175170899
4.33633333333334	2.3036003112793
4.33966666666667	2.29549407958985
4.343	2.29310989379883
4.34633333333334	2.2878646850586
4.34966666666667	2.28071212768555
4.353	2.26926803588867
4.35633333333334	2.26306915283203
4.35966666666667	2.2573471069336
4.363	2.25114822387696
4.36633333333334	2.24113464355469
4.36966666666667	2.22635269165039
4.373	2.20918655395508
4.37633333333334	2.18009948730469
4.37966666666667	2.13670730590821
4.383	2.08091735839844
4.38633333333334	2.01940536499024
4.38966666666667	1.94644927978516
4.393	1.86586380004883
4.39633333333334	1.77574157714844
4.39966666666667	1.6927719116211
4.403	1.61027908325196
4.40633333333334	1.53064727783203
4.40966666666667	1.44815444946289
4.413	1.36137008666992
4.41633333333334	1.27458572387696
4.41966666666667	1.18398666381836
4.423	1.09624862670899
4.42633333333334	1.00374221801758
4.42966666666667	0.908374786376953
4.433	0.81777572631836
4.43633333333334	0.734329223632813
4.43966666666667	0.66375732421875
4.443	0.60415267944336
4.44633333333334	0.559806823730469
4.44966666666667	0.530719757080078
4.453	0.512123107910157
4.45633333333334	0.497817993164063
4.45966666666667	0.47445297241211
4.463	0.435829162597656
4.46633333333334	0.38290023803711
4.46966666666667	0.32806396484375
4.473	0.28371810913086
4.47633333333334	0.247955322265625
4.47966666666667	0.225067138671875
4.483	0.214099884033203
4.48633333333334	0.213623046875
4.48966666666667	0.213623046875
4.493	0.203132629394531
4.49633333333334	0.185489654541016
4.49966666666667	0.162601470947266
4.503	0.140190124511719
4.50633333333334	0.120162963867188
4.50966666666667	0.105381011962891
4.513	0.095367431640625
4.51633333333334	0.0925064086914063
4.51966666666667	0.0958442687988281
4.523	0.0987052917480469
4.52633333333334	0.0982284545898438
4.52966666666667	0.0934600830078125
4.533	0.0882148742675781
4.53633333333334	0.0829696655273438
4.53966666666667	0.0772476196289063
4.543	0.0786781311035157
4.54633333333334	0.0786781311035157
4.54966666666667	0.0805854797363281
4.553	0.0758171081542969
4.55633333333334	0.0667572021484375
4.55966666666667	0.0524520874023438
4.563	0.0362396240234375
4.56633333333334	0.0276565551757813
4.56966666666667	0.02288818359375
4.573	0.0295639038085938
4.57633333333334	0.0362396240234375
4.57966666666667	0.0457763671875
4.583	0.0529289245605469
4.58633333333334	0.0562667846679688
4.58966666666667	0.0619888305664063
4.593	0.0658035278320313
4.59633333333334	0.0820159912109375
4.59966666666667	0.09918212890625
4.603	0.116825103759766
4.60633333333334	0.136852264404297
4.60966666666667	0.16164779663086
4.613	0.189304351806641
4.61633333333334	0.20742416381836
4.61966666666667	0.226020812988281
4.623	0.251293182373047
4.62633333333334	0.274181365966797
4.62966666666667	0.287055969238281
4.633	0.293731689453125
4.63633333333334	0.306129455566406
4.63966666666667	0.322341918945313
4.643	0.340461730957031
4.64633333333334	0.357151031494141
4.64966666666667	0.37527084350586
4.653	0.393867492675781
4.65633333333334	0.412464141845703
4.65966666666667	0.428199768066406
4.663	0.434398651123047
4.66633333333334	0.43630599975586
4.66966666666667	0.435352325439453
4.673	0.433444976806641
4.67633333333334	0.419139862060547
4.67966666666667	0.397205352783203
4.683	0.377178192138672
4.68633333333334	0.364780426025391
4.68966666666667	0.35238265991211
4.693	0.336647033691406
4.69633333333334	0.319480895996094
4.69966666666667	0.298023223876953
4.703	0.274658203125
4.70633333333334	0.241756439208985
4.70966666666667	0.200748443603516
4.713	0.14638900756836
4.71633333333334	0.087738037109375
4.71966666666667	0.0324249267578125
4.723	-0.0252723693847656
4.72633333333334	-0.0786781311035157
4.72966666666667	-0.124931335449219
4.733	-0.154972076416016
4.73633333333334	-0.183582305908203
4.73966666666667	-0.216484069824219
4.743	-0.250339508056641
4.74633333333334	-0.282764434814453
4.74966666666667	-0.316619873046875
4.753	-0.360488891601563
4.75633333333334	-0.399589538574219
4.75966666666667	-0.431060791015625
4.763	-0.449180603027344
4.76633333333334	-0.466346740722656
4.76966666666667	-0.48208236694336
4.773	-0.496387481689453
4.77633333333334	-0.513553619384766
4.77966666666667	-0.529289245605469
4.783	-0.551223754882813
4.78633333333334	-0.57363510131836
4.78966666666667	-0.596046447753907
4.793	-0.607490539550782
4.79633333333334	-0.605106353759766
4.79966666666667	-0.594615936279297
4.803	-0.582218170166016
4.80633333333334	-0.572681427001953
4.80966666666667	-0.561237335205078
4.813	-0.557422637939453
4.81633333333334	-0.5645751953125
4.81966666666667	-0.582218170166016
4.823	-0.60272216796875
4.82633333333334	-0.617027282714844
4.82966666666667	-0.630855560302735
4.833	-0.641822814941407
4.83633333333334	-0.647544860839844
4.83966666666667	-0.648975372314453
4.843	-0.647068023681641
4.84633333333334	-0.652313232421875
4.84966666666667	-0.660896301269532
4.853	-0.67138671875
4.85633333333334	-0.677585601806641
4.85966666666667	-0.682353973388672
4.863	-0.684261322021485
4.86633333333334	-0.682353973388672
4.86966666666667	-0.680923461914063
4.873	-0.676155090332032
4.87633333333334	-0.675201416015625
4.87966666666667	-0.67281723022461
4.883	-0.670433044433594
4.88633333333334	-0.661373138427735
4.88966666666667	-0.647544860839844
4.893	-0.632286071777344
4.89633333333334	-0.620841979980469
4.89966666666667	-0.612258911132813
4.903	-0.60415267944336
4.90633333333334	-0.590801239013672
4.90966666666667	-0.572681427001953
4.913	-0.556468963623047
4.91633333333334	-0.540256500244141
4.91966666666667	-0.525951385498047
4.923	-0.519275665283203
4.92633333333334	-0.522613525390625
4.92966666666667	-0.527381896972657
4.933	-0.521183013916016
4.93633333333334	-0.506401062011719
4.93966666666667	-0.48828125
4.943	-0.469684600830078
4.94633333333334	-0.453472137451172
4.94966666666667	-0.441551208496094
4.953	-0.437736511230469
4.95633333333334	-0.437736511230469
4.95966666666667	-0.438690185546875
4.963	-0.436782836914063
4.96633333333334	-0.430107116699219
4.96966666666667	-0.420093536376953
4.973	-0.410556793212891
4.97633333333334	-0.407695770263672
4.97966666666667	-0.409126281738281
4.983	-0.41341781616211
4.98633333333334	-0.419139862060547
4.98966666666667	-0.428199768066406
4.993	-0.436782836914063
4.99633333333334	-0.448226928710938
4.99966666666667	-0.471115112304688
5.003	-0.50497055053711
5.00633333333334	-0.547885894775391
5.00966666666667	-0.594139099121094
5.013	-0.646591186523438
5.01633333333334	-0.69570541381836
5.01966666666667	-0.730514526367188
5.023	-0.760078430175782
5.02633333333334	-0.792026519775391
5.02966666666667	-0.831127166748047
5.033	-0.872135162353516
5.03633333333334	-0.919818878173828
5.03966666666667	-0.978946685791016
5.043	-1.03616714477539
5.04633333333334	-1.08671188354492
5.04966666666667	-1.1286735534668
5.053	-1.17254257202149
5.05633333333334	-1.21355056762696
5.05966666666667	-1.251220703125
5.063	-1.29032135009766
5.06633333333334	-1.33228302001953
5.06966666666667	-1.37472152709961
5.073	-1.41000747680664
5.07633333333334	-1.44481658935547
5.07966666666667	-1.4796257019043
5.083	-1.52254104614258
5.08633333333334	-1.57642364501953
5.08966666666667	-1.63841247558594
5.093	-1.70278549194336
5.09633333333334	-1.76334381103516
5.09966666666667	-1.81961059570313
5.103	-1.86777114868164
5.10633333333334	-1.91020965576172
5.10966666666667	-1.953125
5.113	-2.00891494750977
5.11633333333334	-2.07614898681641
5.11966666666667	-2.14910507202149
5.123	-2.22539901733399
5.12633333333334	-2.29930877685547
5.12966666666667	-2.37560272216797
5.133	-2.44855880737305
5.13633333333334	-2.52389907836914
5.13966666666667	-2.59780883789063
5.143	-2.67171859741211
5.14633333333334	-2.7461051940918
5.14966666666667	-2.81476974487305
5.153	-2.88629531860352
5.15633333333334	-2.95543670654297
5.15966666666667	-3.03173065185547
5.163	-3.10802459716797
5.16633333333334	-3.1881332397461
5.16966666666667	-3.27587127685547
5.173	-3.36647033691406
5.17633333333334	-3.46183776855469
5.17966666666667	-3.55815887451172
5.183	-3.66258621215821
5.18633333333334	-3.77035140991211
5.18966666666667	-3.87954711914063
5.193	-3.98778915405274
5.19633333333334	-4.09698486328125
5.19966666666667	-4.20331954956055
5.203	-4.30440902709961
5.20633333333334	-4.40359115600586
5.20966666666667	-4.5003890991211
5.213	-4.59671020507813
5.21633333333334	-4.68683242797852
5.21966666666667	-4.77790832519531
5.223	-4.86946105957031
5.22633333333334	-4.95958328247071
5.22966666666667	-5.04493713378907
5.233	-5.12886047363282
5.23633333333334	-5.21659851074219
5.23966666666667	-5.30242919921875
5.243	-5.38444519042969
5.24633333333334	-5.45883178710938
5.24966666666667	-5.5227279663086
5.253	-5.57851791381836
5.25633333333334	-5.62858581542969
5.25966666666667	-5.68199157714844
5.263	-5.73301315307617
5.26633333333334	-5.77640533447266
5.26966666666667	-5.81502914428711
5.273	-5.84602355957032
5.27633333333334	-5.86938858032227
5.27966666666667	-5.88464736938477
5.283	-5.89990615844727
5.28633333333334	-5.92184066772461
5.28966666666667	-5.94186782836914
5.293	-5.95617294311524
5.29633333333334	-5.95903396606446
5.29966666666667	-5.9504508972168
5.303	-5.92851638793946
5.30633333333334	-5.89323043823242
5.30966666666667	-5.84888458251953
5.313	-5.80072402954102
5.31633333333334	-5.75113296508789
5.31966666666667	-5.70440292358399
5.323	-5.65671920776367
5.32633333333334	-5.61285018920899
5.32966666666667	-5.56468963623047
5.333	-5.51414489746094
5.33633333333334	-5.4621696472168
5.33966666666667	-5.40781021118164
5.343	-5.3553581237793
5.34633333333334	-5.29909133911133
5.34966666666667	-5.24330139160157
5.353	-5.18274307250977
5.35633333333334	-5.11550903320313
5.35966666666667	-5.04255294799805
5.363	-4.96435165405274
5.36633333333334	-4.88901138305664
5.36966666666667	-4.81748580932617
5.373	-4.75502014160156
5.37633333333334	-4.69779968261719
5.37966666666667	-4.64248657226563
5.383	-4.5928955078125
5.38633333333334	-4.54902648925781
5.38966666666667	-4.51374053955078
5.393	-4.48036193847656
5.39633333333334	-4.45365905761719
5.39966666666667	-4.43410873413086
5.403	-4.42790985107422
5.40633333333334	-4.42981719970703
5.40966666666667	-4.43840026855469
5.413	-4.45175170898438
5.41633333333334	-4.4698715209961
5.41966666666667	-4.5003890991211
5.423	-4.53233718872071
5.42633333333334	-4.56714630126953
5.42966666666667	-4.6072006225586
5.433	-4.66442108154297
5.43633333333334	-4.73833084106446
5.43966666666667	-4.82368469238281
5.443	-4.92000579833985
5.44633333333334	-5.02538681030274
5.44966666666667	-5.13696670532227
5.453	-5.25331497192383
5.45633333333334	-5.37633895874024
5.45966666666667	-5.50127029418946
5.463	-5.61952590942383
5.46633333333334	-5.73444366455078
5.46966666666667	-5.84983825683594
5.473	-5.96666336059571
5.47633333333334	-6.08301162719727
5.47966666666667	-6.19888305664063
5.483	-6.31570816040039
5.48633333333334	-6.43348693847657
5.48966666666667	-6.54697418212891
5.493	-6.65760040283203
5.49633333333334	-6.76107406616211
5.49966666666667	-6.84881210327149
5.503	-6.92462921142578
5.50633333333334	-6.9875717163086
5.50966666666667	-7.04765319824219
5.513	-7.09772109985352
5.51633333333334	-7.13634490966797
5.51966666666667	-7.16829299926758
5.523	-7.19690322875977
5.52633333333334	-7.22455978393555
5.52966666666667	-7.24267959594727
5.533	-7.23981857299805
5.53633333333334	-7.22742080688477
5.53966666666667	-7.21502304077149
5.543	-7.20739364624024
5.54633333333334	-7.19213485717774
5.54966666666667	-7.16114044189453
5.553	-7.13062286376953
5.55633333333334	-7.09342956542969
5.55966666666667	-7.04145431518555
5.563	-6.96563720703125
5.56633333333334	-6.87980651855469
5.56966666666667	-6.79874420166016
5.573	-6.71577453613282
5.57633333333334	-6.62755966186524
5.57966666666667	-6.52933120727539
5.583	-6.42490386962891
5.58633333333334	-6.3161849975586
5.58966666666667	-6.19649887084961
5.593	-6.06536865234375
5.59633333333334	-5.92517852783203
5.59966666666667	-5.78641891479492
5.603	-5.65290451049805
5.60633333333334	-5.51605224609375
5.60966666666667	-5.3706169128418
5.613	-5.22041320800782
5.61633333333334	-5.07307052612305
5.61966666666667	-4.9276351928711
5.623	-4.77266311645508
5.62633333333334	-4.61816787719727
5.62966666666667	-4.47559356689453
5.633	-4.33778762817383
5.63633333333334	-4.18567657470703
5.63966666666667	-4.01687622070313
5.643	-3.84998321533203
5.64633333333334	-3.68309020996094
5.64966666666667	-3.5090446472168
5.653	-3.33166122436524
5.65633333333334	-3.16619873046875
5.65966666666667	-3.01647186279297
5.663	-2.86626815795899
5.66633333333334	-2.71320343017578
5.66966666666667	-2.5634765625
5.673	-2.41661071777344
5.67633333333334	-2.26306915283203
5.67966666666667	-2.10094451904297
5.683	-1.94406509399414
5.68633333333334	-1.79386138916016
5.68966666666667	-1.64270401000977
5.693	-1.49679183959961
5.69633333333334	-1.36613845825196
5.69966666666667	-1.25312805175781
5.703	-1.13868713378906
5.70633333333334	-1.01757049560547
5.70966666666667	-0.903606414794922
5.713	-0.804901123046875
5.71633333333334	-0.713348388671875
5.71966666666667	-0.622749328613282
5.723	-0.536918640136719
5.72633333333334	-0.466346740722656
5.72966666666667	-0.40435791015625
5.733	-0.339508056640625
5.73633333333334	-0.271320343017578
5.73966666666667	-0.20742416381836
5.743	-0.151634216308594
5.74633333333334	-0.104427337646485
5.74966666666667	-0.057220458984375
5.753	-0.0147819519042969
5.75633333333334	0.0238418579101563
5.75966666666667	0.0553131103515625
5.763	0.0791549682617188
5.76633333333334	0.1068115234375
5.76966666666667	0.133991241455078
5.773	0.16164779663086
5.77633333333334	0.185012817382813
5.77966666666667	0.205516815185547
5.783	0.229358673095703
5.78633333333334	0.25177001953125
5.78966666666667	0.267505645751953
5.793	0.276565551757813
5.79633333333334	0.281333923339844
5.79966666666667	0.289440155029297
5.803	0.298500061035156
5.80633333333334	0.303745269775391
5.80966666666667	0.30517578125
5.813	0.307083129882813
5.81633333333334	0.317096710205078
5.81966666666667	0.334262847900391
5.823	0.345706939697266
5.82633333333334	0.359058380126953
5.82966666666667	0.378608703613281
5.833	0.407695770263672
5.83633333333334	0.429153442382813
5.83966666666667	0.432491302490235
5.843	0.429153442382813
5.84633333333334	0.427722930908203
5.84966666666667	0.430107116699219
5.853	0.431537628173828
5.85633333333334	0.43630599975586
5.85966666666667	0.453472137451172
5.863	0.479698181152344
5.86633333333334	0.496387481689453
5.86966666666667	0.494480133056641
5.873	0.486850738525391
5.87633333333334	0.486373901367188
5.87966666666667	0.490188598632813
5.883	0.484943389892578
5.88633333333334	0.478744506835938
5.88966666666667	0.48828125
5.893	0.505924224853516
5.89633333333334	0.517845153808594
5.89966666666667	0.520706176757813
5.903	0.532627105712891
5.90633333333334	0.555515289306641
5.90966666666667	0.578403472900391
5.913	0.592231750488282
5.91633333333334	0.605106353759766
5.91966666666667	0.626087188720703
5.923	0.646114349365235
5.92633333333334	0.658512115478516
5.92966666666667	0.658035278320313
5.933	0.657081604003907
5.93633333333334	0.661849975585938
5.93966666666667	0.669479370117188
5.943	0.675201416015625
5.94633333333334	0.681400299072266
5.94966666666667	0.694751739501953
5.953	0.7171630859375
5.95633333333334	0.739574432373047
5.95966666666667	0.753879547119141
5.963	0.761032104492188
5.96633333333334	0.765800476074219
5.96966666666667	0.775814056396485
5.973	0.789642333984375
5.97633333333334	0.800609588623047
5.97966666666667	0.808238983154297
5.983	0.818729400634766
5.98633333333334	0.833511352539063
5.98966666666667	0.850200653076172
5.993	0.861167907714844
5.99633333333334	0.870704650878906
5.99966666666667	0.881195068359375
6.003	0.89406967163086
6.00633333333334	0.910282135009766
6.00966666666667	0.919818878173828
6.013	0.92315673828125
6.01633333333334	0.92315673828125
6.01966666666667	0.929355621337891
6.023	0.941753387451172
6.02633333333334	0.952720642089844
6.02966666666667	0.966548919677735
6.033	0.98419189453125
6.03633333333334	1.00755691528321
6.03966666666667	1.02853775024414
6.043	1.03902816772461
6.04633333333334	1.04236602783203
6.04966666666667	1.04331970214844
6.053	1.04808807373047
6.05633333333334	1.0523796081543
6.05966666666667	1.05476379394531
6.063	1.05714797973633
6.06633333333334	1.07145309448242
6.06966666666667	1.08575820922852
6.073	1.09577178955078
6.07633333333334	1.10006332397461
6.07966666666667	1.10864639282227
6.083	1.12152099609375
6.08633333333334	1.129150390625
6.08966666666667	1.13153457641602
6.093	1.13391876220703
6.09633333333334	1.14059448242188
6.09966666666667	1.14774703979492
6.103	1.15633010864258
6.10633333333334	1.16252899169922
6.10966666666667	1.16872787475586
6.113	1.17588043212891
6.11633333333334	1.18827819824219
6.11966666666667	1.20210647583008
6.123	1.21116638183594
6.12633333333334	1.2197494506836
6.12966666666667	1.23310089111328
6.133	1.24597549438477
6.13633333333334	1.24788284301758
6.13966666666667	1.24216079711914
6.143	1.24359130859375
6.14633333333334	1.25551223754883
6.14966666666667	1.26409530639649
6.153	1.26838684082031
6.15633333333334	1.27744674682617
6.15966666666667	1.29556655883789
6.163	1.30558013916016
6.16633333333334	1.30510330200196
6.16966666666667	1.30987167358399
6.173	1.32083892822266
6.17633333333334	1.33275985717774
6.17966666666667	1.33514404296875
6.183	1.33800506591797
6.18633333333334	1.34611129760742
6.18966666666667	1.3575553894043
6.193	1.36756896972656
6.19633333333334	1.37424468994141
6.19966666666667	1.37758255004883
6.203	1.37901306152344
6.20633333333334	1.37853622436524
6.20966666666667	1.37424468994141
6.213	1.37138366699219
6.21633333333334	1.36995315551758
6.21966666666667	1.36804580688477
6.223	1.36709213256836
6.22633333333334	1.3723373413086
6.22966666666667	1.38139724731446
6.233	1.38950347900391
6.23633333333334	1.39236450195313
6.23966666666667	1.39713287353516
6.243	1.40237808227539
6.24633333333334	1.40237808227539
6.24966666666667	1.39808654785156
6.253	1.38711929321289
6.25633333333334	1.38092041015625
6.25966666666667	1.37853622436524
6.263	1.38282775878906
6.26633333333334	1.3885498046875
6.26966666666667	1.39284133911133
6.273	1.39665603637696
6.27633333333334	1.39999389648438
6.27966666666667	1.40428543090821
6.283	1.41000747680664
6.28633333333334	1.41572952270508
6.28966666666667	1.4181137084961
6.293	1.41716003417969
6.29633333333334	1.41620635986328
6.29966666666667	1.41716003417969
6.303	1.42192840576172
6.30633333333334	1.43051147460938
6.30966666666667	1.44195556640625
6.313	1.45483016967774
6.31633333333334	1.4643669128418
6.31966666666667	1.47390365600586
6.323	1.4796257019043
6.32633333333334	1.48105621337891
6.32966666666667	1.47247314453125
6.333	1.46245956420899
6.33633333333334	1.45912170410156
6.33966666666667	1.45769119262696
6.343	1.45530700683594
6.34633333333334	1.4486312866211
6.34966666666667	1.4495849609375
6.353	1.45673751831055
6.35633333333334	1.46818161010742
6.35966666666667	1.47581100463867
6.363	1.4801025390625
6.36633333333334	1.48200988769531
6.36966666666667	1.4791488647461
6.373	1.47628784179688
6.37633333333334	1.47294998168946
6.37966666666667	1.47104263305664
6.383	1.46722793579102
6.38633333333334	1.4638900756836
6.38966666666667	1.46150588989258
6.393	1.45912170410156
6.39633333333334	1.45483016967774
6.39966666666667	1.44433975219727
6.403	1.43003463745117
6.40633333333334	1.42192840576172
6.40966666666667	1.42288208007813
6.413	1.42478942871094
6.41633333333334	1.42240524291992
6.41966666666667	1.41954421997071
6.423	1.42574310302735
6.42633333333334	1.43671035766602
6.42966666666667	1.44052505493164
6.433	1.43671035766602
6.43633333333334	1.42908096313477
6.43966666666667	1.42431259155274
6.443	1.42097473144531
6.44633333333334	1.41620635986328
6.44966666666667	1.41382217407227
6.453	1.41525268554688
6.45633333333334	1.42002105712891
6.45966666666667	1.42621994018555
6.463	1.42669677734375
6.46633333333334	1.42574310302735
6.46966666666667	1.42240524291992
6.473	1.42097473144531
6.47633333333334	1.42812728881836
6.47966666666667	1.43241882324219
6.483	1.43623352050781
6.48633333333334	1.42908096313477
6.48966666666667	1.41954421997071
6.493	1.41239166259766
6.49633333333334	1.40523910522461
6.49966666666667	1.39999389648438
6.503	1.39093399047852
6.50633333333334	1.3885498046875
6.50966666666667	1.39093399047852
6.513	1.39236450195313
6.51633333333334	1.39045715332031
6.51966666666667	1.38330459594727
6.523	1.37424468994141
6.52633333333334	1.36566162109375
6.52966666666667	1.36375427246094
6.533	1.3728141784668
6.53633333333334	1.38139724731446
6.53966666666667	1.38282775878906
6.543	1.37853622436524
6.54633333333334	1.37615203857422
6.54966666666667	1.37424468994141
6.553	1.36470794677735
6.55633333333334	1.34754180908203
6.55966666666667	1.33562088012696
6.563	1.33991241455078
6.56633333333334	1.3575553894043
6.56966666666667	1.37376785278321
6.573	1.38139724731446
6.57633333333334	1.38568878173828
6.57966666666667	1.39331817626953
6.583	1.4028549194336
6.58633333333334	1.4028549194336
6.58966666666667	1.39570236206055
6.593	1.38664245605469
6.59633333333334	1.38711929321289
6.59966666666667	1.39665603637696
6.603	1.40571594238281
6.60633333333334	1.41143798828125
6.60966666666667	1.41048431396485
6.613	1.4185905456543
6.61633333333334	1.42955780029297
6.61966666666667	1.43718719482422
6.623	1.43051147460938
6.62633333333334	1.4181137084961
6.62966666666667	1.41334533691406
6.633	1.41525268554688
6.63633333333334	1.41763687133789
6.63966666666667	1.41429901123047
6.643	1.41763687133789
6.64633333333334	1.42574310302735
6.64966666666667	1.43194198608399
6.653	1.42908096313477
6.65633333333334	1.42288208007813
6.65966666666667	1.42383575439453
6.663	1.42908096313477
6.66633333333334	1.43623352050781
[truncated: 4,007 more rows]
