# Supplementary material for: Phase-Specific Parameter Estimation in Chiral HPLC Using 1‑Site, 2‑Site Stochastic Models, and Unified Equation Approach
Source: Anal Chem. 2026 Apr 29;98(18):13925–39. doi: 10.1021/acs.analchem.6c01634 (PMC13177292; doi:10.1021/acs.analchem.6c01634)
Supplement: Supplementary file 2 [file ac6c01634_si_002.zip › SupportingInformation/03_data_allEluents/LORA_ACN_CELL4_05_30.CSV]

0.0025	0.00143051147460938
0.00583333333333334	-0.00667572021484375
0.00916666666666667	-0.00238418579101563
0.0125	0.00858306884765625
0.0158333333333334	0.0123977661132813
0.0191666666666667	0.00858306884765625
0.0225	0.00667572021484375
0.0258333333333334	0.00762939453125
0.0291666666666667	0.00810623168945313
0.0325	0.00667572021484375
0.0358333333333334	0.0119209289550781
0.0391666666666667	0.0195503234863281
0.0425	0.0243186950683594
0.0458333333333334	0.0238418579101563
0.0491666666666667	0.0214576721191406
0.0525	0.0238418579101563
0.0558333333333334	0.0219345092773438
0.0591666666666667	0.0143051147460938
0.0625	0.00667572021484375
0.0658333333333334	0.00524520874023438
0.0691666666666667	0.00286102294921875
0.0725	-0.0095367431640625
0.0758333333333334	-0.0200271606445313
0.0791666666666667	-0.0195503234863281
0.0825	-0.00858306884765625
0.0858333333333334	-0.00715255737304688
0.0891666666666667	-0.011444091796875
0.0925	-0.00858306884765625
0.0958333333333334	0.000476837158203125
0.0991666666666667	0.00429153442382813
0.1025	-0.00333786010742188
0.105833333333334	-0.00810623168945313
0.109166666666667	-0.00429153442382813
0.1125	-0.00095367431640625
0.115833333333334	0.00238418579101563
0.119166666666667	0.00858306884765625
0.1225	0.0219345092773438
0.125833333333334	0.0319480895996094
0.129166666666667	0.0314712524414063
0.1325	0.0300407409667969
0.135833333333334	0.0300407409667969
0.139166666666667	0.0290870666503906
0.1425	0.0252723693847656
0.145833333333334	0.0233650207519531
0.149166666666667	0.026702880859375
0.1525	0.0290870666503906
0.155833333333334	0.0281333923339844
0.159166666666667	0.0309944152832031
0.1625	0.0352859497070313
0.165833333333334	0.0348091125488281
0.169166666666667	0.0352859497070313
0.1725	0.0371932983398438
0.175833333333334	0.0357627868652344
0.179166666666667	0.0214576721191406
0.1825	0.00476837158203125
0.185833333333334	0.0019073486328125
0.189166666666667	0.00333786010742188
0.1925	0.00286102294921875
0.195833333333334	0.003814697265625
0.199166666666667	0.0147819519042969
0.2025	0.0286102294921875
0.205833333333334	0.0391006469726563
0.209166666666667	0.0452995300292969
0.2125	0.0543594360351563
0.215833333333334	0.0562667846679688
0.219166666666667	0.0538825988769532
0.2225	0.049591064453125
0.225833333333334	0.0452995300292969
0.229166666666667	0.0410079956054688
0.2325	0.0362396240234375
0.235833333333334	0.0395774841308594
0.239166666666667	0.0467300415039063
0.2425	0.0538825988769532
0.245833333333334	0.0605583190917969
0.249166666666667	0.0629425048828125
0.2525	0.06103515625
0.255833333333334	0.0586509704589844
0.259166666666667	0.0591278076171875
0.2625	0.0548362731933594
0.265833333333334	0.041961669921875
0.269166666666667	0.0314712524414063
0.2725	0.0290870666503906
0.275833333333334	0.0286102294921875
0.279166666666667	0.0276565551757813
0.2825	0.0333786010742188
0.285833333333334	0.0486373901367188
0.289166666666667	0.0638961791992188
0.2925	0.0748634338378907
0.295833333333334	0.0867843627929688
0.299166666666667	0.0948905944824219
0.3025	0.0944137573242188
0.305833333333334	0.0929832458496094
0.309166666666667	0.0944137573242188
0.3125	0.0963211059570313
0.315833333333334	0.087738037109375
0.319166666666667	0.0767707824707032
0.3225	0.0696182250976563
0.325833333333334	0.0634193420410157
0.329166666666667	0.05340576171875
0.3325	0.0386238098144531
0.335833333333334	0.0281333923339844
0.339166666666667	0.0247955322265625
0.3425	0.0276565551757813
0.345833333333334	0.0314712524414063
0.349166666666667	0.0348091125488281
0.3525	0.0367164611816406
0.355833333333334	0.0410079956054688
0.359166666666667	0.0448226928710938
0.3625	0.0481605529785156
0.365833333333334	0.0486373901367188
0.369166666666667	0.0510215759277344
0.3725	0.0624656677246094
0.375833333333334	0.0739097595214844
0.379166666666667	0.0791549682617188
0.3825	0.0705718994140625
0.385833333333334	0.0629425048828125
0.389166666666667	0.0557899475097657
0.3925	0.049591064453125
0.395833333333334	0.0438690185546875
0.399166666666667	0.0371932983398438
0.4025	0.03814697265625
0.405833333333334	0.0410079956054688
0.409166666666667	0.0452995300292969
0.4125	0.0476837158203125
0.415833333333334	0.0510215759277344
0.419166666666667	0.0596046447753907
0.4225	0.0705718994140625
0.425833333333334	0.0796318054199219
0.429166666666667	0.087738037109375
0.4325	0.0948905944824219
0.435833333333334	0.102519989013672
0.439166666666667	0.105857849121094
0.4425	0.107288360595703
0.445833333333334	0.112056732177735
0.449166666666667	0.11444091796875
0.4525	0.10824203491211
0.455833333333334	0.095367431640625
0.459166666666667	0.0844001770019531
0.4625	0.0739097595214844
0.465833333333334	0.0591278076171875
0.469166666666667	0.0476837158203125
0.4725	0.0457763671875
0.475833333333334	0.0481605529785156
0.479166666666667	0.0486373901367188
0.4825	0.0510215759277344
0.485833333333334	0.0562667846679688
0.489166666666667	0.0596046447753907
0.4925	0.0619888305664063
0.495833333333334	0.064849853515625
0.499166666666667	0.0705718994140625
0.5025	0.0691413879394532
0.505833333333334	0.0605583190917969
0.509166666666667	0.0519752502441407
0.5125	0.0452995300292969
0.515833333333334	0.0371932983398438
0.519166666666667	0.0233650207519531
0.5225	0.0138282775878906
0.525833333333333	0.0138282775878906
0.529166666666667	0.0214576721191406
0.5325	0.0290870666503906
0.535833333333334	0.03814697265625
0.539166666666667	0.0553131103515625
0.5425	0.0734329223632813
0.545833333333334	0.0824928283691406
0.549166666666667	0.08392333984375
0.5525	0.0858306884765625
0.555833333333334	0.0934600830078125
0.559166666666667	0.09918212890625
0.5625	0.101089477539063
0.565833333333334	0.10061264038086
0.569166666666667	0.0996589660644531
0.5725	0.0967979431152344
0.575833333333334	0.091552734375
0.579166666666667	0.0872611999511719
0.5825	0.0867843627929688
0.585833333333334	0.0886917114257813
0.589166666666667	0.0910758972167969
0.5925	0.0858306884765625
0.595833333333334	0.0772476196289063
0.599166666666667	0.0624656677246094
0.6025	0.0452995300292969
0.605833333333334	0.0338554382324219
0.609166666666667	0.0324249267578125
0.6125	0.0348091125488281
0.615833333333334	0.0391006469726563
0.619166666666667	0.0481605529785156
0.6225	0.0643730163574219
0.625833333333334	0.0758171081542969
0.629166666666667	0.0762939453125
0.6325	0.0748634338378907
0.635833333333334	0.0696182250976563
0.639166666666667	0.0705718994140625
0.6425	0.0734329223632813
0.645833333333334	0.080108642578125
0.649166666666667	0.08392333984375
0.6525	0.0844001770019531
0.655833333333334	0.0853538513183594
0.659166666666667	0.08392333984375
0.6625	0.0853538513183594
0.665833333333334	0.0848770141601563
0.669166666666667	0.0867843627929688
0.6725	0.0901222229003906
0.675833333333334	0.0948905944824219
0.679166666666667	0.0963211059570313
0.6825	0.091552734375
0.685833333333334	0.0867843627929688
0.689166666666667	0.0867843627929688
0.6925	0.0934600830078125
0.695833333333334	0.103950500488281
0.699166666666667	0.11587142944336
0.7025	0.126361846923828
0.705833333333334	0.134944915771485
0.709166666666667	0.141620635986328
0.7125	0.148296356201172
0.715833333333334	0.15401840209961
0.719166666666667	0.157833099365235
0.7225	0.157356262207031
0.725833333333334	0.150203704833985
0.729166666666667	0.140190124511719
0.7325	0.12350082397461
0.735833333333334	0.105381011962891
0.739166666666667	0.0886917114257813
0.7425	0.080108642578125
0.745833333333334	0.0777244567871094
0.749166666666667	0.080108642578125
0.7525	0.091552734375
0.755833333333334	0.104904174804688
0.759166666666667	0.113964080810547
0.7625	0.117778778076172
0.765833333333334	0.119686126708985
0.769166666666667	0.119686126708985
0.7725	0.109195709228516
0.775833333333334	0.0944137573242188
0.779166666666667	0.0815391540527344
0.7825	0.0762939453125
0.785833333333334	0.0696182250976563
0.789166666666667	0.0638961791992188
0.7925	0.0629425048828125
0.795833333333334	0.0658035278320313
0.799166666666667	0.072479248046875
0.8025	0.0720024108886719
0.805833333333334	0.0705718994140625
0.809166666666667	0.0667572021484375
0.8125	0.0615119934082032
0.815833333333334	0.0557899475097657
0.819166666666667	0.0448226928710938
0.8225	0.0357627868652344
0.825833333333333	0.0338554382324219
0.829166666666667	0.03814697265625
0.8325	0.0505447387695313
0.835833333333334	0.0643730163574219
0.839166666666667	0.0834465026855469
0.8425	0.10061264038086
0.845833333333334	0.111103057861328
0.849166666666667	0.113487243652344
0.8525	0.109672546386719
0.855833333333334	0.102996826171875
0.859166666666667	0.0939369201660156
0.8625	0.0939369201660156
0.865833333333334	0.101566314697266
0.869166666666667	0.114917755126953
0.8725	0.125408172607422
0.875833333333334	0.136375427246094
0.879166666666667	0.141620635986328
0.8825	0.141143798828125
0.885833333333334	0.136852264404297
0.889166666666667	0.133037567138672
0.8925	0.133514404296875
0.895833333333334	0.133514404296875
0.899166666666667	0.135898590087891
0.9025	0.134468078613281
0.905833333333334	0.132560729980469
0.909166666666667	0.130653381347656
0.9125	0.127792358398438
0.915833333333334	0.124454498291016
0.919166666666667	0.117778778076172
0.9225	0.113964080810547
0.925833333333333	0.10824203491211
0.929166666666667	0.0958442687988281
0.9325	0.0858306884765625
0.935833333333334	0.08392333984375
0.939166666666667	0.091552734375
0.9425	0.100135803222656
0.945833333333334	0.108718872070313
0.949166666666667	0.120639801025391
0.9525	0.128269195556641
0.955833333333334	0.124931335449219
0.959166666666667	0.121593475341797
0.9625	0.120639801025391
0.965833333333334	0.125408172607422
0.969166666666667	0.124931335449219
0.9725	0.125885009765625
0.975833333333334	0.133991241455078
0.979166666666667	0.13875961303711
0.9825	0.139236450195313
0.985833333333334	0.135421752929688
0.989166666666667	0.134944915771485
0.9925	0.135421752929688
0.995833333333334	0.133037567138672
0.999166666666667	0.13113021850586
1.0025	0.130653381347656
1.00583333333334	0.134944915771485
1.00916666666667	0.140666961669922
1.0125	0.143051147460938
1.01583333333334	0.140190124511719
1.01916666666667	0.136375427246094
1.0225	0.134468078613281
1.02583333333334	0.132560729980469
1.02916666666667	0.124931335449219
1.0325	0.114917755126953
1.03583333333334	0.106334686279297
1.03916666666667	0.102043151855469
1.0425	0.100135803222656
1.04583333333334	0.0982284545898438
1.04916666666667	0.0996589660644531
1.0525	0.104427337646485
1.05583333333334	0.107765197753906
1.05916666666667	0.102043151855469
1.0625	0.0958442687988281
1.06583333333334	0.0905990600585938
1.06916666666667	0.087738037109375
1.0725	0.0844001770019531
1.07583333333334	0.0863075256347656
1.07916666666667	0.0963211059570313
1.0825	0.104427337646485
1.08583333333334	0.109195709228516
1.08916666666667	0.113487243652344
1.0925	0.119686126708985
1.09583333333334	0.128746032714844
1.09916666666667	0.13113021850586
1.1025	0.128269195556641
1.10583333333334	0.123977661132813
1.10916666666667	0.120162963867188
1.1125	0.11444091796875
1.11583333333334	0.107288360595703
1.11916666666667	0.102519989013672
1.1225	0.102519989013672
1.12583333333334	0.102996826171875
1.12916666666667	0.102043151855469
1.1325	0.105857849121094
1.13583333333334	0.113964080810547
1.13916666666667	0.124931335449219
1.1425	0.131607055664063
1.14583333333334	0.136852264404297
1.14916666666667	0.144481658935547
1.1525	0.145912170410156
1.15583333333334	0.145912170410156
1.15916666666667	0.142574310302735
1.1625	0.139236450195313
1.16583333333334	0.136375427246094
1.16916666666667	0.13113021850586
1.1725	0.134468078613281
1.17583333333334	0.139236450195313
1.17916666666667	0.141620635986328
1.1825	0.141143798828125
1.18583333333334	0.141620635986328
1.18916666666667	0.149250030517578
1.1925	0.157833099365235
1.19583333333334	0.165939331054688
1.19916666666667	0.170230865478516
1.2025	0.174999237060547
1.20583333333334	0.177860260009766
1.20916666666667	0.178337097167969
1.2125	0.171661376953125
1.21583333333334	0.166893005371094
1.21916666666667	0.168323516845703
1.2225	0.172615051269531
1.22583333333334	0.173568725585938
1.22916666666667	0.166416168212891
1.2325	0.160694122314453
1.23583333333334	0.15401840209961
1.23916666666667	0.149726867675781
1.2425	0.14495849609375
1.24583333333334	0.14638900756836
1.24916666666667	0.152587890625
1.2525	0.16021728515625
1.25583333333334	0.164031982421875
1.25916666666667	0.158786773681641
1.2625	0.156879425048828
1.26583333333334	0.157833099365235
1.26916666666667	0.158786773681641
1.2725	0.15401840209961
1.27583333333334	0.145435333251953
1.27916666666667	0.141143798828125
1.2825	0.139236450195313
1.28583333333334	0.141620635986328
1.28916666666667	0.146865844726563
1.2925	0.156402587890625
1.29583333333334	0.168323516845703
1.29916666666667	0.18453598022461
1.3025	0.192642211914063
1.30583333333334	0.196933746337891
1.30916666666667	0.195980072021485
1.3125	0.194549560546875
1.31583333333334	0.194549560546875
1.31916666666667	0.19073486328125
1.3225	0.189304351806641
1.32583333333334	0.181674957275391
1.32916666666667	0.17547607421875
1.3325	0.165939331054688
1.33583333333334	0.16164779663086
1.33916666666667	0.16164779663086
1.3425	0.16164779663086
1.34583333333334	0.160694122314453
1.34916666666667	0.156402587890625
1.3525	0.162124633789063
1.35583333333334	0.167369842529297
1.35916666666667	0.173568725585938
1.3625	0.175952911376953
1.36583333333334	0.181198120117188
1.36916666666667	0.187397003173828
1.3725	0.184059143066406
1.37583333333334	0.179767608642578
1.37916666666667	0.170230865478516
1.3825	0.164985656738281
1.38583333333334	0.165939331054688
1.38916666666667	0.173091888427735
1.3925	0.180721282958985
1.39583333333334	0.187397003173828
1.39916666666667	0.189781188964844
1.4025	0.19216537475586
1.40583333333334	0.193595886230469
1.40916666666667	0.1983642578125
1.4125	0.209331512451172
1.41583333333334	0.219345092773438
1.41916666666667	0.230789184570313
1.4225	0.235557556152344
1.42583333333334	0.239372253417969
1.42916666666667	0.236034393310547
1.4325	0.224590301513672
1.43583333333334	0.209808349609375
1.43916666666667	0.198841094970703
1.4425	0.197410583496094
1.44583333333334	0.197410583496094
1.44916666666667	0.19216537475586
1.4525	0.185966491699219
1.45583333333334	0.178337097167969
1.45916666666667	0.171661376953125
1.4625	0.167369842529297
1.46583333333334	0.163078308105469
1.46916666666667	0.16021728515625
1.4725	0.155448913574219
1.47583333333334	0.154972076416016
1.47916666666667	0.155448913574219
1.4825	0.150680541992188
1.48583333333334	0.147819519042969
1.48916666666667	0.152111053466797
1.4925	0.164985656738281
1.49583333333334	0.177860260009766
1.49916666666667	0.185012817382813
1.5025	0.188827514648438
1.50583333333334	0.192642211914063
1.50916666666667	0.1983642578125
1.5125	0.200271606445313
1.51583333333334	0.201225280761719
1.51916666666667	0.200271606445313
1.5225	0.204086303710938
1.52583333333334	0.204563140869141
1.52916666666667	0.198841094970703
1.5325	0.191211700439453
1.53583333333334	0.190258026123047
1.53916666666667	0.194549560546875
1.5425	0.194072723388672
1.54583333333334	0.190258026123047
1.54916666666667	0.185012817382813
1.5525	0.181674957275391
1.55583333333334	0.174522399902344
1.55916666666667	0.170230865478516
1.5625	0.167369842529297
1.56583333333334	0.166416168212891
1.56916666666667	0.164031982421875
1.5725	0.166416168212891
1.57583333333334	0.172615051269531
1.57916666666667	0.177860260009766
1.5825	0.180244445800781
1.58583333333334	0.180244445800781
1.58916666666667	0.182628631591797
1.5925	0.182151794433594
1.59583333333334	0.180721282958985
1.59916666666667	0.17547607421875
1.6025	0.173568725585938
1.60583333333334	0.174522399902344
1.60916666666667	0.172138214111328
1.6125	0.164985656738281
1.61583333333334	0.158786773681641
1.61916666666667	0.156402587890625
1.6225	0.154495239257813
1.62583333333334	0.146865844726563
1.62916666666667	0.145435333251953
1.6325	0.147819519042969
1.63583333333334	0.149726867675781
1.63916666666667	0.145435333251953
1.6425	0.140666961669922
1.64583333333334	0.143051147460938
1.64916666666667	0.144004821777344
1.6525	0.144481658935547
1.65583333333334	0.140190124511719
1.65916666666667	0.140190124511719
1.6625	0.141143798828125
1.66583333333334	0.142574310302735
1.66916666666667	0.145435333251953
1.6725	0.147819519042969
1.67583333333334	0.150680541992188
1.67916666666667	0.149726867675781
1.6825	0.148296356201172
1.68583333333334	0.149726867675781
1.68916666666667	0.150680541992188
1.6925	0.151157379150391
1.69583333333334	0.151634216308594
1.69916666666667	0.154972076416016
1.7025	0.16164779663086
1.70583333333334	0.161170959472656
1.70916666666667	0.152111053466797
1.7125	0.140190124511719
1.71583333333334	0.125885009765625
1.71916666666667	0.117778778076172
1.7225	0.114917755126953
1.72583333333334	0.119209289550781
1.72916666666667	0.128269195556641
1.7325	0.136852264404297
1.73583333333334	0.14638900756836
1.73916666666667	0.14495849609375
1.7425	0.132560729980469
1.74583333333334	0.113964080810547
1.74916666666667	0.100135803222656
1.7525	0.0882148742675781
1.75583333333334	0.0810623168945313
1.75916666666667	0.0810623168945313
1.7625	0.0891685485839844
1.76583333333334	0.103473663330078
1.76916666666667	0.114917755126953
1.7725	0.123977661132813
1.77583333333334	0.128746032714844
1.77916666666667	0.126838684082031
1.7825	0.116348266601563
1.78583333333334	0.0977516174316406
1.78916666666667	0.08392333984375
1.7925	0.0829696655273438
1.79583333333334	0.0867843627929688
1.79916666666667	0.0891685485839844
1.8025	0.0853538513183594
1.80583333333334	0.087738037109375
1.80916666666667	0.0901222229003906
1.8125	0.0901222229003906
1.81583333333334	0.080108642578125
1.81916666666667	0.0700950622558594
1.8225	0.0643730163574219
1.82583333333334	0.0581741333007813
1.82916666666667	0.05340576171875
1.8325	0.049591064453125
1.83583333333334	0.0543594360351563
1.83916666666667	0.0600814819335938
1.8425	0.0634193420410157
1.84583333333334	0.0653266906738282
1.84916666666667	0.0672340393066407
1.8525	0.0710487365722657
1.85583333333334	0.0700950622558594
1.85916666666667	0.0700950622558594
1.8625	0.0729560852050782
1.86583333333334	0.0715255737304688
1.86916666666667	0.0615119934082032
1.8725	0.0472068786621094
1.87583333333334	0.0414848327636719
1.87916666666667	0.0472068786621094
1.8825	0.0600814819335938
1.88583333333334	0.0777244567871094
1.88916666666667	0.0987052917480469
1.8925	0.115394592285156
1.89583333333334	0.130653381347656
1.89916666666667	0.139713287353516
1.9025	0.153064727783203
1.90583333333334	0.164031982421875
1.90916666666667	0.174999237060547
1.9125	0.183582305908203
1.91583333333334	0.191688537597656
1.91916666666667	0.200271606445313
1.9225	0.201702117919922
1.92583333333334	0.200271606445313
1.92916666666667	0.197887420654297
1.9325	0.19979476928711
1.93583333333334	0.193119049072266
1.93916666666667	0.178337097167969
1.9425	0.160694122314453
1.94583333333334	0.147819519042969
1.94916666666667	0.141620635986328
1.9525	0.137805938720703
1.95583333333334	0.136375427246094
1.95916666666667	0.136375427246094
1.9625	0.137805938720703
1.96583333333334	0.135898590087891
1.96916666666667	0.127315521240235
1.9725	0.1068115234375
1.97583333333334	0.0920295715332031
1.97916666666667	0.0815391540527344
1.9825	0.0748634338378907
1.98583333333334	0.0638961791992188
1.98916666666667	0.05340576171875
1.9925	0.0510215759277344
1.99583333333334	0.0491142272949219
1.99916666666667	0.0472068786621094
2.0025	0.0414848327636719
2.00583333333334	0.0395774841308594
2.00916666666667	0.0405311584472656
2.0125	0.0467300415039063
2.01583333333334	0.0476837158203125
2.01916666666667	0.041961669921875
2.0225	0.0386238098144531
2.02583333333334	0.0391006469726563
2.02916666666667	0.041961669921875
2.0325	0.03814697265625
2.03583333333334	0.0348091125488281
2.03916666666667	0.0371932983398438
2.0425	0.0400543212890625
2.04583333333334	0.0410079956054688
2.04916666666667	0.03814697265625
2.0525	0.0362396240234375
2.05583333333334	0.0324249267578125
2.05916666666667	0.0300407409667969
2.0625	0.0286102294921875
2.06583333333334	0.0309944152832031
2.06916666666667	0.0362396240234375
2.0725	0.0429153442382813
2.07583333333334	0.049591064453125
2.07916666666667	0.0543594360351563
2.0825	0.0543594360351563
2.08583333333334	0.049591064453125
2.08916666666667	0.0429153442382813
2.0925	0.0357627868652344
2.09583333333334	0.0329017639160156
2.09916666666667	0.0295639038085938
2.1025	0.0271797180175781
2.10583333333334	0.0243186950683594
2.10916666666667	0.0209808349609375
2.1125	0.0219345092773438
2.11583333333334	0.0224113464355469
2.11916666666667	0.0271797180175781
2.1225	0.0295639038085938
2.12583333333334	0.0362396240234375
2.12916666666667	0.0448226928710938
2.1325	0.0467300415039063
2.13583333333334	0.0429153442382813
2.13916666666667	0.0271797180175781
2.1425	0.00810623168945313
2.14583333333334	-0.0128746032714844
2.14916666666667	-0.0257492065429688
2.1525	-0.030517578125
2.15583333333334	-0.0238418579101563
2.15916666666667	-0.00810623168945313
2.1625	0.0133514404296875
2.16583333333334	0.0314712524414063
2.16916666666667	0.0391006469726563
2.1725	0.0371932983398438
2.17583333333334	0.0276565551757813
2.17916666666667	0.019073486328125
2.1825	0.0138282775878906
2.18583333333334	0.0162124633789063
2.18916666666667	0.0243186950683594
2.1925	0.0357627868652344
2.19583333333334	0.0414848327636719
2.19916666666667	0.0376701354980469
2.2025	0.0224113464355469
2.20583333333334	0.00715255737304688
2.20916666666667	-0.00810623168945313
2.2125	-0.0200271606445313
2.21583333333334	-0.0286102294921875
2.21916666666667	-0.0286102294921875
2.2225	-0.0214576721191406
2.22583333333334	-0.0209808349609375
2.22916666666667	-0.0262260437011719
2.2325	-0.0395774841308594
2.23583333333334	-0.0486373901367188
2.23916666666667	-0.0543594360351563
2.2425	-0.0519752502441407
2.24583333333334	-0.041961669921875
2.24916666666667	-0.0371932983398438
2.2525	-0.0386238098144531
2.25583333333334	-0.0433921813964844
2.25916666666667	-0.0543594360351563
2.2625	-0.0710487365722657
2.26583333333334	-0.0944137573242188
2.26916666666667	-0.110626220703125
2.2725	-0.121593475341797
2.27583333333334	-0.133037567138672
2.27916666666667	-0.141143798828125
2.2825	-0.142574310302735
2.28583333333334	-0.138282775878906
2.28916666666667	-0.135421752929688
2.2925	-0.133514404296875
2.29583333333334	-0.13113021850586
2.29916666666667	-0.131607055664063
2.3025	-0.144481658935547
2.30583333333334	-0.166416168212891
2.30916666666667	-0.189781188964844
2.3125	-0.204086303710938
2.31583333333334	-0.211238861083985
2.31916666666667	-0.214099884033203
2.3225	-0.212669372558594
2.32583333333334	-0.208854675292969
2.32916666666667	-0.203609466552735
2.3325	-0.200748443603516
2.33583333333334	-0.1983642578125
2.33916666666667	-0.201225280761719
2.3425	-0.20742416381836
2.34583333333334	-0.21505355834961
2.34916666666667	-0.219345092773438
2.3525	-0.223636627197266
2.35583333333334	-0.227928161621094
2.35916666666667	-0.227928161621094
2.3625	-0.232696533203125
2.36583333333334	-0.239372253417969
2.36916666666667	-0.254154205322266
2.3725	-0.269412994384766
2.37583333333334	-0.288009643554688
2.37916666666667	-0.307559967041016
2.3825	-0.319480895996094
2.38583333333334	-0.326633453369141
2.38916666666667	-0.327110290527344
2.3925	-0.331401824951172
2.39583333333334	-0.339508056640625
2.39916666666667	-0.353813171386719
2.4025	-0.3662109375
2.40583333333334	-0.371456146240235
2.40916666666667	-0.377655029296875
2.4125	-0.383853912353516
2.41583333333334	-0.38909912109375
2.41916666666667	-0.386238098144531
2.4225	-0.383853912353516
2.42583333333334	-0.386238098144531
2.42916666666667	-0.387191772460938
2.4325	-0.380516052246094
2.43583333333334	-0.368595123291016
2.43916666666667	-0.360965728759766
2.4425	-0.363826751708985
2.44583333333334	-0.37384033203125
2.44916666666667	-0.384807586669922
2.4525	-0.392436981201172
2.45583333333334	-0.399112701416016
2.45916666666667	-0.403404235839844
2.4625	-0.399112701416016
2.46583333333334	-0.391006469726563
2.46916666666667	-0.381946563720703
2.4725	-0.383853912353516
2.47583333333334	-0.387191772460938
2.47916666666667	-0.393867492675781
2.4825	-0.405311584472656
2.48583333333334	-0.415325164794922
2.48916666666667	-0.422000885009766
2.4925	-0.42104721069336
2.49583333333334	-0.416755676269531
2.49916666666667	-0.408172607421875
2.5025	-0.393390655517578
2.50583333333334	-0.376701354980469
2.50916666666667	-0.365257263183594
2.5125	-0.363349914550781
2.51583333333334	-0.371932983398438
2.51916666666667	-0.382423400878906
2.5225	-0.390052795410156
2.52583333333334	-0.400066375732422
2.52916666666667	-0.409603118896485
2.5325	-0.418663024902344
2.53583333333334	-0.423431396484375
2.53916666666667	-0.427722930908203
2.5425	-0.435352325439453
2.54583333333334	-0.435829162597656
2.54916666666667	-0.429630279541016
2.5525	-0.411033630371094
2.55583333333334	-0.395298004150391
2.55916666666667	-0.387668609619141
2.5625	-0.391483306884766
2.56583333333334	-0.399112701416016
2.56916666666667	-0.404834747314453
2.5725	-0.412940979003906
2.57583333333334	-0.414848327636719
2.57916666666667	-0.409126281738281
2.5825	-0.392913818359375
2.58583333333334	-0.380516052246094
2.58916666666667	-0.374794006347656
2.5925	-0.370502471923828
2.59583333333334	-0.369548797607422
2.59916666666667	-0.372409820556641
2.6025	-0.377655029296875
2.60583333333334	-0.378608703613281
2.60916666666667	-0.378131866455078
2.6125	-0.380516052246094
2.61583333333334	-0.386238098144531
2.61916666666667	-0.385761260986328
2.6225	-0.38290023803711
2.62583333333334	-0.384807586669922
2.62916666666667	-0.390052795410156
2.6325	-0.398635864257813
2.63583333333334	-0.397682189941406
2.63916666666667	-0.397205352783203
2.6425	-0.396728515625
2.64583333333334	-0.398635864257813
2.64916666666667	-0.400543212890625
2.6525	-0.39815902709961
2.65583333333334	-0.395774841308594
2.65916666666667	-0.389575958251953
2.6625	-0.3814697265625
2.66583333333334	-0.370025634765625
2.66916666666667	-0.363826751708985
2.6725	-0.362873077392578
2.67583333333334	-0.37384033203125
2.67916666666667	-0.385761260986328
2.6825	-0.394344329833985
2.68583333333334	-0.395774841308594
2.68916666666667	-0.394344329833985
2.6925	-0.394344329833985
2.69583333333334	-0.387668609619141
2.69916666666667	-0.379562377929688
2.7025	-0.371456146240235
2.70583333333334	-0.370979309082031
2.70916666666667	-0.37384033203125
2.7125	-0.378608703613281
2.71583333333334	-0.385284423828125
2.71916666666667	-0.394821166992188
2.7225	-0.406265258789063
2.72583333333334	-0.41341781616211
2.72916666666667	-0.415802001953125
2.7325	-0.406742095947266
2.73583333333334	-0.395298004150391
2.73916666666667	-0.385761260986328
2.7425	-0.3814697265625
2.74583333333334	-0.3814697265625
2.74916666666667	-0.380992889404297
2.7525	-0.38909912109375
2.75583333333334	-0.397682189941406
2.75916666666667	-0.406742095947266
2.7625	-0.411510467529297
2.76583333333334	-0.413894653320313
2.76916666666667	-0.411510467529297
2.7725	-0.404834747314453
2.77583333333334	-0.398635864257813
2.77916666666667	-0.395774841308594
2.7825	-0.391483306884766
2.78583333333334	-0.388145446777344
2.78916666666667	-0.388622283935547
2.7925	-0.387191772460938
2.79583333333334	-0.380992889404297
2.79916666666667	-0.372409820556641
2.8025	-0.372409820556641
2.80583333333334	-0.376701354980469
2.80916666666667	-0.382423400878906
2.8125	-0.38290023803711
2.81583333333334	-0.3814697265625
2.81916666666667	-0.377178192138672
2.8225	-0.368118286132813
2.82583333333334	-0.360965728759766
2.82916666666667	-0.358104705810547
2.8325	-0.368118286132813
2.83583333333334	-0.384807586669922
2.83916666666667	-0.394821166992188
2.8425	-0.399589538574219
2.84583333333334	-0.392913818359375
2.84916666666667	-0.381946563720703
2.8525	-0.3662109375
2.85583333333334	-0.355243682861328
2.85916666666667	-0.358104705810547
2.8625	-0.364303588867188
2.86583333333334	-0.368595123291016
2.86916666666667	-0.362396240234375
2.8725	-0.359535217285156
2.87583333333334	-0.357627868652344
2.87916666666667	-0.355720520019531
2.8825	-0.349044799804688
2.88583333333334	-0.348091125488281
2.88916666666667	-0.357627868652344
2.8925	-0.368118286132813
2.89583333333334	-0.371456146240235
2.89916666666667	-0.367164611816406
2.9025	-0.36764144897461
2.90583333333334	-0.368118286132813
2.90916666666667	-0.369548797607422
2.9125	-0.368595123291016
2.91583333333334	-0.36764144897461
2.91916666666667	-0.366687774658203
2.9225	-0.367164611816406
2.92583333333334	-0.371456146240235
2.92916666666667	-0.377655029296875
2.9325	-0.379562377929688
2.93583333333334	-0.385284423828125
2.93916666666667	-0.395298004150391
2.9425	-0.407218933105469
2.94583333333334	-0.408649444580078
2.94916666666667	-0.401496887207031
2.9525	-0.391483306884766
2.95583333333334	-0.380516052246094
2.95916666666667	-0.373363494873047
2.9625	-0.364780426025391
2.96583333333334	-0.362396240234375
2.96916666666667	-0.366687774658203
2.9725	-0.377655029296875
2.97583333333334	-0.39052963256836
2.97916666666667	-0.393867492675781
2.9825	-0.394344329833985
2.98583333333334	-0.391960144042969
2.98916666666667	-0.39052963256836
2.9925	-0.384330749511719
2.99583333333334	-0.368595123291016
2.99916666666667	-0.350475311279297
3.0025	-0.331401824951172
3.00583333333334	-0.318527221679688
3.00916666666667	-0.30660629272461
3.0125	-0.29897689819336
3.01583333333334	-0.301837921142578
3.01916666666667	-0.316143035888672
3.0225	-0.332355499267578
3.02583333333334	-0.34332275390625
3.02916666666667	-0.349998474121094
3.0325	-0.356674194335938
3.03583333333334	-0.359058380126953
3.03916666666667	-0.357627868652344
3.0425	-0.36001205444336
3.04583333333334	-0.363826751708985
3.04916666666667	-0.36764144897461
3.0525	-0.36764144897461
3.05583333333334	-0.369071960449219
3.05916666666667	-0.368595123291016
3.0625	-0.366687774658203
3.06583333333334	-0.369548797607422
3.06916666666667	-0.37384033203125
3.0725	-0.3814697265625
3.07583333333334	-0.387668609619141
3.07916666666667	-0.393867492675781
3.0825	-0.39815902709961
3.08583333333334	-0.396251678466797
3.08916666666667	-0.393867492675781
3.0925	-0.38909912109375
3.09583333333334	-0.380516052246094
3.09916666666667	-0.369548797607422
3.1025	-0.359535217285156
3.10583333333334	-0.356674194335938
3.10916666666667	-0.35858154296875
3.1125	-0.363826751708985
3.11583333333334	-0.36764144897461
3.11916666666667	-0.368118286132813
3.1225	-0.364780426025391
3.12583333333334	-0.356197357177735
3.12916666666667	-0.343799591064453
3.1325	-0.334739685058594
3.13583333333334	-0.332355499267578
3.13916666666667	-0.334739685058594
3.1425	-0.339508056640625
3.14583333333334	-0.344276428222656
3.14916666666667	-0.353336334228516
3.1525	-0.36001205444336
3.15583333333334	-0.365734100341797
3.15916666666667	-0.36764144897461
3.1625	-0.364780426025391
3.16583333333334	-0.355720520019531
3.16916666666667	-0.340938568115235
3.1725	-0.327587127685547
3.17583333333334	-0.314712524414063
3.17916666666667	-0.31280517578125
3.1825	-0.319480895996094
3.18583333333334	-0.329971313476563
3.18916666666667	-0.334739685058594
3.1925	-0.334739685058594
3.19583333333334	-0.334739685058594
3.19916666666667	-0.334739685058594
3.2025	-0.335216522216797
3.20583333333334	-0.338554382324219
3.20916666666667	-0.340938568115235
3.2125	-0.341415405273438
3.21583333333334	-0.33712387084961
3.21916666666667	-0.32949447631836
3.2225	-0.320911407470703
3.22583333333334	-0.313758850097656
3.22916666666667	-0.31423568725586
3.2325	-0.323772430419922
3.23583333333334	-0.338554382324219
3.23916666666667	-0.353336334228516
3.2425	-0.365734100341797
3.24583333333334	-0.372886657714844
3.24916666666667	-0.373363494873047
3.2525	-0.361919403076172
3.25583333333334	-0.345230102539063
3.25916666666667	-0.32949447631836
3.2625	-0.318527221679688
3.26583333333334	-0.316143035888672
3.26916666666667	-0.319957733154297
3.2725	-0.32806396484375
3.27583333333334	-0.335693359375
3.27916666666667	-0.338554382324219
3.2825	-0.330924987792969
3.28583333333334	-0.310897827148438
3.28916666666667	-0.287532806396485
3.2925	-0.274658203125
3.29583333333334	-0.273704528808594
3.29916666666667	-0.281810760498047
3.3025	-0.298500061035156
3.30583333333334	-0.318527221679688
3.30916666666667	-0.339508056640625
3.3125	-0.35238265991211
3.31583333333334	-0.357627868652344
3.31916666666667	-0.351905822753906
3.3225	-0.344276428222656
3.32583333333334	-0.334739685058594
3.32916666666667	-0.326156616210938
3.3325	-0.317573547363281
3.33583333333334	-0.309944152832031
3.33916666666667	-0.308036804199219
3.3425	-0.304698944091797
3.34583333333334	-0.301361083984375
3.34916666666667	-0.299930572509766
3.3525	-0.29897689819336
3.35583333333334	-0.296592712402344
3.35916666666667	-0.29134750366211
3.3625	-0.288963317871094
3.36583333333334	-0.29134750366211
3.36916666666667	-0.293254852294922
3.3725	-0.296592712402344
3.37583333333334	-0.295639038085938
3.37916666666667	-0.294208526611328
3.3825	-0.293254852294922
3.38583333333334	-0.299930572509766
3.38916666666667	-0.304222106933594
3.3925	-0.302314758300781
3.39583333333334	-0.300884246826172
3.39916666666667	-0.302314758300781
3.4025	-0.307083129882813
3.40583333333334	-0.301837921142578
3.40916666666667	-0.294208526611328
3.4125	-0.290393829345703
3.41583333333334	-0.29134750366211
3.41916666666667	-0.292301177978516
3.4225	-0.288963317871094
3.42583333333334	-0.284671783447266
3.42916666666667	-0.284194946289063
3.4325	-0.284671783447266
3.43583333333334	-0.285625457763672
3.43916666666667	-0.290870666503906
3.4425	-0.299930572509766
3.44583333333334	-0.317096710205078
3.44916666666667	-0.330448150634766
3.4525	-0.335693359375
3.45583333333334	-0.329017639160156
3.45916666666667	-0.310897827148438
3.4625	-0.290393829345703
3.46583333333334	-0.270843505859375
3.46916666666667	-0.259876251220703
3.4725	-0.259876251220703
3.47583333333334	-0.264644622802735
3.47916666666667	-0.272274017333985
3.4825	-0.278472900390625
3.48583333333334	-0.281810760498047
3.48916666666667	-0.278949737548828
3.4925	-0.274658203125
3.49583333333334	-0.274658203125
3.49916666666667	-0.277996063232422
3.5025	-0.282764434814453
3.50583333333334	-0.288486480712891
3.50916666666667	-0.291824340820313
3.5125	-0.2899169921875
3.51583333333334	-0.280857086181641
3.51916666666667	-0.270843505859375
3.5225	-0.260353088378906
3.52583333333334	-0.246524810791016
3.52916666666667	-0.233650207519531
3.5325	-0.224590301513672
3.53583333333334	-0.226020812988281
3.53916666666667	-0.226497650146485
3.5425	-0.226974487304688
3.54583333333334	-0.227451324462891
3.54916666666667	-0.231266021728516
3.5525	-0.239372253417969
3.55583333333334	-0.244617462158203
3.55916666666667	-0.248908996582031
3.5625	-0.250339508056641
3.56583333333334	-0.252246856689453
3.56916666666667	-0.252723693847656
3.5725	-0.250816345214844
3.57583333333334	-0.246524810791016
3.57916666666667	-0.243663787841797
3.5825	-0.242233276367188
3.58583333333334	-0.240802764892578
3.58916666666667	-0.242710113525391
3.5925	-0.247955322265625
3.59583333333334	-0.255584716796875
3.59916666666667	-0.258922576904297
3.6025	-0.263690948486328
3.60583333333334	-0.266551971435547
3.60916666666667	-0.265121459960938
3.6125	-0.255584716796875
3.61583333333334	-0.243186950683594
3.61916666666667	-0.235080718994141
3.6225	-0.229835510253906
3.62583333333334	-0.227451324462891
3.62916666666667	-0.223636627197266
3.6325	-0.229358673095703
3.63583333333334	-0.240802764892578
3.63916666666667	-0.251293182373047
3.6425	-0.254154205322266
3.64583333333334	-0.255584716796875
3.64916666666667	-0.259876251220703
3.6525	-0.258445739746094
3.65583333333334	-0.249385833740235
3.65916666666667	-0.239849090576172
3.6625	-0.234603881835938
3.66583333333334	-0.232696533203125
3.66916666666667	-0.227451324462891
3.6725	-0.219345092773438
3.67583333333334	-0.210285186767578
3.67916666666667	-0.202178955078125
3.6825	-0.19216537475586
3.68583333333334	-0.185489654541016
3.68916666666667	-0.182628631591797
3.6925	-0.188350677490235
3.69583333333334	-0.194072723388672
3.69916666666667	-0.196456909179688
3.7025	-0.1983642578125
3.70583333333334	-0.197887420654297
3.70916666666667	-0.199317932128906
3.7125	-0.198841094970703
3.71583333333334	-0.201702117919922
3.71916666666667	-0.208377838134766
3.7225	-0.21505355834961
3.72583333333334	-0.220775604248047
3.72916666666667	-0.219821929931641
3.7325	-0.212192535400391
3.73583333333334	-0.206947326660156
3.73916666666667	-0.1983642578125
3.7425	-0.193119049072266
3.74583333333334	-0.187397003173828
3.74916666666667	-0.189781188964844
3.7525	-0.195503234863281
3.75583333333334	-0.197410583496094
3.75916666666667	-0.194549560546875
3.7625	-0.187397003173828
3.76583333333334	-0.174045562744141
3.76916666666667	-0.150203704833985
3.7725	-0.124454498291016
3.77583333333334	-0.103473663330078
3.77916666666667	-0.0905990600585938
3.7825	-0.080108642578125
3.78583333333334	-0.0782012939453125
3.78916666666667	-0.0810623168945313
3.7925	-0.0882148742675781
3.79583333333334	-0.095367431640625
3.79916666666667	-0.10061264038086
3.8025	-0.104904174804688
3.80583333333334	-0.102996826171875
3.80916666666667	-0.101566314697266
3.8125	-0.0967979431152344
3.81583333333334	-0.091552734375
3.81916666666667	-0.0777244567871094
3.8225	-0.0576972961425782
3.82583333333334	-0.0357627868652344
3.82916666666667	-0.0176429748535156
3.8325	-0.00095367431640625
3.83583333333334	0.0147819519042969
3.83916666666667	0.0243186950683594
3.8425	0.0281333923339844
3.84583333333334	0.034332275390625
3.84916666666667	0.0600814819335938
3.8525	0.0996589660644531
3.85583333333334	0.153541564941406
3.85916666666667	0.219821929931641
3.8625	0.303268432617188
3.86583333333334	0.40435791015625
3.86916666666667	0.521659851074219
3.8725	0.667095184326172
3.87583333333334	0.845432281494141
3.87916666666667	1.05381011962891
3.8825	1.28507614135742
3.88583333333334	1.53589248657227
3.88916666666667	1.80482864379883
3.8925	2.0895004272461
3.89583333333334	2.38418579101563
3.89916666666667	2.69412994384766
3.9025	3.0202865600586
3.90583333333334	3.36074829101563
3.90916666666667	3.70883941650391
3.9125	4.06074523925781
3.91583333333334	4.43267822265625
3.91916666666667	4.84132766723633
3.9225	5.30052185058594
3.92583333333334	5.8279037475586
3.92916666666667	6.44731521606446
3.9325	7.19928741455078
3.93583333333334	8.10670852661133
3.93916666666667	9.19628143310547
3.9425	10.4832649230957
3.94583333333334	11.9819641113281
3.94916666666667	13.674259185791
3.9525	15.5048370361328
3.95583333333334	17.3959732055664
3.95916666666667	19.2451477050781
3.9625	20.956039428711
3.96583333333334	22.4266052246094
3.96916666666667	23.5748291015625
3.9725	24.3358612060547
3.97583333333334	24.6853828430176
3.97916666666667	24.6348381042481
3.9825	24.2228507995606
3.98583333333334	23.4923362731934
3.98916666666667	22.5071907043457
3.9925	21.3422775268555
3.99583333333334	20.0729370117188
3.99916666666667	18.7554359436035
4.0025	17.4298286437988
4.00583333333334	16.1375999450684
4.00916666666667	14.9087905883789
4.0125	13.761043548584
4.01583333333334	12.7067565917969
4.01916666666667	11.7478370666504
4.0225	10.8833312988281
4.02583333333334	10.1113319396973
4.02916666666667	9.42707061767578
4.0325	8.82673263549805
4.03583333333334	8.29696655273438
4.03916666666667	7.83443450927735
4.0425	7.43913650512696
4.04583333333334	7.10391998291016
4.04916666666667	6.8206787109375
4.0525	6.58035278320313
4.05583333333334	6.38008117675782
4.05916666666667	6.21461868286133
4.0625	6.07585906982422
4.06583333333334	5.96046447753907
4.06916666666667	5.86700439453125
4.0725	5.79404830932617
4.07583333333334	5.73444366455078
4.07916666666667	5.68151473999024
4.0825	5.63716888427735
4.08583333333334	5.5999755859375
4.08916666666667	5.56707382202149
4.0925	5.53464889526367
4.09583333333334	5.5084228515625
4.09916666666667	5.4926872253418
4.1025	5.48124313354492
4.10583333333334	5.46550750732422
4.10916666666667	5.44595718383789
4.1125	5.42783737182617
4.11583333333334	5.40828704833985
4.11916666666667	5.38158416748047
4.1225	5.34391403198242
4.12583333333334	5.30815124511719
4.12916666666667	5.27429580688477
4.1325	5.24187088012696
4.13583333333334	5.20420074462891
4.13916666666667	5.16271591186524
4.1425	5.12361526489258
4.14583333333334	5.08832931518555
4.14916666666667	5.06067276000977
4.1525	5.03349304199219
4.15583333333334	5.0039291381836
4.15916666666667	4.96864318847656
4.1625	4.92906570434571
4.16583333333334	4.87947463989258
4.16916666666667	4.81462478637696
4.1725	4.74166870117188
4.17583333333334	4.67443466186524
4.17916666666667	4.61769104003906
4.1825	4.56094741821289
4.18583333333334	4.50181961059571
4.18916666666667	4.44459915161133
4.1925	4.38499450683594
4.19583333333334	4.3182373046875
4.19916666666667	4.24051284790039
4.2025	4.16088104248047
4.20583333333334	4.07934188842774
4.20916666666667	3.99541854858399
4.2125	3.91435623168946
4.21583333333334	3.8299560546875
4.21916666666667	3.73888015747071
4.2225	3.64017486572266
4.22583333333334	3.54576110839844
4.22916666666667	3.45373153686524
4.2325	3.35741043090821
4.23583333333334	3.26013565063477
4.23916666666667	3.17049026489258
4.2425	3.08799743652344
4.24583333333334	3.00645828247071
4.24916666666667	2.92253494262696
4.2525	2.84051895141602
4.25583333333334	2.76422500610352
4.25916666666667	2.69508361816406
4.2625	2.63071060180664
4.26583333333334	2.57968902587891
4.26916666666667	2.53963470458985
4.2725	2.50959396362305
4.27583333333334	2.48336791992188
4.27916666666667	2.45714187622071
4.2825	2.43806838989258
4.28583333333334	2.42042541503906
4.28916666666667	2.40898132324219
4.2925	2.39801406860352
4.29583333333334	2.38752365112305
4.29916666666667	2.38370895385742
4.3025	2.38180160522461
4.30583333333334	2.37226486206055
4.30916666666667	2.34317779541016
4.3125	2.30503082275391
4.31583333333334	2.26783752441406
4.31916666666667	2.22206115722656
4.3225	2.16436386108399
4.32583333333334	2.105712890625
4.32916666666667	2.05516815185547
4.3325	1.9979476928711
4.33583333333334	1.91926956176758
4.33916666666667	1.82390213012696
4.3425	1.7232894897461
4.34583333333334	1.62029266357422
4.34916666666667	1.51538848876953
4.3525	1.4185905456543
4.35583333333334	1.33371353149414
4.35916666666667	1.26123428344727
4.3625	1.19161605834961
4.36583333333334	1.11532211303711
4.36916666666667	1.02853775024414
4.3725	0.936508178710938
4.37583333333334	0.849723815917969
4.37916666666667	0.773906707763672
4.3825	0.702857971191407
4.38583333333334	0.635147094726563
4.38916666666667	0.575542449951172
4.3925	0.523567199707032
4.39583333333334	0.477313995361328
4.39916666666667	0.426769256591797
4.4025	0.376224517822266
4.40583333333334	0.329971313476563
4.40916666666667	0.2899169921875
4.4125	0.256538391113281
4.41583333333334	0.222206115722656
4.41916666666667	0.194549560546875
4.4225	0.171661376953125
4.42583333333334	0.155448913574219
4.42916666666667	0.136375427246094
4.4325	0.111103057861328
4.43583333333334	0.0820159912109375
4.43916666666667	0.057220458984375
4.4425	0.0410079956054688
4.44583333333334	0.0281333923339844
4.44916666666667	0.0205039978027344
4.4525	0.02288818359375
4.45583333333334	0.0319480895996094
4.45916666666667	0.0376701354980469
4.4625	0.0376701354980469
4.46583333333334	0.0352859497070313
4.46916666666667	0.0295639038085938
4.4725	0.0185966491699219
4.47583333333334	0.0128746032714844
4.47916666666667	0.0109672546386719
4.4825	0.00905990600585938
4.48583333333334	0.00524520874023438
4.48916666666667	0.00333786010742188
4.4925	0.003814697265625
4.49583333333334	-0.00238418579101563
4.49916666666667	-0.00905990600585938
4.5025	-0.00905990600585938
4.50583333333334	-0.000476837158203125
4.50916666666667	0.0138282775878906
4.5125	0.0309944152832031
4.51583333333334	0.0491142272949219
4.51916666666667	0.064849853515625
4.5225	0.0753402709960938
4.52583333333334	0.0853538513183594
4.52916666666667	0.09918212890625
4.5325	0.118732452392578
4.53583333333334	0.141620635986328
4.53916666666667	0.164508819580078
4.5425	0.189781188964844
4.54583333333334	0.211238861083985
4.54916666666667	0.229358673095703
4.5525	0.251293182373047
4.55583333333334	0.281810760498047
4.55916666666667	0.315189361572266
4.5625	0.340938568115235
4.56583333333334	0.36001205444336
4.56916666666667	0.378131866455078
4.5725	0.38909912109375
4.57583333333334	0.386238098144531
4.57916666666667	0.375747680664063
4.5825	0.370502471923828
4.58583333333334	0.370025634765625
4.58916666666667	0.362873077392578
4.5925	0.347137451171875
4.59583333333334	0.327110290527344
4.59916666666667	0.30517578125
4.6025	0.278949737548828
4.60583333333334	0.250339508056641
4.60916666666667	0.224590301513672
4.6125	0.197410583496094
4.61583333333334	0.16927719116211
4.61916666666667	0.135898590087891
4.6225	0.0987052917480469
4.62583333333334	0.0557899475097657
4.62916666666667	0.00619888305664063
4.6325	-0.0429153442382813
4.63583333333334	-0.0901222229003906
4.63916666666667	-0.131607055664063
4.6425	-0.170230865478516
4.64583333333334	-0.209808349609375
4.64916666666667	-0.252723693847656
4.6525	-0.293254852294922
4.65583333333334	-0.330924987792969
4.65916666666667	-0.367164611816406
4.6625	-0.408649444580078
4.66583333333334	-0.447273254394531
4.66916666666667	-0.481128692626953
4.6725	-0.51116943359375
4.67583333333334	-0.539302825927735
4.67916666666667	-0.565528869628907
4.6825	-0.585556030273438
4.68583333333334	-0.601768493652344
4.68916666666667	-0.617504119873047
4.6925	-0.637054443359375
4.69583333333334	-0.660896301269532
4.69916666666667	-0.68807601928711
4.7025	-0.711917877197266
4.70583333333334	-0.731468200683594
4.70916666666667	-0.744819641113282
4.7125	-0.757217407226563
4.71583333333334	-0.766754150390625
4.71916666666667	-0.775337219238282
4.7225	-0.788211822509766
4.72583333333334	-0.803947448730469
4.72916666666667	-0.81634521484375
4.7325	-0.822544097900391
4.73583333333334	-0.826358795166016
4.73916666666667	-0.834941864013672
4.7425	-0.840187072753906
4.74583333333334	-0.847339630126953
4.74916666666667	-0.854015350341797
4.7525	-0.86212158203125
4.75583333333334	-0.869274139404297
4.75916666666667	-0.879764556884766
4.7625	-0.896930694580078
4.76583333333334	-0.917911529541016
4.76916666666667	-0.946044921875
4.7725	-0.9765625
4.77583333333334	-1.01423263549805
4.77916666666667	-1.04904174804688
4.7825	-1.08098983764649
4.78583333333334	-1.10864639282227
4.78916666666667	-1.13582611083985
4.7925	-1.16491317749024
4.79583333333334	-1.19781494140625
4.79916666666667	-1.23691558837891
4.8025	-1.27792358398438
4.80583333333334	-1.31940841674805
4.80916666666667	-1.36566162109375
4.8125	-1.42431259155274
4.81583333333334	-1.49297714233399
4.81916666666667	-1.56354904174805
4.8225	-1.63650512695313
4.82583333333334	-1.71852111816406
4.82916666666667	-1.81341171264649
4.8325	-1.91545486450196
4.83583333333334	-2.02274322509766
4.83916666666667	-2.13432312011719
4.8425	-2.25830078125
4.84583333333334	-2.38990783691406
4.84916666666667	-2.52723693847656
4.8525	-2.66456604003906
4.85583333333334	-2.80284881591797
4.85916666666667	-2.94589996337891
4.8625	-3.08704376220703
4.86583333333334	-3.23247909545899
4.86916666666667	-3.37505340576172
4.8725	-3.5247802734375
4.87583333333334	-3.67403030395508
4.87916666666667	-3.8290023803711
4.8825	-3.98540496826172
4.88583333333334	-4.13990020751953
4.88916666666667	-4.29105758666992
4.8925	-4.43077087402344
4.89583333333334	-4.56571578979492
4.89916666666667	-4.69207763671875
4.9025	-4.81796264648438
4.90583333333334	-4.9433708190918
4.90916666666667	-5.06114959716797
4.9125	-5.17082214355469
4.91583333333334	-5.27000427246094
4.91916666666667	-5.36584854125977
4.9225	-5.45167922973633
4.92583333333334	-5.52415847778321
4.92916666666667	-5.58853149414063
4.9325	-5.64813613891602
4.93583333333334	-5.70249557495117
4.93916666666667	-5.74588775634766
4.9425	-5.78165054321289
4.94583333333334	-5.81073760986328
4.94916666666667	-5.83600997924805
4.9525	-5.85460662841797
4.95583333333334	-5.86557388305664
4.95916666666667	-5.87081909179688
4.9625	-5.86223602294922
4.96583333333334	-5.84697723388672
4.96916666666667	-5.82361221313477
4.9725	-5.79309463500977
4.97583333333334	-5.75494766235352
4.97916666666667	-5.7063102722168
4.9825	-5.65910339355469
4.98583333333334	-5.60855865478516
4.98916666666667	-5.55562973022461
4.9925	-5.49888610839844
4.99583333333334	-5.43498992919922
4.99916666666667	-5.36537170410157
5.0025	-5.29050827026367
5.00583333333334	-5.21421432495117
5.00916666666667	-5.13648986816407
5.0125	-5.05828857421875
5.01583333333334	-4.98342514038086
5.01916666666667	-4.9123764038086
5.0225	-4.83894348144531
5.02583333333334	-4.7597885131836
5.02916666666667	-4.67920303344727
5.0325	-4.59766387939453
5.03583333333334	-4.5166015625
5.03916666666667	-4.43077087402344
5.0425	-4.34446334838867
5.04583333333334	-4.26101684570313
5.04916666666667	-4.18376922607422
5.0525	-4.10842895507813
5.05583333333334	-4.03213500976563
5.05916666666667	-3.95822525024414
5.0625	-3.88765335083008
5.06583333333334	-3.81851196289063
5.06916666666667	-3.74698638916016
5.0725	-3.67546081542969
5.07583333333334	-3.60345840454102
5.07916666666667	-3.53193283081055
5.0825	-3.46040725708008
5.08583333333334	-3.38888168334961
5.08916666666667	-3.31592559814453
5.0925	-3.23820114135742
5.09583333333334	-3.15666198730469
5.09916666666667	-3.07893753051758
5.1025	-3.0055046081543
5.10583333333334	-2.93397903442383
5.10916666666667	-2.86674499511719
5.1125	-2.80523300170899
5.11583333333334	-2.75278091430664
5.11916666666667	-2.69556045532227
5.1225	-2.63118743896485
5.12583333333334	-2.56061553955078
5.12916666666667	-2.49195098876953
5.1325	-2.42948532104492
5.13583333333334	-2.36797332763672
5.13916666666667	-2.30884552001953
5.1425	-2.24924087524414
5.14583333333334	-2.19058990478516
5.14916666666667	-2.12717056274414
5.1525	-2.06041336059571
5.15583333333334	-1.99365615844727
5.15916666666667	-1.93357467651367
5.1625	-1.88255310058594
5.16583333333334	-1.83439254760742
5.16916666666667	-1.78861618041992
5.1725	-1.739501953125
5.17583333333334	-1.68704986572266
5.17916666666667	-1.62982940673828
5.1825	-1.57499313354492
5.18583333333334	-1.53112411499024
5.18916666666667	-1.49917602539063
5.1925	-1.47247314453125
5.19583333333334	-1.4486312866211
5.19916666666667	-1.42812728881836
5.2025	-1.41096115112305
5.20583333333334	-1.39570236206055
5.20916666666667	-1.37853622436524
5.2125	-1.36947631835938
5.21583333333334	-1.36947631835938
5.21916666666667	-1.37472152709961
5.2225	-1.38187408447266
5.22583333333334	-1.39188766479492
5.22916666666667	-1.40619277954102
5.2325	-1.41716003417969
5.23583333333334	-1.43146514892578
5.23916666666667	-1.45483016967774
5.2425	-1.49059295654297
5.24583333333334	-1.52778625488281
5.24916666666667	-1.56736373901367
5.2525	-1.61314010620117
5.25583333333334	-1.6627311706543
5.25916666666667	-1.71232223510742
5.2625	-1.75619125366211
5.26583333333334	-1.80196762084961
5.26916666666667	-1.85394287109375
5.2725	-1.91068649291992
5.27583333333334	-1.96647644042969
5.27916666666667	-2.01988220214844
5.2825	-2.06661224365235
5.28583333333334	-2.11048126220703
5.28916666666667	-2.14576721191406
5.2925	-2.17771530151367
5.29583333333334	-2.20584869384766
5.29916666666667	-2.23302841186524
5.3025	-2.26449966430664
5.30583333333334	-2.29644775390625
5.30916666666667	-2.32839584350586
5.3125	-2.35366821289063
5.31583333333334	-2.37321853637696
5.31916666666667	-2.38895416259766
5.3225	-2.40135192871094
5.32583333333334	-2.40850448608399
5.32916666666667	-2.41518020629883
5.3325	-2.41947174072266
5.33583333333334	-2.43377685546875
5.33916666666667	-2.44903564453125
5.3425	-2.45714187622071
5.34583333333334	-2.45523452758789
5.34916666666667	-2.44331359863281
5.3525	-2.43139266967774
5.35583333333334	-2.41613388061524
5.35916666666667	-2.40039825439453
5.3625	-2.39038467407227
5.36583333333334	-2.38513946533203
5.36916666666667	-2.38513946533203
5.3725	-2.38370895385742
5.37583333333334	-2.37512588500977
5.37916666666667	-2.36034393310547
5.3825	-2.33650207519531
5.38583333333334	-2.31504440307617
5.38916666666667	-2.29263305664063
5.3925	-2.27451324462891
5.39583333333334	-2.26020812988281
5.39916666666667	-2.24876403808594
5.4025	-2.23875045776367
5.40583333333334	-2.22587585449219
5.40916666666667	-2.2120475769043
5.4125	-2.19440460205078
5.41583333333334	-2.17485427856446
5.41916666666667	-2.15291976928711
5.4225	-2.13193893432617
5.42583333333334	-2.11000442504883
5.42916666666667	-2.08520889282227
5.4325	-2.05707550048828
5.43583333333334	-2.0284652709961
5.43916666666667	-1.99556350708008
5.4425	-1.96456909179688
5.44583333333334	-1.92928314208985
5.44916666666667	-1.89590454101563
5.4525	-1.85632705688477
5.45583333333334	-1.80864334106446
5.45916666666667	-1.75762176513672
5.4625	-1.70612335205078
5.46583333333334	-1.66034698486328
5.46916666666667	-1.60980224609375
5.4725	-1.55973434448242
5.47583333333334	-1.51300430297852
5.47916666666667	-1.46818161010742
5.4825	-1.41143798828125
5.48583333333334	-1.3427734375
5.48916666666667	-1.27458572387696
5.4925	-1.21164321899414
5.49583333333334	-1.14727020263672
5.49916666666667	-1.07526779174805
5.5025	-1.00326538085938
5.50583333333334	-0.928401947021485
5.50916666666667	-0.844955444335938
5.5125	-0.751972198486328
5.51583333333334	-0.653743743896485
5.51916666666667	-0.553131103515625
5.5225	-0.455856323242188
5.52583333333334	-0.360965728759766
5.52916666666667	-0.266075134277344
5.5325	-0.165939331054688
5.53583333333334	-0.0667572021484375
5.53916666666667	0.0257492065429688
5.5425	0.118255615234375
5.54583333333334	0.209331512451172
5.54916666666667	0.299453735351563
5.5525	0.376701354980469
5.55583333333334	0.450611114501953
5.55916666666667	0.526905059814453
5.5625	0.605583190917969
5.56583333333334	0.681400299072266
5.56916666666667	0.753402709960938
5.5725	0.824451446533203
5.57583333333334	0.895023345947266
5.57916666666667	0.962257385253906
5.5825	1.02949142456055
5.58583333333334	1.09243392944336
5.58916666666667	1.15108489990235
5.5925	1.20687484741211
5.59583333333334	1.25837326049805
5.59916666666667	1.30653381347656
5.6025	1.34706497192383
5.60583333333334	1.3885498046875
5.60916666666667	1.43003463745117
5.6125	1.46961212158203
5.61583333333334	1.50299072265625
5.61916666666667	1.52683258056641
5.6225	1.54447555541992
5.62583333333334	1.55735015869141
5.62916666666667	1.56497955322266
5.6325	1.56927108764649
5.63583333333334	1.57308578491211
5.63916666666667	1.57928466796875
5.6425	1.5869140625
5.64583333333334	1.59692764282227
5.64916666666667	1.61123275756836
5.6525	1.62935256958008
5.65583333333334	1.64890289306641
5.65916666666667	1.67417526245117
5.6625	1.69610977172852
5.66583333333334	1.7085075378418
5.66916666666667	1.71422958374024
5.6725	1.71804428100586
5.67583333333334	1.72281265258789
5.67916666666667	1.72233581542969
5.6825	1.72042846679688
5.68583333333334	1.72042846679688
5.68916666666667	1.72233581542969
5.6925	1.72281265258789
5.69583333333334	1.71756744384766
5.69916666666667	1.70660018920899
5.7025	1.69515609741211
5.70583333333334	1.68466567993164
5.70916666666667	1.68085098266602
5.7125	1.68657302856446
5.71583333333334	1.70183181762696
5.71916666666667	1.72185897827149
5.7225	1.74427032470703
5.72583333333334	1.76525115966797
5.72916666666667	1.77097320556641
5.7325	1.75809860229492
5.73583333333334	1.73425674438477
5.73916666666667	1.71566009521485
5.7425	1.70326232910156
5.74583333333334	1.69610977172852
5.74916666666667	1.69515609741211
5.7525	1.7085075378418
5.75583333333334	1.72996520996094
5.75916666666667	1.74474716186524
5.7625	1.74188613891602
5.76583333333334	1.72662734985352
5.76916666666667	1.70993804931641
5.7725	1.68991088867188
5.77583333333334	1.66749954223633
5.77916666666667	1.65033340454102
5.7825	1.64127349853516
5.78583333333334	1.63555145263672
5.78916666666667	1.6326904296875
5.7925	1.62982940673828
5.79583333333334	1.62792205810547
5.79916666666667	1.62315368652344
5.8025	1.62076950073242
5.80583333333334	1.62744522094727
5.80916666666667	1.63459777832031
5.8125	1.64079666137696
5.81583333333334	1.63888931274414
5.81916666666667	1.63316726684571
5.8225	1.62935256958008
5.82583333333334	1.62267684936524
5.82916666666667	1.6169548034668
5.8325	1.60884857177735
5.83583333333334	1.60312652587891
5.83916666666667	1.60264968872071
5.8425	1.60312652587891
5.84583333333334	1.60646438598633
5.84916666666667	1.60408020019531
5.8525	1.59931182861328
5.85583333333334	1.59215927124024
5.85916666666667	1.58357620239258
5.8625	1.57594680786133
5.86583333333334	1.56736373901367
5.86916666666667	1.56497955322266
5.8725	1.56593322753906
5.87583333333334	1.56784057617188
5.87916666666667	1.56307220458985
5.8825	1.55305862426758
5.88583333333334	1.5406608581543
5.88916666666667	1.52826309204102
5.8925	1.51681900024414
5.89583333333334	1.50489807128906
5.89916666666667	1.49917602539063
5.9025	1.49822235107422
5.90583333333334	1.50203704833985
5.90916666666667	1.50537490844727
5.9125	1.50823593139649
5.91583333333334	1.51586532592774
5.91916666666667	1.52015686035156
5.9225	1.51824951171875
5.92583333333334	1.51252746582031
5.92916666666667	1.5096664428711
5.9325	1.51109695434571
5.93583333333334	1.51109695434571
5.93916666666667	1.51205062866211
5.9425	1.51348114013672
5.94583333333334	1.5096664428711
5.94916666666667	1.49822235107422
5.9525	1.4796257019043
5.95583333333334	1.46007537841797
5.95916666666667	1.43957138061524
5.9625	1.41477584838867
5.96583333333334	1.39236450195313
5.96916666666667	1.37519836425781
5.9725	1.36566162109375
5.97583333333334	1.35850906372071
5.97916666666667	1.35564804077149
5.9825	1.36232376098633
5.98583333333334	1.3723373413086
5.98916666666667	1.38282775878906
5.9925	1.38616561889649
5.99583333333334	1.38711929321289
5.99916666666667	1.3875961303711
6.0025	1.38187408447266
6.00583333333334	1.37710571289063
6.00916666666667	1.37519836425781
6.0125	1.38092041015625
6.01583333333334	1.39236450195313
6.01916666666667	1.40428543090821
6.0225	1.41716003417969
6.02583333333334	1.42049789428711
6.02916666666667	1.40857696533203
6.0325	1.38616561889649
6.03583333333334	1.36137008666992
6.03916666666667	1.3427734375
6.0425	1.33037567138672
6.04583333333334	1.3265609741211
6.04916666666667	1.32989883422852
6.0525	1.33943557739258
6.05583333333334	1.35231018066406
6.05916666666667	1.36327743530274
6.0625	1.36280059814453
6.06583333333334	1.35374069213867
6.06916666666667	1.34038925170899
6.0725	1.32465362548828
6.07583333333334	1.30462646484375
6.07916666666667	1.2812614440918
6.0825	1.26791000366211
6.08583333333334	1.26409530639649
6.08916666666667	1.26886367797852
6.0925	1.27458572387696
6.09583333333334	1.27792358398438
6.09916666666667	1.27410888671875
6.1025	1.26504898071289
6.10583333333334	1.25932693481446
6.10916666666667	1.25694274902344
6.1125	1.25408172607422
6.11583333333334	1.24645233154297
6.11916666666667	1.24025344848633
6.1225	1.2359619140625
6.12583333333334	1.22976303100586
6.12916666666667	1.21831893920899
6.1325	1.20830535888672
6.13583333333334	1.20592117309571
6.13916666666667	1.21116638183594
6.1425	1.21355056762696
6.14583333333334	1.21259689331055
6.14916666666667	1.20830535888672
6.1525	1.2049674987793
6.15583333333334	1.20162963867188
6.15916666666667	1.19590759277344
6.1625	1.19256973266602
6.16583333333334	1.18875503540039
6.16916666666667	1.18637084960938
6.1725	1.18112564086914
6.17583333333334	1.17540359497071
6.17916666666667	1.16872787475586
6.1825	1.15966796875
6.18583333333334	1.14822387695313
6.18916666666667	1.14154815673828
6.1925	1.13773345947266
6.19583333333334	1.13201141357422
6.19916666666667	1.12724304199219
6.2025	1.1286735534668
6.20583333333334	1.13439559936524
6.20916666666667	1.13725662231446
6.2125	1.13344192504883
6.21583333333334	1.12771987915039
6.21916666666667	1.11770629882813
6.2225	1.10340118408203
6.22583333333334	1.09195709228516
6.22916666666667	1.08194351196289
6.2325	1.07765197753906
6.23583333333334	1.07479095458985
6.23916666666667	1.07717514038086
6.2425	1.08480453491211
6.24583333333334	1.09243392944336
6.24916666666667	1.09910964965821
6.2525	1.10149383544922
6.25583333333334	1.10340118408203
6.25916666666667	1.10626220703125
6.2625	1.10673904418946
6.26583333333334	1.10244750976563
6.26916666666667	1.09243392944336
6.2725	1.07717514038086
6.27583333333334	1.05857849121094
6.27916666666667	1.04141235351563
6.2825	1.02519989013672
6.28583333333334	1.01137161254883
6.28916666666667	1.00040435791016
6.2925	0.998497009277344
6.29583333333334	0.999927520751953
6.29916666666667	0.998973846435547
6.3025	0.9918212890625
6.30583333333334	0.983715057373047
6.30916666666667	0.973701477050781
6.3125	0.960826873779297
6.31583333333334	0.947952270507813
6.31916666666667	0.935554504394531
6.3225	0.932693481445313
6.32583333333334	0.927925109863281
6.32916666666667	0.923633575439453
6.3325	0.919342041015625
6.33583333333334	0.92315673828125
6.33916666666667	0.9307861328125
6.3425	0.936031341552735
6.34583333333334	0.941753387451172
6.34916666666667	0.947952270507813
6.3525	0.951766967773438
6.35583333333334	0.943660736083985
6.35916666666667	0.926494598388672
6.3625	0.902652740478516
6.36583333333334	0.876426696777344
6.36916666666667	0.851631164550781
6.3725	0.837802886962891
6.37583333333334	0.835418701171875
6.37916666666667	0.838279724121094
6.3825	0.839710235595703
6.38583333333334	0.8392333984375
6.38916666666667	0.836849212646485
6.3925	0.830173492431641
6.39583333333334	0.821113586425781
6.39916666666667	0.812530517578125
6.4025	0.806331634521485
6.40583333333334	0.802040100097656
6.40916666666667	0.795841217041016
6.4125	0.788688659667969
6.41583333333334	0.780105590820313
6.41916666666667	0.769615173339844
6.4225	0.761508941650391
6.42583333333334	0.757694244384766
6.42916666666667	0.761032104492188
6.4325	0.765800476074219
6.43583333333334	0.76436996459961
6.43916666666667	0.757694244384766
6.4425	0.748157501220703
6.44583333333334	0.738620758056641
6.44916666666667	0.732898712158203
6.4525	0.728130340576172
6.45583333333334	0.728130340576172
6.45916666666667	0.732421875
6.4625	0.739574432373047
6.46583333333334	0.743865966796875
6.46916666666667	0.737190246582032
6.4725	0.729084014892578
6.47583333333334	0.723361968994141
6.47916666666667	0.721931457519532
6.4825	0.720024108886719
6.48583333333334	0.719547271728516
6.48916666666667	0.725746154785157
6.4925	0.730037689208985
6.49583333333334	0.727176666259766
6.49916666666667	0.718116760253907
6.5025	0.710487365722657
6.50583333333334	0.706195831298828
6.50916666666667	0.700473785400391
6.5125	0.697612762451172
6.51583333333334	0.696659088134766
6.51916666666667	0.698566436767578
6.5225	0.697135925292969
6.52583333333334	0.691890716552735
6.52916666666667	0.68807601928711
6.5325	0.683307647705078
6.53583333333334	0.685691833496094
6.53916666666667	0.689029693603516
6.5425	0.692844390869141
6.54583333333334	0.697612762451172
6.54916666666667	0.700473785400391
6.5525	0.699996948242188
6.55583333333334	0.687122344970703
6.55916666666667	0.670909881591797
6.5625	0.654697418212891
6.56583333333334	0.636577606201172
6.56916666666667	0.61941146850586
6.5725	0.607490539550782
6.57583333333334	0.606060028076172
6.57916666666667	0.608444213867188
6.5825	0.61178207397461
6.58583333333334	0.616073608398438
6.58916666666667	0.61798095703125
6.5925	0.613212585449219
6.59583333333334	0.606060028076172
6.59916666666667	0.600814819335938
6.6025	0.596046447753907
6.60583333333334	0.590801239013672
6.60916666666667	0.585556030273438
6.6125	0.586509704589844
6.61583333333334	0.592708587646485
6.61916666666667	0.599384307861328
6.6225	0.60272216796875
6.62583333333334	0.600814819335938
6.62916666666667	0.597476959228516
6.6325	0.593185424804688
6.63583333333334	0.585079193115235
6.63916666666667	0.576019287109375
6.6425	0.566482543945313
6.64583333333334	0.558853149414063
6.64916666666667	0.552654266357422
6.6525	0.551223754882813
6.65583333333334	0.551223754882813
6.65916666666667	0.55074691772461
6.6625	0.551700592041016
6.66583333333334	0.557422637939453
[truncated: 4,007 more rows]
