# Supplementary material for: Phase-Specific Parameter Estimation in Chiral HPLC Using 1‑Site, 2‑Site Stochastic Models, and Unified Equation Approach
Source: Anal Chem. 2026 Apr 29;98(18):13925–39. doi: 10.1021/acs.analchem.6c01634 (PMC13177292; doi:10.1021/acs.analchem.6c01634)
Supplement: Supplementary file 2 [file ac6c01634_si_002.zip › SupportingInformation/03_data_allEluents/LORA_ACN_CELL4_05_35.CSV]

0.00216666666666667	-0.0276565551757813
0.0055	-0.0257492065429688
0.00883333333333334	-0.0224113464355469
0.0121666666666667	-0.0143051147460938
0.0155	-0.0109672546386719
0.0188333333333334	-0.0109672546386719
0.0221666666666667	-0.0147819519042969
0.0255	-0.0224113464355469
0.0288333333333334	-0.0300407409667969
0.0321666666666667	-0.0352859497070313
0.0355	-0.0395774841308594
0.0388333333333334	-0.0410079956054688
0.0421666666666667	-0.0400543212890625
0.0455	-0.0362396240234375
0.0488333333333334	-0.0324249267578125
0.0521666666666667	-0.0290870666503906
0.0555	-0.0205039978027344
0.0588333333333334	-0.00858306884765625
0.0621666666666667	0.00333786010742188
0.0655	0.0128746032714844
0.0688333333333333	0.0176429748535156
0.0721666666666667	0.0166893005371094
0.0755	0.0095367431640625
0.0788333333333334	0
0.0821666666666667	-0.0109672546386719
0.0855	-0.0247955322265625
0.0888333333333333	-0.0391006469726563
0.0921666666666667	-0.0462532043457031
0.0955	-0.0452995300292969
0.0988333333333334	-0.0410079956054688
0.102166666666667	-0.0367164611816406
0.1055	-0.0290870666503906
0.108833333333334	-0.019073486328125
0.112166666666667	-0.0095367431640625
0.1155	-0.00095367431640625
0.118833333333334	0.00524520874023438
0.122166666666667	0.0119209289550781
0.1255	0.0157356262207031
0.128833333333334	0.0200271606445313
0.132166666666667	0.0252723693847656
0.1355	0.0276565551757813
0.138833333333334	0.0281333923339844
0.142166666666667	0.0276565551757813
0.1455	0.0276565551757813
0.148833333333334	0.0286102294921875
0.152166666666667	0.0257492065429688
0.1555	0.0219345092773438
0.158833333333334	0.0200271606445313
0.162166666666667	0.0176429748535156
0.1655	0.0181198120117188
0.168833333333334	0.0181198120117188
0.172166666666667	0.0162124633789063
0.1755	0.0143051147460938
0.178833333333334	0.0123977661132813
0.182166666666667	0.0123977661132813
0.1855	0.00524520874023438
0.188833333333334	-0.00524520874023438
0.192166666666667	-0.0100135803222656
0.1955	-0.0119209289550781
0.198833333333334	-0.0123977661132813
0.202166666666667	-0.0128746032714844
0.2055	-0.00667572021484375
0.208833333333334	0.00476837158203125
0.212166666666667	0.0123977661132813
0.2155	0.0152587890625
0.218833333333334	0.0138282775878906
0.222166666666667	0.0123977661132813
0.2255	0.0128746032714844
0.228833333333334	0.0200271606445313
0.232166666666667	0.030517578125
0.2355	0.0367164611816406
0.238833333333334	0.0362396240234375
0.242166666666667	0.0333786010742188
0.2455	0.030517578125
0.248833333333334	0.02288818359375
0.252166666666667	0.0104904174804688
0.2555	-0.000476837158203125
0.258833333333334	-0.00095367431640625
0.262166666666667	0.0095367431640625
0.2655	0.0238418579101563
0.268833333333334	0.0352859497070313
0.272166666666667	0.0467300415039063
0.2755	0.0548362731933594
0.278833333333334	0.0581741333007813
0.282166666666667	0.0514984130859375
0.2855	0.0357627868652344
0.288833333333334	0.0166893005371094
0.292166666666667	-0.00095367431640625
0.2955	-0.00858306884765625
0.298833333333334	-0.00524520874023438
0.302166666666667	0.00143051147460938
0.3055	0.0109672546386719
0.308833333333334	0.0162124633789063
0.312166666666667	0.0252723693847656
0.3155	0.0348091125488281
0.318833333333334	0.0352859497070313
0.322166666666667	0.0290870666503906
0.3255	0.0209808349609375
0.328833333333334	0.0219345092773438
0.332166666666667	0.0162124633789063
0.3355	0.00286102294921875
0.338833333333334	-0.0109672546386719
0.342166666666667	-0.0162124633789063
0.3455	-0.0162124633789063
0.348833333333334	-0.0176429748535156
0.352166666666667	-0.0147819519042969
0.3555	-0.0100135803222656
0.358833333333334	-0.00238418579101563
0.362166666666667	0.00333786010742188
0.3655	0.00762939453125
0.368833333333334	0.00619888305664063
0.372166666666667	0.00333786010742188
0.3755	0.00429153442382813
0.378833333333334	0.00476837158203125
0.382166666666667	0.00429153442382813
0.3855	0.0057220458984375
0.388833333333334	0.0128746032714844
0.392166666666667	0.0200271606445313
0.3955	0.0233650207519531
0.398833333333334	0.0243186950683594
0.402166666666667	0.02288818359375
0.4055	0.0171661376953125
0.408833333333334	0.011444091796875
0.412166666666667	0.00667572021484375
0.4155	0.00762939453125
0.418833333333334	0.0100135803222656
0.422166666666667	0.0123977661132813
0.4255	0.0133514404296875
0.428833333333334	0.011444091796875
0.432166666666667	0.0109672546386719
0.4355	0.0095367431640625
0.438833333333334	0.0095367431640625
0.442166666666667	0.0123977661132813
0.4455	0.0185966491699219
0.448833333333334	0.0295639038085938
0.452166666666667	0.034332275390625
0.4555	0.03814697265625
0.458833333333334	0.0410079956054688
0.462166666666667	0.0476837158203125
0.4655	0.0538825988769532
0.468833333333334	0.0562667846679688
0.472166666666667	0.0605583190917969
0.4755	0.064849853515625
0.478833333333334	0.0681877136230469
0.482166666666667	0.0634193420410157
0.4855	0.0529289245605469
0.488833333333334	0.03814697265625
0.492166666666667	0.0257492065429688
0.4955	0.0147819519042969
0.498833333333334	0.00333786010742188
0.502166666666667	-0.00667572021484375
0.5055	-0.011444091796875
0.508833333333334	-0.00810623168945313
0.512166666666667	-0.000476837158203125
0.5155	0.00524520874023438
0.518833333333334	0.0128746032714844
0.522166666666667	0.0252723693847656
0.5255	0.041961669921875
0.528833333333334	0.0576972961425782
0.532166666666667	0.0696182250976563
0.5355	0.0791549682617188
0.538833333333334	0.0867843627929688
0.542166666666667	0.0882148742675781
0.5455	0.0810623168945313
0.548833333333334	0.06866455078125
0.552166666666667	0.057220458984375
0.5555	0.0481605529785156
0.558833333333334	0.0414848327636719
0.562166666666667	0.0371932983398438
0.5655	0.03814697265625
0.568833333333334	0.0457763671875
0.572166666666667	0.0529289245605469
0.5755	0.06103515625
0.578833333333334	0.0677108764648438
0.582166666666667	0.0782012939453125
0.5855	0.091552734375
0.588833333333334	0.102519989013672
0.592166666666667	0.110149383544922
0.5955	0.112533569335938
0.598833333333334	0.11444091796875
0.602166666666667	0.112056732177735
0.6055	0.103950500488281
0.608833333333334	0.0905990600585938
0.612166666666667	0.0791549682617188
0.6155	0.0677108764648438
0.618833333333334	0.0557899475097657
0.622166666666667	0.0462532043457031
0.6255	0.0443458557128906
0.628833333333334	0.0500679016113282
0.632166666666667	0.0596046447753907
0.6355	0.0729560852050782
0.638833333333334	0.087738037109375
0.642166666666667	0.0982284545898438
0.6455	0.0977516174316406
0.648833333333334	0.0929832458496094
0.652166666666667	0.0910758972167969
0.6555	0.0896453857421875
0.658833333333334	0.0834465026855469
0.662166666666667	0.0777244567871094
0.6655	0.0782012939453125
0.668833333333334	0.0786781311035157
0.672166666666667	0.0748634338378907
0.6755	0.0734329223632813
0.678833333333334	0.0796318054199219
0.682166666666667	0.0925064086914063
0.6855	0.103473663330078
0.688833333333334	0.112056732177735
0.692166666666667	0.118255615234375
0.6955	0.117301940917969
0.698833333333334	0.113964080810547
0.702166666666667	0.106334686279297
0.7055	0.100135803222656
0.708833333333334	0.09918212890625
0.712166666666667	0.100135803222656
0.7155	0.103473663330078
0.718833333333334	0.102519989013672
0.722166666666667	0.0996589660644531
0.7255	0.0958442687988281
0.728833333333334	0.0920295715332031
0.732166666666667	0.0905990600585938
0.7355	0.091552734375
0.738833333333334	0.0948905944824219
0.742166666666667	0.09918212890625
0.7455	0.102043151855469
0.748833333333334	0.101089477539063
0.752166666666667	0.0996589660644531
0.7555	0.100135803222656
0.758833333333334	0.105381011962891
0.762166666666667	0.110626220703125
0.7655	0.114917755126953
0.768833333333334	0.11587142944336
0.772166666666667	0.114917755126953
0.7755	0.111579895019531
0.778833333333334	0.10824203491211
0.782166666666667	0.110149383544922
0.7855	0.115394592285156
0.788833333333334	0.124454498291016
0.792166666666667	0.130653381347656
0.7955	0.131607055664063
0.798833333333334	0.123977661132813
0.802166666666667	0.113010406494141
0.8055	0.102043151855469
0.808833333333334	0.095367431640625
0.812166666666667	0.0929832458496094
0.8155	0.0925064086914063
0.818833333333334	0.0967979431152344
0.822166666666667	0.10061264038086
0.8255	0.103473663330078
0.828833333333334	0.100135803222656
0.832166666666667	0.0929832458496094
0.8355	0.0867843627929688
0.838833333333334	0.0829696655273438
0.842166666666667	0.0786781311035157
0.8455	0.0734329223632813
0.848833333333334	0.0696182250976563
0.852166666666667	0.0720024108886719
0.8555	0.0753402709960938
0.858833333333334	0.0743865966796875
0.862166666666667	0.0715255737304688
0.8655	0.0677108764648438
0.868833333333334	0.0677108764648438
0.872166666666667	0.0672340393066407
0.8755	0.0700950622558594
0.878833333333334	0.0772476196289063
0.882166666666667	0.0882148742675781
0.8855	0.0996589660644531
0.888833333333334	0.110149383544922
0.892166666666667	0.117301940917969
0.8955	0.11587142944336
0.898833333333334	0.109672546386719
0.902166666666667	0.102043151855469
0.9055	0.0967979431152344
0.908833333333334	0.0958442687988281
0.912166666666667	0.0977516174316406
0.9155	0.102519989013672
0.918833333333334	0.1068115234375
0.922166666666667	0.113964080810547
0.9255	0.119686126708985
0.928833333333334	0.121116638183594
0.932166666666667	0.118732452392578
0.9355	0.116825103759766
0.938833333333334	0.11587142944336
0.942166666666667	0.113487243652344
0.9455	0.108718872070313
0.948833333333334	0.103473663330078
0.952166666666667	0.105857849121094
0.9555	0.110149383544922
0.958833333333334	0.116348266601563
0.962166666666667	0.117301940917969
0.9655	0.116348266601563
0.968833333333334	0.116348266601563
0.972166666666667	0.111579895019531
0.9755	0.107765197753906
0.978833333333334	0.102996826171875
0.982166666666667	0.106334686279297
0.9855	0.113487243652344
0.988833333333334	0.122547149658203
0.992166666666667	0.130653381347656
0.9955	0.134468078613281
0.998833333333334	0.133037567138672
1.00216666666667	0.126361846923828
1.0055	0.121593475341797
1.00883333333334	0.120162963867188
1.01216666666667	0.116825103759766
1.0155	0.111103057861328
1.01883333333334	0.107765197753906
1.02216666666667	0.105857849121094
1.0255	0.102519989013672
1.02883333333334	0.0934600830078125
1.03216666666667	0.0867843627929688
1.0355	0.0853538513183594
1.03883333333334	0.0886917114257813
1.04216666666667	0.0910758972167969
1.0455	0.0925064086914063
1.04883333333334	0.0982284545898438
1.05216666666667	0.109672546386719
1.0555	0.118732452392578
1.05883333333334	0.124931335449219
1.06216666666667	0.135421752929688
1.0655	0.147819519042969
1.06883333333334	0.154495239257813
1.07216666666667	0.144481658935547
1.0755	0.127792358398438
1.07883333333334	0.112056732177735
1.08216666666667	0.0996589660644531
1.0855	0.0867843627929688
1.08883333333334	0.0772476196289063
1.09216666666667	0.0796318054199219
1.0955	0.0905990600585938
1.09883333333334	0.103950500488281
1.10216666666667	0.113010406494141
1.1055	0.123977661132813
1.10883333333334	0.134468078613281
1.11216666666667	0.142574310302735
1.1155	0.145435333251953
1.11883333333334	0.144481658935547
1.12216666666667	0.140190124511719
1.1255	0.134944915771485
1.12883333333334	0.128746032714844
1.13216666666667	0.121593475341797
1.1355	0.114917755126953
1.13883333333334	0.1068115234375
1.14216666666667	0.101566314697266
1.1455	0.095367431640625
1.14883333333334	0.0910758972167969
1.15216666666667	0.0901222229003906
1.1555	0.0925064086914063
1.15883333333334	0.0996589660644531
1.16216666666667	0.103950500488281
1.1655	0.105857849121094
1.16883333333334	0.109195709228516
1.17216666666667	0.120162963867188
1.1755	0.13113021850586
1.17883333333334	0.139236450195313
1.18216666666667	0.145435333251953
1.1855	0.153541564941406
1.18883333333334	0.159740447998047
1.19216666666667	0.156402587890625
1.1955	0.152111053466797
1.19883333333334	0.150680541992188
1.20216666666667	0.152587890625
1.2055	0.151634216308594
1.20883333333334	0.146865844726563
1.21216666666667	0.142574310302735
1.2155	0.1373291015625
1.21883333333334	0.131607055664063
1.22216666666667	0.126838684082031
1.2255	0.124454498291016
1.22883333333334	0.128269195556641
1.23216666666667	0.138282775878906
1.2355	0.153541564941406
1.23883333333334	0.171661376953125
1.24216666666667	0.185489654541016
1.2455	0.197410583496094
1.24883333333334	0.203132629394531
1.25216666666667	0.203609466552735
1.2555	0.1983642578125
1.25883333333334	0.190258026123047
1.26216666666667	0.183582305908203
1.2655	0.177860260009766
1.26883333333334	0.175952911376953
1.27216666666667	0.174522399902344
1.2755	0.171184539794922
1.27883333333334	0.166416168212891
1.28216666666667	0.162601470947266
1.2855	0.162124633789063
1.28883333333334	0.160694122314453
1.29216666666667	0.159263610839844
1.2955	0.160694122314453
1.29883333333334	0.170230865478516
1.30216666666667	0.182628631591797
1.3055	0.19216537475586
1.30883333333334	0.197410583496094
1.31216666666667	0.196933746337891
1.3155	0.191211700439453
1.31883333333334	0.178813934326172
1.32216666666667	0.164508819580078
1.3255	0.148773193359375
1.32883333333334	0.137805938720703
1.33216666666667	0.133514404296875
1.3355	0.136852264404297
1.33883333333334	0.14495849609375
1.34216666666667	0.152111053466797
1.3455	0.155925750732422
1.34883333333334	0.159263610839844
1.35216666666667	0.16164779663086
1.3555	0.160694122314453
1.35883333333334	0.155925750732422
1.36216666666667	0.151634216308594
1.3655	0.153541564941406
1.36883333333334	0.154495239257813
1.37216666666667	0.155925750732422
1.3755	0.158309936523438
1.37883333333334	0.165462493896485
1.38216666666667	0.171661376953125
1.3855	0.172615051269531
1.38883333333334	0.172138214111328
1.39216666666667	0.17690658569336
1.3955	0.185966491699219
1.39883333333334	0.193119049072266
1.40216666666667	0.196933746337891
1.4055	0.201702117919922
1.40883333333334	0.211238861083985
1.41216666666667	0.219345092773438
1.4155	0.223159790039063
1.41883333333334	0.224113464355469
1.42216666666667	0.225543975830078
1.4255	0.226974487304688
1.42883333333334	0.227451324462891
1.43216666666667	0.225543975830078
1.4355	0.223636627197266
1.43883333333334	0.224590301513672
1.44216666666667	0.225543975830078
1.4455	0.223636627197266
1.44883333333334	0.217437744140625
1.45216666666667	0.206470489501953
1.4555	0.195503234863281
1.45883333333334	0.18310546875
1.46216666666667	0.174045562744141
1.4655	0.170707702636719
1.46883333333334	0.166416168212891
1.47216666666667	0.163555145263672
1.4755	0.161170959472656
1.47883333333334	0.163078308105469
1.48216666666667	0.167369842529297
1.4855	0.173091888427735
1.48883333333334	0.179767608642578
1.49216666666667	0.185012817382813
1.4955	0.188350677490235
1.49883333333334	0.190258026123047
1.50216666666667	0.195026397705078
1.5055	0.196933746337891
1.50883333333334	0.195026397705078
1.51216666666667	0.19216537475586
1.5155	0.186920166015625
1.51883333333334	0.181198120117188
1.52216666666667	0.172138214111328
1.5255	0.161170959472656
1.52883333333334	0.154972076416016
1.53216666666667	0.154972076416016
1.5355	0.161170959472656
1.53883333333334	0.1678466796875
1.54216666666667	0.174522399902344
1.5455	0.185012817382813
1.54883333333334	0.19979476928711
1.55216666666667	0.212192535400391
1.5555	0.218391418457031
1.55883333333334	0.219821929931641
1.56216666666667	0.219345092773438
1.5655	0.213146209716797
1.56883333333334	0.199317932128906
1.57216666666667	0.182151794433594
1.5755	0.170230865478516
1.57883333333334	0.160694122314453
1.58216666666667	0.150203704833985
1.5855	0.141620635986328
1.58883333333334	0.1373291015625
1.59216666666667	0.136375427246094
1.5955	0.12969970703125
1.59883333333334	0.120162963867188
1.60216666666667	0.113964080810547
1.6055	0.111103057861328
1.60883333333334	0.109672546386719
1.61216666666667	0.1068115234375
1.6155	0.111103057861328
1.61883333333334	0.119686126708985
1.62216666666667	0.126838684082031
1.6255	0.130176544189453
1.62883333333334	0.128746032714844
1.63216666666667	0.128269195556641
1.6355	0.126838684082031
1.63883333333334	0.12350082397461
1.64216666666667	0.120162963867188
1.6455	0.119209289550781
1.64883333333334	0.116825103759766
1.65216666666667	0.107288360595703
1.6555	0.0934600830078125
1.65883333333334	0.08392333984375
1.66216666666667	0.0796318054199219
1.6655	0.0772476196289063
1.66883333333334	0.0786781311035157
1.67216666666667	0.0863075256347656
1.6755	0.0967979431152344
1.67883333333334	0.102996826171875
1.68216666666667	0.10061264038086
1.6855	0.0958442687988281
1.68883333333334	0.0934600830078125
1.69216666666667	0.0929832458496094
1.6955	0.0896453857421875
1.69883333333334	0.0872611999511719
1.70216666666667	0.0867843627929688
1.7055	0.0853538513183594
1.70883333333334	0.0786781311035157
1.71216666666667	0.064849853515625
1.7155	0.0510215759277344
1.71883333333334	0.0405311584472656
1.72216666666667	0.030517578125
1.7255	0.0257492065429688
1.72883333333334	0.0233650207519531
1.73216666666667	0.0295639038085938
1.7355	0.0395774841308594
1.73883333333334	0.049591064453125
1.74216666666667	0.0567436218261719
1.7455	0.057220458984375
1.74883333333334	0.0591278076171875
1.75216666666667	0.057220458984375
1.7555	0.0519752502441407
1.75883333333334	0.0414848327636719
1.76216666666667	0.0295639038085938
1.7655	0.0219345092773438
1.76883333333334	0.0133514404296875
1.77216666666667	0.00905990600585938
1.7755	0.00715255737304688
1.77883333333334	0.00762939453125
1.78216666666667	0.00762939453125
1.7855	0.00524520874023438
1.78883333333334	0.00333786010742188
1.79216666666667	-0.000476837158203125
1.7955	-0.00286102294921875
1.79883333333334	-0.00286102294921875
1.80216666666667	0.000476837158203125
1.8055	0.00476837158203125
1.80883333333334	0.00476837158203125
1.81216666666667	-0.00143051147460938
1.8155	-0.0095367431640625
1.81883333333334	-0.0162124633789063
1.82216666666667	-0.0181198120117188
1.8255	-0.019073486328125
1.82883333333334	-0.0171661376953125
1.83216666666667	-0.0157356262207031
1.8355	-0.0171661376953125
1.83883333333334	-0.0214576721191406
1.84216666666667	-0.0281333923339844
1.8455	-0.0371932983398438
1.84883333333334	-0.0462532043457031
1.85216666666667	-0.0543594360351563
1.8555	-0.0619888305664063
1.85883333333334	-0.0715255737304688
1.86216666666667	-0.0848770141601563
1.8655	-0.0977516174316406
1.86883333333334	-0.107288360595703
1.87216666666667	-0.113964080810547
1.8755	-0.117778778076172
1.87883333333334	-0.114917755126953
1.88216666666667	-0.102519989013672
1.8855	-0.0829696655273438
1.88883333333334	-0.0624656677246094
1.89216666666667	-0.0405311584472656
1.8955	-0.011444091796875
1.89883333333334	0.0185966491699219
1.90216666666667	0.03814697265625
1.9055	0.0457763671875
1.90883333333334	0.05340576171875
1.91216666666667	0.0643730163574219
1.9155	0.0729560852050782
1.91883333333334	0.0729560852050782
1.92216666666667	0.0681877136230469
1.9255	0.064849853515625
1.92883333333334	0.0576972961425782
1.93216666666667	0.0476837158203125
1.9355	0.0362396240234375
1.93883333333334	0.0238418579101563
1.94216666666667	0.0157356262207031
1.9455	0.00762939453125
1.94883333333334	0
1.95216666666667	-0.0157356262207031
1.9555	-0.0352859497070313
1.95883333333334	-0.0510215759277344
1.96216666666667	-0.0634193420410157
1.9655	-0.0734329223632813
1.96883333333334	-0.0824928283691406
1.97216666666667	-0.0867843627929688
1.9755	-0.0882148742675781
1.97883333333334	-0.087738037109375
1.98216666666667	-0.087738037109375
1.9855	-0.087738037109375
1.98883333333334	-0.0929832458496094
1.99216666666667	-0.104904174804688
1.9955	-0.119686126708985
1.99883333333334	-0.131607055664063
2.00216666666667	-0.142574310302735
2.0055	-0.154495239257813
2.00883333333334	-0.162601470947266
2.01216666666667	-0.164985656738281
2.0155	-0.165939331054688
2.01883333333334	-0.171661376953125
2.02216666666667	-0.178337097167969
2.0255	-0.184059143066406
2.02883333333334	-0.185489654541016
2.03216666666667	-0.185012817382813
2.0355	-0.185012817382813
2.03883333333334	-0.18453598022461
2.04216666666667	-0.187873840332031
2.0455	-0.19073486328125
2.04883333333334	-0.195026397705078
2.05216666666667	-0.19979476928711
2.0555	-0.20599365234375
2.05883333333334	-0.212192535400391
2.06216666666667	-0.215530395507813
2.0655	-0.216007232666016
2.06883333333334	-0.217437744140625
2.07216666666667	-0.224113464355469
2.0755	-0.227451324462891
2.07883333333334	-0.227451324462891
2.08216666666667	-0.222206115722656
2.0855	-0.216007232666016
2.08883333333334	-0.210285186767578
2.09216666666667	-0.205039978027344
2.0955	-0.204086303710938
2.09883333333334	-0.205039978027344
2.10216666666667	-0.215530395507813
2.1055	-0.2288818359375
2.10883333333334	-0.240802764892578
2.11216666666667	-0.241279602050781
2.1155	-0.241279602050781
2.11883333333334	-0.24557113647461
2.12216666666667	-0.248908996582031
2.1255	-0.24557113647461
2.12883333333334	-0.23651123046875
2.13216666666667	-0.235557556152344
2.1355	-0.238418579101563
2.13883333333334	-0.241279602050781
2.14216666666667	-0.240802764892578
2.1455	-0.237464904785156
2.14883333333334	-0.238895416259766
2.15216666666667	-0.239849090576172
2.1555	-0.236988067626953
2.15883333333334	-0.2288818359375
2.16216666666667	-0.226497650146485
2.1655	-0.235080718994141
2.16883333333334	-0.247478485107422
2.17216666666667	-0.256538391113281
2.1755	-0.262260437011719
2.17883333333334	-0.269412994384766
2.18216666666667	-0.274658203125
2.1855	-0.278472900390625
2.18883333333334	-0.277519226074219
2.19216666666667	-0.279426574707031
2.1955	-0.280380249023438
2.19883333333334	-0.283241271972656
2.20216666666667	-0.289440155029297
2.2055	-0.292301177978516
2.20883333333334	-0.294208526611328
2.21216666666667	-0.295639038085938
2.2155	-0.303268432617188
2.21883333333334	-0.304698944091797
2.22216666666667	-0.297069549560547
2.2255	-0.2899169921875
2.22883333333334	-0.287532806396485
2.23216666666667	-0.288963317871094
2.2355	-0.291824340820313
2.23883333333334	-0.29897689819336
2.24216666666667	-0.308036804199219
2.2455	-0.313282012939453
2.24883333333334	-0.311851501464844
2.25216666666667	-0.308513641357422
2.2555	-0.303268432617188
2.25883333333334	-0.29897689819336
2.26216666666667	-0.297069549560547
2.2655	-0.299453735351563
2.26883333333334	-0.306129455566406
2.27216666666667	-0.311851501464844
2.2755	-0.310897827148438
2.27883333333334	-0.306129455566406
2.28216666666667	-0.301361083984375
2.2855	-0.299453735351563
2.28883333333334	-0.297069549560547
2.29216666666667	-0.29754638671875
2.2955	-0.306129455566406
2.29883333333334	-0.315189361572266
2.30216666666667	-0.321388244628906
2.3055	-0.320911407470703
2.30883333333334	-0.32186508178711
2.31216666666667	-0.318527221679688
2.3155	-0.313282012939453
2.31883333333334	-0.307559967041016
2.32216666666667	-0.308990478515625
2.3255	-0.317573547363281
2.32883333333334	-0.328540802001953
2.33216666666667	-0.338554382324219
2.3355	-0.345706939697266
2.33883333333334	-0.353813171386719
2.34216666666667	-0.360965728759766
2.3455	-0.36001205444336
2.34883333333334	-0.348567962646485
2.35216666666667	-0.333309173583985
2.3555	-0.32186508178711
2.35883333333334	-0.317573547363281
2.36216666666667	-0.317573547363281
2.3655	-0.319957733154297
2.36883333333334	-0.325202941894531
2.37216666666667	-0.333309173583985
2.3755	-0.341415405273438
2.37883333333334	-0.346183776855469
2.38216666666667	-0.342845916748047
2.3855	-0.339984893798828
2.38883333333334	-0.345230102539063
2.39216666666667	-0.357627868652344
2.3955	-0.368118286132813
2.39883333333334	-0.374794006347656
2.40216666666667	-0.380039215087891
2.4055	-0.386714935302735
2.40883333333334	-0.391483306884766
2.41216666666667	-0.395298004150391
2.4155	-0.402927398681641
2.41883333333334	-0.417232513427735
2.42216666666667	-0.437736511230469
2.4255	-0.461101531982422
2.42883333333334	-0.478744506835938
2.43216666666667	-0.493049621582031
2.4355	-0.502586364746094
2.43883333333334	-0.507354736328125
2.44216666666667	-0.507831573486328
2.4455	-0.509262084960938
2.44883333333334	-0.523567199707032
2.45216666666667	-0.54311752319336
2.4555	-0.561714172363282
2.45883333333334	-0.572681427001953
2.46216666666667	-0.580310821533203
2.4655	-0.582218170166016
2.46883333333334	-0.579833984375
2.47216666666667	-0.57363510131836
2.4755	-0.571727752685547
2.47883333333334	-0.584602355957032
2.48216666666667	-0.606536865234375
2.4855	-0.63323974609375
2.48883333333334	-0.654220581054688
2.49216666666667	-0.670433044433594
2.4955	-0.680923461914063
2.49883333333334	-0.683784484863282
2.50216666666667	-0.688552856445313
2.5055	-0.693798065185547
2.50883333333334	-0.700950622558594
2.51216666666667	-0.708580017089844
2.5155	-0.723361968994141
2.51883333333334	-0.739097595214844
2.52216666666667	-0.744819641113282
2.5255	-0.741958618164063
2.52883333333334	-0.744342803955078
2.53216666666667	-0.754833221435547
2.5355	-0.766754150390625
2.53883333333334	-0.779151916503907
2.54216666666667	-0.79345703125
2.5455	-0.812053680419922
2.54883333333334	-0.824451446533203
2.55216666666667	-0.836372375488281
2.5555	-0.846385955810547
2.55883333333334	-0.854969024658203
2.56216666666667	-0.863075256347656
2.5655	-0.869274139404297
2.56883333333334	-0.877857208251953
2.57216666666667	-0.881195068359375
2.5755	-0.87881088256836
2.57883333333334	-0.878334045410156
2.58216666666667	-0.881671905517578
2.5855	-0.887393951416016
2.58883333333334	-0.888347625732422
2.59216666666667	-0.889778137207031
2.5955	-0.895977020263672
2.59883333333334	-0.904083251953125
2.60216666666667	-0.905513763427735
2.6055	-0.903129577636719
2.60883333333334	-0.9002685546875
2.61216666666667	-0.901222229003906
2.6155	-0.9002685546875
2.61883333333334	-0.895500183105469
2.62216666666667	-0.890254974365235
2.6255	-0.884532928466797
2.62883333333334	-0.884056091308594
2.63216666666667	-0.885009765625
2.6355	-0.888824462890625
2.63883333333334	-0.896453857421875
2.64216666666667	-0.911712646484375
2.6455	-0.935077667236328
2.64883333333334	-0.95367431640625
2.65216666666667	-0.964641571044922
2.6555	-0.968456268310547
2.65883333333334	-0.967979431152344
2.66216666666667	-0.9613037109375
2.6655	-0.95367431640625
2.66883333333334	-0.951766967773438
2.67216666666667	-0.95367431640625
2.6755	-0.959873199462891
2.67883333333334	-0.964164733886719
2.68216666666667	-0.969886779785156
2.6855	-0.97036361694336
2.68883333333334	-0.971794128417969
2.69216666666667	-0.971317291259766
2.6955	-0.970840454101563
2.69883333333334	-0.97036361694336
2.70216666666667	-0.968456268310547
2.7055	-0.967502593994141
2.70883333333334	-0.959873199462891
2.71216666666667	-0.954627990722656
2.7155	-0.946998596191406
2.71883333333334	-0.944137573242188
2.72216666666667	-0.946998596191406
2.7255	-0.954627990722656
2.72883333333334	-0.965118408203125
2.73216666666667	-0.970840454101563
2.7355	-0.978946685791016
2.73883333333334	-0.983238220214844
2.74216666666667	-0.986099243164063
2.7455	-0.983715057373047
2.74883333333334	-0.978946685791016
2.75216666666667	-0.975131988525391
2.7555	-0.969409942626953
2.75883333333334	-0.960350036621094
2.76216666666667	-0.950813293457031
2.7655	-0.946044921875
2.76883333333334	-0.950336456298828
2.77216666666667	-0.953197479248047
2.7755	-0.954627990722656
2.77883333333334	-0.954151153564453
2.78216666666667	-0.956058502197266
2.7855	-0.957965850830078
2.78883333333334	-0.954627990722656
2.79216666666667	-0.948429107666016
2.7955	-0.939369201660156
2.79883333333334	-0.935077667236328
2.80216666666667	-0.925064086914063
2.8055	-0.912666320800781
2.80883333333334	-0.900745391845703
2.81216666666667	-0.899791717529297
2.8155	-0.909805297851563
2.81883333333334	-0.919818878173828
2.82216666666667	-0.928401947021485
2.8255	-0.933170318603516
2.82883333333334	-0.936031341552735
2.83216666666667	-0.933647155761719
2.8355	-0.922203063964844
2.83883333333334	-0.911712646484375
2.84216666666667	-0.904560089111328
2.8455	-0.901222229003906
2.84883333333334	-0.898838043212891
2.85216666666667	-0.899791717529297
2.8555	-0.902652740478516
2.85883333333334	-0.900745391845703
2.86216666666667	-0.898361206054688
2.8655	-0.896453857421875
2.86883333333334	-0.897407531738281
2.87216666666667	-0.893592834472656
2.8755	-0.890254974365235
2.87883333333334	-0.896453857421875
2.88216666666667	-0.906467437744141
2.8855	-0.912189483642578
2.88883333333334	-0.910282135009766
2.89216666666667	-0.909805297851563
2.8955	-0.90932846069336
2.89883333333334	-0.902652740478516
2.90216666666667	-0.896453857421875
2.9055	-0.893592834472656
2.90883333333334	-0.897884368896485
2.91216666666667	-0.899791717529297
2.9155	-0.904560089111328
2.91883333333334	-0.911712646484375
2.92216666666667	-0.916004180908203
2.9255	-0.913619995117188
2.92883333333334	-0.906467437744141
2.93216666666667	-0.902652740478516
2.9355	-0.899314880371094
2.93883333333334	-0.899314880371094
2.94216666666667	-0.90169906616211
2.9455	-0.908851623535156
2.94883333333334	-0.910282135009766
2.95216666666667	-0.904083251953125
2.9555	-0.895023345947266
2.95883333333334	-0.888824462890625
2.96216666666667	-0.887393951416016
2.9655	-0.887393951416016
2.96883333333334	-0.887870788574219
2.97216666666667	-0.888347625732422
2.9755	-0.884532928466797
2.97883333333334	-0.882625579833985
2.98216666666667	-0.87881088256836
2.9855	-0.87738037109375
2.98883333333334	-0.880241394042969
2.99216666666667	-0.892162322998047
2.9955	-0.90932846069336
2.99883333333334	-0.91695785522461
3.00216666666667	-0.925064086914063
3.0055	-0.9307861328125
3.00883333333334	-0.938892364501953
3.01216666666667	-0.939369201660156
3.0155	-0.933170318603516
3.01883333333334	-0.927448272705078
3.02216666666667	-0.917434692382813
3.0255	-0.90789794921875
3.02883333333334	-0.898361206054688
3.03216666666667	-0.895977020263672
3.0355	-0.898361206054688
3.03883333333334	-0.900745391845703
3.04216666666667	-0.902652740478516
3.0455	-0.905513763427735
3.04883333333334	-0.908374786376953
3.05216666666667	-0.912189483642578
3.0555	-0.915050506591797
3.05883333333334	-0.921726226806641
3.06216666666667	-0.928401947021485
3.0655	-0.934123992919922
3.06883333333334	-0.934600830078125
3.07216666666667	-0.930309295654297
3.0755	-0.925064086914063
3.07883333333334	-0.917434692382813
3.08216666666667	-0.911235809326172
3.0855	-0.904560089111328
3.08883333333334	-0.903606414794922
3.09216666666667	-0.908374786376953
3.0955	-0.916004180908203
3.09883333333334	-0.921726226806641
3.10216666666667	-0.925540924072266
3.1055	-0.926494598388672
3.10883333333334	-0.923633575439453
3.11216666666667	-0.917911529541016
3.1155	-0.913619995117188
3.11883333333334	-0.908851623535156
3.12216666666667	-0.903606414794922
3.1255	-0.899314880371094
3.12883333333334	-0.897407531738281
3.13216666666667	-0.896453857421875
3.1355	-0.896930694580078
3.13883333333334	-0.902175903320313
3.14216666666667	-0.905036926269531
3.1455	-0.901222229003906
3.14883333333334	-0.889301300048828
3.15216666666667	-0.877857208251953
3.1555	-0.867366790771485
3.15883333333334	-0.858783721923828
3.16216666666667	-0.85592269897461
3.1655	-0.861167907714844
3.16883333333334	-0.872611999511719
3.17216666666667	-0.885009765625
3.1755	-0.892162322998047
3.17883333333334	-0.894546508789063
3.18216666666667	-0.894546508789063
3.1855	-0.9002685546875
3.18883333333334	-0.902175903320313
3.19216666666667	-0.902175903320313
3.1955	-0.896930694580078
3.19883333333334	-0.890731811523438
3.20216666666667	-0.881195068359375
3.2055	-0.868320465087891
3.20883333333334	-0.864028930664063
3.21216666666667	-0.866413116455078
3.2155	-0.878334045410156
3.21883333333334	-0.888347625732422
3.22216666666667	-0.898361206054688
3.2255	-0.901222229003906
3.22883333333334	-0.90169906616211
3.23216666666667	-0.896453857421875
3.2355	-0.887393951416016
3.23883333333334	-0.87738037109375
3.24216666666667	-0.872135162353516
3.2455	-0.876426696777344
3.24883333333334	-0.882148742675781
3.25216666666667	-0.885963439941406
3.2555	-0.890731811523438
3.25883333333334	-0.895023345947266
3.26216666666667	-0.895977020263672
3.2655	-0.885009765625
3.26883333333334	-0.873088836669922
3.27216666666667	-0.86212158203125
3.2755	-0.850200653076172
3.27883333333334	-0.840187072753906
3.28216666666667	-0.837802886962891
3.2855	-0.84829330444336
3.28883333333334	-0.863075256347656
3.29216666666667	-0.875473022460938
3.2955	-0.883102416992188
3.29883333333334	-0.889778137207031
3.30216666666667	-0.897884368896485
3.3055	-0.905036926269531
3.30883333333334	-0.902652740478516
3.31216666666667	-0.895023345947266
3.3155	-0.888347625732422
3.31883333333334	-0.88644027709961
3.32216666666667	-0.879287719726563
3.3255	-0.870227813720703
3.32883333333334	-0.86355209350586
3.33216666666667	-0.868797302246094
3.3355	-0.874042510986328
3.33883333333334	-0.872611999511719
3.34216666666667	-0.861644744873047
3.3455	-0.844478607177735
3.34883333333334	-0.826358795166016
3.35216666666667	-0.812530517578125
3.3555	-0.804424285888672
3.35883333333334	-0.799179077148438
3.36216666666667	-0.799655914306641
3.3655	-0.807762145996094
3.36883333333334	-0.822544097900391
3.37216666666667	-0.834465026855469
3.3755	-0.841617584228516
3.37883333333334	-0.84686279296875
3.38216666666667	-0.853538513183594
3.3855	-0.858306884765625
3.38883333333334	-0.860214233398438
3.39216666666667	-0.860214233398438
3.3955	-0.858783721923828
3.39883333333334	-0.858306884765625
3.40216666666667	-0.856876373291016
3.4055	-0.852584838867188
3.40883333333334	-0.846385955810547
3.41216666666667	-0.836372375488281
3.4155	-0.828742980957031
3.41883333333334	-0.823020935058594
3.42216666666667	-0.821590423583985
3.4255	-0.822544097900391
3.42883333333334	-0.81777572631836
3.43216666666667	-0.811576843261719
3.4355	-0.806331634521485
3.43883333333334	-0.804901123046875
3.44216666666667	-0.80108642578125
3.4455	-0.793933868408203
3.44883333333334	-0.791549682617188
3.45216666666667	-0.793933868408203
3.4555	-0.795364379882813
3.45883333333334	-0.79345703125
3.46216666666667	-0.792026519775391
3.4655	-0.791549682617188
3.46883333333334	-0.791549682617188
3.47216666666667	-0.792026519775391
3.4755	-0.790596008300782
3.47883333333334	-0.784397125244141
3.48216666666667	-0.780105590820313
3.4855	-0.782012939453125
3.48883333333334	-0.789165496826172
3.49216666666667	-0.797271728515625
3.4955	-0.806331634521485
3.49883333333334	-0.81777572631836
3.50216666666667	-0.823974609375
3.5055	-0.823497772216797
3.50883333333334	-0.812530517578125
3.51216666666667	-0.796318054199219
3.5155	-0.776767730712891
3.51883333333334	-0.761985778808594
3.52216666666667	-0.751018524169922
3.5255	-0.74148178100586
3.52883333333334	-0.739097595214844
3.53216666666667	-0.74911117553711
3.5355	-0.768184661865235
3.53883333333334	-0.786781311035157
3.54216666666667	-0.799655914306641
3.5455	-0.811100006103516
3.54883333333334	-0.81634521484375
3.55216666666667	-0.810623168945313
3.5555	-0.794410705566407
3.55883333333334	-0.777721405029297
3.56216666666667	-0.764846801757813
3.5655	-0.75674057006836
3.56883333333334	-0.753879547119141
3.57216666666667	-0.757694244384766
3.5755	-0.763893127441407
3.57883333333334	-0.766754150390625
3.58216666666667	-0.764846801757813
3.5855	-0.75531005859375
3.58883333333334	-0.740528106689453
3.59216666666667	-0.720500946044922
3.5955	-0.702857971191407
3.59883333333334	-0.693798065185547
3.60216666666667	-0.689983367919922
3.6055	-0.688552856445313
3.60883333333334	-0.68807601928711
3.61216666666667	-0.694751739501953
3.6155	-0.706672668457032
3.61883333333334	-0.718116760253907
3.62216666666667	-0.734329223632813
3.6255	-0.750541687011719
3.62883333333334	-0.76436996459961
3.63216666666667	-0.765800476074219
3.6355	-0.762462615966797
3.63883333333334	-0.75531005859375
3.64216666666667	-0.7476806640625
3.6455	-0.742912292480469
3.64883333333334	-0.742435455322266
3.65216666666667	-0.742912292480469
3.6555	-0.737190246582032
3.65883333333334	-0.727176666259766
3.66216666666667	-0.711917877197266
3.6655	-0.697135925292969
3.66883333333334	-0.685214996337891
3.67216666666667	-0.678539276123047
3.6755	-0.678062438964844
3.67883333333334	-0.681877136230469
3.68216666666667	-0.689506530761719
3.6855	-0.694751739501953
3.68883333333334	-0.69570541381836
3.69216666666667	-0.692367553710938
3.6955	-0.686168670654297
3.69883333333334	-0.679969787597657
3.70216666666667	-0.674724578857422
3.7055	-0.661849975585938
3.70883333333334	-0.645637512207032
3.71216666666667	-0.632762908935547
3.7155	-0.621318817138672
3.71883333333334	-0.6103515625
3.72216666666667	-0.598430633544922
3.7255	-0.597476959228516
3.72883333333334	-0.601291656494141
3.73216666666667	-0.605583190917969
3.7355	-0.607967376708985
3.73883333333334	-0.606536865234375
3.74216666666667	-0.599861145019532
3.7455	-0.586032867431641
3.74883333333334	-0.575542449951172
3.75216666666667	-0.571250915527344
3.7555	-0.575065612792969
3.75883333333334	-0.581741333007813
3.76216666666667	-0.586032867431641
3.7655	-0.585556030273438
3.76883333333334	-0.579357147216797
3.77216666666667	-0.571727752685547
3.7755	-0.557899475097657
3.77883333333334	-0.540256500244141
3.78216666666667	-0.524997711181641
3.7855	-0.520706176757813
3.78883333333334	-0.524520874023438
3.79216666666667	-0.521659851074219
3.7955	-0.514507293701172
3.79883333333334	-0.502586364746094
3.80216666666667	-0.49734115600586
3.8055	-0.489234924316406
3.80883333333334	-0.47445297241211
3.81216666666667	-0.454902648925781
3.8155	-0.431537628173828
3.81883333333334	-0.410556793212891
3.82216666666667	-0.368118286132813
3.8255	-0.307083129882813
3.82883333333334	-0.224590301513672
3.83216666666667	-0.123977661132813
3.8355	-0.00286102294921875
3.83883333333334	0.148773193359375
3.84216666666667	0.320911407470703
3.8455	0.517368316650391
3.84883333333334	0.729560852050782
3.85216666666667	0.959873199462891
3.8555	1.21164321899414
3.85883333333334	1.4801025390625
3.86216666666667	1.76715850830078
3.8655	2.06613540649414
3.86883333333334	2.38275527954102
3.87216666666667	2.7155876159668
3.8755	3.05891036987305
3.87883333333334	3.41176986694336
3.88216666666667	3.77178192138672
3.8855	4.1494369506836
3.88883333333334	4.55522537231446
3.89216666666667	5.00822067260742
3.8955	5.53607940673828
3.89883333333334	6.16788864135742
3.90216666666667	6.93464279174805
3.9055	7.85398483276367
3.90883333333334	8.94403457641602
3.91216666666667	10.216236114502
3.9155	11.6519927978516
3.91883333333334	13.2145881652832
3.92216666666667	14.8482322692871
3.9255	16.4914131164551
3.92883333333334	18.0673599243164
3.93216666666667	19.4845199584961
3.9355	20.6694602966309
3.93883333333334	21.566390991211
3.94216666666667	22.1433639526367
3.9455	22.3984718322754
3.94883333333334	22.3522186279297
3.95216666666667	22.0422744750977
3.9555	21.505355834961
3.95883333333334	20.7910537719727
3.96216666666667	19.9565887451172
3.9655	19.0439224243164
3.96883333333334	18.087387084961
3.97216666666667	17.1184539794922
3.9755	16.1705017089844
3.97883333333334	15.2654647827149
3.98216666666667	14.4143104553223
3.9855	13.6218070983887
3.98883333333334	12.8903388977051
3.99216666666667	12.2156143188477
3.9955	11.5995407104492
3.99883333333334	11.0387802124024
4.00216666666667	10.5352401733399
4.0055	10.0889205932617
4.00883333333334	9.69266891479492
4.01216666666667	9.34743881225586
4.0155	9.04417037963867
4.01883333333334	8.78477096557617
4.02216666666667	8.5592269897461
4.0255	8.36229324340821
4.02883333333334	8.18824768066406
4.03216666666667	8.03422927856446
4.0355	7.89976119995117
4.03883333333334	7.77912139892578
4.04216666666667	7.66944885253907
4.0455	7.5674057006836
4.04883333333334	7.47203826904297
4.05216666666667	7.38048553466797
4.0555	7.29560852050782
4.05883333333334	7.21502304077149
4.06216666666667	7.13300704956055
4.0655	7.04288482666016
4.06883333333334	6.94704055786133
4.07216666666667	6.85167312622071
4.0755	6.7586898803711
4.07883333333334	6.66570663452149
4.08216666666667	6.57081604003907
4.0855	6.47211074829102
4.08883333333334	6.37292861938477
4.09216666666667	6.27517700195313
4.0955	6.17551803588867
4.09883333333334	6.07776641845703
4.10216666666667	5.97858428955078
4.1055	5.88512420654297
4.10883333333334	5.79690933227539
4.11216666666667	5.71012496948242
4.1155	5.62191009521485
4.11883333333334	5.52129745483399
4.12216666666667	5.41925430297852
4.1255	5.32054901123047
4.12883333333334	5.22851943969727
4.13216666666667	5.13601303100586
4.1355	5.03826141357422
4.13883333333334	4.94241714477539
4.14216666666667	4.84466552734375
4.1455	4.74023818969727
4.14883333333334	4.62722778320313
4.15216666666667	4.50754165649414
4.1555	4.38880920410156
4.15883333333334	4.27055358886719
4.16216666666667	4.15277481079102
4.1655	4.03738021850586
4.16883333333334	3.92389297485352
4.17216666666667	3.814697265625
4.1755	3.70121002197266
4.17883333333334	3.58915328979492
4.18216666666667	3.47328186035156
4.1855	3.3564567565918
4.18883333333334	3.23104858398438
4.19216666666667	3.10134887695313
4.1955	2.9754638671875
4.19883333333334	2.85625457763672
4.20216666666667	2.74753570556641
4.2055	2.64549255371094
4.20883333333334	2.55823135375977
4.21216666666667	2.48336791992188
4.2155	2.42090225219727
4.21883333333334	2.36034393310547
4.22216666666667	2.31361389160156
4.2255	2.27546691894531
4.22883333333334	2.24161148071289
4.23216666666667	2.20441818237305
4.2355	2.16770172119141
4.23883333333334	2.13670730590821
4.24216666666667	2.105712890625
4.2455	2.07662582397461
4.24883333333334	2.04563140869141
4.25216666666667	2.01702117919922
4.2555	1.9831657409668
4.25883333333334	1.94549560546875
4.26216666666667	1.89924240112305
4.2655	1.84869766235352
4.26883333333334	1.79529190063477
4.27216666666667	1.73616409301758
4.2755	1.66702270507813
4.27883333333334	1.58214569091797
4.28216666666667	1.48916244506836
4.2855	1.38711929321289
4.28883333333334	1.28221511840821
4.29216666666667	1.17015838623047
4.2955	1.06000900268555
4.29883333333334	0.953197479248047
4.30216666666667	0.853061676025391
4.3055	0.750541687011719
4.30883333333334	0.64229965209961
4.31216666666667	0.533103942871094
4.3155	0.426769256591797
4.31883333333334	0.332355499267578
4.32216666666667	0.244140625
4.3255	0.16927719116211
4.32883333333334	0.103950500488281
4.33216666666667	0.0457763671875
4.3355	-0.0119209289550781
4.33883333333334	-0.0715255737304688
4.34216666666667	-0.132083892822266
4.3455	-0.191211700439453
4.34883333333334	-0.252246856689453
4.35216666666667	-0.311851501464844
4.3555	-0.368118286132813
4.35883333333334	-0.423431396484375
4.36216666666667	-0.479698181152344
4.3655	-0.540733337402344
4.36883333333334	-0.60415267944336
4.37216666666667	-0.669479370117188
4.3755	-0.738143920898438
4.37883333333334	-0.803470611572266
4.38216666666667	-0.870704650878906
4.3855	-0.941753387451172
4.38883333333334	-1.00994110107422
4.39216666666667	-1.07240676879883
4.3955	-1.13153457641602
4.39883333333334	-1.20306015014649
4.40216666666667	-1.28030776977539
4.4055	-1.35850906372071
4.40883333333334	-1.44290924072266
4.41216666666667	-1.53875350952149
4.4155	-1.64175033569336
4.41883333333334	-1.73807144165039
4.42216666666667	-1.82819366455078
4.4255	-1.91736221313477
4.42883333333334	-2.00223922729492
4.43216666666667	-2.08616256713867
4.4355	-2.1662712097168
4.43883333333334	-2.25019454956055
4.44216666666667	-2.3336410522461
4.4455	-2.41279602050781
4.44883333333334	-2.48432159423828
4.45216666666667	-2.54297256469727
4.4555	-2.59494781494141
4.45883333333334	-2.64501571655274
4.46216666666667	-2.69460678100586
4.4655	-2.74419784545899
4.46883333333334	-2.78759002685547
4.47216666666667	-2.82812118530274
4.4755	-2.86245346069336
4.47883333333334	-2.89440155029297
4.48216666666667	-2.92682647705078
4.4855	-2.95829772949219
4.48883333333334	-2.98643112182617
4.49216666666667	-3.01122665405274
4.4955	-3.03888320922852
4.49883333333334	-3.06892395019531
4.50216666666667	-3.09276580810547
4.5055	-3.10850143432617
4.50883333333334	-3.12662124633789
4.51216666666667	-3.14712524414063
4.5155	-3.16572189331055
4.51883333333334	-3.17192077636719
4.52216666666667	-3.17525863647461
4.5255	-3.18241119384766
4.52883333333334	-3.19147109985352
4.53216666666667	-3.19957733154297
4.5355	-3.20482254028321
4.53883333333334	-3.21531295776367
4.54216666666667	-3.22914123535156
4.5455	-3.24106216430664
4.54883333333334	-3.24630737304688
4.55216666666667	-3.24440002441406
4.5555	-3.24344635009766
4.55883333333334	-3.23867797851563
4.56216666666667	-3.22723388671875
4.5655	-3.20768356323242
4.56883333333334	-3.18717956542969
4.57216666666667	-3.17096710205078
4.5755	-3.15093994140625
4.57883333333334	-3.12423706054688
4.58216666666667	-3.09467315673828
4.5855	-3.0670166015625
4.58883333333334	-3.03792953491211
4.59216666666667	-3.00025939941406
4.5955	-2.95734405517578
4.59883333333334	-2.91681289672852
4.60216666666667	-2.88009643554688
4.6055	-2.84624099731446
4.60883333333334	-2.81572341918946
4.61216666666667	-2.78997421264649
4.6155	-2.76660919189453
4.61883333333334	-2.73656845092774
4.62216666666667	-2.69842147827149
4.6255	-2.64978408813477
4.62883333333334	-2.60257720947266
4.63216666666667	-2.55537033081055
4.6355	-2.50244140625
4.63883333333334	-2.44760513305664
4.64216666666667	-2.39896774291992
4.6455	-2.36082077026367
4.64883333333334	-2.31695175170899
4.65216666666667	-2.26879119873047
4.6555	-2.22206115722656
4.65883333333334	-2.18009948730469
4.66216666666667	-2.13479995727539
4.6655	-2.08520889282227
4.66883333333334	-2.03561782836914
4.67216666666667	-1.98650360107422
4.6755	-1.94263458251953
4.67883333333334	-1.90305709838867
4.68216666666667	-1.86681747436524
4.6855	-1.82914733886719
4.68883333333334	-1.78813934326172
4.69216666666667	-1.74331665039063
4.6955	-1.68943405151367
4.69883333333334	-1.62935256958008
4.70216666666667	-1.56688690185547
4.7055	-1.50489807128906
4.70883333333334	-1.4486312866211
4.71216666666667	-1.39570236206055
4.7155	-1.35135650634766
4.71883333333334	-1.30891799926758
4.72216666666667	-1.26457214355469
4.7255	-1.2197494506836
4.72883333333334	-1.17111206054688
4.73216666666667	-1.12581253051758
4.7355	-1.08098983764649
4.73883333333334	-1.04284286499024
4.74216666666667	-1.01184844970703
4.7455	-0.985145568847656
4.74883333333334	-0.961780548095703
4.75216666666667	-0.935077667236328
4.7555	-0.909805297851563
4.75883333333334	-0.877857208251953
4.76216666666667	-0.845909118652344
4.7655	-0.81777572631836
4.76883333333334	-0.799179077148438
4.77216666666667	-0.78582763671875
4.7755	-0.769138336181641
4.77883333333334	-0.760078430175782
4.78216666666667	-0.756263732910157
4.7855	-0.752925872802735
4.78883333333334	-0.74005126953125
4.79216666666667	-0.723838806152344
4.7955	-0.713825225830078
4.79883333333334	-0.704765319824219
4.80216666666667	-0.692844390869141
4.8055	-0.677585601806641
4.80883333333334	-0.667572021484375
4.81216666666667	-0.661373138427735
4.8155	-0.64992904663086
4.81883333333334	-0.629901885986328
4.82216666666667	-0.606536865234375
4.8255	-0.58746337890625
4.82883333333334	-0.572681427001953
4.83216666666667	-0.55837631225586
4.8355	-0.550270080566407
4.83883333333334	-0.547409057617188
4.84216666666667	-0.545024871826172
4.8455	-0.535011291503907
4.84883333333334	-0.515460968017578
4.85216666666667	-0.491142272949219
4.8555	-0.463008880615235
4.85883333333334	-0.430583953857422
4.86216666666667	-0.399589538574219
4.8655	-0.374317169189453
4.86883333333334	-0.357627868652344
4.87216666666667	-0.340938568115235
4.8755	-0.323772430419922
4.87883333333334	-0.31280517578125
4.88216666666667	-0.300407409667969
4.8855	-0.287055969238281
4.88883333333334	-0.267505645751953
4.89216666666667	-0.250339508056641
4.8955	-0.235080718994141
4.89883333333334	-0.216007232666016
4.90216666666667	-0.196933746337891
4.9055	-0.172138214111328
4.90883333333334	-0.145435333251953
4.91216666666667	-0.118255615234375
4.9155	-0.0925064086914063
4.91883333333334	-0.06866455078125
4.92216666666667	-0.0481605529785156
4.9255	-0.0309944152832031
4.92883333333334	-0.019073486328125
4.93216666666667	-0.0095367431640625
4.9355	0
4.93883333333334	0.00858306884765625
4.94216666666667	0.0238418579101563
4.9455	0.0386238098144531
4.94883333333334	0.0538825988769532
4.95216666666667	0.0700950622558594
4.9555	0.087738037109375
4.95883333333334	0.105381011962891
4.96216666666667	0.119209289550781
4.9655	0.127315521240235
4.96883333333334	0.135898590087891
4.97216666666667	0.144004821777344
4.9755	0.152111053466797
4.97883333333334	0.164508819580078
4.98216666666667	0.176429748535156
4.9855	0.191688537597656
4.98883333333334	0.203132629394531
4.99216666666667	0.213623046875
4.9955	0.221729278564453
4.99883333333334	0.223636627197266
5.00216666666667	0.224113464355469
5.0055	0.219345092773438
5.00883333333334	0.214099884033203
5.01216666666667	0.211238861083985
5.0155	0.212192535400391
5.01883333333334	0.218868255615235
5.02216666666667	0.23031234741211
5.0255	0.246047973632813
5.02883333333334	0.261783599853516
5.03216666666667	0.277042388916016
5.0355	0.29134750366211
5.03883333333334	0.30517578125
5.04216666666667	0.315189361572266
5.0455	0.327110290527344
5.04883333333334	0.34475326538086
5.05216666666667	0.365734100341797
5.0555	0.38290023803711
5.05883333333334	0.395298004150391
5.06216666666667	0.400066375732422
5.0655	0.397682189941406
5.06883333333334	0.386714935302735
5.07216666666667	0.370025634765625
5.0755	0.349521636962891
5.07883333333334	0.327587127685547
5.08216666666667	0.314712524414063
5.0855	0.308513641357422
5.08883333333334	0.308036804199219
5.09216666666667	0.30517578125
5.0955	0.302791595458985
5.09883333333334	0.303745269775391
5.10216666666667	0.295639038085938
5.1055	0.278949737548828
5.10883333333334	0.250816345214844
5.11216666666667	0.223159790039063
5.1155	0.194072723388672
5.11883333333334	0.159740447998047
5.12216666666667	0.120639801025391
5.1255	0.0762939453125
5.12883333333334	0.0257492065429688
5.13216666666667	-0.0314712524414063
5.1355	-0.0929832458496094
5.13883333333334	-0.161170959472656
5.14216666666667	-0.231266021728516
5.1455	-0.304698944091797
5.14883333333334	-0.380516052246094
5.15216666666667	-0.463962554931641
5.1555	-0.555038452148438
5.15883333333334	-0.647544860839844
5.16216666666667	-0.736713409423828
5.1655	-0.81777572631836
5.16883333333334	-0.895023345947266
5.17216666666667	-0.967502593994141
5.1755	-1.03521347045899
5.17883333333334	-1.10054016113281
5.18216666666667	-1.16872787475586
5.1855	-1.24406814575196
5.18883333333334	-1.31654739379883
5.19216666666667	-1.38902664184571
5.1955	-1.46245956420899
5.19883333333334	-1.5401840209961
5.20216666666667	-1.62029266357422
5.2055	-1.69849395751953
5.20883333333334	-1.78003311157227
5.21216666666667	-1.86204910278321
5.2155	-1.94120407104492
5.21883333333334	-2.01749801635742
5.22216666666667	-2.0904541015625
5.2255	-2.16341018676758
5.22883333333334	-2.23302841186524
5.23216666666667	-2.29740142822266
5.2355	-2.35939025878906
5.23883333333334	-2.41947174072266
5.24216666666667	-2.47669219970703
5.2455	-2.53009796142578
5.24883333333334	-2.58064270019531
5.25216666666667	-2.63738632202149
5.2555	-2.6998519897461
5.25883333333334	-2.76327133178711
5.26216666666667	-2.8223991394043
5.2655	-2.87628173828125
5.26883333333334	-2.93111801147461
5.27216666666667	-2.98213958740235
5.2755	-3.03220748901367
5.27883333333334	-3.08370590209961
5.28216666666667	-3.14807891845703
5.2855	-3.22103500366211
5.28883333333334	-3.29208374023438
5.29216666666667	-3.35168838500977
5.2955	-3.39698791503906
5.29883333333334	-3.4327507019043
5.30216666666667	-3.45849990844727
5.3055	-3.4785270690918
5.30883333333334	-3.4942626953125
5.31216666666667	-3.51333618164063
5.3155	-3.53097915649414
5.31883333333334	-3.54290008544922
5.32216666666667	-3.54480743408203
5.3255	-3.5390853881836
5.32883333333334	-3.53097915649414
5.33216666666667	-3.52096557617188
5.3355	-3.51142883300781
5.33883333333334	-3.50379943847656
5.34216666666667	-3.49521636962891
5.3455	-3.48186492919922
5.34883333333334	-3.45706939697266
5.35216666666667	-3.42369079589844
5.3555	-3.37886810302735
5.35883333333334	-3.32164764404297
5.36216666666667	-3.25107574462891
5.3655	-3.16810607910156
5.36883333333334	-3.06987762451172
5.37216666666667	-2.96163558959961
5.3755	-2.85005569458008
5.37883333333334	-2.73799896240235
5.38216666666667	-2.62451171875
5.3855	-2.50625610351563
5.38883333333334	-2.38800048828125
5.39216666666667	-2.26640701293946
5.3955	-2.14052200317383
5.39883333333334	-2.00366973876953
5.40216666666667	-1.86252593994141
5.4055	-1.71852111816406
5.40883333333334	-1.57737731933594
5.41216666666667	-1.43575668334961
5.4155	-1.29365921020508
5.41883333333334	-1.15299224853516
5.42216666666667	-1.01613998413086
5.4255	-0.890254974365235
5.42883333333334	-0.771522521972657
5.43216666666667	-0.660419464111328
5.4355	-0.558853149414063
5.43883333333334	-0.471591949462891
5.44216666666667	-0.39052963256836
5.4455	-0.303745269775391
5.44883333333334	-0.216007232666016
5.45216666666667	-0.135898590087891
5.4555	-0.06866455078125
5.45883333333334	-0.00762939453125
5.46216666666667	0.0467300415039063
5.4655	0.0910758972167969
5.46883333333334	0.127792358398438
5.47216666666667	0.165462493896485
5.4755	0.212192535400391
5.47883333333334	0.261306762695313
5.48216666666667	0.304222106933594
5.4855	0.332355499267578
5.48883333333334	0.351905822753906
5.49216666666667	0.366687774658203
5.4955	0.379562377929688
5.49883333333334	0.393390655517578
5.50216666666667	0.411510467529297
5.5055	0.437259674072266
5.50883333333334	0.465869903564453
5.51216666666667	0.487327575683594
5.5155	0.499725341796875
5.51883333333334	0.50497055053711
5.52216666666667	0.504493713378907
5.5255	0.495433807373047
5.52883333333334	0.477790832519531
5.53216666666667	0.46539306640625
5.5355	0.455856323242188
5.53883333333334	0.45013427734375
5.54216666666667	0.44393539428711
5.5455	0.439167022705078
5.54883333333334	0.437259674072266
5.55216666666667	0.429630279541016
5.5555	0.420570373535156
5.55883333333334	0.407218933105469
5.56216666666667	0.402450561523438
5.5655	0.40578842163086
5.56883333333334	0.415802001953125
5.57216666666667	0.425815582275391
5.5755	0.437736511230469
5.57883333333334	0.447750091552735
5.58216666666667	0.447750091552735
5.5855	0.439167022705078
5.58883333333334	0.427722930908203
5.59216666666667	0.422477722167969
5.5955	0.415802001953125
5.59883333333334	0.406265258789063
5.60216666666667	0.397682189941406
5.6055	0.399589538574219
5.60883333333334	0.40578842163086
5.61216666666667	0.414848327636719
5.6155	0.42104721069336
5.61883333333334	0.430107116699219
5.62216666666667	0.436782836914063
5.6255	0.439167022705078
5.62883333333334	0.437736511230469
5.63216666666667	0.432014465332031
5.6355	0.42867660522461
5.63883333333334	0.430107116699219
5.64216666666667	0.433921813964844
5.6455	0.436782836914063
5.64883333333334	0.430583953857422
5.65216666666667	0.420570373535156
5.6555	0.405311584472656
5.65883333333334	0.384807586669922
5.66216666666667	0.363349914550781
5.6655	0.345706939697266
5.66883333333334	0.333786010742188
5.67216666666667	0.324726104736328
5.6755	0.3204345703125
5.67883333333334	0.32186508178711
5.68216666666667	0.324249267578125
5.6855	0.322818756103516
5.68883333333334	0.3204345703125
5.69216666666667	0.3204345703125
5.6955	0.315189361572266
5.69883333333334	0.304698944091797
5.70216666666667	0.293254852294922
5.7055	0.290393829345703
5.70883333333334	0.288009643554688
5.71216666666667	0.288963317871094
5.7155	0.292301177978516
5.71883333333334	0.298023223876953
5.72216666666667	0.299453735351563
5.7255	0.293731689453125
5.72883333333334	0.28371810913086
5.73216666666667	0.265121459960938
5.7355	0.24557113647461
5.73883333333334	0.228404998779297
5.74216666666667	0.218868255615235
5.7455	0.208854675292969
5.74883333333334	0.197887420654297
5.75216666666667	0.192642211914063
5.7555	0.195980072021485
5.75883333333334	0.200271606445313
5.76216666666667	0.200748443603516
5.7655	0.200748443603516
5.76883333333334	0.202178955078125
5.77216666666667	0.203609466552735
5.7755	0.204086303710938
5.77883333333334	0.20599365234375
5.78216666666667	0.209331512451172
5.7855	0.210285186767578
5.78883333333334	0.207901000976563
5.79216666666667	0.200748443603516
5.7955	0.189781188964844
5.79883333333334	0.179290771484375
5.80216666666667	0.172138214111328
5.8055	0.166893005371094
5.80883333333334	0.164031982421875
5.81216666666667	0.165939331054688
5.8155	0.172138214111328
5.81883333333334	0.174999237060547
5.82216666666667	0.175952911376953
5.8255	0.180721282958985
5.82883333333334	0.186443328857422
5.83216666666667	0.189304351806641
5.8355	0.186920166015625
5.83883333333334	0.182151794433594
5.84216666666667	0.179290771484375
5.8455	0.17690658569336
5.84883333333334	0.174522399902344
5.85216666666667	0.165462493896485
5.8555	0.157833099365235
5.85883333333334	0.148773193359375
5.86216666666667	0.133514404296875
5.8655	0.113964080810547
5.86883333333334	0.0982284545898438
5.87216666666667	0.0886917114257813
5.8755	0.0729560852050782
5.87883333333334	0.0557899475097657
5.88216666666667	0.0457763671875
5.8855	0.041961669921875
5.88883333333334	0.041961669921875
5.89216666666667	0.0472068786621094
5.8955	0.064849853515625
5.89883333333334	0.080108642578125
5.90216666666667	0.0853538513183594
5.9055	0.0829696655273438
5.90883333333334	0.0791549682617188
5.91216666666667	0.0700950622558594
5.9155	0.05340576171875
5.91883333333334	0.0362396240234375
5.92216666666667	0.0195503234863281
5.9255	0.00619888305664063
5.92883333333334	-0.0100135803222656
5.93216666666667	-0.019073486328125
5.9355	-0.0200271606445313
5.93883333333334	-0.0143051147460938
5.94216666666667	-0.00476837158203125
5.9455	0
5.94883333333334	0.00333786010742188
5.95216666666667	-0.00095367431640625
5.9555	-0.0123977661132813
5.95883333333334	-0.0276565551757813
5.96216666666667	-0.0448226928710938
5.9655	-0.0600814819335938
5.96883333333334	-0.0739097595214844
5.97216666666667	-0.0886917114257813
5.9755	-0.0972747802734375
5.97883333333334	-0.0996589660644531
5.98216666666667	-0.0996589660644531
5.9855	-0.100135803222656
5.98883333333334	-0.102519989013672
5.99216666666667	-0.102996826171875
5.9955	-0.105381011962891
5.99883333333334	-0.110626220703125
6.00216666666667	-0.112533569335938
6.0055	-0.117301940917969
6.00883333333334	-0.123023986816406
6.01216666666667	-0.130653381347656
6.0155	-0.141620635986328
6.01883333333334	-0.154972076416016
6.02216666666667	-0.170707702636719
6.0255	-0.178813934326172
6.02883333333334	-0.181674957275391
6.03216666666667	-0.185966491699219
6.0355	-0.187873840332031
6.03883333333334	-0.186443328857422
6.04216666666667	-0.182628631591797
6.0455	-0.179290771484375
6.04883333333334	-0.181198120117188
6.05216666666667	-0.183582305908203
6.0555	-0.191211700439453
6.05883333333334	-0.203609466552735
6.06216666666667	-0.216960906982422
6.0655	-0.231742858886719
6.06883333333334	-0.240802764892578
6.07216666666667	-0.247001647949219
6.0755	-0.254154205322266
6.07883333333334	-0.263690948486328
6.08216666666667	-0.277042388916016
6.0855	-0.287532806396485
6.08883333333334	-0.295639038085938
6.09216666666667	-0.298023223876953
6.0955	-0.296592712402344
6.09883333333334	-0.296115875244141
6.10216666666667	-0.29754638671875
6.1055	-0.29754638671875
6.10883333333334	-0.29754638671875
6.11216666666667	-0.296592712402344
6.1155	-0.294208526611328
6.11883333333334	-0.288486480712891
6.12216666666667	-0.283241271972656
6.1255	-0.285148620605469
6.12883333333334	-0.293731689453125
6.13216666666667	-0.304222106933594
6.1355	-0.313282012939453
6.13883333333334	-0.322341918945313
6.14216666666667	-0.333309173583985
6.1455	-0.345706939697266
6.14883333333334	-0.353813171386719
6.15216666666667	-0.363349914550781
6.1555	-0.370979309082031
6.15883333333334	-0.37384033203125
6.16216666666667	-0.369071960449219
6.1655	-0.3662109375
6.16883333333334	-0.371932983398438
6.17216666666667	-0.379562377929688
6.1755	-0.384330749511719
6.17883333333334	-0.386238098144531
6.18216666666667	-0.397205352783203
6.1855	-0.407695770263672
6.18883333333334	-0.414848327636719
6.19216666666667	-0.414848327636719
6.1955	-0.419139862060547
6.19883333333334	-0.424385070800781
6.20216666666667	-0.423908233642578
6.2055	-0.414848327636719
6.20883333333334	-0.40578842163086
6.21216666666667	-0.407695770263672
6.2155	-0.414848327636719
6.21883333333334	-0.426292419433594
6.22216666666667	-0.43630599975586
6.2255	-0.444889068603516
6.22883333333334	-0.452518463134766
6.23216666666667	-0.455856323242188
6.2355	-0.456333160400391
6.23883333333334	-0.452995300292969
6.24216666666667	-0.447750091552735
6.2455	-0.446796417236328
6.24883333333334	-0.444412231445313
6.25216666666667	-0.442028045654297
6.2555	-0.438690185546875
6.25883333333334	-0.439643859863281
6.26216666666667	-0.440597534179688
6.2655	-0.441551208496094
6.26883333333334	-0.448226928710938
6.27216666666667	-0.461578369140625
6.2755	-0.477790832519531
6.27883333333334	-0.491142272949219
6.28216666666667	-0.505924224853516
6.2855	-0.525474548339844
6.28883333333334	-0.542163848876953
6.29216666666667	-0.552177429199219
6.2955	-0.554084777832032
6.29883333333334	-0.556468963623047
6.30216666666667	-0.557899475097657
6.3055	-0.554084777832032
6.30883333333334	-0.546932220458985
6.31216666666667	-0.540256500244141
6.3155	-0.536918640136719
6.31883333333334	-0.531673431396485
6.32216666666667	-0.529289245605469
6.3255	-0.529289245605469
6.32883333333334	-0.530242919921875
6.33216666666667	-0.531673431396485
6.3355	-0.532627105712891
6.33883333333334	-0.535964965820313
6.34216666666667	-0.531673431396485
6.3455	-0.524044036865235
6.34883333333334	-0.516891479492188
6.35216666666667	-0.510215759277344
6.3555	-0.503063201904297
6.35883333333334	-0.499248504638672
6.36216666666667	-0.499725341796875
6.3655	-0.504016876220703
6.36883333333334	-0.505924224853516
6.37216666666667	-0.511646270751953
6.3755	-0.518798828125
6.37883333333334	-0.522613525390625
6.38216666666667	-0.524044036865235
6.3855	-0.522613525390625
6.38883333333334	-0.523090362548828
6.39216666666667	-0.527381896972657
6.3955	-0.535011291503907
6.39883333333334	-0.545501708984375
6.40216666666667	-0.553607940673828
6.4055	-0.559806823730469
6.40883333333334	-0.563144683837891
6.41216666666667	-0.562667846679688
6.4155	-0.560283660888672
6.41883333333334	-0.555515289306641
6.42216666666667	-0.55074691772461
6.4255	-0.546932220458985
6.42883333333334	-0.547409057617188
6.43216666666667	-0.550270080566407
6.4355	-0.556468963623047
6.43883333333334	-0.560760498046875
6.44216666666667	-0.566959381103516
6.4455	-0.573158264160157
6.44883333333334	-0.576019287109375
6.45216666666667	-0.574111938476563
6.4555	-0.567436218261719
6.45883333333334	-0.566482543945313
6.46216666666667	-0.568866729736328
6.4655	-0.576019287109375
6.46883333333334	-0.586032867431641
6.47216666666667	-0.595569610595703
6.4755	-0.603199005126953
6.47883333333334	-0.60272216796875
6.48216666666667	-0.598430633544922
6.4855	-0.588417053222657
6.48883333333334	-0.575065612792969
6.49216666666667	-0.560283660888672
6.4955	-0.544548034667969
6.49883333333334	-0.533580780029297
6.50216666666667	-0.528335571289063
6.5055	-0.527381896972657
6.50883333333334	-0.523090362548828
6.51216666666667	-0.52022933959961
6.5155	-0.522136688232422
6.51883333333334	-0.524997711181641
6.52216666666667	-0.519752502441407
6.5255	-0.513553619384766
6.52883333333334	-0.514030456542969
6.53216666666667	-0.515460968017578
6.5355	-0.510692596435547
6.53883333333334	-0.505447387695313
6.54216666666667	-0.509738922119141
6.5455	-0.52022933959961
6.54883333333334	-0.529766082763672
6.55216666666667	-0.536918640136719
6.5555	-0.543594360351563
6.55883333333334	-0.548839569091797
6.56216666666667	-0.55074691772461
6.5655	-0.55074691772461
6.56883333333334	-0.550270080566407
6.57216666666667	-0.546932220458985
6.5755	-0.546932220458985
6.57883333333334	-0.551700592041016
6.58216666666667	-0.557899475097657
6.5855	-0.558853149414063
6.58883333333334	-0.557422637939453
6.59216666666667	-0.55837631225586
6.5955	-0.561714172363282
6.59883333333334	-0.561714172363282
6.60216666666667	-0.561714172363282
6.6055	-0.555992126464844
6.60883333333334	-0.54931640625
6.61216666666667	-0.541210174560547
6.6155	-0.535964965820313
6.61883333333334	-0.535964965820313
6.62216666666667	-0.534534454345703
6.6255	-0.538349151611328
6.62883333333334	-0.540256500244141
6.63216666666667	-0.546455383300782
6.6355	-0.551223754882813
6.63883333333334	-0.551700592041016
6.64216666666667	-0.551700592041016
6.6455	-0.550270080566407
6.64883333333334	-0.554084777832032
6.65216666666667	-0.554561614990235
6.6555	-0.554084777832032
6.65883333333334	-0.559806823730469
6.66216666666667	-0.563144683837891
6.6655	-0.558853149414063
[truncated: 2,507 more rows]
