# Supplementary material for: Phase-Specific Parameter Estimation in Chiral HPLC Using 1‑Site, 2‑Site Stochastic Models, and Unified Equation Approach
Source: Anal Chem. 2026 Apr 29;98(18):13925–39. doi: 10.1021/acs.analchem.6c01634 (PMC13177292; doi:10.1021/acs.analchem.6c01634)
Supplement: Supplementary file 2 [file ac6c01634_si_002.zip › SupportingInformation/03_data_allEluents/LORA_ACN_CELL4_05_40.CSV]

0	0.0376701354980469
0.00333333333333334	0.0329017639160156
0.00666666666666667	0.0147819519042969
0.01	-0.00619888305664063
0.0133333333333334	-0.026702880859375
0.0166666666666667	-0.0410079956054688
0.02	-0.0538825988769532
0.0233333333333334	-0.0634193420410157
0.0266666666666667	-0.0600814819335938
0.03	-0.0524520874023438
0.0333333333333334	-0.0467300415039063
0.0366666666666667	-0.0405311584472656
0.04	-0.0262260437011719
0.0433333333333334	-0.0123977661132813
0.0466666666666667	-0.00762939453125
0.05	-0.00858306884765625
0.0533333333333334	-0.00715255737304688
0.0566666666666667	-0.0057220458984375
0.06	-0.00715255737304688
0.0633333333333334	-0.00619888305664063
0.0666666666666667	-0.00524520874023438
0.07	-0.00619888305664063
0.0733333333333334	-0.0057220458984375
0.0766666666666667	-0.0095367431640625
0.08	-0.0157356262207031
0.0833333333333334	-0.0295639038085938
0.0866666666666667	-0.0338554382324219
0.09	-0.0290870666503906
0.0933333333333334	-0.0247955322265625
0.0966666666666667	-0.0233650207519531
0.1	-0.02288818359375
0.103333333333334	-0.0224113464355469
0.106666666666667	-0.0214576721191406
0.11	-0.0238418579101563
0.113333333333334	-0.0281333923339844
0.116666666666667	-0.0324249267578125
0.12	-0.0386238098144531
0.123333333333334	-0.0405311584472656
0.126666666666667	-0.0467300415039063
0.13	-0.0510215759277344
0.133333333333334	-0.0514984130859375
0.136666666666667	-0.0472068786621094
0.14	-0.0405311584472656
0.143333333333334	-0.0329017639160156
0.146666666666667	-0.0309944152832031
0.15	-0.0290870666503906
0.153333333333334	-0.0300407409667969
0.156666666666667	-0.0300407409667969
0.16	-0.0376701354980469
0.163333333333334	-0.0538825988769532
0.166666666666667	-0.0667572021484375
0.17	-0.0762939453125
0.173333333333334	-0.0834465026855469
0.176666666666667	-0.0896453857421875
0.18	-0.0805854797363281
0.183333333333334	-0.06103515625
0.186666666666667	-0.0424385070800781
0.19	-0.0333786010742188
0.193333333333334	-0.0276565551757813
0.196666666666667	-0.0209808349609375
0.2	-0.0195503234863281
0.203333333333334	-0.0219345092773438
0.206666666666667	-0.0290870666503906
0.21	-0.0333786010742188
0.213333333333334	-0.0371932983398438
0.216666666666667	-0.0395774841308594
0.22	-0.0400543212890625
0.223333333333334	-0.0352859497070313
0.226666666666667	-0.0276565551757813
0.23	-0.0247955322265625
0.233333333333334	-0.0219345092773438
0.236666666666667	-0.0243186950683594
0.24	-0.030517578125
0.243333333333334	-0.0414848327636719
0.246666666666667	-0.0476837158203125
0.25	-0.0457763671875
0.253333333333334	-0.0433921813964844
0.256666666666667	-0.0429153442382813
0.26	-0.0410079956054688
0.263333333333334	-0.0414848327636719
0.266666666666667	-0.0443458557128906
0.27	-0.0467300415039063
0.273333333333334	-0.0481605529785156
0.276666666666667	-0.0467300415039063
0.28	-0.0491142272949219
0.283333333333334	-0.0448226928710938
0.286666666666667	-0.03814697265625
0.29	-0.0333786010742188
0.293333333333334	-0.0290870666503906
0.296666666666667	-0.0314712524414063
0.3	-0.03814697265625
0.303333333333334	-0.0519752502441407
0.306666666666667	-0.0677108764648438
0.31	-0.0796318054199219
0.313333333333334	-0.0863075256347656
0.316666666666667	-0.0863075256347656
0.32	-0.0767707824707032
0.323333333333334	-0.0624656677246094
0.326666666666667	-0.0505447387695313
0.33	-0.0391006469726563
0.333333333333334	-0.0329017639160156
0.336666666666667	-0.0271797180175781
0.34	-0.026702880859375
0.343333333333334	-0.0309944152832031
0.346666666666667	-0.0338554382324219
0.35	-0.0395774841308594
0.353333333333334	-0.0410079956054688
0.356666666666667	-0.0391006469726563
0.36	-0.0338554382324219
0.363333333333334	-0.0286102294921875
0.366666666666667	-0.0238418579101563
0.37	-0.0181198120117188
0.373333333333334	-0.0176429748535156
0.376666666666667	-0.0233650207519531
0.38	-0.0286102294921875
0.383333333333334	-0.0300407409667969
0.386666666666667	-0.0352859497070313
0.39	-0.0481605529785156
0.393333333333334	-0.0629425048828125
0.396666666666667	-0.06866455078125
0.4	-0.072479248046875
0.403333333333334	-0.0791549682617188
0.406666666666667	-0.0820159912109375
0.41	-0.0786781311035157
0.413333333333334	-0.072479248046875
0.416666666666667	-0.0720024108886719
0.42	-0.0748634338378907
0.423333333333334	-0.0762939453125
0.426666666666667	-0.0772476196289063
0.43	-0.0772476196289063
0.433333333333334	-0.0672340393066407
0.436666666666667	-0.0524520874023438
0.44	-0.0357627868652344
0.443333333333334	-0.0247955322265625
0.446666666666667	-0.0166893005371094
0.45	-0.0119209289550781
0.453333333333334	-0.019073486328125
0.456666666666667	-0.0300407409667969
0.46	-0.0362396240234375
0.463333333333334	-0.0314712524414063
0.466666666666667	-0.0233650207519531
0.47	-0.0147819519042969
0.473333333333334	-0.00667572021484375
0.476666666666667	-0.000476837158203125
0.48	-0.00095367431640625
0.483333333333334	-0.0100135803222656
0.486666666666667	-0.0224113464355469
0.49	-0.0290870666503906
0.493333333333334	-0.0329017639160156
0.496666666666667	-0.0386238098144531
0.5	-0.0481605529785156
0.503333333333334	-0.0548362731933594
0.506666666666667	-0.0543594360351563
0.51	-0.057220458984375
0.513333333333334	-0.0557899475097657
0.516666666666667	-0.0538825988769532
0.52	-0.0486373901367188
0.523333333333334	-0.0462532043457031
0.526666666666667	-0.0448226928710938
0.53	-0.03814697265625
0.533333333333334	-0.0309944152832031
0.536666666666667	-0.0276565551757813
0.54	-0.0281333923339844
0.543333333333334	-0.0276565551757813
0.546666666666667	-0.0295639038085938
0.55	-0.0424385070800781
0.553333333333334	-0.0591278076171875
0.556666666666667	-0.06866455078125
0.56	-0.06866455078125
0.563333333333334	-0.0658035278320313
0.566666666666667	-0.0634193420410157
0.57	-0.057220458984375
0.573333333333334	-0.0514984130859375
0.576666666666667	-0.0476837158203125
0.58	-0.0452995300292969
0.583333333333334	-0.0438690185546875
0.586666666666667	-0.0438690185546875
0.59	-0.0433921813964844
0.593333333333334	-0.0414848327636719
0.596666666666667	-0.0391006469726563
0.6	-0.0414848327636719
0.603333333333334	-0.0410079956054688
0.606666666666667	-0.0386238098144531
0.61	-0.0376701354980469
0.613333333333334	-0.0400543212890625
0.616666666666667	-0.0400543212890625
0.62	-0.0357627868652344
0.623333333333334	-0.0324249267578125
0.626666666666667	-0.0362396240234375
0.63	-0.0414848327636719
0.633333333333334	-0.0476837158203125
0.636666666666667	-0.0548362731933594
0.64	-0.0615119934082032
0.643333333333334	-0.0643730163574219
0.646666666666667	-0.0567436218261719
0.65	-0.0438690185546875
0.653333333333334	-0.0238418579101563
0.656666666666667	-0.00476837158203125
0.66	0.00810623168945313
0.663333333333334	0.0119209289550781
0.666666666666667	0.00476837158203125
0.67	-0.0057220458984375
0.673333333333334	-0.0171661376953125
0.676666666666667	-0.0309944152832031
0.68	-0.0410079956054688
0.683333333333334	-0.0500679016113282
0.686666666666667	-0.0500679016113282
0.69	-0.0452995300292969
0.693333333333334	-0.0395774841308594
0.696666666666667	-0.0319480895996094
0.7	-0.0185966491699219
0.703333333333334	-0.000476837158203125
0.706666666666667	0.0104904174804688
0.71	0.011444091796875
0.713333333333334	0.00667572021484375
0.716666666666667	0.00095367431640625
0.72	-0.011444091796875
0.723333333333334	-0.0247955322265625
0.726666666666667	-0.0348091125488281
0.73	-0.0414848327636719
0.733333333333334	-0.0443458557128906
0.736666666666667	-0.0476837158203125
0.74	-0.0429153442382813
0.743333333333334	-0.0367164611816406
0.746666666666667	-0.034332275390625
0.75	-0.0338554382324219
0.753333333333334	-0.0367164611816406
0.756666666666667	-0.0376701354980469
0.76	-0.0424385070800781
0.763333333333334	-0.0472068786621094
0.766666666666667	-0.0472068786621094
0.77	-0.0448226928710938
0.773333333333334	-0.0391006469726563
0.776666666666667	-0.034332275390625
0.78	-0.0333786010742188
0.783333333333334	-0.0333786010742188
0.786666666666667	-0.0333786010742188
0.79	-0.0290870666503906
0.793333333333334	-0.0276565551757813
0.796666666666667	-0.0300407409667969
0.8	-0.0333786010742188
0.803333333333334	-0.0367164611816406
0.806666666666667	-0.0391006469726563
0.81	-0.0429153442382813
0.813333333333334	-0.0462532043457031
0.816666666666667	-0.0500679016113282
0.82	-0.0548362731933594
0.823333333333334	-0.0567436218261719
0.826666666666667	-0.0581741333007813
0.83	-0.0605583190917969
0.833333333333334	-0.0619888305664063
0.836666666666667	-0.0586509704589844
0.84	-0.0538825988769532
0.843333333333334	-0.0500679016113282
0.846666666666667	-0.0481605529785156
0.85	-0.0481605529785156
0.853333333333334	-0.0500679016113282
0.856666666666667	-0.0529289245605469
0.86	-0.05340576171875
0.863333333333334	-0.0567436218261719
0.866666666666667	-0.0605583190917969
0.87	-0.064849853515625
0.873333333333334	-0.0629425048828125
0.876666666666667	-0.0586509704589844
0.88	-0.0491142272949219
0.883333333333334	-0.0362396240234375
0.886666666666667	-0.0252723693847656
0.89	-0.0195503234863281
0.893333333333334	-0.0205039978027344
0.896666666666667	-0.0224113464355469
0.9	-0.0281333923339844
0.903333333333334	-0.0338554382324219
0.906666666666667	-0.0333786010742188
0.91	-0.0252723693847656
0.913333333333334	-0.0166893005371094
0.916666666666667	-0.0171661376953125
0.92	-0.019073486328125
0.923333333333334	-0.0209808349609375
0.926666666666667	-0.0233650207519531
0.93	-0.0281333923339844
0.933333333333334	-0.0314712524414063
0.936666666666667	-0.0276565551757813
0.94	-0.0224113464355469
0.943333333333334	-0.0176429748535156
0.946666666666667	-0.0181198120117188
0.95	-0.0209808349609375
0.953333333333334	-0.02288818359375
0.956666666666667	-0.0243186950683594
0.96	-0.0271797180175781
0.963333333333334	-0.0290870666503906
0.966666666666667	-0.0271797180175781
0.97	-0.0224113464355469
0.973333333333334	-0.0185966491699219
0.976666666666667	-0.0181198120117188
0.98	-0.0181198120117188
0.983333333333334	-0.0195503234863281
0.986666666666667	-0.0205039978027344
0.99	-0.0181198120117188
0.993333333333334	-0.0162124633789063
0.996666666666667	-0.00905990600585938
1	-0.00143051147460938
1.00333333333334	0.00762939453125
1.00666666666667	0.0104904174804688
1.01	0.00858306884765625
1.01333333333334	0.00762939453125
1.01666666666667	0.003814697265625
1.02	0.00095367431640625
1.02333333333334	-0.00476837158203125
1.02666666666667	-0.0057220458984375
1.03	0
1.03333333333334	0.0057220458984375
1.03666666666667	0.00667572021484375
1.04	0.000476837158203125
1.04333333333334	-0.003814697265625
1.04666666666667	-0.00095367431640625
1.05	0.00143051147460938
1.05333333333334	0.00715255737304688
1.05666666666667	0.0166893005371094
1.06	0.0314712524414063
1.06333333333334	0.041961669921875
1.06666666666667	0.0429153442382813
1.07	0.041961669921875
1.07333333333334	0.0333786010742188
1.07666666666667	0.0233650207519531
1.08	0.011444091796875
1.08333333333334	0.00476837158203125
1.08666666666667	0.00238418579101563
1.09	-0.003814697265625
1.09333333333334	-0.0104904174804688
1.09666666666667	-0.0143051147460938
1.1	-0.0109672546386719
1.10333333333334	-0.00667572021484375
1.10666666666667	-0.00476837158203125
1.11	-0.00333786010742188
1.11333333333334	0.000476837158203125
1.11666666666667	0.003814697265625
1.12	0.00333786010742188
1.12333333333334	0.00476837158203125
1.12666666666667	0.00762939453125
1.13	0.0109672546386719
1.13333333333334	0.0109672546386719
1.13666666666667	0.00810623168945313
1.14	0.003814697265625
1.14333333333334	-0.00476837158203125
1.14666666666667	-0.0171661376953125
1.15	-0.0247955322265625
1.15333333333334	-0.0205039978027344
1.15666666666667	-0.00619888305664063
1.16	0.00429153442382813
1.16333333333334	0.0057220458984375
1.16666666666667	0.00524520874023438
1.17	0.0057220458984375
1.17333333333334	0.00143051147460938
1.17666666666667	-0.0104904174804688
1.18	-0.0162124633789063
1.18333333333334	-0.0109672546386719
1.18666666666667	-0.00143051147460938
1.19	0.00524520874023438
1.19333333333334	0.011444091796875
1.19666666666667	0.0176429748535156
1.2	0.0205039978027344
1.20333333333334	0.019073486328125
1.20666666666667	0.0162124633789063
1.21	0.0128746032714844
1.21333333333334	0.0119209289550781
1.21666666666667	0.0109672546386719
1.22	0.00905990600585938
1.22333333333334	0.00476837158203125
1.22666666666667	0.0019073486328125
1.23	0.000476837158203125
1.23333333333334	0.00238418579101563
1.23666666666667	0.00476837158203125
1.24	0.0119209289550781
1.24333333333334	0.0185966491699219
1.24666666666667	0.0200271606445313
1.25	0.0138282775878906
1.25333333333334	0.00238418579101563
1.25666666666667	-0.0095367431640625
1.26	-0.0205039978027344
1.26333333333334	-0.0247955322265625
1.26666666666667	-0.019073486328125
1.27	-0.00810623168945313
1.27333333333334	-0.000476837158203125
1.27666666666667	0.00333786010742188
1.28	0.00238418579101563
1.28333333333334	0.000476837158203125
1.28666666666667	-0.00095367431640625
1.29	0.000476837158203125
1.29333333333334	0.00619888305664063
1.29666666666667	0.0133514404296875
1.3	0.0219345092773438
1.30333333333334	0.0247955322265625
1.30666666666667	0.0214576721191406
1.31	0.0128746032714844
1.31333333333334	0.00762939453125
1.31666666666667	0.00476837158203125
1.32	0.00476837158203125
1.32333333333334	0.0057220458984375
1.32666666666667	0.0104904174804688
1.33	0.0185966491699219
1.33333333333334	0.0252723693847656
1.33666666666667	0.030517578125
1.34	0.0309944152832031
1.34333333333334	0.0324249267578125
1.34666666666667	0.0329017639160156
1.35	0.0338554382324219
1.35333333333334	0.0309944152832031
1.35666666666667	0.0314712524414063
1.36	0.0362396240234375
1.36333333333334	0.0438690185546875
1.36666666666667	0.0491142272949219
1.37	0.0514984130859375
1.37333333333334	0.05340576171875
1.37666666666667	0.0553131103515625
1.38	0.0576972961425782
1.38333333333334	0.0600814819335938
1.38666666666667	0.0629425048828125
1.39	0.0653266906738282
1.39333333333334	0.0700950622558594
1.39666666666667	0.0739097595214844
1.4	0.0767707824707032
1.40333333333334	0.0782012939453125
1.40666666666667	0.0810623168945313
1.41	0.0901222229003906
1.41333333333334	0.0982284545898438
1.41666666666667	0.0987052917480469
1.42	0.0920295715332031
1.42333333333334	0.0867843627929688
1.42666666666667	0.0853538513183594
1.43	0.080108642578125
1.43333333333334	0.0705718994140625
1.43666666666667	0.0653266906738282
1.44	0.0681877136230469
1.44333333333334	0.06866455078125
1.44666666666667	0.064849853515625
1.45	0.0658035278320313
1.45333333333334	0.0748634338378907
1.45666666666667	0.0863075256347656
1.46	0.0891685485839844
1.46333333333334	0.08392333984375
1.46666666666667	0.072479248046875
1.47	0.0596046447753907
1.47333333333334	0.0510215759277344
1.47666666666667	0.0472068786621094
1.48	0.0510215759277344
1.48333333333334	0.0638961791992188
1.48666666666667	0.080108642578125
1.49	0.0910758972167969
1.49333333333334	0.0934600830078125
1.49666666666667	0.0853538513183594
1.5	0.0739097595214844
1.50333333333334	0.0638961791992188
1.50666666666667	0.0581741333007813
1.51	0.0557899475097657
1.51333333333334	0.05340576171875
1.51666666666667	0.057220458984375
1.52	0.0615119934082032
1.52333333333334	0.0600814819335938
1.52666666666667	0.0500679016113282
1.53	0.0367164611816406
1.53333333333334	0.0276565551757813
1.53666666666667	0.0243186950683594
1.54	0.0243186950683594
1.54333333333334	0.0290870666503906
1.54666666666667	0.0386238098144531
1.55	0.0519752502441407
1.55333333333334	0.0629425048828125
1.55666666666667	0.0677108764648438
1.56	0.0710487365722657
1.56333333333334	0.0734329223632813
1.56666666666667	0.0762939453125
1.57	0.0762939453125
1.57333333333334	0.072479248046875
1.57666666666667	0.0681877136230469
1.58	0.0662803649902344
1.58333333333334	0.06866455078125
1.58666666666667	0.0691413879394532
1.59	0.0681877136230469
1.59333333333334	0.0658035278320313
1.59666666666667	0.0681877136230469
1.6	0.0643730163574219
1.60333333333334	0.0557899475097657
1.60666666666667	0.0443458557128906
1.61	0.0414848327636719
1.61333333333334	0.041961669921875
1.61666666666667	0.0371932983398438
1.62	0.0324249267578125
1.62333333333334	0.0271797180175781
1.62666666666667	0.026702880859375
1.63	0.0195503234863281
1.63333333333334	0.0143051147460938
1.63666666666667	0.0119209289550781
1.64	0.0138282775878906
1.64333333333334	0.0128746032714844
1.64666666666667	0.00524520874023438
1.65	-0.00238418579101563
1.65333333333334	-0.00762939453125
1.65666666666667	-0.0104904174804688
1.66	-0.0123977661132813
1.66333333333334	-0.0123977661132813
1.66666666666667	-0.00905990600585938
1.67	-0.00476837158203125
1.67333333333334	-0.00905990600585938
1.67666666666667	-0.0152587890625
1.68	-0.0214576721191406
1.68333333333334	-0.0200271606445313
1.68666666666667	-0.0157356262207031
1.69	-0.0109672546386719
1.69333333333334	-0.00667572021484375
1.69666666666667	-0.00524520874023438
1.7	-0.00810623168945313
1.70333333333334	-0.0185966491699219
1.70666666666667	-0.0329017639160156
1.71	-0.0500679016113282
1.71333333333334	-0.0643730163574219
1.71666666666667	-0.0748634338378907
1.72	-0.0777244567871094
1.72333333333334	-0.072479248046875
1.72666666666667	-0.0681877136230469
1.73	-0.0705718994140625
1.73333333333334	-0.0734329223632813
1.73666666666667	-0.0772476196289063
1.74	-0.0834465026855469
1.74333333333334	-0.100135803222656
1.74666666666667	-0.11587142944336
1.75	-0.124454498291016
1.75333333333334	-0.130176544189453
1.75666666666667	-0.136375427246094
1.76	-0.14495849609375
1.76333333333334	-0.150680541992188
1.76666666666667	-0.151634216308594
1.77	-0.153064727783203
1.77333333333334	-0.152587890625
1.77666666666667	-0.155925750732422
1.78	-0.161170959472656
1.78333333333334	-0.162124633789063
1.78666666666667	-0.159740447998047
1.79	-0.152111053466797
1.79333333333334	-0.14495849609375
1.79666666666667	-0.1373291015625
1.8	-0.129222869873047
1.80333333333334	-0.126361846923828
1.80666666666667	-0.132560729980469
1.81	-0.145435333251953
1.81333333333334	-0.16021728515625
1.81666666666667	-0.172138214111328
1.82	-0.185012817382813
1.82333333333334	-0.196456909179688
1.82666666666667	-0.203132629394531
1.83	-0.205516815185547
1.83333333333334	-0.202178955078125
1.83666666666667	-0.201702117919922
1.84	-0.199317932128906
1.84333333333334	-0.196456909179688
1.84666666666667	-0.19216537475586
1.85	-0.19216537475586
1.85333333333334	-0.199317932128906
1.85666666666667	-0.201702117919922
1.86	-0.202655792236328
1.86333333333334	-0.203609466552735
1.86666666666667	-0.208377838134766
1.87	-0.208854675292969
1.87333333333334	-0.19979476928711
1.87666666666667	-0.192642211914063
1.88	-0.188827514648438
1.88333333333334	-0.185966491699219
1.88666666666667	-0.17690658569336
1.89	-0.167369842529297
1.89333333333334	-0.163555145263672
1.89666666666667	-0.158786773681641
1.9	-0.148296356201172
1.90333333333334	-0.133991241455078
1.90666666666667	-0.122547149658203
1.91	-0.112533569335938
1.91333333333334	-0.102996826171875
1.91666666666667	-0.0967979431152344
1.92	-0.0958442687988281
1.92333333333334	-0.101566314697266
1.92666666666667	-0.113010406494141
1.93	-0.129222869873047
1.93333333333334	-0.149726867675781
1.93666666666667	-0.174045562744141
1.94	-0.204086303710938
1.94333333333334	-0.235557556152344
1.94666666666667	-0.264167785644531
1.95	-0.289440155029297
1.95333333333334	-0.311851501464844
1.95666666666667	-0.330924987792969
1.96	-0.34475326538086
1.96333333333334	-0.350475311279297
1.96666666666667	-0.351428985595703
1.97	-0.349998474121094
1.97333333333334	-0.351428985595703
1.97666666666667	-0.356674194335938
1.98	-0.36001205444336
1.98333333333334	-0.363826751708985
1.98666666666667	-0.368595123291016
1.99	-0.375747680664063
1.99333333333334	-0.380039215087891
1.99666666666667	-0.382423400878906
2	-0.390052795410156
2.00333333333334	-0.395298004150391
2.00666666666667	-0.397205352783203
2.01	-0.401496887207031
2.01333333333334	-0.408172607421875
2.01666666666667	-0.415325164794922
2.02	-0.415325164794922
2.02333333333334	-0.417232513427735
2.02666666666667	-0.421524047851563
2.03	-0.424385070800781
2.03333333333334	-0.423431396484375
2.03666666666667	-0.426292419433594
2.04	-0.437736511230469
2.04333333333334	-0.454425811767578
2.04666666666667	-0.467777252197266
2.05	-0.470161437988281
2.05333333333334	-0.472068786621094
2.05666666666667	-0.468254089355469
2.06	-0.463485717773438
2.06333333333334	-0.454425811767578
2.06666666666667	-0.448703765869141
2.07	-0.447273254394531
2.07333333333334	-0.449180603027344
2.07666666666667	-0.455856323242188
2.08	-0.462055206298828
2.08333333333334	-0.470161437988281
2.08666666666667	-0.479698181152344
2.09	-0.496864318847656
2.09333333333334	-0.51116943359375
2.09666666666667	-0.52022933959961
2.1	-0.522613525390625
2.10333333333334	-0.527381896972657
2.10666666666667	-0.537395477294922
2.11	-0.545501708984375
2.11333333333334	-0.555992126464844
2.11666666666667	-0.571727752685547
2.12	-0.589847564697266
2.12333333333334	-0.598430633544922
2.12666666666667	-0.597476959228516
2.13	-0.594139099121094
2.13333333333334	-0.58889389038086
2.13666666666667	-0.578880310058594
2.14	-0.569343566894532
2.14333333333334	-0.57363510131836
2.14666666666667	-0.588417053222657
2.15	-0.608444213867188
2.15333333333334	-0.628471374511719
2.15666666666667	-0.644207000732422
2.16	-0.654697418212891
2.16333333333334	-0.651359558105469
2.16666666666667	-0.640392303466797
2.17	-0.623703002929688
2.17333333333334	-0.615119934082032
2.17666666666667	-0.607013702392578
2.18	-0.601768493652344
2.18333333333334	-0.599861145019532
2.18666666666667	-0.602245330810547
2.19	-0.608444213867188
2.19333333333334	-0.607490539550782
2.19666666666667	-0.614166259765625
2.2	-0.627517700195313
2.20333333333334	-0.64229965209961
2.20666666666667	-0.657081604003907
2.21	-0.67138671875
2.21333333333334	-0.690937042236328
2.21666666666667	-0.705718994140625
2.22	-0.713348388671875
2.22333333333334	-0.715255737304688
2.22666666666667	-0.712871551513672
2.23	-0.710487365722657
2.23333333333334	-0.707149505615235
2.23666666666667	-0.702857971191407
2.24	-0.700950622558594
2.24333333333334	-0.702381134033203
2.24666666666667	-0.708103179931641
2.25	-0.71096420288086
2.25333333333334	-0.710010528564453
2.25666666666667	-0.708580017089844
2.26	-0.707149505615235
2.26333333333334	-0.711441040039063
2.26666666666667	-0.713348388671875
2.27	-0.717639923095703
2.27333333333334	-0.721454620361328
2.27666666666667	-0.726699829101563
2.28	-0.732421875
2.28333333333334	-0.736236572265625
2.28666666666667	-0.743865966796875
2.29	-0.754356384277344
2.29333333333334	-0.761985778808594
2.29666666666667	-0.769615173339844
2.3	-0.773906707763672
2.30333333333334	-0.779151916503907
2.30666666666667	-0.783443450927735
2.31	-0.782966613769532
2.31333333333334	-0.782012939453125
2.31666666666667	-0.77962875366211
2.32	-0.783443450927735
2.32333333333334	-0.788211822509766
2.32666666666667	-0.790596008300782
2.33	-0.790119171142578
2.33333333333334	-0.79345703125
2.33666666666667	-0.800609588623047
2.34	-0.809669494628906
2.34333333333334	-0.814437866210938
2.34666666666667	-0.818252563476563
2.35	-0.821590423583985
2.35333333333334	-0.824928283691406
2.35666666666667	-0.823497772216797
2.36	-0.821113586425781
2.36333333333334	-0.823020935058594
2.36666666666667	-0.827312469482422
2.37	-0.83303451538086
2.37333333333334	-0.839710235595703
2.37666666666667	-0.849723815917969
2.38	-0.8544921875
2.38333333333334	-0.850677490234375
2.38666666666667	-0.843524932861328
2.39	-0.838279724121094
2.39333333333334	-0.837326049804688
2.39666666666667	-0.835418701171875
2.4	-0.833511352539063
2.40333333333334	-0.835895538330078
2.40666666666667	-0.846385955810547
2.41	-0.856876373291016
2.41333333333334	-0.862598419189453
2.41666666666667	-0.864505767822266
2.42	-0.868797302246094
2.42333333333334	-0.873088836669922
2.42666666666667	-0.874996185302735
2.43	-0.879764556884766
2.43333333333334	-0.887393951416016
2.43666666666667	-0.894546508789063
2.44	-0.895500183105469
2.44333333333334	-0.897407531738281
2.44666666666667	-0.901222229003906
2.45	-0.902652740478516
2.45333333333334	-0.897407531738281
2.45666666666667	-0.891685485839844
2.46	-0.893592834472656
2.46333333333334	-0.897884368896485
2.46666666666667	-0.897884368896485
2.47	-0.894546508789063
2.47333333333334	-0.891208648681641
2.47666666666667	-0.883102416992188
2.48	-0.870704650878906
2.48333333333334	-0.85592269897461
2.48666666666667	-0.849246978759766
2.49	-0.847816467285156
2.49333333333334	-0.851154327392578
2.49666666666667	-0.860214233398438
2.5	-0.870704650878906
2.50333333333334	-0.882148742675781
2.50666666666667	-0.882148742675781
2.51	-0.879764556884766
2.51333333333334	-0.881195068359375
2.51666666666667	-0.88644027709961
2.52	-0.896453857421875
2.52333333333334	-0.903129577636719
2.52666666666667	-0.90932846069336
2.53	-0.908374786376953
2.53333333333334	-0.899314880371094
2.53666666666667	-0.888824462890625
2.54	-0.885486602783203
2.54333333333334	-0.889778137207031
2.54666666666667	-0.895023345947266
2.55	-0.911235809326172
2.55333333333334	-0.936031341552735
2.55666666666667	-0.961780548095703
2.56	-0.971317291259766
2.56333333333334	-0.972747802734375
2.56666666666667	-0.981330871582031
2.57	-0.992298126220703
2.57333333333334	-0.998973846435547
2.57666666666667	-0.998020172119141
2.58	-0.998497009277344
2.58333333333334	-0.998020172119141
2.58666666666667	-0.995635986328125
2.59	-0.9918212890625
2.59333333333334	-0.987052917480469
2.59666666666667	-0.986576080322266
2.6	-0.995635986328125
2.60333333333334	-1.02090835571289
2.60666666666667	-1.0523796081543
2.61	-1.0824203491211
2.61333333333334	-1.11007690429688
2.61666666666667	-1.13248825073242
2.62	-1.14727020263672
2.62333333333334	-1.15346908569336
2.62666666666667	-1.15394592285156
2.63	-1.15680694580078
2.63333333333334	-1.16157531738281
2.63666666666667	-1.1749267578125
2.64	-1.19161605834961
2.64333333333334	-1.20830535888672
2.64666666666667	-1.22737884521485
2.65	-1.24645233154297
2.65333333333334	-1.26314163208008
2.65666666666667	-1.27601623535156
2.66	-1.28841400146485
2.66333333333334	-1.30510330200196
2.66666666666667	-1.32083892822266
2.67	-1.33800506591797
2.67333333333334	-1.35660171508789
2.67666666666667	-1.38187408447266
2.68	-1.41239166259766
2.68333333333334	-1.44100189208985
2.68666666666667	-1.45912170410156
2.69	-1.46770477294922
2.69333333333334	-1.47438049316406
2.69666666666667	-1.48248672485352
2.7	-1.49106979370117
2.70333333333334	-1.49583816528321
2.70666666666667	-1.50680541992188
2.71	-1.51920318603516
2.71333333333334	-1.53446197509766
2.71666666666667	-1.54542922973633
2.72	-1.55496597290039
2.72333333333334	-1.56593322753906
2.72666666666667	-1.57642364501953
2.73	-1.59025192260742
2.73333333333334	-1.60026550292969
2.73666666666667	-1.60837173461914
2.74	-1.61457061767578
2.74333333333334	-1.61981582641602
2.74666666666667	-1.62363052368164
2.75	-1.62696838378906
2.75333333333334	-1.63364410400391
2.75666666666667	-1.64508819580078
2.76	-1.64985656738281
2.76333333333334	-1.64556503295899
2.76666666666667	-1.63698196411133
2.77	-1.63459777832031
2.77333333333334	-1.63555145263672
2.77666666666667	-1.63507461547852
2.78	-1.63745880126953
2.78333333333334	-1.64508819580078
2.78666666666667	-1.65700912475586
2.79	-1.66606903076172
2.79333333333334	-1.67131423950196
2.79666666666667	-1.67226791381836
2.8	-1.67036056518555
2.80333333333334	-1.66940689086914
2.80666666666667	-1.66797637939453
2.81	-1.66702270507813
2.81333333333334	-1.66702270507813
2.81666666666667	-1.66368484497071
2.82	-1.6622543334961
2.82333333333334	-1.65939331054688
2.82666666666667	-1.6622543334961
2.83	-1.66654586791992
2.83333333333334	-1.66940689086914
2.83666666666667	-1.67274475097656
2.84	-1.6775131225586
2.84333333333334	-1.68657302856446
2.84666666666667	-1.69563293457031
2.85	-1.70373916625977
2.85333333333334	-1.7085075378418
2.85666666666667	-1.71184539794922
2.86	-1.71327590942383
2.86333333333334	-1.71041488647461
2.86666666666667	-1.69897079467774
2.87	-1.68561935424805
2.87333333333334	-1.67560577392578
2.87666666666667	-1.67417526245117
2.88	-1.67655944824219
2.88333333333334	-1.6779899597168
2.88666666666667	-1.68037414550781
2.89	-1.67942047119141
2.89333333333334	-1.678466796875
2.89666666666667	-1.67417526245117
2.9	-1.66988372802735
2.90333333333334	-1.67036056518555
2.90666666666667	-1.67417526245117
2.91	-1.67989730834961
2.91333333333334	-1.68609619140625
2.91666666666667	-1.69467926025391
2.92	-1.70230865478516
2.92333333333334	-1.70278549194336
2.92666666666667	-1.69944763183594
2.93	-1.69849395751953
2.93333333333334	-1.70040130615235
2.93666666666667	-1.70230865478516
2.94	-1.69897079467774
2.94333333333334	-1.69992446899414
2.94666666666667	-1.70040130615235
2.95	-1.69944763183594
2.95333333333334	-1.69038772583008
2.95666666666667	-1.68132781982422
2.96	-1.6775131225586
2.96333333333334	-1.67655944824219
2.96666666666667	-1.67703628540039
2.97	-1.68132781982422
2.97333333333334	-1.68991088867188
2.97666666666667	-1.68943405151367
2.98	-1.67989730834961
2.98333333333334	-1.66511535644531
2.98666666666667	-1.65605545043946
2.99	-1.64270401000977
2.99333333333334	-1.62839889526367
2.99666666666667	-1.61600112915039
3	-1.61409378051758
3.00333333333334	-1.617431640625
3.00666666666667	-1.62029266357422
3.01	-1.62220001220703
3.01333333333334	-1.62410736083985
3.01666666666667	-1.62839889526367
3.02	-1.62649154663086
3.02333333333334	-1.62172317504883
3.02666666666667	-1.6169548034668
3.03	-1.61838531494141
3.03333333333334	-1.61933898925781
3.03666666666667	-1.62124633789063
3.04	-1.62506103515625
3.04333333333334	-1.63125991821289
3.04666666666667	-1.6317367553711
3.05	-1.62506103515625
3.05333333333334	-1.62029266357422
3.05666666666667	-1.62076950073242
3.06	-1.62553787231446
3.06333333333334	-1.62839889526367
3.06666666666667	-1.62839889526367
3.07	-1.62792205810547
3.07333333333334	-1.62458419799805
3.07666666666667	-1.61361694335938
3.08	-1.59692764282227
3.08333333333334	-1.58214569091797
3.08666666666667	-1.57785415649414
3.09	-1.58023834228516
3.09333333333334	-1.58452987670899
3.09666666666667	-1.58834457397461
3.1	-1.59311294555664
3.10333333333334	-1.59931182861328
3.10666666666667	-1.60408020019531
3.11	-1.60503387451172
3.11333333333334	-1.59931182861328
3.11666666666667	-1.59311294555664
3.12	-1.5864372253418
3.12333333333334	-1.58452987670899
3.12666666666667	-1.5859603881836
3.13	-1.58739089965821
3.13333333333334	-1.59358978271485
3.13666666666667	-1.60264968872071
3.14	-1.61218643188477
3.14333333333334	-1.61123275756836
3.14666666666667	-1.60455703735352
3.15	-1.59692764282227
3.15333333333334	-1.59311294555664
3.15666666666667	-1.58882141113281
3.16	-1.58166885375977
3.16333333333334	-1.57260894775391
3.16666666666667	-1.56068801879883
3.17	-1.54876708984375
3.17333333333334	-1.53398513793946
3.17666666666667	-1.5249252319336
3.18	-1.52063369750977
3.18333333333334	-1.52301788330078
3.18666666666667	-1.52873992919922
3.19	-1.53541564941406
3.19333333333334	-1.5411376953125
3.19666666666667	-1.5411376953125
3.2	-1.5401840209961
3.20333333333334	-1.54352188110352
3.20666666666667	-1.54542922973633
3.21	-1.54733657836914
3.21333333333334	-1.55019760131836
3.21666666666667	-1.56116485595703
3.22	-1.5711784362793
3.22333333333334	-1.57356262207031
3.22666666666667	-1.5707015991211
3.23	-1.56641006469727
3.23333333333334	-1.56545639038086
3.23666666666667	-1.55830383300781
3.24	-1.54924392700196
3.24333333333334	-1.53970718383789
3.24666666666667	-1.53589248657227
3.25	-1.53732299804688
3.25333333333334	-1.5401840209961
3.25666666666667	-1.54685974121094
3.26	-1.5559196472168
3.26333333333334	-1.55925750732422
3.26666666666667	-1.55305862426758
3.27	-1.53923034667969
3.27333333333334	-1.52683258056641
3.27666666666667	-1.51681900024414
3.28	-1.50442123413086
3.28333333333334	-1.49583816528321
3.28666666666667	-1.49631500244141
3.29	-1.50060653686524
3.29333333333334	-1.49917602539063
3.29666666666667	-1.4944076538086
3.3	-1.49393081665039
3.30333333333334	-1.49631500244141
3.30666666666667	-1.49393081665039
3.31	-1.49345397949219
3.31333333333334	-1.49631500244141
3.31666666666667	-1.50251388549805
3.32	-1.51157379150391
3.32333333333334	-1.52349472045899
3.32666666666667	-1.53732299804688
3.33	-1.54209136962891
3.33333333333334	-1.53970718383789
3.33666666666667	-1.53207778930664
3.34	-1.51824951171875
3.34333333333334	-1.49822235107422
3.34666666666667	-1.48344039916992
3.35	-1.47771835327149
3.35333333333334	-1.47819519042969
3.35666666666667	-1.47581100463867
3.36	-1.47438049316406
3.36333333333334	-1.47819519042969
3.36666666666667	-1.48439407348633
3.37	-1.49059295654297
3.37333333333334	-1.49297714233399
3.37666666666667	-1.49011611938477
3.38	-1.48439407348633
3.38333333333334	-1.48200988769531
3.38666666666667	-1.48057937622071
3.39	-1.47533416748047
3.39333333333334	-1.46484375
3.39666666666667	-1.45912170410156
3.4	-1.45626068115235
3.40333333333334	-1.4486312866211
3.40666666666667	-1.43623352050781
3.41	-1.42860412597656
3.41333333333334	-1.43098831176758
3.41666666666667	-1.43289566040039
3.42	-1.43575668334961
3.42333333333334	-1.43861770629883
3.42666666666667	-1.44290924072266
3.43	-1.44100189208985
3.43333333333334	-1.44004821777344
3.43666666666667	-1.4486312866211
3.44	-1.46198272705078
3.44333333333334	-1.46961212158203
3.44666666666667	-1.46865844726563
3.45	-1.46770477294922
3.45333333333334	-1.46293640136719
3.45666666666667	-1.45292282104492
3.46	-1.43814086914063
3.46333333333334	-1.42669677734375
3.46666666666667	-1.42145156860352
3.47	-1.42097473144531
3.47333333333334	-1.42526626586914
3.47666666666667	-1.42908096313477
3.48	-1.43194198608399
3.48333333333334	-1.4338493347168
3.48666666666667	-1.43766403198242
3.49	-1.44004821777344
3.49333333333334	-1.43814086914063
3.49666666666667	-1.43289566040039
3.5	-1.42860412597656
3.50333333333334	-1.42574310302735
3.50666666666667	-1.42240524291992
3.51	-1.42002105712891
3.51333333333334	-1.42288208007813
3.51666666666667	-1.42621994018555
3.52	-1.42717361450196
3.52333333333334	-1.42669677734375
3.52666666666667	-1.42526626586914
3.53	-1.42574310302735
3.53333333333334	-1.42192840576172
3.53666666666667	-1.42383575439453
3.54	-1.43289566040039
3.54333333333334	-1.4486312866211
3.54666666666667	-1.46484375
3.55	-1.47819519042969
3.55333333333334	-1.48916244506836
3.55666666666667	-1.49250030517578
3.56	-1.48773193359375
3.56333333333334	-1.47294998168946
3.56666666666667	-1.45530700683594
3.57	-1.44100189208985
3.57333333333334	-1.43671035766602
3.57666666666667	-1.44243240356446
3.58	-1.45483016967774
3.58333333333334	-1.47199630737305
3.58666666666667	-1.48296356201172
3.59	-1.48344039916992
3.59333333333334	-1.47199630737305
3.59666666666667	-1.45578384399414
3.6	-1.44577026367188
3.60333333333334	-1.44052505493164
3.60666666666667	-1.44004821777344
3.61	-1.43671035766602
3.61333333333334	-1.434326171875
3.61666666666667	-1.43098831176758
3.62	-1.42478942871094
3.62333333333334	-1.42049789428711
3.62666666666667	-1.42240524291992
3.63	-1.43289566040039
3.63333333333334	-1.44672393798828
3.63666666666667	-1.45769119262696
3.64	-1.4643669128418
3.64333333333334	-1.46865844726563
3.64666666666667	-1.46865844726563
3.65	-1.46293640136719
3.65333333333334	-1.45530700683594
3.65666666666667	-1.45339965820313
3.66	-1.45435333251953
3.66333333333334	-1.45721435546875
3.66666666666667	-1.46198272705078
3.67	-1.47104263305664
3.67333333333334	-1.48153305053711
3.67666666666667	-1.48296356201172
3.68	-1.47771835327149
3.68333333333334	-1.46627426147461
3.68666666666667	-1.45292282104492
3.69	-1.44100189208985
3.69333333333334	-1.42717361450196
3.69666666666667	-1.4190673828125
3.7	-1.4190673828125
3.70333333333334	-1.42669677734375
3.70666666666667	-1.43909454345703
3.71	-1.44672393798828
3.71333333333334	-1.45196914672852
3.71666666666667	-1.44433975219727
3.72	-1.42860412597656
3.72333333333334	-1.40857696533203
3.72666666666667	-1.39427185058594
3.73	-1.38711929321289
3.73333333333334	-1.37996673583985
3.73666666666667	-1.37853622436524
3.74	-1.37996673583985
3.74333333333334	-1.37853622436524
3.74666666666667	-1.36804580688477
3.75	-1.35087966918946
3.75333333333334	-1.33800506591797
3.75666666666667	-1.33037567138672
3.76	-1.32083892822266
3.76333333333334	-1.31034851074219
3.76666666666667	-1.2969970703125
3.77	-1.28889083862305
3.77333333333334	-1.27696990966797
3.77666666666667	-1.26218795776367
3.78	-1.23691558837891
3.78333333333334	-1.20019912719727
3.78666666666667	-1.15108489990235
3.79	-1.08432769775391
3.79333333333334	-1.00135803222656
3.79666666666667	-0.891685485839844
3.8	-0.760555267333985
3.80333333333334	-0.608444213867188
3.80666666666667	-0.434398651123047
3.81	-0.235557556152344
3.81333333333334	-0.0057220458984375
3.81666666666667	0.242233276367188
3.82	0.510692596435547
3.82333333333334	0.789165496826172
3.82666666666667	1.07574462890625
3.83	1.373291015625
3.83333333333334	1.678466796875
3.83666666666667	1.99270248413086
3.84	2.31027603149414
3.84333333333334	2.64501571655274
3.84666666666667	3.00168991088867
3.85	3.38506698608399
3.85333333333334	3.80134582519531
3.85666666666667	4.2719841003418
3.86	4.82988357543946
3.86333333333334	5.50079345703125
3.86666666666667	6.30855560302735
3.87	7.26795196533203
3.87333333333334	8.38518142700196
3.87666666666667	9.65261459350586
3.88	11.0421180725098
3.88333333333334	12.505054473877
3.88666666666667	13.9789581298828
3.89	15.3913497924805
3.89333333333334	16.6778564453125
3.89666666666667	17.7731513977051
3.9	18.6290740966797
3.90333333333334	19.2208290100098
3.90666666666667	19.5426940917969
3.91	19.6166038513184
3.91333333333334	19.465446472168
3.91666666666667	19.1197395324707
3.92	18.6142921447754
3.92333333333334	17.9905891418457
3.92666666666667	17.2863006591797
3.93	16.5286064147949
3.93333333333334	15.7408714294434
3.93666666666667	14.9579048156738
3.94	14.2035484313965
3.94333333333334	13.4882926940918
3.94666666666667	12.8154754638672
3.95	12.1860504150391
3.95333333333334	11.6057395935059
3.95666666666667	11.0702514648438
3.96	10.5748176574707
3.96333333333334	10.1256370544434
3.96666666666667	9.7198486328125
3.97	9.36031341552735
3.97333333333334	9.04273986816406
3.97666666666667	8.76426696777344
3.98	8.52155685424805
3.98333333333334	8.29696655273438
3.98666666666667	8.09383392333985
3.99	7.90977478027344
3.99333333333334	7.75194168090821
3.99666666666667	7.61127471923828
4	7.47966766357422
4.00333333333334	7.35569000244141
4.00666666666667	7.23743438720703
4.01	7.1258544921875
4.01333333333334	7.01379776000977
4.01666666666667	6.90746307373047
4.02	6.805419921875
4.02333333333334	6.71434402465821
4.02666666666667	6.62374496459961
4.03	6.52790069580078
4.03333333333334	6.42156600952149
4.03666666666667	6.30331039428711
4.04	6.17456436157227
4.04333333333334	6.03485107421875
4.04666666666667	5.89370727539063
4.05	5.75304031372071
4.05333333333334	5.61285018920899
4.05666666666667	5.47075271606446
4.06	5.3243637084961
4.06333333333334	5.17320632934571
4.06666666666667	5.01632690429688
4.07	4.85992431640625
4.07333333333334	4.70495223999024
4.07666666666667	4.55331802368164
4.08	4.4088363647461
4.08333333333334	4.26530838012696
4.08666666666667	4.12130355834961
4.09	3.97157669067383
4.09333333333334	3.82518768310547
4.09666666666667	3.68309020996094
4.1	3.54242324829102
4.10333333333334	3.4027099609375
4.10666666666667	3.25870513916016
4.11	3.10945510864258
4.11333333333334	2.95066833496094
4.11666666666667	2.78472900390625
4.12	2.61735916137696
4.12333333333334	2.46095657348633
4.12666666666667	2.31647491455078
4.13	2.18439102172852
4.13333333333334	2.05612182617188
4.13666666666667	1.94072723388672
4.14	1.8310546875
4.14333333333334	1.7232894897461
4.14666666666667	1.6169548034668
4.15	1.52111053466797
4.15333333333334	1.43718719482422
4.15666666666667	1.3575553894043
4.16	1.28030776977539
4.16333333333334	1.20735168457031
4.16666666666667	1.14488601684571
4.17	1.09004974365235
4.17333333333334	1.04570388793946
4.17666666666667	1.00994110107422
4.18	0.982284545898438
4.18333333333334	0.963211059570313
4.18666666666667	0.949382781982422
4.19	0.936031341552735
4.19333333333334	0.914573669433594
4.19666666666667	0.888824462890625
4.2	0.865459442138672
4.20333333333334	0.841140747070313
4.20666666666667	0.811100006103516
4.21	0.774383544921875
4.21333333333334	0.731468200683594
4.21666666666667	0.68044662475586
4.22	0.619888305664063
4.22333333333334	0.552177429199219
4.22666666666667	0.479221343994141
4.23	0.397682189941406
4.23333333333334	0.314712524414063
4.23666666666667	0.232219696044922
4.24	0.154495239257813
4.24333333333334	0.0753402709960938
4.24666666666667	-0.00762939453125
4.25	-0.087738037109375
4.25333333333334	-0.164031982421875
4.25666666666667	-0.243186950683594
4.26	-0.331401824951172
4.26333333333334	-0.41961669921875
4.26666666666667	-0.499725341796875
4.27	-0.570774078369141
4.27333333333334	-0.638484954833985
4.27666666666667	-0.692844390869141
4.28	-0.739097595214844
4.28333333333334	-0.783443450927735
4.28666666666667	-0.827789306640625
4.29	-0.870704650878906
4.29333333333334	-0.910758972167969
4.29666666666667	-0.951766967773438
4.3	-0.985145568847656
4.30333333333334	-1.0066032409668
4.30666666666667	-1.01852416992188
4.31	-1.02996826171875
4.31333333333334	-1.03759765625
4.31666666666667	-1.04331970214844
4.32	-1.04761123657227
4.32333333333334	-1.0519027709961
4.32666666666667	-1.05857849121094
4.33	-1.06287002563477
4.33333333333334	-1.068115234375
4.33666666666667	-1.06954574584961
4.34	-1.06573104858399
4.34333333333334	-1.05476379394531
4.34666666666667	-1.04331970214844
4.35	-1.03378295898438
4.35333333333334	-1.01089477539063
4.35666666666667	-0.977516174316406
4.36	-0.93984603881836
4.36333333333334	-0.911235809326172
4.36666666666667	-0.880241394042969
4.37	-0.838756561279297
4.37333333333334	-0.794410705566407
4.37666666666667	-0.756263732910157
4.38	-0.72479248046875
4.38333333333334	-0.690460205078125
4.38666666666667	-0.658035278320313
4.39	-0.628471374511719
4.39333333333334	-0.609397888183594
4.39666666666667	-0.597476959228516
4.4	-0.589847564697266
4.40333333333334	-0.580310821533203
4.40666666666667	-0.566959381103516
4.41	-0.559806823730469
4.41333333333334	-0.556468963623047
4.41666666666667	-0.546932220458985
4.42	-0.533103942871094
4.42333333333334	-0.522613525390625
4.42666666666667	-0.52022933959961
4.43	-0.517368316650391
4.43333333333334	-0.510692596435547
4.43666666666667	-0.516891479492188
4.44	-0.534534454345703
4.44333333333334	-0.555515289306641
4.44666666666667	-0.576496124267578
4.45	-0.600814819335938
4.45333333333334	-0.638961791992188
4.45666666666667	-0.673294067382813
4.46	-0.697135925292969
4.46333333333334	-0.715732574462891
4.46666666666667	-0.731945037841797
4.47	-0.748157501220703
4.47333333333334	-0.758647918701172
4.47666666666667	-0.769138336181641
4.48	-0.784397125244141
4.48333333333334	-0.798225402832032
4.48666666666667	-0.8087158203125
4.49	-0.81777572631836
4.49333333333334	-0.831127166748047
4.49666666666667	-0.851154327392578
4.5	-0.871658325195313
4.50333333333334	-0.891208648681641
4.50666666666667	-0.909805297851563
4.51	-0.920295715332031
4.51333333333334	-0.920772552490235
4.51666666666667	-0.917434692382813
4.52	-0.917434692382813
4.52333333333334	-0.920295715332031
4.52666666666667	-0.923633575439453
4.53	-0.926017761230469
4.53333333333334	-0.926494598388672
4.53666666666667	-0.916004180908203
4.54	-0.901222229003906
4.54333333333334	-0.881671905517578
4.54666666666667	-0.861644744873047
4.55	-0.838756561279297
4.55333333333334	-0.818729400634766
4.55666666666667	-0.804901123046875
4.56	-0.786304473876953
4.56333333333334	-0.763893127441407
4.56666666666667	-0.736236572265625
4.57	-0.713825225830078
4.57333333333334	-0.689506530761719
4.57666666666667	-0.664234161376953
4.58	-0.641822814941407
4.58333333333334	-0.622272491455078
4.58666666666667	-0.607013702392578
4.59	-0.593185424804688
4.59333333333334	-0.574588775634766
4.59666666666667	-0.547885894775391
4.6	-0.514984130859375
4.60333333333334	-0.483989715576172
4.60666666666667	-0.451087951660156
4.61	-0.414371490478516
4.61333333333334	-0.377655029296875
4.61666666666667	-0.345230102539063
4.62	-0.315189361572266
4.62333333333334	-0.279903411865235
4.62666666666667	-0.248432159423828
4.63	-0.224113464355469
4.63333333333334	-0.201702117919922
4.63666666666667	-0.176429748535156
4.64	-0.148773193359375
4.64333333333334	-0.13113021850586
4.64666666666667	-0.117778778076172
4.65	-0.107288360595703
4.65333333333334	-0.102996826171875
4.65666666666667	-0.109672546386719
4.66	-0.124931335449219
4.66333333333334	-0.1373291015625
4.66666666666667	-0.147819519042969
4.67	-0.157356262207031
4.67333333333334	-0.166893005371094
4.67666666666667	-0.17547607421875
4.68	-0.187873840332031
4.68333333333334	-0.206947326660156
4.68666666666667	-0.233650207519531
4.69	-0.263690948486328
4.69333333333334	-0.292778015136719
4.69666666666667	-0.317096710205078
4.7	-0.339508056640625
4.70333333333334	-0.359535217285156
4.70666666666667	-0.374794006347656
4.71	-0.380992889404297
4.71333333333334	-0.382423400878906
4.71666666666667	-0.38909912109375
4.72	-0.407695770263672
4.72333333333334	-0.432014465332031
4.72666666666667	-0.458717346191406
4.73	-0.486850738525391
4.73333333333334	-0.513076782226563
4.73666666666667	-0.5340576171875
4.74	-0.540733337402344
4.74333333333334	-0.542640686035157
4.74666666666667	-0.543594360351563
4.75	-0.549793243408203
4.75333333333334	-0.565052032470703
4.75666666666667	-0.580787658691407
4.76	-0.598430633544922
4.76333333333334	-0.607967376708985
4.76666666666667	-0.613212585449219
4.77	-0.614166259765625
4.77333333333334	-0.607013702392578
4.77666666666667	-0.597476959228516
4.78	-0.591754913330078
4.78333333333334	-0.594139099121094
4.78666666666667	-0.599861145019532
4.79	-0.602245330810547
4.79333333333334	-0.607490539550782
4.79666666666667	-0.614643096923828
4.8	-0.620365142822266
4.80333333333334	-0.623703002929688
4.80666666666667	-0.627994537353516
4.81	-0.638484954833985
4.81333333333334	-0.64992904663086
4.81666666666667	-0.660896301269532
4.82	-0.664710998535157
4.82333333333334	-0.668525695800782
4.82666666666667	-0.666618347167969
4.83	-0.664710998535157
4.83333333333334	-0.657081604003907
4.83666666666667	-0.651359558105469
4.84	-0.6561279296875
4.84333333333334	-0.667095184326172
4.84666666666667	-0.678539276123047
4.85	-0.687122344970703
4.85333333333334	-0.698566436767578
4.85666666666667	-0.711441040039063
4.86	-0.720500946044922
4.86333333333334	-0.723361968994141
4.86666666666667	-0.723838806152344
4.87	-0.719547271728516
4.87333333333334	-0.713348388671875
4.87666666666667	-0.707626342773438
4.88	-0.702857971191407
4.88333333333334	-0.700473785400391
4.88666666666667	-0.700473785400391
4.89	-0.706195831298828
4.89333333333334	-0.714778900146485
4.89666666666667	-0.719547271728516
4.9	-0.714778900146485
4.90333333333334	-0.704765319824219
4.90666666666667	-0.69427490234375
4.91	-0.690460205078125
4.91333333333334	-0.691890716552735
4.91666666666667	-0.700950622558594
4.92	-0.713825225830078
4.92333333333334	-0.722408294677735
4.92666666666667	-0.722885131835938
4.93	-0.717639923095703
4.93333333333334	-0.712871551513672
4.93666666666667	-0.705242156982422
4.94	-0.696659088134766
4.94333333333334	-0.693321228027344
4.94666666666667	-0.693798065185547
4.95	-0.694751739501953
4.95333333333334	-0.690460205078125
4.95666666666667	-0.685691833496094
4.96	-0.681400299072266
4.96333333333334	-0.67901611328125
4.96666666666667	-0.679492950439453
4.97	-0.675678253173828
4.97333333333334	-0.66375732421875
4.97666666666667	-0.647544860839844
4.98	-0.635623931884766
4.98333333333334	-0.630855560302735
4.98666666666667	-0.624179840087891
4.99	-0.61941146850586
4.99333333333334	-0.622749328613282
4.99666666666667	-0.631809234619141
5	-0.637531280517578
5.00333333333334	-0.63323974609375
5.00666666666667	-0.630855560302735
5.01	-0.634193420410157
5.01333333333334	-0.643253326416016
5.01666666666667	-0.65755844116211
5.02	-0.678539276123047
5.02333333333334	-0.70953369140625
5.02666666666667	-0.750064849853516
5.03	-0.79488754272461
5.03333333333334	-0.837802886962891
5.03666666666667	-0.874519348144531
5.04	-0.912666320800781
5.04333333333334	-0.958442687988281
5.04666666666667	-1.01041793823242
5.05	-1.07002258300781
5.05333333333334	-1.13868713378906
5.05666666666667	-1.220703125
5.06	-1.3113021850586
5.06333333333334	-1.40523910522461
5.06666666666667	-1.50489807128906
5.07	-1.60741806030274
5.07333333333334	-1.71709060668946
5.07666666666667	-1.82819366455078
5.08	-1.94072723388672
5.08333333333334	-2.05707550048828
5.08666666666667	-2.17342376708985
5.09	-2.29310989379883
5.09333333333334	-2.41136550903321
5.09666666666667	-2.53772735595703
5.1	-2.67171859741211
5.10333333333334	-2.80570983886719
5.10666666666667	-2.93684005737305
5.11	-3.06797027587891
5.11333333333334	-3.20768356323242
5.11666666666667	-3.34548950195313
5.12	-3.47328186035156
5.12333333333334	-3.59535217285156
5.12666666666667	-3.71646881103516
5.13	-3.83186340332031
5.13333333333334	-3.9358139038086
5.13666666666667	-4.03451919555664
5.14	-4.13560867309571
5.14333333333334	-4.23908233642578
5.14666666666667	-4.34541702270508
5.15	-4.45365905761719
5.15333333333334	-4.55570220947266
5.15666666666667	-4.6529769897461
5.16	-4.7445297241211
5.16333333333334	-4.83417510986328
5.16666666666667	-4.91809844970703
5.17	-5.00249862670899
5.17333333333334	-5.09214401245117
5.17666666666667	-5.17702102661133
5.18	-5.25712966918946
5.18333333333334	-5.33103942871094
5.18666666666667	-5.40304183959961
5.19	-5.46884536743164
5.19333333333334	-5.52797317504883
5.19666666666667	-5.58662414550782
5.2	-5.64336776733399
5.20333333333334	-5.69391250610352
5.20666666666667	-5.73396682739258
5.21	-5.76305389404297
5.21333333333334	-5.7826042175293
5.21666666666667	-5.79166412353516
5.22	-5.79023361206055
5.22333333333334	-5.78022003173828
5.22666666666667	-5.76353073120117
5.23	-5.7373046875
5.23333333333334	-5.69725036621094
5.23666666666667	-5.64193725585938
5.24	-5.57136535644532
5.24333333333334	-5.48744201660157
5.24666666666667	-5.38492202758789
5.25	-5.26666641235352
5.25333333333334	-5.13410568237305
5.25666666666667	-4.9891471862793
5.26	-4.82654571533203
5.26333333333334	-4.64820861816406
5.26666666666667	-4.45556640625
5.27	-4.25338745117188
5.27333333333334	-4.04500961303711
5.27666666666667	-3.83472442626953
5.28	-3.62491607666016
5.28333333333334	-3.41176986694336
5.28666666666667	-3.19719314575196
5.29	-2.98690795898438
5.29333333333334	-2.78329849243164
5.29666666666667	-2.59160995483399
5.3	-2.41374969482422
5.30333333333334	-2.24542617797852
5.30666666666667	-2.0899772644043
5.31	-1.94549560546875
5.31333333333334	-1.81007385253906
5.31666666666667	-1.67608261108399
5.32	-1.54829025268555
5.32333333333334	-1.44004821777344
5.32666666666667	-1.35040283203125
5.33	-1.27267837524414
5.33333333333334	-1.2049674987793
5.33666666666667	-1.1434555053711
5.34	-1.08432769775391
5.34333333333334	-1.02567672729492
5.34666666666667	-0.969886779785156
5.35	-0.920295715332031
5.35333333333334	-0.871658325195313
5.35666666666667	-0.833988189697266
5.36	-0.81014633178711
5.36333333333334	-0.794410705566407
5.36666666666667	-0.774860382080078
5.37	-0.754356384277344
5.37333333333334	-0.742912292480469
5.37666666666667	-0.737190246582032
5.38	-0.729084014892578
5.38333333333334	-0.713825225830078
5.38666666666667	-0.703811645507813
5.39	-0.696182250976563
5.39333333333334	-0.692844390869141
5.39666666666667	-0.689506530761719
5.4	-0.68807601928711
5.40333333333334	-0.687599182128907
5.40666666666667	-0.685691833496094
5.41	-0.686168670654297
5.41333333333334	-0.682353973388672
5.41666666666667	-0.673770904541016
5.42	-0.664234161376953
5.42333333333334	-0.660896301269532
5.42666666666667	-0.666618347167969
5.43	-0.676155090332032
5.43333333333334	-0.685214996337891
5.43666666666667	-0.696659088134766
5.44	-0.709056854248047
5.44333333333334	-0.722885131835938
5.44666666666667	-0.733375549316407
5.45	-0.735759735107422
5.45333333333334	-0.733375549316407
5.45666666666667	-0.725269317626953
5.46	-0.71859359741211
5.46333333333334	-0.707626342773438
5.46666666666667	-0.694751739501953
5.47	-0.68044662475586
5.47333333333334	-0.667095184326172
5.47666666666667	-0.659942626953125
5.48	-0.657081604003907
5.48333333333334	-0.666618347167969
5.48666666666667	-0.679492950439453
5.49	-0.692844390869141
5.49333333333334	-0.705718994140625
5.49666666666667	-0.719070434570313
5.5	-0.729084014892578
5.50333333333334	-0.729560852050782
5.50666666666667	-0.727653503417969
5.51	-0.728607177734375
5.51333333333334	-0.730037689208985
5.51666666666667	-0.728607177734375
5.52	-0.725269317626953
5.52333333333334	-0.723838806152344
5.52666666666667	-0.72622299194336
5.53	-0.734329223632813
5.53333333333334	-0.7476806640625
5.53666666666667	-0.763893127441407
5.54	-0.778675079345703
5.54333333333334	-0.788211822509766
5.54666666666667	-0.793933868408203
5.55	-0.797748565673828
5.55333333333334	-0.801563262939453
5.55666666666667	-0.80108642578125
5.56	-0.797748565673828
5.56333333333334	-0.79345703125
5.56666666666667	-0.79345703125
5.57	-0.792503356933594
5.57333333333334	-0.788211822509766
5.57666666666667	-0.786304473876953
5.58	-0.786781311035157
5.58333333333334	-0.788688659667969
5.58666666666667	-0.78725814819336
5.59	-0.78725814819336
5.59333333333334	-0.792980194091797
5.59666666666667	-0.801563262939453
5.6	-0.811576843261719
5.60333333333334	-0.822544097900391
5.60666666666667	-0.836849212646485
5.61	-0.850200653076172
5.61333333333334	-0.85592269897461
5.61666666666667	-0.857830047607422
5.62	-0.864028930664063
5.62333333333334	-0.874042510986328
5.62666666666667	-0.883579254150391
5.63	-0.886917114257813
5.63333333333334	-0.891685485839844
5.63666666666667	-0.89406967163086
5.64	-0.894546508789063
5.64333333333334	-0.893592834472656
5.64666666666667	-0.892162322998047
5.65	-0.893592834472656
5.65333333333334	-0.891685485839844
5.65666666666667	-0.891685485839844
5.66	-0.887870788574219
5.66333333333334	-0.879764556884766
5.66666666666667	-0.873088836669922
5.67	-0.867843627929688
5.67333333333334	-0.867843627929688
5.67666666666667	-0.868320465087891
5.68	-0.873565673828125
5.68333333333334	-0.884056091308594
5.68666666666667	-0.896453857421875
5.69	-0.905513763427735
5.69333333333334	-0.905990600585938
5.69666666666667	-0.903129577636719
5.7	-0.905036926269531
5.70333333333334	-0.911235809326172
5.70666666666667	-0.914573669433594
5.71	-0.919818878173828
5.71333333333334	-0.922679901123047
5.71666666666667	-0.927925109863281
5.72	-0.930309295654297
5.72333333333334	-0.934600830078125
5.72666666666667	-0.941276550292969
5.73	-0.949859619140625
5.73333333333334	-0.962257385253906
5.73666666666667	-0.973224639892578
5.74	-0.982761383056641
5.74333333333334	-0.984668731689453
5.74666666666667	-0.983715057373047
5.75	-0.979900360107422
5.75333333333334	-0.98419189453125
5.75666666666667	-0.996112823486328
5.76	-1.01423263549805
5.76333333333334	-1.03187561035156
5.76666666666667	-1.04665756225586
5.77	-1.05619430541992
5.77333333333334	-1.05810165405274
5.77666666666667	-1.04999542236328
5.78	-1.03139877319336
5.78333333333334	-1.01518630981446
5.78666666666667	-1.00469589233399
5.79	-1.00946426391602
5.79333333333334	-1.01613998413086
5.79666666666667	-1.02424621582031
5.8	-1.03330612182617
5.80333333333334	-1.03807449340821
5.80666666666667	-1.03807449340821
5.81	-1.03139877319336
5.81333333333334	-1.03330612182617
5.81666666666667	-1.04141235351563
5.82	-1.04808807373047
5.82333333333334	-1.05810165405274
5.82666666666667	-1.07192993164063
5.83	-1.08957290649414
5.83333333333334	-1.10006332397461
5.83666666666667	-1.10721588134766
5.84	-1.11532211303711
5.84333333333334	-1.12485885620117
5.84666666666667	-1.13487243652344
5.85	-1.14583969116211
5.85333333333334	-1.15489959716797
5.85666666666667	-1.1587142944336
5.86	-1.15823745727539
5.86333333333334	-1.14917755126953
5.86666666666667	-1.13487243652344
5.87	-1.11675262451172
5.87333333333334	-1.10769271850586
5.87666666666667	-1.10912322998047
5.88	-1.11865997314453
5.88333333333334	-1.13582611083985
5.88666666666667	-1.15489959716797
5.89	-1.17349624633789
5.89333333333334	-1.18017196655274
5.89666666666667	-1.17921829223633
5.9	-1.17540359497071
5.90333333333334	-1.1749267578125
5.90666666666667	-1.17540359497071
5.91	-1.17540359497071
5.91333333333334	-1.17826461791992
5.91666666666667	-1.18303298950196
5.92	-1.18494033813477
5.92333333333334	-1.18350982666016
5.92666666666667	-1.18350982666016
5.93	-1.1897087097168
5.93333333333334	-1.19924545288086
5.93666666666667	-1.20735168457031
5.94	-1.21784210205078
5.94333333333334	-1.22880935668946
5.94666666666667	-1.2359619140625
5.95	-1.22928619384766
5.95333333333334	-1.22356414794922
5.95666666666667	-1.21593475341797
5.96	-1.21116638183594
5.96333333333334	-1.19972229003906
5.96666666666667	-1.18827819824219
5.97	-1.18446350097656
5.97333333333334	-1.18160247802735
5.97666666666667	-1.18875503540039
5.98	-1.19781494140625
5.98333333333334	-1.21164321899414
5.98666666666667	-1.22499465942383
5.99	-1.23310089111328
5.99333333333334	-1.24073028564453
5.99666666666667	-1.23882293701172
6	-1.23453140258789
6.00333333333334	-1.23167037963867
6.00666666666667	-1.22642517089844
6.01	-1.22642517089844
6.01333333333334	-1.22165679931641
6.01666666666667	-1.22308731079102
6.02	-1.22356414794922
6.02333333333334	-1.220703125
6.02666666666667	-1.21736526489258
6.03	-1.20830535888672
6.03333333333334	-1.2054443359375
6.03666666666667	-1.20210647583008
6.04	-1.19686126708985
6.04333333333334	-1.19400024414063
6.04666666666667	-1.19924545288086
6.05	-1.21831893920899
6.05333333333334	-1.23643875122071
6.05666666666667	-1.24931335449219
6.06	-1.25789642333985
6.06333333333334	-1.26266479492188
6.06666666666667	-1.2655258178711
6.07	-1.25980377197266
6.07333333333334	-1.25598907470703
6.07666666666667	-1.25646591186524
6.08	-1.26218795776367
6.08333333333334	-1.26934051513672
6.08666666666667	-1.27410888671875
6.09	-1.2812614440918
6.09333333333334	-1.28698348999024
6.09666666666667	-1.29556655883789
6.1	-1.30224227905274
6.10333333333334	-1.30796432495117
6.10666666666667	-1.31082534790039
6.11	-1.31416320800781
6.11333333333334	-1.31750106811524
6.11666666666667	-1.31797790527344
6.12	-1.31750106811524
6.12333333333334	-1.31654739379883
6.12666666666667	-1.31607055664063
6.13	-1.3113021850586
6.13333333333334	-1.30271911621094
6.13666666666667	-1.2960433959961
6.14	-1.29175186157227
6.14333333333334	-1.29079818725586
6.14666666666667	-1.29175186157227
6.15	-1.29556655883789
6.15333333333334	-1.30033493041992
6.15666666666667	-1.30510330200196
6.16	-1.31368637084961
6.16333333333334	-1.31988525390625
6.16666666666667	-1.32465362548828
6.17	-1.32369995117188
6.17333333333334	-1.32465362548828
6.17666666666667	-1.32989883422852
6.18	-1.33848190307617
6.18333333333334	-1.34754180908203
6.18666666666667	-1.35374069213867
6.19	-1.35946273803711
6.19333333333334	-1.36423110961914
6.19666666666667	-1.36089324951172
6.2	-1.34611129760742
6.20333333333334	-1.33037567138672
6.20666666666667	-1.32608413696289
6.21	-1.3265609741211
6.21333333333334	-1.32036209106446
6.21666666666667	-1.31464004516602
6.22	-1.32036209106446
6.22333333333334	-1.33705139160156
6.22666666666667	-1.34706497192383
6.23	-1.35183334350586
6.23333333333334	-1.3570785522461
6.23666666666667	-1.36232376098633
6.24	-1.35660171508789
6.24333333333334	-1.3418197631836
6.24666666666667	-1.32989883422852
6.25	-1.32465362548828
6.25333333333334	-1.32465362548828
6.25666666666667	-1.32560729980469
6.26	-1.32894515991211
6.26333333333334	-1.32989883422852
6.26666666666667	-1.32513046264649
6.27	-1.31702423095703
6.27333333333334	-1.30844116210938
6.27666666666667	-1.30033493041992
6.28	-1.29270553588867
6.28333333333334	-1.28602981567383
6.28666666666667	-1.28650665283203
6.29	-1.29222869873047
6.29333333333334	-1.29985809326172
6.29666666666667	-1.30796432495117
6.3	-1.31511688232422
6.30333333333334	-1.32417678833008
6.30666666666667	-1.32513046264649
6.31	-1.32131576538086
6.31333333333334	-1.31082534790039
6.31666666666667	-1.29985809326172
6.32	-1.28841400146485
6.32333333333334	-1.27744674682617
6.32666666666667	-1.27315521240235
6.33	-1.27410888671875
6.33333333333334	-1.27935409545899
6.33666666666667	-1.28269195556641
6.34	-1.28889083862305
6.34333333333334	-1.2960433959961
6.34666666666667	-1.30367279052735
6.35	-1.30796432495117
6.35333333333334	-1.30987167358399
6.35666666666667	-1.31273269653321
6.36	-1.31511688232422
6.36333333333334	-1.31607055664063
6.36666666666667	-1.3113021850586
6.37	-1.30510330200196
6.37333333333334	-1.30605697631836
6.37666666666667	-1.31511688232422
6.38	-1.3265609741211
6.38333333333334	-1.33705139160156
6.38666666666667	-1.34706497192383
6.39	-1.3570785522461
6.39333333333334	-1.35993957519531
6.39666666666667	-1.35469436645508
6.4	-1.34420394897461
6.40333333333334	-1.33800506591797
6.40666666666667	-1.33705139160156
6.41	-1.33800506591797
6.41333333333334	-1.33466720581055
6.41666666666667	-1.32513046264649
6.42	-1.31702423095703
6.42333333333334	-1.3113021850586
6.42666666666667	-1.30748748779297
6.43	-1.30081176757813
6.43333333333334	-1.30367279052735
6.43666666666667	-1.31320953369141
6.44	-1.3265609741211
6.44333333333334	-1.33085250854492
6.44666666666667	-1.33228302001953
6.45	-1.33180618286133
6.45333333333334	-1.32560729980469
6.45666666666667	-1.31750106811524
6.46	-1.31416320800781
6.46333333333334	-1.31702423095703
6.46666666666667	-1.31797790527344
6.47	-1.32036209106446
6.47333333333334	-1.32322311401367
6.47666666666667	-1.32989883422852
6.48	-1.32846832275391
6.48333333333334	-1.32417678833008
6.48666666666667	-1.31797790527344
6.49	-1.30987167358399
6.49333333333334	-1.30796432495117
6.49666666666667	-1.30844116210938
6.5	-1.312255859375
6.50333333333334	-1.3117790222168
6.50666666666667	-1.31034851074219
6.51	-1.3117790222168
6.51333333333334	-1.31082534790039
6.51666666666667	-1.30701065063477
6.52	-1.30033493041992
6.52333333333334	-1.29270553588867
6.52666666666667	-1.28698348999024
6.53	-1.28030776977539
6.53333333333334	-1.27315521240235
6.53666666666667	-1.25980377197266
6.54	-1.24788284301758
6.54333333333334	-1.23786926269531
6.54666666666667	-1.23071670532227
6.55	-1.22642517089844
6.55333333333334	-1.2197494506836
6.55666666666667	-1.21355056762696
6.56	-1.20735168457031
6.56333333333334	-1.20735168457031
6.56666666666667	-1.20878219604492
6.57	-1.20592117309571
6.57333333333334	-1.20067596435547
6.57666666666667	-1.19829177856446
6.58	-1.19543075561524
6.58333333333334	-1.1897087097168
6.58666666666667	-1.18064880371094
6.59	-1.17349624633789
6.59333333333334	-1.17063522338867
6.59666666666667	-1.17349624633789
6.6	-1.17683410644531
6.60333333333334	-1.17874145507813
6.60666666666667	-1.17874145507813
6.61	-1.18064880371094
6.61333333333334	-1.18827819824219
6.61666666666667	-1.19495391845703
6.62	-1.2044906616211
6.62333333333334	-1.21116638183594
6.62666666666667	-1.21784210205078
6.63	-1.2202262878418
6.63333333333334	-1.21164321899414
6.63666666666667	-1.20401382446289
6.64	-1.19256973266602
6.64333333333334	-1.18541717529297
6.64666666666667	-1.18017196655274
6.65	-1.17540359497071
6.65333333333334	-1.17206573486328
6.65666666666667	-1.16348266601563
6.66	-1.15585327148438
6.66333333333334	-1.14917755126953
[truncated: 2,506 more rows]
