# Supplementary material for: Phase-Specific Parameter Estimation in Chiral HPLC Using 1‑Site, 2‑Site Stochastic Models, and Unified Equation Approach
Source: Anal Chem. 2026 Apr 29;98(18):13925–39. doi: 10.1021/acs.analchem.6c01634 (PMC13177292; doi:10.1021/acs.analchem.6c01634)
Supplement: Supplementary file 2 [file ac6c01634_si_002.zip › SupportingInformation/03_data_allEluents/LORA_ACN_CELL4_06_10.CSV]

0.000166666666666667	-0.0290870666503906
0.0035	-0.0309944152832031
0.00683333333333334	-0.034332275390625
0.0101666666666667	-0.0395774841308594
0.0135	-0.0467300415039063
0.0168333333333334	-0.0472068786621094
0.0201666666666667	-0.0481605529785156
0.0235	-0.049591064453125
0.0268333333333334	-0.0557899475097657
0.0301666666666667	-0.0596046447753907
0.0335	-0.0567436218261719
0.0368333333333334	-0.05340576171875
0.0401666666666667	-0.0476837158203125
0.0435	-0.0400543212890625
0.0468333333333334	-0.026702880859375
0.0501666666666667	-0.0181198120117188
0.0535	-0.0166893005371094
0.0568333333333334	-0.0171661376953125
0.0601666666666667	-0.0162124633789063
0.0635	-0.0119209289550781
0.0668333333333333	-0.00715255737304688
0.0701666666666667	-0.0019073486328125
0.0735	-0.00143051147460938
0.0768333333333334	-0.00667572021484375
0.0801666666666667	-0.0152587890625
0.0835	-0.0276565551757813
0.0868333333333334	-0.0438690185546875
0.0901666666666667	-0.0605583190917969
0.0935	-0.0696182250976563
0.0968333333333334	-0.0729560852050782
0.100166666666667	-0.0720024108886719
0.1035	-0.0696182250976563
0.106833333333334	-0.0658035278320313
0.110166666666667	-0.0624656677246094
0.1135	-0.0605583190917969
0.116833333333334	-0.0576972961425782
0.120166666666667	-0.05340576171875
0.1235	-0.0505447387695313
0.126833333333334	-0.0486373901367188
0.130166666666667	-0.0452995300292969
0.1335	-0.0429153442382813
0.136833333333334	-0.0395774841308594
0.140166666666667	-0.0400543212890625
0.1435	-0.0371932983398438
0.146833333333334	-0.0367164611816406
0.150166666666667	-0.0371932983398438
0.1535	-0.0367164611816406
0.156833333333334	-0.0352859497070313
0.160166666666667	-0.0319480895996094
0.1635	-0.0333786010742188
0.166833333333334	-0.0324249267578125
0.170166666666667	-0.0290870666503906
0.1735	-0.0262260437011719
0.176833333333334	-0.0281333923339844
0.180166666666667	-0.0329017639160156
0.1835	-0.0367164611816406
0.186833333333334	-0.0400543212890625
0.190166666666667	-0.0443458557128906
0.1935	-0.0467300415039063
0.196833333333334	-0.0481605529785156
0.200166666666667	-0.0514984130859375
0.2035	-0.0567436218261719
0.206833333333334	-0.06103515625
0.210166666666667	-0.0638961791992188
0.2135	-0.0677108764648438
0.216833333333334	-0.0720024108886719
0.220166666666667	-0.0715255737304688
0.2235	-0.0629425048828125
0.226833333333334	-0.0538825988769532
0.230166666666667	-0.0452995300292969
0.2335	-0.03814697265625
0.236833333333334	-0.0238418579101563
0.240166666666667	-0.0143051147460938
0.2435	-0.0128746032714844
0.246833333333334	-0.0147819519042969
0.250166666666667	-0.0147819519042969
0.2535	-0.0147819519042969
0.256833333333334	-0.0205039978027344
0.260166666666667	-0.0252723693847656
0.2635	-0.0276565551757813
0.266833333333334	-0.0300407409667969
0.270166666666667	-0.0338554382324219
0.2735	-0.034332275390625
0.276833333333334	-0.0319480895996094
0.280166666666667	-0.0276565551757813
0.2835	-0.0257492065429688
0.286833333333334	-0.0243186950683594
0.290166666666667	-0.0252723693847656
0.2935	-0.0271797180175781
0.296833333333334	-0.0276565551757813
0.300166666666667	-0.0290870666503906
0.3035	-0.0357627868652344
0.306833333333334	-0.0414848327636719
0.310166666666667	-0.0438690185546875
0.3135	-0.0438690185546875
0.316833333333334	-0.0472068786621094
0.320166666666667	-0.0529289245605469
0.3235	-0.0538825988769532
0.326833333333334	-0.0505447387695313
0.330166666666667	-0.0472068786621094
0.3335	-0.0433921813964844
0.336833333333334	-0.0414848327636719
0.340166666666667	-0.0400543212890625
0.3435	-0.0391006469726563
0.346833333333334	-0.0391006469726563
0.350166666666667	-0.041961669921875
0.3535	-0.0481605529785156
0.356833333333334	-0.0557899475097657
0.360166666666667	-0.0600814819335938
0.3635	-0.0634193420410157
0.366833333333334	-0.0691413879394532
0.370166666666667	-0.0739097595214844
0.3735	-0.0748634338378907
0.376833333333334	-0.0710487365722657
0.380166666666667	-0.06866455078125
0.3835	-0.0681877136230469
0.386833333333334	-0.0653266906738282
0.390166666666667	-0.0576972961425782
0.3935	-0.049591064453125
0.396833333333334	-0.0386238098144531
0.400166666666667	-0.0290870666503906
0.4035	-0.0200271606445313
0.406833333333334	-0.0143051147460938
0.410166666666667	-0.0138282775878906
0.4135	-0.0185966491699219
0.416833333333334	-0.0281333923339844
0.420166666666667	-0.0314712524414063
0.4235	-0.0281333923339844
0.426833333333334	-0.0195503234863281
0.430166666666667	-0.0109672546386719
0.4335	-0.00715255737304688
0.436833333333334	-0.00429153442382813
0.440166666666667	-0.0100135803222656
0.4435	-0.0162124633789063
0.446833333333334	-0.0238418579101563
0.450166666666667	-0.0295639038085938
0.4535	-0.0333786010742188
0.456833333333334	-0.0367164611816406
0.460166666666667	-0.0352859497070313
0.4635	-0.0357627868652344
0.466833333333334	-0.0429153442382813
0.470166666666667	-0.0519752502441407
0.4735	-0.0562667846679688
0.476833333333334	-0.0553131103515625
0.480166666666667	-0.0543594360351563
0.4835	-0.0553131103515625
0.486833333333334	-0.0562667846679688
0.490166666666667	-0.0596046447753907
0.4935	-0.0643730163574219
0.496833333333334	-0.0667572021484375
0.500166666666667	-0.0605583190917969
0.5035	-0.0510215759277344
0.506833333333334	-0.03814697265625
0.510166666666667	-0.0233650207519531
0.5135	-0.0138282775878906
0.516833333333334	-0.011444091796875
0.520166666666667	-0.02288818359375
0.5235	-0.0352859497070313
0.526833333333334	-0.0457763671875
0.530166666666667	-0.0481605529785156
0.5335	-0.0438690185546875
0.536833333333334	-0.0371932983398438
0.540166666666667	-0.0295639038085938
0.5435	-0.0209808349609375
0.546833333333334	-0.0138282775878906
0.550166666666667	-0.0109672546386719
0.5535	-0.0128746032714844
0.556833333333334	-0.0128746032714844
0.560166666666667	-0.011444091796875
0.5635	-0.0166893005371094
0.566833333333334	-0.0290870666503906
0.570166666666667	-0.0429153442382813
0.5735	-0.0500679016113282
0.576833333333334	-0.05340576171875
0.580166666666667	-0.0514984130859375
0.5835	-0.0448226928710938
0.586833333333334	-0.0376701354980469
0.590166666666667	-0.0329017639160156
0.5935	-0.0295639038085938
0.596833333333334	-0.0300407409667969
0.600166666666667	-0.034332275390625
0.6035	-0.0424385070800781
0.606833333333334	-0.0448226928710938
0.610166666666667	-0.0438690185546875
0.6135	-0.0467300415039063
0.616833333333334	-0.0491142272949219
0.620166666666667	-0.049591064453125
0.6235	-0.0476837158203125
0.626833333333334	-0.0467300415039063
0.630166666666667	-0.0443458557128906
0.6335	-0.0414848327636719
0.636833333333334	-0.0391006469726563
0.640166666666667	-0.0410079956054688
0.6435	-0.0414848327636719
0.646833333333334	-0.041961669921875
0.650166666666667	-0.0414848327636719
0.6535	-0.0400543212890625
0.656833333333334	-0.041961669921875
0.660166666666667	-0.0424385070800781
0.6635	-0.0433921813964844
0.666833333333334	-0.0424385070800781
0.670166666666667	-0.0400543212890625
0.6735	-0.0400543212890625
0.676833333333334	-0.0362396240234375
0.680166666666667	-0.0314712524414063
0.6835	-0.0233650207519531
0.686833333333334	-0.0171661376953125
0.690166666666667	-0.0176429748535156
0.6935	-0.0181198120117188
0.696833333333334	-0.0195503234863281
0.700166666666667	-0.0200271606445313
0.7035	-0.0214576721191406
0.706833333333334	-0.0219345092773438
0.710166666666667	-0.0200271606445313
0.7135	-0.0195503234863281
0.716833333333334	-0.0181198120117188
0.720166666666667	-0.0171661376953125
0.7235	-0.0224113464355469
0.726833333333334	-0.0348091125488281
0.730166666666667	-0.0486373901367188
0.7335	-0.0500679016113282
0.736833333333334	-0.0429153442382813
0.740166666666667	-0.0309944152832031
0.7435	-0.0200271606445313
0.746833333333334	-0.00762939453125
0.750166666666667	0.00286102294921875
0.7535	0.003814697265625
0.756833333333334	-0.00619888305664063
0.760166666666667	-0.019073486328125
0.7635	-0.0262260437011719
0.766833333333334	-0.0271797180175781
0.770166666666667	-0.0252723693847656
0.7735	-0.0252723693847656
0.776833333333334	-0.0247955322265625
0.780166666666667	-0.0247955322265625
0.7835	-0.0271797180175781
0.786833333333334	-0.0333786010742188
0.790166666666667	-0.0433921813964844
0.7935	-0.0514984130859375
0.796833333333334	-0.0553131103515625
0.800166666666667	-0.0538825988769532
0.8035	-0.0481605529785156
0.806833333333334	-0.0395774841308594
0.810166666666667	-0.0309944152832031
0.8135	-0.0214576721191406
0.816833333333334	-0.0138282775878906
0.820166666666667	-0.0128746032714844
0.8235	-0.0143051147460938
0.826833333333334	-0.0138282775878906
0.830166666666667	-0.00715255737304688
0.8335	-0.000476837158203125
0.836833333333334	-0.0019073486328125
0.840166666666667	-0.00619888305664063
0.8435	-0.0119209289550781
0.846833333333334	-0.0176429748535156
0.850166666666667	-0.0281333923339844
0.8535	-0.03814697265625
0.856833333333334	-0.0429153442382813
0.860166666666667	-0.03814697265625
0.8635	-0.0338554382324219
0.866833333333334	-0.0333786010742188
0.870166666666667	-0.034332275390625
0.8735	-0.0371932983398438
0.876833333333334	-0.0405311584472656
0.880166666666667	-0.0519752502441407
0.8835	-0.0615119934082032
0.886833333333334	-0.0677108764648438
0.890166666666667	-0.0762939453125
0.8935	-0.0824928283691406
0.896833333333334	-0.0834465026855469
0.900166666666667	-0.0810623168945313
0.9035	-0.0796318054199219
0.906833333333334	-0.0791549682617188
0.910166666666667	-0.0643730163574219
0.9135	-0.0486373901367188
0.916833333333334	-0.0371932983398438
0.920166666666667	-0.0295639038085938
0.9235	-0.0205039978027344
0.926833333333334	-0.0133514404296875
0.930166666666667	-0.0185966491699219
0.9335	-0.0314712524414063
0.936833333333334	-0.0443458557128906
0.940166666666667	-0.05340576171875
0.9435	-0.0619888305664063
0.946833333333334	-0.0681877136230469
0.950166666666667	-0.0677108764648438
0.9535	-0.0629425048828125
0.956833333333334	-0.0557899475097657
0.960166666666667	-0.0505447387695313
0.9635	-0.0414848327636719
0.966833333333334	-0.0324249267578125
0.970166666666667	-0.0271797180175781
0.9735	-0.0271797180175781
0.976833333333334	-0.0309944152832031
0.980166666666667	-0.0338554382324219
0.9835	-0.0362396240234375
0.986833333333334	-0.0371932983398438
0.990166666666667	-0.0367164611816406
0.9935	-0.0333786010742188
0.996833333333334	-0.030517578125
1.00016666666667	-0.0281333923339844
1.0035	-0.0300407409667969
1.00683333333334	-0.0319480895996094
1.01016666666667	-0.0338554382324219
1.0135	-0.0357627868652344
1.01683333333334	-0.0367164611816406
1.02016666666667	-0.034332275390625
1.0235	-0.0262260437011719
1.02683333333334	-0.02288818359375
1.03016666666667	-0.0205039978027344
1.0335	-0.0123977661132813
1.03683333333334	0.0019073486328125
1.04016666666667	0.0128746032714844
1.0435	0.0152587890625
1.04683333333334	0.0185966491699219
1.05016666666667	0.0233650207519531
1.0535	0.0243186950683594
1.05683333333334	0.0209808349609375
1.06016666666667	0.0138282775878906
1.0635	0.00810623168945313
1.06683333333334	0
1.07016666666667	-0.0100135803222656
1.0735	-0.0205039978027344
1.07683333333334	-0.0333786010742188
1.08016666666667	-0.0414848327636719
1.0835	-0.0467300415039063
1.08683333333334	-0.0467300415039063
1.09016666666667	-0.0472068786621094
1.0935	-0.049591064453125
1.09683333333334	-0.0467300415039063
1.10016666666667	-0.0438690185546875
1.1035	-0.0376701354980469
1.10683333333334	-0.0338554382324219
1.11016666666667	-0.026702880859375
1.1135	-0.019073486328125
1.11683333333334	-0.0143051147460938
1.12016666666667	-0.0133514404296875
1.1235	-0.0119209289550781
1.12683333333334	-0.00524520874023438
1.13016666666667	0.00333786010742188
1.1335	0.00858306884765625
1.13683333333334	0.0100135803222656
1.14016666666667	0.00858306884765625
1.1435	0.00095367431640625
1.14683333333334	-0.0128746032714844
1.15016666666667	-0.0281333923339844
1.1535	-0.0348091125488281
1.15683333333334	-0.0376701354980469
1.16016666666667	-0.0371932983398438
1.1635	-0.0362396240234375
1.16683333333334	-0.0319480895996094
1.17016666666667	-0.0214576721191406
1.1735	-0.0095367431640625
1.17683333333334	0.00095367431640625
1.18016666666667	0.00524520874023438
1.1835	0.0100135803222656
1.18683333333334	0.0109672546386719
1.19016666666667	0.003814697265625
1.1935	-0.0157356262207031
1.19683333333334	-0.0338554382324219
1.20016666666667	-0.0467300415039063
1.2035	-0.0553131103515625
1.20683333333334	-0.0591278076171875
1.21016666666667	-0.0581741333007813
1.2135	-0.0514984130859375
1.21683333333334	-0.0462532043457031
1.22016666666667	-0.0362396240234375
1.2235	-0.0276565551757813
1.22683333333334	-0.0209808349609375
1.23016666666667	-0.019073486328125
1.2335	-0.0166893005371094
1.23683333333334	-0.0143051147460938
1.24016666666667	-0.0181198120117188
1.2435	-0.0209808349609375
1.24683333333334	-0.0243186950683594
1.25016666666667	-0.0276565551757813
1.2535	-0.0295639038085938
1.25683333333334	-0.0276565551757813
1.26016666666667	-0.0257492065429688
1.2635	-0.0309944152832031
1.26683333333334	-0.0429153442382813
1.27016666666667	-0.05340576171875
1.2735	-0.0643730163574219
1.27683333333334	-0.0748634338378907
1.28016666666667	-0.08392333984375
1.2835	-0.0872611999511719
1.28683333333334	-0.0858306884765625
1.29016666666667	-0.0834465026855469
1.2935	-0.0762939453125
1.29683333333334	-0.0705718994140625
1.30016666666667	-0.0643730163574219
1.3035	-0.0619888305664063
1.30683333333334	-0.0548362731933594
1.31016666666667	-0.0438690185546875
1.3135	-0.0405311584472656
1.31683333333334	-0.0395774841308594
1.32016666666667	-0.0410079956054688
1.3235	-0.0348091125488281
1.32683333333334	-0.0309944152832031
1.33016666666667	-0.0348091125488281
1.3335	-0.03814697265625
1.33683333333334	-0.0391006469726563
1.34016666666667	-0.0338554382324219
1.3435	-0.034332275390625
1.34683333333334	-0.0367164611816406
1.35016666666667	-0.0338554382324219
1.3535	-0.030517578125
1.35683333333334	-0.0295639038085938
1.36016666666667	-0.0338554382324219
1.3635	-0.0391006469726563
1.36683333333334	-0.0448226928710938
1.37016666666667	-0.0557899475097657
1.3735	-0.0643730163574219
1.37683333333334	-0.072479248046875
1.38016666666667	-0.0810623168945313
1.3835	-0.087738037109375
1.38683333333334	-0.0896453857421875
1.39016666666667	-0.0820159912109375
1.3935	-0.072479248046875
1.39683333333334	-0.0586509704589844
1.40016666666667	-0.0414848327636719
1.4035	-0.0243186950683594
1.40683333333334	-0.0166893005371094
1.41016666666667	-0.0205039978027344
1.4135	-0.0290870666503906
1.41683333333334	-0.0314712524414063
1.42016666666667	-0.0290870666503906
1.4235	-0.0271797180175781
1.42683333333334	-0.0243186950683594
1.43016666666667	-0.0195503234863281
1.4335	-0.0143051147460938
1.43683333333334	-0.019073486328125
1.44016666666667	-0.0314712524414063
1.4435	-0.0410079956054688
1.44683333333334	-0.0491142272949219
1.45016666666667	-0.0567436218261719
1.4535	-0.0643730163574219
1.45683333333334	-0.0667572021484375
1.46016666666667	-0.0643730163574219
1.4635	-0.0615119934082032
1.46683333333334	-0.0519752502441407
1.47016666666667	-0.0367164611816406
1.4735	-0.0233650207519531
1.47683333333334	-0.02288818359375
1.48016666666667	-0.0324249267578125
1.4835	-0.0476837158203125
1.48683333333334	-0.0634193420410157
1.49016666666667	-0.0739097595214844
1.4935	-0.0734329223632813
1.49683333333334	-0.0667572021484375
1.50016666666667	-0.0581741333007813
1.5035	-0.0486373901367188
1.50683333333334	-0.0443458557128906
1.51016666666667	-0.0481605529785156
1.5135	-0.0596046447753907
1.51683333333334	-0.0667572021484375
1.52016666666667	-0.06866455078125
1.5235	-0.06866455078125
1.52683333333334	-0.0705718994140625
1.53016666666667	-0.0739097595214844
1.5335	-0.0772476196289063
1.53683333333334	-0.0739097595214844
1.54016666666667	-0.0667572021484375
1.5435	-0.0543594360351563
1.54683333333334	-0.0414848327636719
1.55016666666667	-0.0290870666503906
1.5535	-0.0209808349609375
1.55683333333334	-0.0200271606445313
1.56016666666667	-0.0205039978027344
1.5635	-0.0257492065429688
1.56683333333334	-0.0329017639160156
1.57016666666667	-0.0414848327636719
1.5735	-0.0433921813964844
1.57683333333334	-0.0414848327636719
1.58016666666667	-0.0414848327636719
1.5835	-0.0405311584472656
1.58683333333334	-0.034332275390625
1.59016666666667	-0.0200271606445313
1.5935	-0.00286102294921875
1.59683333333334	0.0162124633789063
1.60016666666667	0.041961669921875
1.6035	0.0672340393066407
1.60683333333334	0.0886917114257813
1.61016666666667	0.102043151855469
1.6135	0.109672546386719
1.61683333333334	0.116348266601563
1.62016666666667	0.11587142944336
1.6235	0.107765197753906
1.62683333333334	0.0948905944824219
1.63016666666667	0.0848770141601563
1.6335	0.0720024108886719
1.63683333333334	0.0557899475097657
1.64016666666667	0.0414848327636719
1.6435	0.0348091125488281
1.64683333333334	0.0329017639160156
1.65016666666667	0.0300407409667969
1.6535	0.0286102294921875
1.65683333333334	0.0238418579101563
1.66016666666667	0.0143051147460938
1.6635	0.00524520874023438
1.66683333333334	-0.00238418579101563
1.67016666666667	-0.0095367431640625
1.6735	-0.0162124633789063
1.67683333333334	-0.0143051147460938
1.68016666666667	-0.003814697265625
1.6835	0.00667572021484375
1.68683333333334	0.0100135803222656
1.69016666666667	0.00810623168945313
1.6935	0.00619888305664063
1.69683333333334	0.00429153442382813
1.70016666666667	-0.00476837158203125
1.7035	-0.0176429748535156
1.70683333333334	-0.0247955322265625
1.71016666666667	-0.0252723693847656
1.7135	-0.0276565551757813
1.71683333333334	-0.0376701354980469
1.72016666666667	-0.0486373901367188
1.7235	-0.0562667846679688
1.72683333333334	-0.0653266906738282
1.73016666666667	-0.072479248046875
1.7335	-0.0743865966796875
1.73683333333334	-0.0720024108886719
1.74016666666667	-0.0681877136230469
1.7435	-0.0629425048828125
1.74683333333334	-0.05340576171875
1.75016666666667	-0.0443458557128906
1.7535	-0.0414848327636719
1.75683333333334	-0.0433921813964844
1.76016666666667	-0.0448226928710938
1.7635	-0.0457763671875
1.76683333333334	-0.0443458557128906
1.77016666666667	-0.0438690185546875
1.7735	-0.0371932983398438
1.77683333333334	-0.0300407409667969
1.78016666666667	-0.026702880859375
1.7835	-0.0257492065429688
1.78683333333334	-0.0276565551757813
1.79016666666667	-0.0276565551757813
1.7935	-0.030517578125
1.79683333333334	-0.0352859497070313
1.80016666666667	-0.0376701354980469
1.8035	-0.0362396240234375
1.80683333333334	-0.034332275390625
1.81016666666667	-0.0348091125488281
1.8135	-0.0333786010742188
1.81683333333334	-0.0309944152832031
1.82016666666667	-0.0324249267578125
1.8235	-0.0338554382324219
1.82683333333334	-0.030517578125
1.83016666666667	-0.0247955322265625
1.8335	-0.0262260437011719
1.83683333333334	-0.0314712524414063
1.84016666666667	-0.0362396240234375
1.8435	-0.0443458557128906
1.84683333333334	-0.0543594360351563
1.85016666666667	-0.0658035278320313
1.8535	-0.0691413879394532
1.85683333333334	-0.0696182250976563
1.86016666666667	-0.064849853515625
1.8635	-0.0586509704589844
1.86683333333334	-0.0576972961425782
1.87016666666667	-0.0576972961425782
1.8735	-0.0553131103515625
1.87683333333334	-0.0524520874023438
1.88016666666667	-0.0538825988769532
1.8835	-0.0557899475097657
1.88683333333334	-0.0581741333007813
1.89016666666667	-0.06103515625
1.8935	-0.0667572021484375
1.89683333333334	-0.0634193420410157
1.90016666666667	-0.0500679016113282
1.9035	-0.0338554382324219
1.90683333333334	-0.0219345092773438
1.91016666666667	-0.0181198120117188
1.9135	-0.0138282775878906
1.91683333333334	-0.0214576721191406
1.92016666666667	-0.0376701354980469
1.9235	-0.0634193420410157
1.92683333333334	-0.0805854797363281
1.93016666666667	-0.0858306884765625
1.9335	-0.0853538513183594
1.93683333333334	-0.0767707824707032
1.94016666666667	-0.0677108764648438
1.9435	-0.0548362731933594
1.94683333333334	-0.0486373901367188
1.95016666666667	-0.0505447387695313
1.9535	-0.0600814819335938
1.95683333333334	-0.0715255737304688
1.96016666666667	-0.0777244567871094
1.9635	-0.0796318054199219
1.96683333333334	-0.0753402709960938
1.97016666666667	-0.0672340393066407
1.9735	-0.0586509704589844
1.97683333333334	-0.0548362731933594
1.98016666666667	-0.0548362731933594
1.9835	-0.0553131103515625
1.98683333333334	-0.0586509704589844
1.99016666666667	-0.0591278076171875
1.9935	-0.0567436218261719
1.99683333333334	-0.0486373901367188
2.00016666666667	-0.0438690185546875
2.0035	-0.0448226928710938
2.00683333333334	-0.049591064453125
2.01016666666667	-0.0538825988769532
2.0135	-0.0543594360351563
2.01683333333334	-0.0514984130859375
2.02016666666667	-0.0472068786621094
2.0235	-0.0400543212890625
2.02683333333334	-0.0314712524414063
2.03016666666667	-0.0233650207519531
2.0335	-0.0252723693847656
2.03683333333334	-0.034332275390625
2.04016666666667	-0.0414848327636719
2.0435	-0.0414848327636719
2.04683333333334	-0.0414848327636719
2.05016666666667	-0.0433921813964844
2.0535	-0.0400543212890625
2.05683333333334	-0.0324249267578125
2.06016666666667	-0.0271797180175781
2.0635	-0.0295639038085938
2.06683333333334	-0.0348091125488281
2.07016666666667	-0.0414848327636719
2.0735	-0.0500679016113282
2.07683333333334	-0.0567436218261719
2.08016666666667	-0.0634193420410157
2.0835	-0.0658035278320313
2.08683333333334	-0.0629425048828125
2.09016666666667	-0.0562667846679688
2.0935	-0.049591064453125
2.09683333333334	-0.0467300415039063
2.10016666666667	-0.041961669921875
2.1035	-0.0352859497070313
2.10683333333334	-0.0314712524414063
2.11016666666667	-0.0290870666503906
2.1135	-0.030517578125
2.11683333333334	-0.0376701354980469
2.12016666666667	-0.0529289245605469
2.1235	-0.0696182250976563
2.12683333333334	-0.0782012939453125
2.13016666666667	-0.0867843627929688
2.1335	-0.0934600830078125
2.13683333333334	-0.0982284545898438
2.14016666666667	-0.0920295715332031
2.1435	-0.0829696655273438
2.14683333333334	-0.0810623168945313
2.15016666666667	-0.0853538513183594
2.1535	-0.091552734375
2.15683333333334	-0.0910758972167969
2.16016666666667	-0.0901222229003906
2.1635	-0.0929832458496094
2.16683333333334	-0.0982284545898438
2.17016666666667	-0.0987052917480469
2.1735	-0.0929832458496094
2.17683333333334	-0.0882148742675781
2.18016666666667	-0.0863075256347656
2.1835	-0.0820159912109375
2.18683333333334	-0.0767707824707032
2.19016666666667	-0.0743865966796875
2.1935	-0.0796318054199219
2.19683333333334	-0.0834465026855469
2.20016666666667	-0.0834465026855469
2.2035	-0.0829696655273438
2.20683333333334	-0.0796318054199219
2.21016666666667	-0.0734329223632813
2.2135	-0.0581741333007813
2.21683333333334	-0.0438690185546875
2.22016666666667	-0.0324249267578125
2.2235	-0.0276565551757813
2.22683333333334	-0.0262260437011719
2.23016666666667	-0.0262260437011719
2.2335	-0.0271797180175781
2.23683333333334	-0.0262260437011719
2.24016666666667	-0.0224113464355469
2.2435	-0.0157356262207031
2.24683333333334	-0.00905990600585938
2.25016666666667	-0.0104904174804688
2.2535	-0.0238418579101563
2.25683333333334	-0.041961669921875
2.26016666666667	-0.0624656677246094
2.2635	-0.0777244567871094
2.26683333333334	-0.0891685485839844
2.27016666666667	-0.0896453857421875
2.2735	-0.0796318054199219
2.27683333333334	-0.0672340393066407
2.28016666666667	-0.0596046447753907
2.2835	-0.0586509704589844
2.28683333333334	-0.0553131103515625
2.29016666666667	-0.0486373901367188
2.2935	-0.0424385070800781
2.29683333333334	-0.0395774841308594
2.30016666666667	-0.0391006469726563
2.3035	-0.0395774841308594
2.30683333333334	-0.0410079956054688
2.31016666666667	-0.0486373901367188
2.3135	-0.0624656677246094
2.31683333333334	-0.0739097595214844
2.32016666666667	-0.0796318054199219
2.3235	-0.0777244567871094
2.32683333333334	-0.0767707824707032
2.33016666666667	-0.0748634338378907
2.3335	-0.0696182250976563
2.33683333333334	-0.0662803649902344
2.34016666666667	-0.0667572021484375
2.3435	-0.06866455078125
2.34683333333334	-0.0700950622558594
2.35016666666667	-0.0696182250976563
2.3535	-0.0715255737304688
2.35683333333334	-0.06866455078125
2.36016666666667	-0.0638961791992188
2.3635	-0.0600814819335938
2.36683333333334	-0.0591278076171875
2.37016666666667	-0.0553131103515625
2.3735	-0.0491142272949219
2.37683333333334	-0.0438690185546875
2.38016666666667	-0.0433921813964844
2.3835	-0.0462532043457031
2.38683333333334	-0.0481605529785156
2.39016666666667	-0.05340576171875
2.3935	-0.0581741333007813
2.39683333333334	-0.0677108764648438
2.40016666666667	-0.0753402709960938
2.4035	-0.0834465026855469
2.40683333333334	-0.0905990600585938
2.41016666666667	-0.100135803222656
2.4135	-0.110149383544922
2.41683333333334	-0.113487243652344
2.42016666666667	-0.113010406494141
2.4235	-0.111103057861328
2.42683333333334	-0.109672546386719
2.43016666666667	-0.104904174804688
2.4335	-0.0996589660644531
2.43683333333334	-0.10061264038086
2.44016666666667	-0.102519989013672
2.4435	-0.103950500488281
2.44683333333334	-0.102996826171875
2.45016666666667	-0.0963211059570313
2.4535	-0.0858306884765625
2.45683333333334	-0.0691413879394532
2.46016666666667	-0.0567436218261719
2.4635	-0.0514984130859375
2.46683333333334	-0.0519752502441407
2.47016666666667	-0.0591278076171875
2.4735	-0.0696182250976563
2.47683333333334	-0.0815391540527344
2.48016666666667	-0.087738037109375
2.4835	-0.0858306884765625
2.48683333333334	-0.0820159912109375
2.49016666666667	-0.0777244567871094
2.4935	-0.0729560852050782
2.49683333333334	-0.0662803649902344
2.50016666666667	-0.0629425048828125
2.5035	-0.06103515625
2.50683333333334	-0.0600814819335938
2.51016666666667	-0.0600814819335938
2.5135	-0.0658035278320313
2.51683333333334	-0.0767707824707032
2.52016666666667	-0.0834465026855469
2.5235	-0.0848770141601563
2.52683333333334	-0.0853538513183594
2.53016666666667	-0.0853538513183594
2.5335	-0.0834465026855469
2.53683333333334	-0.0743865966796875
2.54016666666667	-0.064849853515625
2.5435	-0.0596046447753907
2.54683333333334	-0.057220458984375
2.55016666666667	-0.0543594360351563
2.5535	-0.0481605529785156
2.55683333333334	-0.041961669921875
2.56016666666667	-0.034332275390625
2.5635	-0.026702880859375
2.56683333333334	-0.0214576721191406
2.57016666666667	-0.0176429748535156
2.5735	-0.0157356262207031
2.57683333333334	-0.0166893005371094
2.58016666666667	-0.0233650207519531
2.5835	-0.0314712524414063
2.58683333333334	-0.0324249267578125
2.59016666666667	-0.0333786010742188
2.5935	-0.0376701354980469
2.59683333333334	-0.0481605529785156
2.60016666666667	-0.0562667846679688
2.6035	-0.0624656677246094
2.60683333333334	-0.0762939453125
2.61016666666667	-0.08392333984375
2.6135	-0.0853538513183594
2.61683333333334	-0.0777244567871094
2.62016666666667	-0.0729560852050782
2.6235	-0.0672340393066407
2.62683333333334	-0.0586509704589844
2.63016666666667	-0.0557899475097657
2.6335	-0.0562667846679688
2.63683333333334	-0.0605583190917969
2.64016666666667	-0.064849853515625
2.6435	-0.0700950622558594
2.64683333333334	-0.0762939453125
2.65016666666667	-0.0758171081542969
2.6535	-0.0734329223632813
2.65683333333334	-0.0705718994140625
2.66016666666667	-0.0662803649902344
2.6635	-0.0619888305664063
2.66683333333334	-0.057220458984375
2.67016666666667	-0.0557899475097657
2.6735	-0.0576972961425782
2.67683333333334	-0.0557899475097657
2.68016666666667	-0.0524520874023438
2.6835	-0.0514984130859375
2.68683333333334	-0.0505447387695313
2.69016666666667	-0.0519752502441407
2.6935	-0.049591064453125
2.69683333333334	-0.0538825988769532
2.70016666666667	-0.06103515625
2.7035	-0.0691413879394532
2.70683333333334	-0.0739097595214844
2.71016666666667	-0.0729560852050782
2.7135	-0.0715255737304688
2.71683333333334	-0.0615119934082032
2.72016666666667	-0.0481605529785156
2.7235	-0.0290870666503906
2.72683333333334	-0.0095367431640625
2.73016666666667	0.000476837158203125
2.7335	0.00143051147460938
2.73683333333334	-0.00715255737304688
2.74016666666667	-0.0143051147460938
2.7435	-0.0209808349609375
2.74683333333334	-0.034332275390625
2.75016666666667	-0.0457763671875
2.7535	-0.0553131103515625
2.75683333333334	-0.0576972961425782
2.76016666666667	-0.0591278076171875
2.7635	-0.064849853515625
2.76683333333334	-0.0658035278320313
2.77016666666667	-0.0677108764648438
2.7735	-0.0672340393066407
2.77683333333334	-0.0691413879394532
2.78016666666667	-0.0715255737304688
2.7835	-0.0729560852050782
2.78683333333334	-0.0767707824707032
2.79016666666667	-0.0772476196289063
2.7935	-0.0767707824707032
2.79683333333334	-0.0767707824707032
2.80016666666667	-0.0777244567871094
2.8035	-0.0734329223632813
2.80683333333334	-0.064849853515625
2.81016666666667	-0.0596046447753907
2.8135	-0.0586509704589844
2.81683333333334	-0.0605583190917969
2.82016666666667	-0.0672340393066407
2.8235	-0.0753402709960938
2.82683333333334	-0.0810623168945313
2.83016666666667	-0.080108642578125
2.8335	-0.0743865966796875
2.83683333333334	-0.0696182250976563
2.84016666666667	-0.0653266906738282
2.8435	-0.0643730163574219
2.84683333333334	-0.0653266906738282
2.85016666666667	-0.0705718994140625
2.8535	-0.0758171081542969
2.85683333333334	-0.0791549682617188
2.86016666666667	-0.0772476196289063
2.8635	-0.0705718994140625
2.86683333333334	-0.0634193420410157
2.87016666666667	-0.0543594360351563
2.8735	-0.0472068786621094
2.87683333333334	-0.0438690185546875
2.88016666666667	-0.0452995300292969
2.8835	-0.049591064453125
2.88683333333334	-0.05340576171875
2.89016666666667	-0.0553131103515625
2.8935	-0.0500679016113282
2.89683333333334	-0.0395774841308594
2.90016666666667	-0.0276565551757813
2.9035	-0.0185966491699219
2.90683333333334	-0.0176429748535156
2.91016666666667	-0.0243186950683594
2.9135	-0.0348091125488281
2.91683333333334	-0.0429153442382813
2.92016666666667	-0.0414848327636719
2.9235	-0.0386238098144531
2.92683333333334	-0.0367164611816406
2.93016666666667	-0.0352859497070313
2.9335	-0.034332275390625
2.93683333333334	-0.0386238098144531
2.94016666666667	-0.0553131103515625
2.9435	-0.0700950622558594
2.94683333333334	-0.0739097595214844
2.95016666666667	-0.0662803649902344
2.9535	-0.0581741333007813
2.95683333333334	-0.0519752502441407
2.96016666666667	-0.0405311584472656
2.9635	-0.0247955322265625
2.96683333333334	-0.00905990600585938
2.97016666666667	-0.00095367431640625
2.9735	0
2.97683333333334	-0.00238418579101563
2.98016666666667	-0.0104904174804688
2.9835	-0.0247955322265625
2.98683333333334	-0.0443458557128906
2.99016666666667	-0.0600814819335938
2.9935	-0.0624656677246094
2.99683333333334	-0.0548362731933594
3.00016666666667	-0.0433921813964844
3.0035	-0.030517578125
3.00683333333334	-0.0200271606445313
3.01016666666667	-0.0123977661132813
3.0135	-0.0147819519042969
3.01683333333334	-0.02288818359375
3.02016666666667	-0.0300407409667969
3.0235	-0.0414848327636719
3.02683333333334	-0.0529289245605469
3.03016666666667	-0.064849853515625
3.0335	-0.0681877136230469
3.03683333333334	-0.0658035278320313
3.04016666666667	-0.0615119934082032
3.0435	-0.0562667846679688
3.04683333333334	-0.0476837158203125
3.05016666666667	-0.0348091125488281
3.0535	-0.0252723693847656
3.05683333333334	-0.0224113464355469
3.06016666666667	-0.0238418579101563
3.0635	-0.0257492065429688
3.06683333333334	-0.0271797180175781
3.07016666666667	-0.0281333923339844
3.0735	-0.0314712524414063
3.07683333333334	-0.0300407409667969
3.08016666666667	-0.0281333923339844
3.0835	-0.0243186950683594
3.08683333333334	-0.0224113464355469
3.09016666666667	-0.0262260437011719
3.0935	-0.0309944152832031
3.09683333333334	-0.0371932983398438
3.10016666666667	-0.0395774841308594
3.1035	-0.0386238098144531
3.10683333333334	-0.034332275390625
3.11016666666667	-0.0286102294921875
3.1135	-0.0276565551757813
3.11683333333334	-0.0300407409667969
3.12016666666667	-0.0348091125488281
3.1235	-0.041961669921875
3.12683333333334	-0.0510215759277344
3.13016666666667	-0.0591278076171875
3.1335	-0.0619888305664063
3.13683333333334	-0.0586509704589844
3.14016666666667	-0.0510215759277344
3.1435	-0.0433921813964844
3.14683333333334	-0.0352859497070313
3.15016666666667	-0.0262260437011719
3.1535	-0.0162124633789063
3.15683333333334	-0.00905990600585938
3.16016666666667	-0.00667572021484375
3.1635	-0.00524520874023438
3.16683333333334	-0.00810623168945313
3.17016666666667	-0.0119209289550781
3.1735	-0.0157356262207031
3.17683333333334	-0.0147819519042969
3.18016666666667	-0.0128746032714844
3.1835	-0.0162124633789063
3.18683333333334	-0.0214576721191406
3.19016666666667	-0.0252723693847656
3.1935	-0.026702880859375
3.19683333333334	-0.0286102294921875
3.20016666666667	-0.0309944152832031
3.2035	-0.0276565551757813
3.20683333333334	-0.0181198120117188
3.21016666666667	-0.0104904174804688
3.2135	-0.00619888305664063
3.21683333333334	-0.00095367431640625
3.22016666666667	0.0119209289550781
3.2235	0.0271797180175781
3.22683333333334	0.0443458557128906
3.23016666666667	0.0600814819335938
3.2335	0.0777244567871094
3.23683333333334	0.0910758972167969
3.24016666666667	0.10061264038086
3.2435	0.107288360595703
3.24683333333334	0.114917755126953
3.25016666666667	0.124454498291016
3.2535	0.133514404296875
3.25683333333334	0.138282775878906
3.26016666666667	0.136375427246094
3.2635	0.133514404296875
3.26683333333334	0.13113021850586
3.27016666666667	0.126838684082031
3.2735	0.124454498291016
3.27683333333334	0.126361846923828
3.28016666666667	0.132560729980469
3.2835	0.134944915771485
3.28683333333334	0.13113021850586
3.29016666666667	0.130176544189453
3.2935	0.132560729980469
3.29683333333334	0.136375427246094
3.30016666666667	0.137805938720703
3.3035	0.147819519042969
3.30683333333334	0.170707702636719
3.31016666666667	0.201702117919922
3.3135	0.241756439208985
3.31683333333334	0.295639038085938
3.32016666666667	0.37384033203125
3.3235	0.475406646728516
3.32683333333334	0.599384307861328
3.33016666666667	0.748157501220703
3.3335	0.926971435546875
3.33683333333334	1.13773345947266
3.34016666666667	1.37567520141602
3.3435	1.63888931274414
3.34683333333334	1.92785263061524
3.35016666666667	2.24542617797852
3.3535	2.58684158325196
3.35683333333334	2.93874740600586
3.36016666666667	3.29732894897461
3.3635	3.65972518920899
3.36683333333334	4.03356552124024
3.37016666666667	4.425048828125
3.3735	4.84800338745117
3.37683333333334	5.34248352050782
3.38016666666667	5.96380233764649
3.3835	6.76870346069336
3.38683333333334	7.8125
3.39016666666667	9.15765762329102
3.3935	10.8757019042969
3.39683333333334	13.0114555358887
3.40016666666667	15.5773162841797
3.4035	18.5422897338867
3.40683333333334	21.8272209167481
3.41016666666667	25.2771377563477
3.4135	28.6765098571778
3.41683333333334	31.7606925964356
3.42016666666667	34.2659950256348
3.4235	35.9668731689453
3.42683333333334	36.7217063903809
3.43016666666667	36.4985466003418
3.4335	35.3612899780274
3.43683333333334	33.4663391113281
3.44016666666667	31.0182571411133
3.4435	28.2368659973145
3.44683333333334	25.3052711486817
3.45016666666667	22.3650932312012
3.4535	19.5207595825196
3.45683333333334	16.8423652648926
3.46016666666667	14.3675804138184
3.4635	12.1088027954102
3.46683333333334	10.0789070129395
3.47016666666667	8.27932357788086
3.4735	6.70194625854492
3.47683333333334	5.32722473144532
3.48016666666667	4.14323806762696
3.4835	3.13758850097656
3.48683333333334	2.29358673095703
3.49016666666667	1.59263610839844
3.4935	1.02329254150391
3.49683333333334	0.578403472900391
3.50016666666667	0.244140625
3.5035	0.00667572021484375
3.50683333333334	-0.14638900756836
3.51016666666667	-0.217914581298828
3.5135	-0.22125244140625
3.51683333333334	-0.167369842529297
3.52016666666667	-0.06866455078125
3.5235	0.0681877136230469
3.52683333333334	0.233173370361328
3.53016666666667	0.412940979003906
3.5335	0.598430633544922
3.53683333333334	0.782966613769532
3.54016666666667	0.969886779785156
3.5435	1.15823745727539
3.54683333333334	1.34706497192383
3.55016666666667	1.52778625488281
3.5535	1.70326232910156
3.55683333333334	1.87730789184571
3.56016666666667	2.04277038574219
3.5635	2.19058990478516
3.56683333333334	2.31504440307617
3.57016666666667	2.42996215820313
3.5735	2.53391265869141
3.57683333333334	2.62641906738281
3.58016666666667	2.70318984985352
3.5835	2.77090072631836
3.58683333333334	2.83193588256836
3.59016666666667	2.88486480712891
3.5935	2.93350219726563
3.59683333333334	2.97832489013672
3.60016666666667	3.01933288574219
3.6035	3.05366516113281
3.60683333333334	3.082275390625
3.61016666666667	3.10897827148438
3.6135	3.13329696655274
3.61683333333334	3.15380096435547
3.62016666666667	3.17096710205078
3.6235	3.18670272827149
3.62683333333334	3.20243835449219
3.63016666666667	3.21054458618164
3.6335	3.20720672607422
3.63683333333334	3.2033920288086
3.64016666666667	3.20720672607422
3.6435	3.2196044921875
3.64683333333334	3.23152542114258
3.65016666666667	3.24487686157227
3.6535	3.26156616210938
3.65683333333334	3.27491760253906
3.66016666666667	3.28350067138672
3.6635	3.28445434570313
3.66683333333334	3.28731536865235
3.67016666666667	3.29113006591797
3.6735	3.29875946044922
3.67683333333334	3.30781936645508
3.68016666666667	3.31401824951172
3.6835	3.31258773803711
3.68683333333334	3.30400466918946
3.69016666666667	3.28969955444336
3.6935	3.27157974243164
3.69683333333334	3.24869155883789
3.70016666666667	3.22628021240235
3.7035	3.21435928344727
3.70683333333334	3.20959091186524
3.71016666666667	3.20529937744141
3.7135	3.19147109985352
3.71683333333334	3.173828125
3.72016666666667	3.15380096435547
3.7235	3.12852859497071
3.72683333333334	3.09848785400391
3.73016666666667	3.07178497314453
3.7335	3.05414199829102
3.73683333333334	3.04222106933594
3.74016666666667	3.03411483764649
3.7435	3.02934646606446
3.74683333333334	3.03316116333008
3.75016666666667	3.03792953491211
3.7535	3.04746627807617
3.75683333333334	3.05795669555664
3.76016666666667	3.06940078735352
3.7635	3.0813217163086
3.76683333333334	3.09133529663086
3.77016666666667	3.10707092285156
3.7735	3.11660766601563
3.77683333333334	3.11946868896485
3.78016666666667	3.10850143432617
3.7835	3.08561325073242
3.78683333333334	3.05271148681641
3.79016666666667	3.00931930541992
3.7935	2.95305252075196
3.79683333333334	2.88629531860352
3.80016666666667	2.81286239624024
3.8035	2.73942947387696
3.80683333333334	2.66027450561524
3.81016666666667	2.57062911987305
3.8135	2.47907638549805
3.81683333333334	2.38466262817383
3.82016666666667	2.29310989379883
3.8235	2.197265625
3.82683333333334	2.10666656494141
3.83016666666667	2.02226638793946
3.8335	1.94501876831055
3.83683333333334	1.87873840332031
3.84016666666667	1.81722640991211
3.8435	1.76191329956055
3.84683333333334	1.70660018920899
3.85016666666667	1.65891647338867
3.8535	1.62029266357422
3.85683333333334	1.58739089965821
3.86016666666667	1.56021118164063
3.8635	1.53732299804688
3.86683333333334	1.51729583740235
3.87016666666667	1.49297714233399
3.8735	1.46770477294922
3.87683333333334	1.44481658935547
3.88016666666667	1.42335891723633
3.8835	1.40190124511719
3.88683333333334	1.38139724731446
3.89016666666667	1.36423110961914
3.8935	1.35087966918946
3.89683333333334	1.34038925170899
3.90016666666667	1.33562088012696
3.9035	1.33323669433594
3.90683333333334	1.33275985717774
3.91016666666667	1.33180618286133
3.9135	1.32894515991211
3.91683333333334	1.32036209106446
3.92016666666667	1.30367279052735
3.9235	1.28555297851563
3.92683333333334	1.26743316650391
3.93016666666667	1.25360488891602
3.9335	1.24406814575196
3.93683333333334	1.24120712280274
3.94016666666667	1.24359130859375
3.9435	1.24788284301758
3.94683333333334	1.25503540039063
3.95016666666667	1.26028060913086
3.9535	1.26504898071289
3.95683333333334	1.26218795776367
3.96016666666667	1.25503540039063
3.9635	1.24406814575196
3.96683333333334	1.23262405395508
3.97016666666667	1.21879577636719
3.9735	1.19972229003906
3.97683333333334	1.17969512939453
3.98016666666667	1.16157531738281
3.9835	1.14822387695313
3.98683333333334	1.13916397094727
3.99016666666667	1.13296508789063
3.9935	1.13010406494141
3.99683333333334	1.13058090209961
4.00016666666667	1.13344192504883
4.0035	1.13248825073242
4.00683333333334	1.12295150756836
4.01016666666667	1.10673904418946
4.0135	1.09243392944336
4.01683333333334	1.07860565185547
4.02016666666667	1.06668472290039
4.0235	1.05142593383789
4.02683333333334	1.0371208190918
4.03016666666667	1.02853775024414
4.0335	1.01947784423828
4.03683333333334	1.01661682128906
4.04016666666667	1.01613998413086
4.0435	1.02281570434571
4.04683333333334	1.02758407592774
4.05016666666667	1.03092193603516
4.0535	1.02901458740235
4.05683333333334	1.01900100708008
4.06016666666667	1.007080078125
4.0635	0.99945068359375
4.06683333333334	1.00040435791016
4.07016666666667	1.00088119506836
4.0735	1.00231170654297
4.07683333333334	1.0066032409668
4.08016666666667	1.01184844970703
4.0835	1.01375579833985
4.08683333333334	1.01280212402344
4.09016666666667	1.01184844970703
4.0935	1.01327896118164
4.09683333333334	1.01327896118164
4.10016666666667	1.01566314697266
4.1035	1.02043151855469
4.10683333333334	1.02567672729492
4.11016666666667	1.0371208190918
4.1135	1.05476379394531
4.11683333333334	1.08432769775391
4.12016666666667	1.11627578735352
4.1235	1.14870071411133
4.12683333333334	1.17921829223633
4.13016666666667	1.2054443359375
4.1335	1.22737884521485
4.13683333333334	1.24740600585938
4.14016666666667	1.2664794921875
4.1435	1.28602981567383
4.14683333333334	1.3113021850586
4.15016666666667	1.33800506591797
4.1535	1.36423110961914
4.15683333333334	1.37996673583985
4.16016666666667	1.38950347900391
4.1635	1.39522552490235
4.16683333333334	1.39522552490235
4.17016666666667	1.39617919921875
4.1735	1.39617919921875
4.17683333333334	1.39331817626953
4.18016666666667	1.38235092163086
4.1835	1.36423110961914
4.18683333333334	1.34563446044922
4.19016666666667	1.31845474243164
4.1935	1.28746032714844
4.19683333333334	1.25503540039063
4.20016666666667	1.22356414794922
4.2035	1.18780136108399
4.20683333333334	1.14631652832031
4.21016666666667	1.10626220703125
4.2135	1.06334686279297
4.21683333333334	1.01995468139649
4.22016666666667	0.980854034423828
4.2235	0.950813293457031
4.22683333333334	0.925540924072266
4.23016666666667	0.898838043212891
4.2335	0.873088836669922
4.23683333333334	0.84829330444336
4.24016666666667	0.825881958007813
4.2435	0.806808471679688
4.24683333333334	0.792980194091797
4.25016666666667	0.786781311035157
4.2535	0.782489776611328
4.25683333333334	0.781059265136719
4.26016666666667	0.775337219238282
4.2635	0.762939453125
4.26683333333334	0.742912292480469
4.27016666666667	0.717639923095703
4.2735	0.699043273925782
4.27683333333334	0.690460205078125
4.28016666666667	0.691890716552735
4.2835	0.701427459716797
4.28683333333334	0.71096420288086
4.29016666666667	0.719547271728516
4.2935	0.719070434570313
4.29683333333334	0.710487365722657
4.30016666666667	0.701427459716797
4.3035	0.692844390869141
4.30683333333334	0.689506530761719
4.31016666666667	0.687599182128907
4.3135	0.689029693603516
4.31683333333334	0.689029693603516
4.32016666666667	0.682830810546875
4.3235	0.674724578857422
4.32683333333334	0.663280487060547
4.33016666666667	0.650882720947266
4.3335	0.638484954833985
4.33683333333334	0.629901885986328
4.34016666666667	0.624656677246094
4.3435	0.620365142822266
4.34683333333334	0.618457794189453
4.35016666666667	0.624179840087891
4.3535	0.63323974609375
4.35683333333334	0.638961791992188
4.36016666666667	0.642776489257813
4.3635	0.641345977783203
4.36683333333334	0.641345977783203
4.37016666666667	0.638484954833985
4.3735	0.63467025756836
4.37683333333334	0.635147094726563
4.38016666666667	0.635623931884766
4.3835	0.636577606201172
4.38683333333334	0.629425048828125
4.39016666666667	0.624656677246094
4.3935	0.626087188720703
4.39683333333334	0.631809234619141
4.40016666666667	0.641822814941407
4.4035	0.658512115478516
4.40683333333334	0.685214996337891
4.41016666666667	0.705718994140625
4.4135	0.716686248779297
4.41683333333334	0.723361968994141
4.42016666666667	0.731945037841797
4.4235	0.741958618164063
4.42683333333334	0.758171081542969
4.43016666666667	0.786304473876953
4.4335	0.822544097900391
4.43683333333334	0.856399536132813
4.44016666666667	0.883102416992188
4.4435	0.903129577636719
4.44683333333334	0.913143157958985
4.45016666666667	0.916481018066406
4.4535	0.916481018066406
4.45683333333334	0.918865203857422
4.46016666666667	0.9307861328125
4.4635	0.946044921875
4.46683333333334	0.958919525146485
4.47016666666667	0.961780548095703
4.4735	0.960350036621094
4.47683333333334	0.9613037109375
4.48016666666667	0.949859619140625
4.4835	0.933170318603516
4.48683333333334	0.912189483642578
4.49016666666667	0.897884368896485
4.4935	0.882148742675781
4.49683333333334	0.855445861816406
4.50016666666667	0.822067260742188
4.5035	0.78582763671875
4.50683333333334	0.754833221435547
4.51016666666667	0.727176666259766
4.5135	0.70333480834961
4.51683333333334	0.681877136230469
4.52016666666667	0.662803649902344
4.5235	0.639915466308594
4.52683333333334	0.61178207397461
4.53016666666667	0.576019287109375
4.5335	0.536441802978516
4.53683333333334	0.494003295898438
4.54016666666667	0.457763671875
4.5435	0.426769256591797
4.54683333333334	0.403881072998047
4.55016666666667	0.380992889404297
4.5535	0.354766845703125
4.55683333333334	0.325202941894531
4.56016666666667	0.296592712402344
4.5635	0.277519226074219
4.56683333333334	0.26082992553711
4.57016666666667	0.24557113647461
4.5735	0.2288818359375
4.57683333333334	0.212669372558594
4.58016666666667	0.191211700439453
4.5835	0.162601470947266
4.58683333333334	0.134944915771485
4.59016666666667	0.106334686279297
4.5935	0.0824928283691406
4.59683333333334	0.0624656677246094
4.60016666666667	0.0457763671875
4.6035	0.0295639038085938
4.60683333333334	0.00667572021484375
4.61016666666667	-0.0119209289550781
4.6135	-0.0319480895996094
4.61683333333334	-0.0553131103515625
4.62016666666667	-0.0796318054199219
4.6235	-0.103473663330078
4.62683333333334	-0.1220703125
4.63016666666667	-0.145435333251953
4.6335	-0.164508819580078
4.63683333333334	-0.180721282958985
4.64016666666667	-0.195980072021485
4.6435	-0.216484069824219
4.64683333333334	-0.241756439208985
4.65016666666667	-0.266075134277344
4.6535	-0.293254852294922
4.65683333333334	-0.320911407470703
4.66016666666667	-0.355243682861328
4.6635	-0.385761260986328
4.66683333333334	-0.412940979003906
4.67016666666667	-0.432491302490235
4.6735	-0.447273254394531
4.67683333333334	-0.457763671875
4.68016666666667	-0.461578369140625
4.6835	-0.467300415039063
4.68683333333334	-0.4730224609375
4.69016666666667	-0.484466552734375
4.6935	-0.498294830322266
4.69683333333334	-0.514984130859375
4.70016666666667	-0.532150268554688
4.7035	-0.546455383300782
4.70683333333334	-0.562191009521485
4.71016666666667	-0.582218170166016
4.7135	-0.601768493652344
4.71683333333334	-0.616550445556641
4.72016666666667	-0.626564025878907
4.7235	-0.636577606201172
4.72683333333334	-0.647544860839844
4.73016666666667	-0.654220581054688
4.7335	-0.658035278320313
4.73683333333334	-0.669479370117188
4.74016666666667	-0.687122344970703
4.7435	-0.706672668457032
4.74683333333334	-0.720500946044922
4.75016666666667	-0.73385238647461
4.7535	-0.750064849853516
4.75683333333334	-0.765323638916016
4.76016666666667	-0.780105590820313
4.7635	-0.79345703125
4.76683333333334	-0.813007354736328
4.77016666666667	-0.842094421386719
4.7735	-0.877857208251953
4.77683333333334	-0.914096832275391
4.78016666666667	-0.94747543334961
4.7835	-0.981330871582031
4.78683333333334	-1.02043151855469
4.79016666666667	-1.06239318847656
4.7935	-1.10578536987305
4.79683333333334	-1.15203857421875
4.80016666666667	-1.20830535888672
4.8035	-1.27220153808594
4.80683333333334	-1.34134292602539
4.81016666666667	-1.40810012817383
4.8135	-1.47342681884766
4.81683333333334	-1.53732299804688
4.82016666666667	-1.60646438598633
4.8235	-1.68371200561524
4.82683333333334	-1.76382064819336
4.83016666666667	-1.84822082519531
4.8335	-1.93405151367188
4.83683333333334	-2.02417373657227
4.84016666666667	-2.11048126220703
4.8435	-2.18772888183594
4.84683333333334	-2.26402282714844
4.85016666666667	-2.34365463256836
4.8535	-2.43473052978516
4.85683333333334	-2.53152847290039
4.86016666666667	-2.62975692749024
4.8635	-2.7303695678711
4.86683333333334	-2.83145904541016
4.87016666666667	-2.93493270874024
4.8735	-3.03173065185547
4.87683333333334	-3.12328338623047
4.88016666666667	-3.21674346923828
4.8835	-3.31687927246094
4.88683333333334	-3.42178344726563
4.89016666666667	-3.5243034362793
4.8935	-3.62682342529297
4.89683333333334	-3.73506546020508
4.90016666666667	-3.84712219238281
4.9035	-3.95727157592774
4.90683333333334	-4.06360626220703
4.91016666666667	-4.17041778564453
4.9135	-4.27675247192383
4.91683333333334	-4.3783187866211
4.92016666666667	-4.47797775268555
4.9235	-4.57859039306641
4.92683333333334	-4.67920303344727
4.93016666666667	-4.78363037109375
4.9335	-4.90093231201172
4.93683333333334	-5.03158569335938
4.94016666666667	-5.17082214355469
4.9435	-5.32197952270508
4.94683333333334	-5.48839569091797
4.95016666666667	-5.66196441650391
4.9535	-5.83648681640625
4.95683333333334	-6.01768493652344
4.96016666666667	-6.21128082275391
4.9635	-6.41393661499024
4.96683333333334	-6.62374496459961
4.97016666666667	-6.84738159179688
4.9735	-7.08389282226563
4.97683333333334	-7.32755661010742
4.98016666666667	-7.57598876953125
4.9835	-7.83348083496094
4.98683333333334	-8.09669494628906
4.99016666666667	-8.3608627319336
4.9935	-8.6212158203125
4.99683333333334	-8.88299942016602
5.00016666666667	-9.14621353149414
5.0035	-9.40895080566406
5.00683333333334	-9.66930389404297
5.01016666666667	-9.92870330810547
5.0135	-10.1876258850098
5.01683333333334	-10.4365348815918
5.02016666666667	-10.6697082519531
5.0235	-10.8819007873535
5.02683333333334	-11.0816955566406
5.03016666666667	-11.2714767456055
5.0335	-11.4488601684571
5.03683333333334	-11.6105079650879
5.04016666666667	-11.7559432983399
5.0435	-11.8927955627442
5.04683333333334	-12.0162963867188
5.05016666666667	-12.1273994445801
5.0535	-12.228012084961
5.05683333333334	-12.321949005127
5.06016666666667	-12.4073028564453
5.0635	-12.481689453125
5.06683333333334	-12.5455856323242
5.07016666666667	-12.5961303710938
5.0735	-12.6338005065918
5.07683333333334	-12.6609802246094
5.08016666666667	-12.6843452453613
5.0835	-12.7015113830567
5.08683333333334	-12.7058029174805
5.09016666666667	-12.6981735229492
5.0935	-12.6738548278809
5.09683333333334	-12.6404762268067
5.10016666666667	-12.5923156738281
5.1035	-12.5312805175781
5.10683333333334	-12.4568939208985
5.11016666666667	-12.3658180236817
5.1135	-12.2618675231934
5.11683333333334	-12.143611907959
5.12016666666667	-12.0134353637696
5.1235	-11.8622779846192
5.12683333333334	-11.6910934448242
5.13016666666667	-11.5017890930176
5.1335	-11.2972259521485
5.13683333333334	-11.0654830932617
5.14016666666667	-10.8060836791992
5.1435	-10.5242729187012
5.14683333333334	-10.2243423461914
5.15016666666667	-9.90581512451172
5.1535	-9.55915451049805
5.15683333333334	-9.18674468994141
5.16016666666667	-8.78953933715821
5.1635	-8.37135314941406
5.16683333333334	-7.93266296386719
5.17016666666667	-7.47919082641602
5.1735	-7.01904296875
5.17683333333334	-6.56175613403321
5.18016666666667	-6.10876083374024
5.1835	-5.65958023071289
5.18683333333334	-5.22184371948242
5.19016666666667	-4.79841232299805
5.1935	-4.40120697021485
5.19683333333334	-4.02975082397461
5.20016666666667	-3.68404388427735
5.2035	-3.36217880249024
5.20683333333334	-3.06320190429688
5.21016666666667	-2.79378890991211
5.2135	-2.5482177734375
5.21683333333334	-2.32696533203125
5.22016666666667	-2.12812423706055
5.2235	-1.9521713256836
5.22683333333334	-1.79910659790039
5.23016666666667	-1.6632080078125
5.2335	-1.5401840209961
5.23683333333334	-1.43051147460938
5.24016666666667	-1.33562088012696
5.2435	-1.25980377197266
5.24683333333334	-1.19590759277344
5.25016666666667	-1.13534927368164
5.2535	-1.07574462890625
5.25683333333334	-1.01900100708008
5.26016666666667	-0.96893310546875
5.2635	-0.921726226806641
5.26683333333334	-0.873088836669922
5.27016666666667	-0.828742980957031
5.2735	-0.793933868408203
5.27683333333334	-0.764846801757813
5.28016666666667	-0.738620758056641
5.2835	-0.716209411621094
5.28683333333334	-0.702381134033203
5.29016666666667	-0.692367553710938
5.2935	-0.679969787597657
5.29683333333334	-0.667095184326172
5.30016666666667	-0.654220581054688
5.3035	-0.640869140625
5.30683333333334	-0.62704086303711
5.31016666666667	-0.614643096923828
5.3135	-0.604629516601563
5.31683333333334	-0.594615936279297
5.32016666666667	-0.585556030273438
5.3235	-0.57363510131836
5.32683333333334	-0.558853149414063
5.33016666666667	-0.545024871826172
5.3335	-0.528335571289063
5.33683333333334	-0.514030456542969
5.34016666666667	-0.504493713378907
5.3435	-0.509262084960938
5.34683333333334	-0.524044036865235
5.35016666666667	-0.534534454345703
5.3535	-0.541210174560547
5.35683333333334	-0.544548034667969
5.36016666666667	-0.543594360351563
5.3635	-0.532627105712891
5.36683333333334	-0.514984130859375
5.37016666666667	-0.498294830322266
5.3735	-0.485420227050781
5.37683333333334	-0.477790832519531
5.38016666666667	-0.476360321044922
5.3835	-0.477313995361328
5.38683333333334	-0.481128692626953
5.39016666666667	-0.490188598632813
5.3935	-0.498771667480469
5.39683333333334	-0.50497055053711
5.40016666666667	-0.504493713378907
5.4035	-0.505447387695313
5.40683333333334	-0.505924224853516
5.41016666666667	-0.505447387695313
5.4135	-0.509262084960938
5.41683333333334	-0.515460968017578
5.42016666666667	-0.518798828125
5.4235	-0.514507293701172
5.42683333333334	-0.5035400390625
5.43016666666667	-0.496864318847656
5.4335	-0.491142272949219
5.43683333333334	-0.48208236694336
5.44016666666667	-0.4730224609375
5.4435	-0.469684600830078
5.44683333333334	-0.476360321044922
5.45016666666667	-0.479698181152344
5.4535	-0.480175018310547
5.45683333333334	-0.48065185546875
5.46016666666667	-0.488758087158203
5.4635	-0.500202178955078
5.46683333333334	-0.503063201904297
5.47016666666667	-0.496387481689453
5.4735	-0.483512878417969
5.47683333333334	-0.470161437988281
5.48016666666667	-0.455379486083985
5.4835	-0.437736511230469
5.48683333333334	-0.426769256591797
5.49016666666667	-0.421524047851563
5.4935	-0.41961669921875
5.49683333333334	-0.423908233642578
5.50016666666667	-0.432968139648438
5.5035	-0.440597534179688
5.50683333333334	-0.4425048828125
5.51016666666667	-0.443458557128906
5.5135	-0.448226928710938
5.51683333333334	-0.448226928710938
5.52016666666667	-0.437736511230469
5.5235	-0.426292419433594
5.52683333333334	-0.422000885009766
5.53016666666667	-0.426769256591797
5.5335	-0.434398651123047
5.53683333333334	-0.445365905761719
5.54016666666667	-0.461578369140625
5.5435	-0.474929809570313
5.54683333333334	-0.478744506835938
5.55016666666667	-0.475406646728516
5.5535	-0.472545623779297
5.55683333333334	-0.468254089355469
5.56016666666667	-0.458717346191406
5.5635	-0.452995300292969
5.56683333333334	-0.452518463134766
5.57016666666667	-0.454902648925781
5.5735	-0.454425811767578
5.57683333333334	-0.454902648925781
5.58016666666667	-0.456809997558594
5.5835	-0.453948974609375
5.58683333333334	-0.449657440185547
5.59016666666667	-0.4425048828125
5.5935	-0.435829162597656
5.59683333333334	-0.428199768066406
5.60016666666667	-0.423431396484375
5.6035	-0.423908233642578
5.60683333333334	-0.422954559326172
5.61016666666667	-0.426769256591797
5.6135	-0.429630279541016
5.61683333333334	-0.433444976806641
5.62016666666667	-0.432014465332031
5.6235	-0.42867660522461
5.62683333333334	-0.42724609375
5.63016666666667	-0.426292419433594
5.6335	-0.426292419433594
5.63683333333334	-0.423431396484375
5.64016666666667	-0.425338745117188
5.6435	-0.432968139648438
5.64683333333334	-0.441074371337891
5.65016666666667	-0.442028045654297
5.6535	-0.445842742919922
5.65683333333334	-0.457286834716797
5.66016666666667	-0.466346740722656
5.6635	-0.470161437988281
5.66683333333334	-0.472068786621094
5.67016666666667	-0.478267669677735
5.6735	-0.479698181152344
5.67683333333334	-0.471115112304688
5.68016666666667	-0.462055206298828
5.6835	-0.455856323242188
5.68683333333334	-0.452518463134766
5.69016666666667	-0.446319580078125
5.6935	-0.441074371337891
5.69683333333334	-0.438690185546875
5.70016666666667	-0.438690185546875
5.7035	-0.436782836914063
5.70683333333334	-0.433921813964844
5.71016666666667	-0.429630279541016
5.7135	-0.423908233642578
5.71683333333334	-0.421524047851563
5.72016666666667	-0.42104721069336
5.7235	-0.421524047851563
5.72683333333334	-0.417709350585938
5.73016666666667	-0.410079956054688
5.7335	-0.400543212890625
5.73683333333334	-0.387191772460938
5.74016666666667	-0.371456146240235
5.7435	-0.360488891601563
5.74683333333334	-0.35858154296875
5.75016666666667	-0.363826751708985
5.7535	-0.372886657714844
5.75683333333334	-0.384807586669922
5.76016666666667	-0.393390655517578
5.7635	-0.394821166992188
5.76683333333334	-0.389575958251953
5.77016666666667	-0.383853912353516
5.7735	-0.383377075195313
5.77683333333334	-0.385284423828125
5.78016666666667	-0.387668609619141
5.7835	-0.382423400878906
5.78683333333334	-0.378131866455078
5.79016666666667	-0.372886657714844
5.7935	-0.364780426025391
5.79683333333334	-0.350475311279297
5.80016666666667	-0.339031219482422
5.8035	-0.338077545166016
5.80683333333334	-0.34332275390625
5.81016666666667	-0.355243682861328
5.8135	-0.369548797607422
5.81683333333334	-0.386238098144531
5.82016666666667	-0.395298004150391
5.8235	-0.399112701416016
5.82683333333334	-0.39815902709961
5.83016666666667	-0.391960144042969
5.8335	-0.380992889404297
5.83683333333334	-0.369548797607422
5.84016666666667	-0.366687774658203
5.8435	-0.370025634765625
5.84683333333334	-0.374794006347656
5.85016666666667	-0.378131866455078
5.8535	-0.38290023803711
5.85683333333334	-0.388622283935547
5.86016666666667	-0.390052795410156
5.8635	-0.384807586669922
5.86683333333334	-0.379085540771485
5.87016666666667	-0.376701354980469
5.8735	-0.37527084350586
5.87683333333334	-0.376224517822266
5.88016666666667	-0.379085540771485
5.8835	-0.38290023803711
5.88683333333334	-0.385761260986328
5.89016666666667	-0.387191772460938
5.8935	-0.388145446777344
5.89683333333334	-0.385284423828125
5.90016666666667	-0.384330749511719
5.9035	-0.384807586669922
5.90683333333334	-0.384330749511719
5.91016666666667	-0.380992889404297
5.9135	-0.378608703613281
5.91683333333334	-0.38290023803711
5.92016666666667	-0.39052963256836
5.9235	-0.398635864257813
5.92683333333334	-0.410079956054688
5.93016666666667	-0.42104721069336
5.9335	-0.432491302490235
5.93683333333334	-0.437736511230469
5.94016666666667	-0.437736511230469
5.9435	-0.43487548828125
5.94683333333334	-0.428199768066406
5.95016666666667	-0.423908233642578
5.9535	-0.415802001953125
5.95683333333334	-0.41341781616211
5.96016666666667	-0.414848327636719
5.9635	-0.423908233642578
5.96683333333334	-0.435829162597656
5.97016666666667	-0.4425048828125
5.9735	-0.442981719970703
5.97683333333334	-0.433921813964844
5.98016666666667	-0.42104721069336
5.9835	-0.405311584472656
5.98683333333334	-0.392436981201172
5.99016666666667	-0.387668609619141
5.9935	-0.38909912109375
5.99683333333334	-0.394344329833985
6.00016666666667	-0.400543212890625
6.0035	-0.410556793212891
6.00683333333334	-0.417709350585938
6.01016666666667	-0.41961669921875
6.0135	-0.419139862060547
6.01683333333334	-0.417709350585938
6.02016666666667	-0.412940979003906
6.0235	-0.399112701416016
6.02683333333334	-0.380992889404297
6.03016666666667	-0.366687774658203
6.0335	-0.359058380126953
6.03683333333334	-0.357151031494141
6.04016666666667	-0.35858154296875
6.0435	-0.360488891601563
6.04683333333334	-0.365734100341797
6.05016666666667	-0.370979309082031
6.0535	-0.374317169189453
6.05683333333334	-0.37527084350586
6.06016666666667	-0.374317169189453
6.0635	-0.377655029296875
6.06683333333334	-0.380516052246094
6.07016666666667	-0.377655029296875
6.0735	-0.367164611816406
6.07683333333334	-0.35858154296875
6.08016666666667	-0.35238265991211
6.0835	-0.347614288330078
6.08683333333334	-0.339031219482422
6.09016666666667	-0.335693359375
6.0935	-0.340461730957031
6.09683333333334	-0.343799591064453
6.10016666666667	-0.343799591064453
6.1035	-0.341415405273438
6.10683333333334	-0.347614288330078
6.11016666666667	-0.35238265991211
6.1135	-0.349044799804688
6.11683333333334	-0.339031219482422
6.12016666666667	-0.32806396484375
6.1235	-0.317096710205078
6.12683333333334	-0.30517578125
6.13016666666667	-0.298500061035156
6.1335	-0.294208526611328
6.13683333333334	-0.291824340820313
6.14016666666667	-0.2899169921875
6.1435	-0.29134750366211
6.14683333333334	-0.292301177978516
6.15016666666667	-0.289440155029297
6.1535	-0.288486480712891
6.15683333333334	-0.288963317871094
6.16016666666667	-0.288963317871094
6.1635	-0.284671783447266
6.16683333333334	-0.277996063232422
6.17016666666667	-0.269889831542969
6.1735	-0.264644622802735
6.17683333333334	-0.263214111328125
6.18016666666667	-0.266075134277344
6.1835	-0.26845932006836
6.18683333333334	-0.267982482910156
6.19016666666667	-0.263690948486328
6.1935	-0.254631042480469
6.19683333333334	-0.241279602050781
6.20016666666667	-0.227928161621094
6.2035	-0.218868255615235
6.20683333333334	-0.214576721191406
6.21016666666667	-0.212192535400391
6.2135	-0.210285186767578
6.21683333333334	-0.205039978027344
6.22016666666667	-0.195026397705078
6.2235	-0.185012817382813
6.22683333333334	-0.178337097167969
6.23016666666667	-0.177383422851563
6.2335	-0.178813934326172
6.23683333333334	-0.188350677490235
6.24016666666667	-0.19979476928711
6.2435	-0.20742416381836
6.24683333333334	-0.205039978027344
6.25016666666667	-0.197410583496094
6.2535	-0.188827514648438
6.25683333333334	-0.176429748535156
6.26016666666667	-0.166893005371094
6.2635	-0.159740447998047
6.26683333333334	-0.156879425048828
6.27016666666667	-0.151157379150391
6.2735	-0.145912170410156
6.27683333333334	-0.144481658935547
6.28016666666667	-0.14638900756836
6.2835	-0.150203704833985
6.28683333333334	-0.150203704833985
6.29016666666667	-0.152111053466797
6.2935	-0.152587890625
6.29683333333334	-0.145912170410156
6.30016666666667	-0.13113021850586
6.3035	-0.11444091796875
6.30683333333334	-0.105381011962891
6.31016666666667	-0.0987052917480469
6.3135	-0.0925064086914063
6.31683333333334	-0.0910758972167969
6.32016666666667	-0.0939369201660156
6.3235	-0.0972747802734375
6.32683333333334	-0.0939369201660156
6.33016666666667	-0.0925064086914063
6.3335	-0.091552734375
6.33683333333334	-0.087738037109375
6.34016666666667	-0.0782012939453125
6.3435	-0.0638961791992188
6.34683333333334	-0.0514984130859375
6.35016666666667	-0.0386238098144531
6.3535	-0.0281333923339844
6.35683333333334	-0.0224113464355469
6.36016666666667	-0.0252723693847656
6.3635	-0.0324249267578125
6.36683333333334	-0.0371932983398438
6.37016666666667	-0.0386238098144531
6.3735	-0.03814697265625
6.37683333333334	-0.0362396240234375
6.38016666666667	-0.0262260437011719
6.3835	-0.0138282775878906
6.38683333333334	-0.00524520874023438
6.39016666666667	-0.0019073486328125
6.3935	-0.0019073486328125
6.39683333333334	-0.00095367431640625
6.40016666666667	-0.00619888305664063
6.4035	-0.00858306884765625
6.40683333333334	-0.011444091796875
6.41016666666667	-0.00715255737304688
6.4135	-0.00476837158203125
6.41683333333334	-0.00476837158203125
6.42016666666667	-0.00286102294921875
6.4235	-0.000476837158203125
6.42683333333334	0.0100135803222656
6.43016666666667	0.0233650207519531
6.4335	0.0472068786621094
6.43683333333334	0.0734329223632813
6.44016666666667	0.0977516174316406
6.4435	0.112056732177735
6.44683333333334	0.122547149658203
6.45016666666667	0.127792358398438
6.4535	0.126361846923828
6.45683333333334	0.123977661132813
6.46016666666667	0.123977661132813
6.4635	0.129222869873047
6.46683333333334	0.130176544189453
6.47016666666667	0.130653381347656
6.4735	0.131607055664063
6.47683333333334	0.135898590087891
6.48016666666667	0.142097473144531
6.4835	0.146865844726563
6.48683333333334	0.150680541992188
6.49016666666667	0.153541564941406
6.4935	0.155448913574219
6.49683333333334	0.153541564941406
6.50016666666667	0.146865844726563
6.5035	0.148773193359375
6.50683333333334	0.159263610839844
6.51016666666667	0.177383422851563
6.5135	0.196456909179688
6.51683333333334	0.214099884033203
6.52016666666667	0.233173370361328
6.5235	0.246524810791016
6.52683333333334	0.255107879638672
6.53016666666667	0.255584716796875
6.5335	0.251293182373047
6.53683333333334	0.251293182373047
6.54016666666667	0.250339508056641
6.5435	0.248908996582031
6.54683333333334	0.246524810791016
6.55016666666667	0.248432159423828
6.5535	0.256061553955078
6.55683333333334	0.261783599853516
6.56016666666667	0.266551971435547
6.5635	0.264644622802735
6.56683333333334	0.257968902587891
6.57016666666667	0.249862670898438
6.5735	0.245094299316406
6.57683333333334	0.242233276367188
6.58016666666667	0.240802764892578
6.5835	0.250339508056641
6.58683333333334	0.266551971435547
6.59016666666667	0.283241271972656
6.5935	0.296592712402344
6.59683333333334	0.308990478515625
6.60016666666667	0.320911407470703
6.6035	0.325202941894531
6.60683333333334	0.330448150634766
6.61016666666667	0.332355499267578
6.6135	0.331878662109375
6.61683333333334	0.32949447631836
6.62016666666667	0.331878662109375
6.6235	0.341415405273438
6.62683333333334	0.345706939697266
6.63016666666667	0.348091125488281
6.6335	0.350475311279297
6.63683333333334	0.356197357177735
6.64016666666667	0.357627868652344
6.6435	0.357151031494141
6.64683333333334	0.360488891601563
6.65016666666667	0.365734100341797
6.6535	0.372886657714844
6.65683333333334	0.379085540771485
6.66016666666667	0.392436981201172
6.6635	0.407218933105469
[truncated: 7,006 more rows]
